# Supplementary material for: An Evaluation of the Plant Density Estimator the Point-Centred Quarter Method (PCQM) Using Monte Carlo Simulation
Source: PLoS One. 2016 Jun 23;11(6):e0157985. doi: 10.1371/journal.pone.0157985 (PMC4919016; doi:10.1371/journal.pone.0157985)
Supplement: S1 File — First, second, third and fourth rows represent Tree-density, samples, PCQM-eqn and PCQM types, respectively. (CSV) [file pone.0157985.s002.csv]

Tree-density	2000	2000	2000	2000	2000	2000	2000	2000	2000	2000	2000	2000	2000	2000	2000	2000	2000	2000	2000	2000	2000	2000	2000	2000	2000	2000	2000	2000	2000	2000	2000	2000	2000	2000	2000	2000	5000	5000	5000	5000	5000	5000	5000	5000	5000	5000	5000	5000	5000
samples	15	15	15	15	15	15	20	20	20	20	20	20	25	25	25	25	25	25	30	30	30	30	30	30	50	50	50	50	50	50	100	100	100	100	100	100	15	15	15	15	15	15	20	20	20	20	20	20	25
pcqm-eqn	"new"	"new"	"new"	"old"	"old"	"old"	"new"	"new"	"new"	"old"	"old"	"old"	"new"	"new"	"new"	"old"	"old"	"old"	"new"	"new"	"new"	"old"	"old"	"old"	"new"	"new"	"new"	"old"	"old"	"old"	"new"	"new"	"new"	"old"	"old"	"old"	"new"	"new"	"new"	"old"	"old"	"old"	"new"	"new"	"new"	"old"	"old"	"old"	"new"
PCQM types	PCQM-density	PCQMtwo-density	PCQMthree-density	PCQM-density	PCQMtwo-density	PCQMthree-density	PCQM-density	PCQMtwo-density	PCQMthree-density	PCQM-density	PCQMtwo-density	PCQMthree-density	PCQM-density	PCQMtwo-density	PCQMthree-density	PCQM-density	PCQMtwo-density	PCQMthree-density	PCQM-density	PCQMtwo-density	PCQMthree-density	PCQM-density	PCQMtwo-density	PCQMthree-density	PCQM-density	PCQMtwo-density	PCQMthree-density	PCQM-density	PCQMtwo-density	PCQMthree-density	PCQM-density	PCQMtwo-density	PCQMthree-density	PCQM-density	PCQMtwo-density	PCQMthree-density	PCQMtwo-density	PCQMthree-density	PCQM-density	PCQMtwo-density	PCQMthree-density	PCQM-density	PCQMtwo-density	PCQMthree-density	PCQM-density	PCQMtwo-density	PCQMthree-density	PCQM-density	PCQMtwo-density
1	1718.155029	2112.066425	2048.834224	1292.625213	1718.207227	1808.865223	2150.523889	2013.900657	1930.852634	1533.653239	1799.07978	1804.152313	1867.789743	2236.184493	2012.267105	1233.632069	1869.002567	1902.696961	1851.011777	2305.12637	1901.175952	1482.287939	1784.107477	1672.769624	1921.175862	2003.490603	2019.832797	1560.628616	1773.564637	1905.214532	1864.131393	1946.82851	1966.436137	1544.429391	1697.203066	1807.472093	6716.451909	5211.251564	4498.327698	4042.048556	3767.915448	4282.305626	4916.233974	4739.159449	5324.381243	3436.456152	4583.753843	4062.586627	4566.016471
2	2303.677781	1756.428352	1842.353112	2013.56115	1983.985397	1629.240202	2054.965079	1799.607198	1985.599243	1726.785011	1497.700802	1871.950037	2143.014301	2227.228938	1921.899349	1670.617329	1842.880732	1744.240099	1974.113622	1772.345916	1952.971833	1314.601294	1895.595445	1740.257682	1969.500765	1966.866706	1978.331646	1553.606165	1699.210344	1798.563279	1939.714639	2031.930154	2006.149639	1381.666639	1646.386497	1836.043848	3864.827293	5457.19077	4597.310634	3461.704199	4189.296822	4253.265446	4888.359099	5282.557386	4934.942964	3457.129596	4274.476969	4976.813528	4670.999933
3	2881.044442	2332.379876	2087.587763	1171.978049	1810.392473	1677.068802	1989.612118	1732.903898	2009.491833	1542.909791	1910.172063	1976.699884	1998.751574	2068.335437	1908.789001	1557.402623	1694.196642	2059.616927	2191.750189	1960.838051	1954.688849	1627.697613	1818.469808	1857.653101	1965.701723	2000.158354	2048.137725	1597.280933	1894.968161	1828.032019	1690.901328	1911.132377	1904.638326	1436.294551	1798.744617	1843.811268	4102.594694	4883.619071	4928.145443	4126.524288	4898.996989	4116.308802	4926.640442	5037.21028	5297.266189	3264.264967	4295.520894	4519.686119	4472.273027
4	2139.787638	2187.188354	1982.306822	1259.373525	1872.0932	2068.114718	2040.228686	1850.340351	2121.659822	1668.973843	1599.92054	1820.854196	1907.352879	2433.44748	1928.962694	1172.833157	1675.785154	1911.525728	1957.334811	1958.088602	2041.446371	1591.884485	1704.249576	1837.270596	1871.053308	1965.947704	1998.576849	1589.186977	1750.230719	1702.842677	1928.199876	1799.383097	2113.252383	1493.29994	1723.507908	1871.912595	5344.371348	5484.717235	5088.493157	3840.813947	3803.664076	4788.224317	5659.615299	5932.061912	4455.426091	4032.600281	4280.334026	4595.936706	5031.404875
5	1798.182617	2138.184642	2061.758954	1552.169383	1496.757115	1977.18646	1742.565186	2096.170161	2019.665019	1184.491838	1809.556701	1786.924071	2183.988617	2030.823791	1925.868043	1499.622855	1690.056631	1806.78052	2178.671639	1773.891141	1850.62897	1426.543838	1493.816104	1981.710498	2411.293009	1874.7729	2137.232326	1499.103614	1826.605339	1889.131003	1977.057556	1885.051882	1912.996759	1398.291613	1726.375571	1792.768905	5036.138497	5492.527317	4922.049545	3768.627598	4622.694587	4457.727325	4926.415333	4529.563869	4509.603239	3874.656904	3994.291746	5310.844361	4529.829097
6	1968.61228	1915.172959	2125.928654	1502.623256	1574.299377	1719.239464	2170.750979	1817.525446	2062.064234	1534.734477	1753.220705	1974.7457	2490.444993	2156.659625	1917.261568	1622.820538	1754.317608	1918.78445	2242.788018	1990.839049	2018.912541	1329.671957	1597.796976	1929.066335	2139.471866	2141.87666	1833.446517	1398.863677	1829.215867	1869.63704	1883.260983	2077.222351	1950.283785	1748.119254	1707.824891	1820.771159	5390.657631	5595.994571	4490.141586	3178.932498	3786.941765	4290.861081	5223.692826	4715.749977	4990.324352	3972.722584	3865.288729	4850.635218	3495.965034
7	2195.713375	2249.823305	1813.312751	1356.578	1783.674452	1722.785113	2114.519447	1871.542183	2132.786849	1387.457767	1685.049762	1884.491136	2078.690093	2110.002968	1994.20036	1524.619881	2022.080798	1963.966101	2041.392475	2232.450125	1984.358101	1520.634206	1732.306717	1793.416241	1979.25954	1986.3977	2059.998939	1448.366265	1755.916872	1945.028164	1977.092227	2047.105993	1846.043717	1296.216239	1720.061494	1897.91944	4949.057577	3952.360885	4637.374716	4315.530647	4413.748668	4645.135881	5001.843798	4484.522012	5004.605441	4136.614519	4727.009494	4707.391825	5068.613321
8	1722.163971	1995.718496	1935.715406	1389.694868	1885.228952	1839.614568	1754.105945	1928.365687	1819.383675	1658.508432	1888.523768	1732.670022	2115.255216	2279.65188	1954.772337	1620.92487	1848.510787	2002.499694	1926.773143	2123.48769	2012.799891	1642.482442	1797.137105	1813.095145	1931.997484	1985.112223	1980.560383	1529.558008	1663.691557	1866.516747	1803.978702	2111.245927	1929.305238	1431.530448	1680.015331	1714.518751	4896.481337	4735.079301	5839.426173	5161.778613	4932.301321	4230.615489	4099.56261	4802.356311	5333.775118	3212.094568	4518.532774	4703.044255	5314.990297
9	1782.079244	2581.424483	1794.28059	1436.378694	1656.317997	1721.676444	1948.740639	1977.711973	1696.025927	1670.630811	1729.195952	1721.33678	2117.048087	1972.258656	1910.570003	1443.211151	1768.179608	1767.544071	2152.799917	2077.122874	1916.240617	1786.875678	1689.96511	1797.89308	1876.186696	1916.078887	1975.939906	1444.021533	1862.205119	1879.728304	1733.941718	1832.312678	2003.0782	1601.63437	1754.590799	1855.01229	4954.851077	4891.095224	5034.594844	4874.233554	4123.578136	4671.424413	4343.722959	4476.675434	5251.753956	3803.301664	4423.624391	4710.763928	5439.732939
10	2300.171295	2250.305289	1923.630956	1316.123622	1999.089635	1790.998701	2069.973515	2238.719261	2028.40595	1445.106279	1956.214797	1949.785139	1939.922645	1831.834391	2108.056397	1570.738152	1804.568955	1874.446951	1870.43203	2030.906487	2098.859632	1667.811139	1831.505328	1636.944944	2093.323723	1987.504129	1942.454344	1600.262629	1750.761397	1773.474657	2068.0526	1927.27281	1909.090507	1350.741883	1744.918964	1805.36489	4668.612669	4867.139269	4497.379732	4041.247307	4501.306446	4166.848878	4857.616941	4675.961873	5509.997197	4092.662395	4339.729023	4705.658334	4623.112891
11	1973.166465	1861.109247	2007.399376	1383.827339	1959.831616	1654.965195	1904.780952	1943.220674	1809.839538	1534.357679	1722.196117	1822.599483	1991.101713	1939.893605	1971.117686	1427.564385	1951.370333	1897.278834	2024.02951	1996.619776	2114.684298	1600.128593	1721.643763	1788.874076	2047.185543	1991.577343	2098.670652	1441.091489	1755.093036	1818.753109	1935.789412	2023.291628	1958.919308	1380.803435	1755.603365	1817.881986	4239.261181	4356.329936	4891.920429	4613.649118	4329.705498	5202.199466	5037.825797	5408.779344	4755.481709	3604.601886	4436.84686	5121.941891	4479.194985
12	2198.686478	2166.184821	1807.799374	1925.586538	1631.116803	1835.690633	2069.741938	2199.751093	1792.515559	1742.381072	1791.255774	1906.977813	2565.656687	1973.811442	2074.269656	1733.492589	1688.885962	1871.04745	1991.347573	2071.205568	2074.951509	1774.562857	1759.879122	1732.683992	2014.059231	1986.516536	2084.190675	1522.73506	1885.609838	1802.365793	1950.194603	1902.112405	1996.73906	1512.903934	1688.615079	1872.082942	4661.248475	4579.818281	4537.141993	4527.083754	4891.864027	4593.338939	5320.260488	4709.704612	4931.310545	3133.926605	4408.712748	4472.076142	4575.290142
13	1708.734663	2088.55152	2031.37454	1649.907934	1574.830855	1682.859199	2117.763133	2039.674198	2007.768282	1348.842949	1705.96072	1775.427008	1950.399314	2317.022276	2054.115149	1532.100461	2207.18682	1994.734485	2128.023432	2085.196244	2023.878399	1420.251253	1737.278958	1872.590368	2023.517634	1990.609436	1990.52015	1442.448028	1776.064173	1837.706595	1953.774667	2023.4892	1956.273674	1519.347761	1685.258393	1823.766949	4256.86471	4690.932405	4651.345876	5047.054696	4024.897368	4818.659626	5352.451946	6042.715719	5546.712559	4216.140168	4670.20025	4468.993206	5421.603162
14	2097.264347	1995.145449	2022.136771	1476.765525	1780.159242	1632.108022	1943.518947	1898.463684	2079.514729	1799.117283	1867.973253	1899.082183	1900.445829	2227.623385	2211.691102	1557.153246	1614.323203	1748.722979	2329.128565	1991.652313	2127.236125	1531.180877	1750.759522	1840.354787	2098.249698	2105.57632	2035.441722	1554.631268	1709.632603	1932.097701	1937.022921	1952.813304	1984.220085	1419.059379	1819.709676	1815.437449	7041.129424	4660.974698	5105.944665	4861.359229	4418.622946	5365.170615	4564.384859	4620.902921	4964.569302	3128.453773	4518.717949	5162.252167	4072.299577
15	1880.173698	2409.21379	1967.304896	1572.437905	1822.271048	1804.140084	2010.748182	1954.97131	1888.447813	1575.975051	1734.390786	1877.189871	1860.011995	2078.997187	2122.97226	1635.099473	1796.309657	1930.672542	1917.422654	2052.808428	2111.583588	1392.347892	1819.207799	1638.80721	2031.465804	2197.325797	2023.273284	1335.883582	1825.847612	1886.560695	1813.679108	1954.77742	1953.539942	1485.387026	1704.742157	1769.076606	5043.889065	4490.450902	4982.269536	4591.489548	3882.749067	4948.935009	6061.53601	5133.579144	5224.668822	3240.262181	4252.44308	4626.308293	4958.977931
16	2161.662671	2061.459267	1950.799488	1366.374399	1522.641679	1510.968916	2202.310016	1984.327238	1957.187908	1608.816391	1453.195125	1854.387753	2002.095815	2088.80155	1949.41558	1264.704112	1854.392871	1799.239492	1939.721053	1772.752579	1933.631058	1528.404174	1675.443374	1889.139953	1904.803148	2085.261444	1997.691569	1564.278913	1666.402399	1981.093002	1830.205384	1857.913322	1971.542054	1574.097848	1800.138094	1914.848709	4144.481802	4826.393701	5268.02141	2737.095741	3960.026403	4147.549186	4376.487012	5230.826069	5422.040201	3042.157504	4066.992746	5084.477638	5517.744456
17	2255.170777	2120.110217	2101.268856	1533.360249	1592.720053	1688.25193	2144.016592	2097.016483	1753.411898	1371.872977	1590.724533	1950.579939	2083.149401	2102.483022	2100.577569	1527.045114	1842.197091	1930.419133	2152.673812	2055.03249	1997.986162	1761.582903	1732.375155	1801.260148	2282.005258	2192.247115	1858.706407	1646.305563	1767.686015	1842.473288	1918.810275	1887.161739	2012.318822	1397.823222	1703.362895	1856.464058	6657.588798	5450.88547	4932.774618	4546.980241	4164.932812	4979.495033	4248.137165	4815.28087	5060.771475	3708.214189	4848.715336	4650.639172	5037.780713
18	2226.863745	2275.184784	2074.862112	1573.025313	1646.397535	1903.89697	2397.360105	2015.723496	2039.232639	1536.041172	1667.3201	1959.762443	2109.835721	2017.408899	1926.089309	1856.461485	1797.914139	1976.864222	1765.244621	1873.243062	2099.729537	1301.692991	2015.746092	1987.901228	1965.71491	2163.395828	2016.945029	1635.683045	1718.930676	1839.230584	1880.455611	1917.684083	1901.973852	1481.29839	1655.879144	1824.823978	5386.183702	4581.220863	5044.798079	3555.82794	3939.473471	4798.121903	4636.605918	4645.617456	5337.911568	3772.461687	4561.342173	4431.667259	4566.311046
19	2263.569699	2100.691288	2016.01548	1666.103908	1696.505805	1926.686285	1780.449088	2190.844644	1707.958115	1755.183703	1864.201989	1976.117008	1904.277523	2145.628982	1932.769046	1639.41472	1997.773384	1850.968388	2165.963139	1982.635984	2075.97817	1441.82634	1693.08389	1799.960748	1912.369224	1909.882461	2014.793336	1611.892712	1748.127102	1846.396897	1888.022327	2012.314411	1987.498865	1470.51592	1644.918126	1836.085719	5647.645874	5201.114308	5064.492402	4149.991325	4916.253288	4718.613429	4876.703867	4672.489809	4772.238364	3561.78459	4285.603356	4984.424085	4269.148949
20	2296.133482	1995.046985	2348.797119	1575.589634	1779.159874	2100.473941	1884.027906	2111.30247	1841.525066	1637.978425	1683.385052	1798.309552	1953.504608	2052.374682	2088.898364	1470.489073	1894.584304	2138.708383	1888.828461	2050.718986	1992.130445	1293.35846	1920.620562	1869.8077	2118.780214	1836.902786	1990.852579	1598.806018	1686.132963	1862.052058	1950.87818	1923.750976	1902.590492	1613.927749	1711.391807	1918.985329	4215.131613	5299.280438	5246.942972	3675.983826	5022.610838	5292.131666	4408.585161	4658.151885	4445.46612	4569.921721	4284.157237	4336.145575	4863.944925
21	2162.909232	2044.590444	1869.429403	1867.045229	2193.087463	1729.349368	1735.404394	1909.515163	1829.19615	1460.487516	1680.984707	1798.003992	2070.948506	1899.887319	2275.532396	1795.399213	1654.856681	1791.231143	1939.049855	2018.351848	2060.68077	1555.297198	1739.307183	1935.982537	1847.851631	1993.939334	1985.591473	1348.474999	1644.427481	1812.845193	1871.450864	1825.051439	1957.302489	1382.746635	1675.584381	1828.782823	5429.074718	4828.72092	5924.949141	3452.162399	3985.385362	4148.562256	5828.789086	4867.373091	5437.617185	3974.900737	4618.690526	4658.29388	4606.255427
22	1904.018289	2074.664574	2514.351491	1321.421111	1956.62852	1784.711086	2060.363437	2224.828116	1903.018468	1633.526496	1744.494612	1775.055042	2285.33067	1900.606112	1890.52618	1539.185596	1696.011942	2011.799101	1786.534161	2191.310257	2103.858683	1391.968475	1927.627645	1639.891888	2040.706486	1932.115377	2075.846647	1716.983564	1751.941794	1916.305775	1976.105171	1974.002182	2031.116127	1477.951452	1826.144157	1807.163508	5269.688605	5378.260243	5150.348769	4136.42226	3579.365208	4911.506316	4496.351782	4682.455392	5022.109736	4483.299795	4120.073559	4156.220496	4716.099791
23	2011.096087	2220.949159	2014.438408	1312.866158	1735.784478	1710.988909	2162.087544	2202.665729	1729.633615	1472.686277	1640.83045	2062.571628	2132.111612	2166.13865	2192.88157	1832.940969	1811.002283	1746.73897	2298.714321	1905.207365	2103.140018	1358.743557	1801.646601	1919.260522	1982.422323	2037.595894	2048.852646	1621.726161	1869.790948	2001.683566	2007.586663	1889.961031	1972.379514	1528.592508	1733.462698	1810.49918	4739.638596	5597.83786	4601.614306	3193.307346	4739.068563	4551.09324	5794.546401	5295.987522	4900.376775	3498.537193	4516.142471	4340.586194	4478.448766
24	2066.874189	2183.569801	2040.767269	2016.799128	1887.632445	2072.735618	1707.087035	1830.138334	1920.275786	1328.710723	1772.019941	1798.878615	1908.624581	2031.454078	2091.647139	1608.177447	1999.548988	1855.13853	2131.247598	2244.779222	1959.015041	1566.102757	1586.726909	1847.801782	1876.280229	1960.665386	1897.369785	1602.826485	1726.230376	1815.303557	1884.44269	2150.728166	1997.370552	1431.649953	1761.415429	1733.051133	5294.526646	5549.856831	5225.789596	3495.955996	4426.118426	4648.156568	5199.906945	5576.121259	5238.888299	3535.154786	4812.505042	4373.249721	4864.303036
25	2157.283172	1814.41375	1882.565687	1351.161289	1880.716751	1892.753503	2207.819894	2036.534467	2086.068285	1690.732375	1694.039753	1863.163805	2137.555571	2554.7201	2211.207333	1718.225241	1936.287543	1910.361573	2181.449213	2109.226848	1960.775912	1449.95338	1650.625005	1659.942391	1953.980348	2062.839425	2063.840582	1429.628095	1942.742207	1793.08353	1745.281893	1821.761615	1938.206886	1427.336899	1693.186419	1821.03609	5120.209798	5701.751242	4831.767611	3855.551472	4229.324671	4086.214636	4640.529909	4697.852276	4513.634148	3796.997056	3848.488631	5161.275449	4867.70182
26	2128.471363	1893.84395	2307.819185	1600.598149	2126.998438	1923.616068	2152.303599	1846.618929	2085.832976	1754.354642	1664.873373	1856.50194	1728.462837	1972.861067	1944.897043	1364.44605	1936.655531	1781.432681	2013.796962	2265.379754	2008.325253	1641.568863	1853.165013	1791.73394	2221.479754	2218.852062	2070.834634	1439.415822	1907.054633	1795.467908	1883.155336	1957.301258	1976.569065	1500.749388	1649.245644	1751.413816	5586.860018	3883.780776	4747.436485	5040.167039	5399.06161	5242.250846	4406.779698	5351.684057	5407.038259	3574.737442	5098.953041	4773.050027	4745.987682
27	2894.451587	2250.759123	2112.378704	1561.431335	1884.312674	1667.141163	1892.797701	2234.157357	1947.173264	1389.999788	1804.544008	1819.157247	2385.872377	2294.697717	1947.982486	1518.659543	1548.532189	1844.348828	2533.115782	2072.618678	2005.144303	1707.701441	1729.438998	1704.58352	1843.31655	1904.449925	2023.830262	1361.768659	1775.248485	1841.727476	2026.102361	1980.964527	1912.300077	1553.319515	1772.644381	1799.898211	4376.438161	5865.685298	4572.497891	2998.468029	4543.639918	4452.663283	5133.628559	5120.697172	4678.764794	4144.940249	4057.703437	4230.227942	5258.497881
28	1595.032289	1787.220328	1934.647868	1731.760467	1753.274932	1644.81274	2292.39567	2138.803445	1899.235652	1554.975391	1793.324089	1716.082082	1981.088204	1895.330032	2122.691861	1735.80538	1613.983059	1642.848288	1867.4931	2031.190823	1864.679121	1437.145448	1606.788596	1763.815668	1854.955916	1826.718159	1956.885178	1413.919907	1626.219835	1968.159138	1857.347878	1962.418674	1845.690141	1399.711706	1656.705537	1786.21909	5164.862528	5463.655271	4570.088691	3954.474865	3593.112569	4073.597801	4786.931829	5214.738628	4733.656746	3656.964812	3929.161761	4913.252172	4134.450154
29	2060.946304	2293.840284	2056.530835	1392.053759	2067.944458	1775.293643	2096.761067	1793.257185	2036.081707	1577.688874	1880.8635	1742.337976	2232.402698	1973.830138	1932.985107	1530.729842	1964.849036	1814.900372	2009.484575	2363.786863	2034.28113	1472.073394	1717.602525	1739.632171	2228.494529	2053.983396	2011.036904	1468.459877	1911.079443	1851.075473	2022.577382	2060.879305	2015.798197	1443.559172	1706.173714	1785.226919	5394.364322	5523.227196	5063.282175	3204.93804	4116.524276	5101.003386	6477.251006	6122.122577	4448.153069	4845.704225	4628.841407	4984.036431	5051.091086
30	2058.20061	2140.654448	2121.257884	1515.090904	1639.839722	1953.008645	2312.948974	1924.948268	1961.71692	1607.487579	1693.500458	1809.673239	2190.329906	2063.267408	2032.991762	1338.863689	1848.511395	1979.337634	2039.737267	2062.319875	1942.110266	1642.898194	1715.397263	1791.216976	1991.599947	2124.260462	2061.072166	1414.573197	1845.825327	1964.169107	1881.201976	1886.279847	1947.835584	1610.806682	1710.721137	1809.405528	7392.859059	4530.500364	5169.626363	3671.898323	4617.998491	4776.78515	4356.860307	5026.91208	4604.964919	3127.333087	5046.64044	4731.757677	4761.558289
31	2258.84839	2192.878924	2172.063656	1366.245145	2262.354208	1855.122272	1871.838127	2161.785426	1994.269026	1789.881048	1787.405759	1777.212358	1666.514716	1977.343223	2233.299081	1521.30323	1945.888866	2122.533381	1885.619561	2067.927367	2022.78932	1229.230488	1601.898767	1855.859751	1913.991079	2034.667289	2113.762381	1621.064372	1677.045489	1849.634679	2044.412212	1902.198529	1930.269684	1408.31099	1710.090193	1727.945683	4693.591424	5453.305994	5489.995965	3902.948657	4961.12143	4575.737533	4615.262152	4668.385709	4410.909699	4089.945293	4490.17736	4389.66473	4277.369381
32	2224.235663	1877.207677	1953.027441	2053.479719	1917.832838	1555.287547	2147.826117	1884.654588	1982.187074	1541.214733	1871.560891	1788.356033	2003.524037	2266.096906	2066.238261	1541.831068	1812.424614	1835.227045	1979.350349	2184.184914	1916.361243	1465.605968	1921.038838	1828.530951	2064.097825	2011.900436	1857.545935	1642.507755	1920.88248	1833.041887	2039.417133	1963.754449	1842.075439	1624.547769	1778.97912	1796.061797	5011.006019	5800.170131	4974.13448	4388.499869	4080.439193	4350.799602	4609.01008	4895.512086	4878.309186	3965.460763	5126.942841	4352.397005	4790.789907
33	1919.385779	1896.650037	1889.751625	1672.686016	1692.250794	1837.377843	2505.740858	1960.075288	2262.526018	1534.238213	1948.592672	1820.752347	2042.235609	2022.038685	2014.072421	1488.253478	1714.225306	1899.878918	2044.467493	2047.044544	2339.234392	1625.050127	1894.941236	1849.316601	1910.515962	1927.681342	1931.348469	1446.14525	1722.753327	1904.522153	2074.977422	2063.689832	1860.099162	1431.774647	1776.514113	1843.665489	5100.48616	4435.4129	5999.00872	3296.64681	4207.165697	4374.057149	5614.215302	5003.269871	5317.369627	4005.95369	4696.781612	4499.50252	5033.374328
34	2087.615004	2264.898857	2096.421075	1709.348501	1645.153103	1640.208555	1808.058195	2398.849319	2054.292754	1233.634045	1547.71479	1649.412839	2030.579982	1875.826872	1984.632125	1429.760481	1662.829938	1936.090362	2218.687636	2058.021192	1947.512961	1328.376899	1669.65708	1750.51916	1990.855131	1987.930842	2059.245208	1457.318277	1862.317417	1978.19913	1974.952339	1804.615201	2005.959261	1407.980687	1719.023561	1807.291788	5677.479701	5331.657574	4867.770715	4659.322773	4425.064938	4681.818816	4669.101558	4339.703869	5445.275506	3369.990214	3728.0904	4350.106197	4706.164789
35	1891.635147	2030.887528	2074.694812	1590.202007	1874.244489	1932.401968	2145.024358	1778.018587	2091.376488	1534.142844	1800.229761	1871.693129	1752.138569	2099.401138	1843.077654	1434.404624	1778.714914	1954.825706	2207.679218	1882.139275	1927.319537	1911.623055	1753.36996	1990.710734	2012.508556	2003.286719	1971.916412	1463.712493	1832.831402	1868.95661	1912.924624	1900.939382	1950.346926	1503.900231	1673.551647	1775.789841	3985.838698	5202.058912	4623.799795	3728.57759	4296.072703	4164.844374	5095.393414	4812.321699	4407.806671	3714.653554	4546.997736	4266.396417	5562.528881
36	2282.962314	2200.333537	1850.701299	1568.781361	1760.575465	1723.993972	1979.491286	2057.203767	1989.741296	1600.852116	1691.977236	1906.837195	2143.397685	2193.873662	1964.656918	1573.543026	1655.946973	1662.620879	1671.795575	2148.89508	1920.88256	1418.542408	1640.43963	1646.020311	1902.138531	2076.347838	2140.395378	1586.410756	1866.044951	1664.647357	1891.241945	2006.355865	1911.131752	1506.453029	1782.232359	1932.997221	5205.078347	5011.642695	4891.578357	3249.920606	4474.846931	4339.013555	5211.271737	5139.108822	4839.319942	4353.605317	4683.287432	4582.090069	5470.008134
37	2299.367525	2153.371452	2254.535534	1723.443484	1601.832704	1886.388827	1936.100623	1988.488041	1862.728735	1555.853169	1908.362472	1941.829459	2211.45677	2174.286863	2047.795331	1448.381881	1624.387686	1767.812199	1922.977092	2202.769548	2104.222775	1646.366218	1730.459298	1677.116427	2094.361397	1981.246088	2087.288049	1728.936688	1790.521985	1832.198592	1940.240391	1864.987315	1922.076468	1443.650256	1709.410733	1881.534992	4687.78092	5067.744843	4531.390716	4216.919646	4406.431932	4340.034047	4544.812567	5665.713043	4391.927075	3512.891315	3889.035892	5009.788778	5170.384867
38	1792.019199	2085.048577	2030.488652	1388.328392	1737.087389	1933.448487	2185.843585	1918.271854	2139.350659	1336.22165	1620.753911	1673.31968	2477.343069	1916.804085	1977.645922	1397.658562	1800.453101	1926.301424	1814.908328	2087.961051	2041.589648	1329.880847	1759.277699	1598.704275	1799.054887	1897.772497	1973.411534	1414.578136	1828.917866	1853.949685	1941.482285	2087.525995	1942.770829	1379.393112	1691.418344	1751.845893	5417.815794	4876.449599	5048.666968	4354.201741	4578.002004	4429.898242	4853.979232	5370.378331	5268.327316	3483.765505	4454.176974	4654.727204	4542.741265
39	1938.424335	2134.287197	1828.09695	1573.320124	2008.737705	1597.404639	1944.987569	2177.546526	1995.292359	1633.70559	1926.392547	1984.974078	1892.00418	1976.186773	2056.360092	1913.239211	1472.424367	1814.166026	2030.215345	2230.296468	1993.451541	1364.509803	1592.437331	1845.50935	2266.110324	2080.726436	1922.100516	1507.825719	1692.229398	1802.709901	2127.72368	1932.397349	1859.175886	1428.726866	1642.355386	1773.895973	4369.542912	4584.417755	5172.154911	2952.62375	5025.677496	4206.890048	5305.325836	5204.925787	4741.073689	3835.193857	4270.467734	4526.229893	5071.902736
40	2342.462825	2143.101783	1979.861018	1845.69826	1889.517181	1734.564048	1988.012396	1834.190525	1993.671314	1550.988231	1785.444484	1704.594061	1894.593735	1947.66001	2004.761489	1399.42928	1807.222587	2030.159075	2067.656608	2075.27555	1960.110358	1509.907374	1690.046882	1749.449386	2205.993716	1886.429139	1977.394359	1440.946989	1767.925384	1860.603612	2003.828804	1992.005883	2011.879574	1377.839624	1684.346225	1899.498512	4322.903366	5263.68517	5458.497789	4467.99553	4219.129031	4249.940305	5526.703105	5175.791849	5199.502184	3979.352765	4499.837936	4929.971989	4940.01519
41	1827.076679	2023.846055	1813.236516	1462.71975	1736.153947	1829.9581	2115.20031	1985.434841	2008.578977	1526.925984	1955.980008	1797.650484	2026.884871	2094.753578	1802.745646	1687.933349	1693.053867	1867.883694	2100.652892	2099.516712	1938.438527	1387.805111	1894.637168	1769.364949	1902.726238	2013.824487	2055.504539	1468.457153	1778.050379	1924.264646	1887.435141	1981.264428	1975.449223	1443.357275	1739.59689	1836.845819	4590.551499	4297.198879	4997.720056	4017.97191	5216.386508	4729.619052	5460.065706	5082.294549	4864.05907	3461.575096	4633.089418	4274.090913	4533.786025
42	2144.67251	1877.785105	2085.669993	1419.753087	1790.973625	2053.264448	1721.442096	2051.944642	1903.030026	1653.132406	1649.512432	2108.562942	2159.749791	2361.906393	2087.443706	1613.534388	1601.677578	1731.631261	1935.47214	2189.023902	2353.494011	1425.188126	1696.082161	1703.860314	2013.368597	2087.994272	1979.97127	1495.947452	1627.991501	2005.227336	2130.6457	2023.442741	1895.899291	1503.844759	1732.158297	1745.518803	4909.556468	5631.84066	5047.5169	4088.865506	4127.887121	4534.817206	5621.449784	4014.077213	4677.657536	3618.925611	5187.6271	4638.133322	4877.761086
43	2049.376116	2213.520449	1811.589582	1313.678416	1794.351442	1777.35877	1839.863422	2023.479222	2007.801222	1410.47349	1888.020515	1995.700352	2039.523649	1999.92048	2071.976871	1402.324353	1753.778383	1912.087739	2229.162728	2160.687124	2082.830518	1487.389712	1569.960997	1821.29336	2168.263684	2014.956677	2088.02601	1498.005412	1693.941657	1866.705036	1976.429703	1974.922364	1918.626895	1474.753584	1755.846331	1745.816417	5549.499643	5290.606377	5169.975865	4001.593082	4393.754589	4310.728138	4687.208779	4739.51542	4743.33804	3238.462434	4686.816315	4516.662343	5399.596035
44	1972.550833	1843.156375	1937.265035	1197.063478	1835.32143	1660.36515	1765.177724	1825.226821	1974.477241	1493.174237	1841.874143	1944.915489	1897.525218	2100.87237	2002.341945	1730.697922	1951.418523	1883.65833	1817.628785	2118.242298	1854.933715	1262.031395	1839.640635	1911.54634	1958.731667	1978.024537	2091.621083	1601.3522	1793.194878	1843.549757	1835.939161	1928.832588	1983.07208	1455.268014	1743.082177	1824.211827	5620.082286	4732.335405	5229.73878	3792.59497	4526.229619	4473.809354	4380.253015	5424.195515	5633.082971	3830.831642	4050.575264	4765.469412	4738.278477
45	1995.555895	2230.807533	2057.605075	1420.110292	1552.348845	1996.083471	2417.598459	1837.511873	2170.67598	1504.801548	1851.627628	1864.1849	1941.931343	2067.624336	2202.322702	1693.885307	1463.126103	1768.399951	1836.063213	1919.042728	1849.265495	1678.430591	1767.364956	1737.010339	1811.908715	1884.133021	1893.814537	1551.006832	1760.714076	1777.010652	1819.960374	2038.168605	1991.273405	1456.027276	1804.163078	1877.01966	5116.019329	5363.74723	4622.401327	3192.575718	4588.657322	4727.05021	5369.723988	5088.038212	4539.041425	3414.179383	5031.167733	5183.793915	5276.899202
46	2327.733213	2084.995616	2045.886279	1394.803384	1732.839727	1920.672181	1918.997285	1920.047115	2131.151187	1837.373328	1745.80735	1767.222298	1911.897559	1954.355555	1952.768153	1555.321556	1840.527571	1985.238086	1837.484233	2042.052796	2183.531456	1723.052481	1758.71772	1799.850701	1997.618187	1989.459979	1957.589548	1415.429457	1738.669511	1922.05434	1915.175733	1938.405105	1799.332207	1537.515518	1721.295772	1813.903903	4209.89693	5002.718795	4815.878517	3828.368712	4439.800839	4392.561143	4273.365063	5346.989745	5291.288219	4385.105185	4510.701063	5521.646505	4422.725183
47	2515.352818	1949.08661	1914.493323	1406.817969	1882.184859	1950.120352	1883.601281	1979.541943	2105.993221	1418.970941	1638.832407	1795.852997	1884.617948	2107.659707	1942.609989	1821.399791	1611.165022	1715.041797	2104.210196	1935.434998	1924.300095	1635.197897	1728.688169	1800.162614	2135.717339	2024.795722	1939.565746	1615.445717	1658.700749	1701.19143	1880.228102	2015.138621	1949.329157	1535.710689	1654.412146	1872.707645	5125.993131	4993.717411	4699.1613	3749.663335	4452.84216	3904.420212	4557.338698	4961.010888	5219.437776	3370.917251	4279.397917	5091.577064	4146.600271
48	1676.748205	2199.881706	2102.801147	1949.76099	1575.238147	1822.254223	1796.497644	2025.64441	1988.54176	1412.499423	1681.409356	1843.899871	2276.16526	2210.920358	2197.211849	1588.527737	1775.058858	1847.571093	2082.131641	2048.215767	2108.245572	1654.483273	1853.69668	1763.937356	2091.040726	1995.313403	2114.004133	1543.959978	1832.899746	1795.86692	2002.8276	1914.889062	2020.384009	1550.338478	1788.15178	1792.16515	4288.36553	5743.084827	5200.717655	4077.985218	3838.397345	4929.147715	4194.482724	4534.57019	5075.141436	3644.464092	4267.85654	4947.637068	5255.935681
49	1702.173755	2508.929458	1909.737204	1539.675864	1826.665923	1739.424464	1845.624933	2061.446411	2015.755922	1329.752304	1567.40579	1891.937016	1940.648691	1891.463938	2084.460831	1486.769543	1787.175087	1867.89255	2175.896775	2098.74678	2212.904566	1708.229338	1580.977744	1680.101073	2015.055879	2037.508061	2001.031194	1566.43988	1851.39856	1904.100005	1944.873017	1981.753801	2036.877979	1343.958246	1726.104428	1916.138285	5588.381852	4564.832157	5007.860918	3690.888589	3893.5901	3947.67927	4664.564282	4708.163817	4889.079806	3954.77601	4838.812575	4485.77107	4850.047444
50	1835.969867	2090.012858	2057.717465	1518.384698	1999.448428	1734.7188	1735.223549	1690.691052	2019.118077	1656.387612	1690.76345	1704.238776	2182.884035	1771.54108	2177.79111	1870.792461	1585.00727	1691.285066	1850.025377	1959.643118	1955.400086	1718.60677	1644.798641	1871.719927	2024.557175	2072.79779	1851.164303	1431.288449	1949.231392	1964.542491	1880.150327	1996.186554	2021.847119	1519.37018	1744.783697	1818.606368	5221.841001	5160.669161	5132.404037	3742.15938	4265.239239	4482.16769	4963.994171	5063.626922	5542.437888	3410.556717	4296.22755	4485.570782	5108.527497
51	1834.061031	2146.666196	2156.595483	1225.475414	1766.629941	1874.242241	2177.360213	2239.05227	1885.380478	1540.982802	1814.807588	1882.632971	1825.794439	1816.606805	2195.026701	1664.748252	1571.983268	1729.011729	2292.556859	2135.583979	2178.472701	1813.649636	1871.42866	1796.611118	1923.887975	1991.227781	2124.628235	1615.356058	1682.039317	1768.136653	1938.610364	2015.699702	1946.692046	1422.803745	1644.011471	1823.736089	4181.831171	4437.33457	4369.814412	3254.158481	4386.945463	4400.628134	4392.22923	4427.097605	5004.406085	3814.91841	4802.620155	4584.649326	4733.654879
52	2018.129028	1856.414295	2214.147716	1447.053992	1572.586601	1688.842463	2087.280134	1971.019581	2078.495647	1736.877484	1573.876434	1769.173566	1795.02637	2087.585236	2228.293363	1720.031591	1700.419742	1815.859762	1991.968549	1931.170996	1960.042054	1541.536324	1852.847479	1852.682049	2025.860999	1988.769382	2041.108699	1517.948704	1766.33483	1878.278651	1909.724205	1874.374743	1962.698417	1387.475285	1702.017429	1841.83619	4912.057975	4935.038685	4816.505381	4210.057413	5251.827966	3882.290433	6175.076176	4866.210861	5191.945149	4105.019382	4864.215989	5664.893443	5331.052193
53	1903.582158	1772.207749	1966.054524	1278.750055	1676.851779	1975.644168	2183.574285	1840.336141	2091.974987	1445.456587	1786.5952	1878.933137	1966.631355	2153.988211	1959.366103	1969.060924	1910.305295	1893.632886	1956.088814	1949.493469	1983.362715	1335.963409	1917.624697	1703.912877	1922.329662	2030.430233	1943.971349	1650.345534	1792.144138	1867.565087	1997.586664	1862.942802	1952.214042	1474.528841	1716.246265	1840.974061	4314.364386	5805.141445	4528.736102	4710.226835	4137.742873	4327.006921	6236.500514	4716.657917	5293.273672	3919.871378	4252.005072	4302.382224	5389.272264
54	2207.278993	2298.031923	1927.958717	1556.217482	1855.596881	1988.807793	2003.969374	1981.914977	2133.629728	1458.909301	1855.345138	1717.371366	2191.62214	2187.772009	1971.354641	1657.313829	1624.862621	1975.560093	2015.518854	2025.482242	2001.335432	1441.278626	1580.123553	1800.693528	1963.870137	2167.155828	2049.792136	1546.473028	1721.175499	1836.617539	2087.824956	2076.014557	1962.204518	1436.285284	1794.462706	1948.471431	5324.068214	5021.524492	5535.288201	3629.196612	4514.658852	4536.973271	5014.07994	5465.111447	4759.168914	3767.461739	4742.637345	4654.657733	4416.085496
55	2314.337726	2141.39141	2293.052409	1719.316824	2215.501936	1874.348467	1773.690761	2107.390752	1861.058767	1529.853987	1870.793311	1905.187845	2189.276099	2010.574394	1910.265199	1897.09269	1809.622957	1935.330554	1971.912528	1794.978751	2086.383349	1463.063005	1608.595503	1935.112283	2101.13579	2218.588683	2015.585981	1319.197996	1802.765455	1907.043507	2125.393224	2012.932166	1867.84914	1480.192681	1762.003509	1848.149779	5800.567477	5249.161761	4627.918406	4119.867029	3774.42118	4316.886147	5466.872241	4949.875414	4754.554132	3308.049323	4592.063425	4481.192556	5758.891319
56	2732.062601	2231.56673	1992.291604	1523.6677	1818.440379	1860.447668	2316.332196	1731.693112	2103.820441	1460.950511	1726.451324	1882.581734	2118.152683	2210.00468	2089.774706	1390.363384	1897.575733	1669.814741	1978.40132	2092.589719	1910.232825	1504.346597	1692.092326	1751.180464	1899.087736	2059.006925	1932.222684	1284.466159	1844.8804	1871.424646	1803.194856	1907.671036	1924.083927	1418.556471	1817.866994	1856.399166	4636.53224	5798.973599	5081.218484	3250.87866	4658.546929	4289.145972	5334.028273	4933.283504	4860.235473	4344.333593	4337.805441	4828.498997	4594.59832
57	1801.342003	2262.887229	1938.555862	1394.571436	1558.198897	1943.386529	1685.92661	1841.794848	2105.673114	1444.983361	1957.643991	1861.116687	1937.40414	2081.782406	2149.760557	1588.646992	1825.305862	2015.130882	2072.607415	1967.099342	2041.52248	1246.603863	1746.150088	1743.489302	1945.754875	1950.981983	2114.531806	1467.490929	1719.629703	1902.183332	1972.069978	2078.495216	1868.139811	1517.198752	1730.831766	1774.714815	6051.428726	4305.014419	5517.74359	5048.592843	4787.153007	4810.640674	4972.188684	4691.391169	5047.999202	4606.333434	4652.495337	4342.916938	4969.606121
58	2239.167387	1848.04424	2092.771628	1456.703734	1829.443423	1777.520936	1891.42089	2043.429223	1972.768921	1717.887931	2158.02451	1955.825137	2203.972088	1956.624216	2103.09508	1218.067642	1581.786006	1860.71196	1662.468225	1976.797241	1908.627654	1384.534548	1760.843201	1887.436128	2069.149259	2073.313544	2129.684097	1336.539662	1724.101841	1852.987591	1933.565538	1988.584496	2003.316684	1399.793652	1633.214991	1833.601017	6250.031254	4099.705067	4739.75931	3786.747818	4058.043018	4693.083096	4814.731707	4673.442757	4977.020502	4173.398886	3964.614351	4347.431399	5766.99321
59	2201.150654	2093.586342	1969.280557	1410.233987	1700.68582	1924.246372	2046.633663	1771.704503	1956.106668	1465.555733	1812.894046	1896.201194	1895.873354	2332.812226	1904.423253	1418.924476	1694.256744	1881.057769	2000.792215	1919.313098	2088.975501	1532.831017	1526.987981	1680.019062	2058.656275	1952.824516	2085.270825	1428.598468	1925.752018	1908.472234	1985.818047	1978.76268	1958.50396	1509.515064	1869.02919	1839.924499	4562.607134	5339.06528	5022.887983	4201.213776	4108.404088	4920.75201	5120.076817	5870.177758	4886.035873	3808.543161	4539.746312	4823.693568	5166.764515
60	2092.642677	1904.097686	2068.892436	1753.479295	1898.871569	1813.866282	1977.416143	1986.207314	1900.081591	1406.28072	1713.332002	1833.794616	1897.595201	2014.734724	1984.970346	1433.405944	1749.503628	1817.173787	2547.833056	2283.650482	2064.026892	1445.346896	1742.736734	1704.152771	1929.421412	2096.836041	2039.454586	1559.240159	1662.549949	1850.505946	1911.262826	1984.799242	2071.057436	1486.177834	1752.016643	1789.751445	4798.726528	5367.498473	5469.241987	3780.884981	4192.971445	4086.68872	4564.968774	5705.096357	4840.141014	3360.468822	4406.673617	4355.706855	5055.073258
61	2170.940502	1965.289499	1866.0167	1363.587934	1525.867258	1688.626671	1985.543785	1736.645069	1874.308182	1503.719663	1767.257914	1759.510188	2042.813971	2201.345335	2060.997729	1661.997768	1768.513843	1638.284599	2534.28199	2243.949977	2152.140324	1611.363124	1766.673353	1792.122831	2126.253168	2148.073936	2032.671434	1403.067502	1853.154138	1863.698615	1764.503607	1986.060065	2082.706124	1474.484596	1787.75919	1816.527369	3655.852861	5080.658025	5254.584394	4131.664289	4377.493136	4310.450623	4871.933468	5322.361081	4753.072045	4329.918375	4574.454829	4935.367549	5198.60347
62	1874.911342	1991.915137	2172.885557	1689.541567	1660.420373	1975.93611	1787.603072	2190.34988	1829.071417	1868.497993	1777.846409	1841.335571	2058.694204	2080.213042	1979.817328	1624.41028	1812.891233	1750.203278	2174.64495	2087.885023	2159.056906	1728.64788	1616.365979	1649.89612	1919.249505	2041.841915	2012.769177	1289.757067	1749.374962	1778.700199	2086.45386	1847.54618	1922.032235	1498.194941	1780.498923	1867.507654	5396.72343	5646.300681	5718.369759	3379.511177	4699.363332	4433.805678	5567.468237	4054.867189	5027.719823	4205.791077	3795.282946	4420.710584	4929.408831
63	2364.832186	2211.043776	2095.674239	1646.428843	1859.667031	1962.567373	2062.964785	2169.190517	1963.969644	1619.403504	1854.532327	1940.564541	2423.321583	2080.842438	2039.890053	1345.079541	1750.254993	1625.110117	1979.881149	1944.167736	1938.123964	1351.590572	1829.097433	1977.707119	2016.417511	2220.103161	2129.400789	1648.046125	1814.380364	1757.417722	1970.661456	1885.005645	1922.629788	1369.975047	1821.161084	1819.164706	5217.670123	5215.528519	5293.077852	3474.018177	4705.407614	4404.863236	5227.54287	5124.604543	5022.217325	3847.182539	4744.329168	5013.758219	5218.850509
64	2157.600149	2384.539419	2055.398841	1320.720047	1643.673513	1833.281523	2047.14402	1914.064926	1950.415583	1356.465954	1509.192794	1889.475501	2358.328593	2030.902181	2086.574396	1497.011746	1625.41182	1815.32051	2181.166613	1875.19538	1978.107336	1492.579966	1618.947403	1876.00094	1917.968613	2133.481283	1990.846333	1490.939029	1722.95107	1884.551331	1988.57332	2020.403961	1943.924912	1460.94959	1699.90575	1797.136254	5754.012189	4837.230539	5417.247702	4468.529666	4096.103273	4226.69731	4448.840685	4908.795221	5376.287056	4291.365864	4080.406286	4508.454768	5387.957546
65	2071.779988	2116.680533	2135.393362	2039.137085	1636.788278	1625.801338	2175.189278	1969.81659	1963.016314	1899.390162	1554.279792	1805.41072	1922.702127	1944.350835	2065.309524	1281.42236	1799.563552	2031.108308	2069.648168	2120.124754	1937.280368	1444.933218	1697.321926	1629.964651	1975.317304	1954.504461	2063.211375	1499.959647	1665.804831	1967.983265	1991.206158	1871.615586	1989.329513	1477.738257	1670.699699	1832.174369	5790.342885	5080.895158	5464.916027	4187.055176	4414.863367	4932.400996	5224.711996	4391.773313	4443.362945	4281.92746	4263.436932	4456.506659	5051.621239
66	2023.68102	1803.351204	2023.778988	1733.28388	1727.801559	2189.058054	2378.78296	2173.019248	1850.354385	1570.605989	1850.859159	1643.233931	2192.115561	1840.20379	1947.627032	1653.833308	1719.478914	1819.339024	2385.1849	1966.787094	2018.671212	1543.41931	1686.584452	1773.754873	2033.655484	1879.541795	1978.475372	1674.87968	1909.590374	1744.629753	1724.643675	1952.773112	1908.633335	1471.536224	1701.134921	1919.647215	5740.461468	6127.070996	5250.215323	3295.314513	4336.548309	4421.993093	4730.754964	5060.079144	5547.414228	3845.943281	4257.048135	5018.668433	4945.495457
67	2313.057433	2158.77524	2013.0076	1720.22628	1783.870215	1816.745952	2243.78042	1913.482779	2044.47935	1450.39603	1771.076057	1862.234582	1923.885499	2122.878713	2072.161774	1284.47221	1706.682347	1608.820094	2092.448059	1908.090889	2172.735994	1502.636423	1718.865075	1836.884592	2025.32679	2049.216764	2082.692979	1501.300897	1621.918982	1740.271848	1956.473662	2027.946964	1910.026519	1536.470782	1787.369372	1789.07825	3899.645395	4366.274647	4892.722198	3907.730858	4609.760877	4489.4059	4879.537173	5008.927568	4788.659409	4677.090822	5158.909303	5192.562223	5280.852652
68	2018.034777	1873.160992	2256.350498	1719.954868	1513.53408	1803.977044	1786.79514	1895.24154	2134.522757	1375.867134	1577.058646	1814.018567	1996.469279	1906.8512	2216.976314	1564.287422	1752.139194	1674.074463	1863.030622	1979.072168	1934.398302	1455.128303	1875.284181	1909.496758	1963.435116	1980.637973	2109.4509	1365.585698	1675.607928	1871.231176	1904.250113	2046.185832	1897.685625	1471.256115	1665.786758	1850.172769	4744.095128	4912.454079	4968.103653	4066.14878	4370.061832	4598.386183	5215.388394	4837.184569	5079.560964	3694.337235	4714.256988	5434.41366	4730.048356
69	2106.643131	1883.603359	2076.167793	1401.850834	1946.60916	1907.230218	2110.406943	1899.706454	1949.790871	2233.576051	1432.663412	1934.41565	1913.421298	1964.564092	2083.913655	1378.150277	1618.282422	1749.185111	1971.301983	2068.419597	2101.395426	1565.722095	1766.477633	1844.833878	2091.595989	2075.28905	1940.060649	1539.493108	1831.883658	1883.495206	1864.100122	1957.956719	1887.234173	1438.214218	1638.455944	1809.676185	6915.07968	4801.98768	5741.50674	3870.562495	4726.768817	4712.786423	4909.818469	5408.994996	4792.937594	4068.533206	4025.211862	4499.504181	4736.804088
70	2040.923938	2404.563034	2126.858717	1458.892959	1772.356839	1832.991452	1880.299571	1984.349867	1991.270901	1568.986675	1840.718693	1967.498817	1690.350825	2009.830833	1854.361682	1524.022974	1728.425844	1636.910827	1896.473835	2186.015289	1945.316267	1364.079512	2071.796332	1929.224894	1923.604088	1893.778641	2037.426513	1583.985795	1808.215809	1851.271699	1994.99513	2084.046815	1837.989582	1462.747698	1612.885098	1735.32765	4570.488307	4266.582349	4759.764888	4113.861163	3690.000365	4218.658217	4643.163323	4604.941328	4565.311882	4020.229791	4788.281748	4724.509731	5295.193477
71	2310.733023	2112.228058	2053.884814	1598.711136	1853.560014	1870.25291	1735.963917	1945.885112	2041.624588	1523.118069	1947.434727	1733.362762	2217.551521	1979.697903	2061.577582	1185.285056	1519.705437	1795.67489	1975.224914	2011.555686	1836.670745	1452.257817	1779.309892	1941.015192	2055.03896	1845.930873	1964.914468	1589.437044	1873.126558	1792.294426	1914.581721	1861.379479	1920.849299	1489.000449	1639.504809	1877.618529	5602.636435	4327.6702	4689.146654	3719.824277	4960.986238	4687.817726	5247.792514	5083.452562	4701.885777	3882.56336	4328.538868	5273.116038	5081.806616
72	2746.50056	2105.650157	1973.279633	1800.957934	1773.420128	1905.93531	2160.189892	2066.513879	1827.807282	1488.698768	1838.457247	1950.493402	2312.276327	2023.123028	1943.013162	1249.425043	1838.753445	1764.883925	1947.034358	2077.026671	1906.770601	1499.213251	1501.09617	1973.491158	1861.220168	2045.247478	2097.940191	1412.863008	1767.962547	1920.573391	1843.563494	1943.435137	1979.000064	1673.530566	1851.6795	1804.31927	5655.922672	4087.549138	5505.082216	3840.846597	4306.321679	4371.941864	4300.408201	4693.114241	5401.530951	3384.541622	4410.71727	4509.395057	4961.314914
73	2055.473254	2278.947097	1903.021909	1619.59575	1600.31912	1835.526919	1678.371578	2025.866362	2017.187138	1535.706548	1782.361145	1913.242076	1841.190732	2023.513069	1984.147226	1716.734382	1819.086964	1908.197308	2129.927826	2254.163708	2091.683203	1752.937952	1613.81011	1889.158271	2031.063268	1885.097169	1967.895084	1708.84748	1936.879907	1835.5638	1930.933218	1969.862022	1947.47565	1670.972254	1765.680655	1769.848788	4215.284219	4921.085111	4505.34347	3228.994952	4432.704925	4270.584055	4638.342948	5150.664824	4328.069474	3923.377789	4492.978887	4946.450542	5336.261897
74	2075.745349	2087.821675	1825.62387	1488.841646	1618.246191	1763.841006	2335.703488	1916.72194	2254.70754	1653.946421	1904.51439	1794.376992	2305.846522	2115.396738	2039.320739	1895.888937	1793.585951	2092.713023	1869.425317	1873.409307	2251.28328	1713.313915	1720.510163	1772.061269	1853.051158	1838.926466	1944.341941	1477.388778	1730.217704	1999.389278	1857.984511	1960.127822	1911.591906	1624.708138	1762.510257	1790.702617	5058.39141	5377.017532	5632.960211	3939.854971	4798.761109	4354.484739	5005.36593	5310.805428	4468.921411	3946.915414	4477.176571	4657.68557	4656.720586
75	2652.622267	2287.95222	2191.29831	1381.072705	1863.370316	1903.712798	2108.599972	2036.073304	2056.034793	1197.415037	1433.012984	1968.999136	1983.777243	2348.600039	2222.182074	1497.439404	1603.548188	1846.683302	1785.145185	2039.695246	2115.37656	1918.377128	1643.62473	1875.49982	1901.374889	1863.642056	2032.236214	1691.937175	1750.519769	1814.647594	1814.694155	1985.534715	2002.953388	1516.587249	1703.059865	1879.527454	5475.979633	5131.318958	4934.28356	4243.401131	5323.551303	4313.812833	5954.032806	4639.966726	4749.532053	3983.845761	3809.332066	4096.816613	5587.188965
76	2253.063919	1985.118832	2313.433469	1704.555102	1965.754119	1981.529457	2318.760765	1825.925234	2165.170559	1588.834784	1768.909992	1605.474424	2216.211392	2010.510424	2218.465868	1521.113763	1613.273711	1814.597429	1702.238183	1830.771081	1982.559613	1449.366487	1836.480218	1804.731403	2113.356053	2080.088614	2140.342124	1473.837988	1667.181238	1805.223151	1816.374617	2019.245714	2069.976748	1427.378729	1702.348484	1740.101016	5088.155059	4638.782117	4846.416523	3740.672176	5320.243836	3986.276947	4030.183278	5126.823431	5159.530978	3407.227126	4201.305302	4599.946869	4501.901752
77	2611.725839	1990.383114	2074.58739	1705.150942	1705.847349	1596.504306	2089.493205	1836.098448	1935.05486	1435.109078	1891.036707	1907.433973	1796.695993	2512.695329	2073.123825	1782.082929	1454.155847	1982.101514	2247.161699	2037.680036	1993.665017	1444.491417	1992.166149	1710.751534	1860.063668	1781.731861	1953.197545	1491.683362	1851.934431	1884.903371	2086.947194	2057.498331	2071.045667	1468.696978	1801.423047	1883.211143	5961.76137	5574.343307	5710.870945	3749.017936	5377.044382	4425.686166	5246.021688	5226.973473	4765.770333	4002.262059	4134.332707	4844.773727	5207.712639
78	2380.33448	2428.044623	2048.604931	1771.877798	1834.340168	2028.042353	2072.406046	1894.869924	1746.435862	1430.270569	1548.948121	1998.027015	2013.79566	1978.67771	2079.458308	1658.171796	1727.579185	1840.837909	1955.238399	1792.864705	1972.500046	1475.284861	1546.341112	1791.096345	2317.799801	2106.963788	2171.371054	1431.055607	1735.468659	1856.610873	1751.172201	1971.138905	2071.508234	1431.6135	1654.007183	1761.506429	4724.025698	4922.455915	4747.178688	3769.136948	6418.768198	3912.288969	6776.019876	4465.11708	5003.763525	3780.663766	4065.221375	4376.655834	4466.290892
79	2142.105286	2198.023836	2021.384807	1471.028843	1663.309769	1789.473097	1942.689896	2068.832118	2108.316249	1530.232919	1635.529781	1893.114392	1694.312795	2084.923765	2112.799199	1796.528998	1560.050839	1801.86064	1962.122053	1887.587629	1978.111365	1529.363998	1694.216769	1928.161085	1960.519241	1860.829598	1874.416865	1402.353715	1799.198303	1762.266993	1997.494169	1865.480942	2001.516919	1350.400024	1673.110601	1844.21295	4564.282097	5088.084177	4906.165265	3481.410432	3896.127275	4992.52786	5140.419336	5242.34941	4956.479786	2988.113043	4375.527298	4903.877362	4210.200418
80	1947.473108	2224.027022	2026.943608	1673.339454	1951.036943	1903.629964	2046.35502	2187.990232	2054.788199	1445.113938	1878.638569	1966.21164	1917.945887	2155.703571	1921.359769	1542.857867	1655.56779	1704.535621	2019.940221	2259.179736	1958.482692	1683.965426	1745.2713	1786.06913	1840.789184	2149.731925	2075.147695	1534.583364	1855.370985	1811.942199	1867.056271	2002.082904	1944.035556	1485.961531	1701.063224	1850.308333	4416.222531	4184.231537	4560.665739	4260.6848	4118.798718	4236.348331	5704.456508	5384.914683	4590.629605	3706.003433	4252.703647	4723.215898	5268.001512
81	2311.098498	2160.387348	2047.720178	1721.636391	1727.183254	2054.189252	1790.875299	2355.931717	2106.883022	1750.518926	1800.241106	1653.985359	2176.177253	1959.972556	1991.285235	1526.226078	2021.771599	1708.386888	2107.488078	1908.529291	2123.860997	1343.597548	1626.768261	1854.936809	2033.382665	2035.098437	2042.068801	1533.030729	1641.019673	1759.034793	2077.499557	1883.714561	1855.664209	1468.628608	1647.892304	1828.510729	3743.193679	5616.098655	4477.762671	4337.483103	4571.143347	4756.714523	4319.341565	4811.392859	5279.089354	3443.226453	4141.109126	5055.865985	5069.530469
82	1775.241375	1962.508575	1850.755818	1568.488082	1732.319959	1654.952957	2028.541819	1961.253812	1944.206579	1335.777427	1722.392185	1952.895329	1886.426122	2009.82307	2024.138522	1582.199696	1484.81847	1874.249424	1927.673654	2466.955569	2107.688637	1378.290681	1760.522764	1937.265098	1861.235513	2063.405297	2050.843897	1551.595025	1574.698163	1802.621613	2099.518564	1900.384151	1933.083601	1542.259141	1743.612311	1735.853667	4025.65589	5793.419958	4677.443671	3056.076128	5058.688981	4469.871713	4715.021748	5642.057578	4769.879622	3509.848632	4655.5334	4759.809024	4561.312065
83	2113.635562	2271.496318	2375.897504	1470.034723	1820.319307	1706.646398	1687.875455	1892.620324	2061.654786	1627.471721	1674.353318	2003.128358	2268.162144	1959.799111	2032.714633	1174.600984	1848.348617	1886.593306	1891.282132	1995.023236	1974.519215	1535.03862	1670.664711	1903.406148	1918.582261	2085.026294	1954.64066	1340.642411	1793.707778	1806.690227	2017.545938	2046.461865	1875.968025	1463.425957	1736.660954	1812.20586	5000.752928	5201.708859	4927.346047	3239.349517	3815.228002	4664.727929	4353.683808	5500.323986	4843.782039	4256.281071	4738.161793	4698.174135	5218.323425
84	2658.598081	2143.702132	1972.278618	1360.384077	1693.438415	1846.488349	1978.470458	1995.382699	1991.12439	1286.114276	1853.363596	1703.629025	1984.058145	2013.470953	2158.022466	1777.460048	1649.677689	1857.771261	1856.017041	2015.777435	1961.963253	1217.242339	1737.152278	1921.178687	2051.035719	1924.241495	2169.083516	1574.622201	1750.967772	1899.489053	1838.893671	1942.523255	2056.885383	1382.784583	1858.655837	1870.755387	3936.376284	5296.02125	4696.035564	3621.468648	4709.904008	4678.137756	4427.201883	4675.378739	5227.666804	4105.032419	4560.153713	4670.123777	4616.615993
85	2132.713507	2055.566913	1954.576292	1349.255704	1854.351805	1634.852725	1631.782975	1997.584417	2017.001464	1457.137489	1796.681392	1897.336155	2046.909289	1758.589153	2068.661868	1477.61432	1602.710465	1895.241896	2094.557647	2074.804549	2045.656557	1683.609745	1857.923203	1870.521252	1956.574533	2139.301908	2137.864479	1567.629674	1733.31897	1886.572146	1823.053969	1805.448849	1964.765173	1431.858582	1644.722229	1843.26881	4121.581187	4876.707813	5093.445983	3418.233776	3941.640499	5622.912513	4675.81498	5787.339367	4829.584819	3617.712003	4690.352627	4916.553343	4992.776797
86	2257.559689	2137.886863	2056.479725	1228.637398	1692.201685	1782.554914	2053.994365	2084.673634	2107.813499	1358.68995	1561.112619	2002.767283	2194.384872	1916.935291	2307.612864	1563.510768	1856.996169	1737.55032	2171.894359	2047.231969	2086.003231	1753.350823	1690.399515	1802.880506	2067.567289	2215.428644	2089.076572	1515.227315	1700.279441	1753.45842	1909.64571	1956.404749	2036.985322	1566.785244	1791.129067	1837.299939	5246.367202	4836.686229	5409.596941	4558.101523	4559.294978	4508.427868	5413.924497	4698.990853	5379.154153	3953.92895	4037.041122	4956.195539	4911.899777
87	2535.78121	1951.301392	2094.556658	1189.036308	1707.686218	1750.554303	1947.153887	1805.661109	2211.031202	1754.152839	1645.895743	1812.883874	1819.396856	2160.699145	2020.794486	1273.112815	1738.96955	1737.832638	2325.705326	1973.485711	1990.616598	1507.754402	1673.387686	1711.620481	1984.061478	2018.376641	2056.316457	1386.03877	1816.973321	1808.736862	1959.078898	1766.081362	1968.37605	1437.367315	1748.611831	1835.725511	3988.314871	4600.980625	4737.197036	3334.311177	3897.733269	4251.327693	6686.21729	4528.249818	5509.705147	3977.126303	4455.660502	5130.64001	4241.654421
88	2135.012919	1954.321649	1925.670709	1596.576446	1595.4887	1923.278503	1942.991242	1950.597375	2082.703446	1492.450954	1923.89745	1805.880444	1809.656492	1888.077458	1978.933176	1489.891848	1572.22062	1766.114146	2323.055815	2248.520398	1950.877856	1526.786325	1724.861948	1860.752451	2141.835219	1979.604521	1986.809315	1670.993542	1766.568465	1816.331037	1894.822677	1927.470417	1884.187807	1450.632305	1786.012486	1767.319071	5093.023619	4213.290775	5312.069814	3971.993102	5244.821285	4481.132718	4187.436952	4311.694729	4694.609906	3907.225512	4260.562761	4915.163372	5797.572276
89	1678.905278	2269.749129	2112.459478	1248.610228	1747.6231	1864.539374	1842.299781	2166.846546	1723.788423	1371.150203	1496.429685	1920.615525	2070.228907	2042.610662	1983.868712	1442.696327	2021.79713	1917.798365	2094.542518	1823.847385	2031.075108	1694.424092	1821.911134	1829.566364	2024.806762	2103.14024	2026.313898	1643.645366	1866.793133	1792.909113	1885.551267	1970.301795	1914.776657	1562.788883	1609.516859	1857.5551	5964.950455	5214.403297	5317.644825	3725.629809	4555.926557	4580.973748	4758.665826	5325.580239	5023.91802	4164.432051	4966.084245	4682.631242	4981.906157
90	1853.951066	1989.076786	2089.437892	1664.785342	1687.9376	1745.175064	2300.457874	2153.445378	2086.536865	1329.036154	1817.074861	1849.227731	1616.630851	1848.715427	1947.365035	1403.102336	1819.998593	1832.575521	1794.533215	2121.698456	1957.118015	1803.090092	1901.86924	1799.078815	1784.727435	2012.763546	1963.318792	1753.152526	1669.55264	1731.687603	1993.070434	1889.51625	1974.074235	1486.045626	1733.043971	1832.700109	4708.866761	5506.776813	5046.831702	3739.827356	3868.442042	4588.091562	5214.394856	5042.724587	4678.713338	4139.040607	4741.773762	5285.071278	4760.857769
91	1980.017824	1793.341285	1931.415832	1545.557764	1902.688667	1712.11019	2147.362937	1980.201508	1935.595683	1486.504325	1841.874392	1774.396443	2466.721668	1953.175025	2089.74031	1506.579786	1633.540921	1783.766448	2038.595144	1960.903514	2125.627628	1473.372737	1578.157349	1867.491087	2075.101949	1964.628134	2075.273195	1419.192587	1757.846463	1844.337082	2000.237147	2003.30381	2002.92505	1583.215542	1799.999263	1958.551971	4645.624835	4334.429187	5030.419942	4700.663767	4939.714666	4560.236476	5194.705842	4940.94911	4869.439675	4580.735557	4122.99729	4560.510664	5694.221207
92	2070.846537	2134.040072	2162.47874	1484.905106	1599.53183	1698.476983	1916.62425	1985.428791	1961.949628	1509.385543	1537.159217	2031.693526	2412.552063	1966.707106	2016.167994	1351.807716	1874.724843	1753.121885	2286.452676	1965.395999	2022.30155	1376.975067	1648.99731	1965.151689	2183.990616	1958.5548	2116.313877	1451.434497	1884.302329	1800.105437	1896.718336	2042.159435	2008.618497	1532.194947	1701.948297	1744.874633	4792.594698	4769.772443	5119.763358	3489.696221	4446.37218	5085.524638	4977.253016	5832.726328	4368.543979	4742.896477	4396.382752	4840.168288	5015.511843
93	1711.860754	1945.64027	2040.232827	1522.4742	1971.031	1920.523216	1781.639957	2118.040685	2079.567584	1410.627833	1748.508438	1933.874673	2211.705063	2305.602094	2132.409032	1849.669761	1764.165448	1732.564976	2039.116548	2242.017734	1963.111266	1391.953737	1791.350468	1870.491609	1751.161808	1913.96506	1999.617398	1546.39545	1737.39524	1858.570414	1936.284046	1862.635128	2017.134955	1448.990316	1812.324052	1784.417626	4827.80906	5189.347957	5621.577331	5349.851698	4123.090495	4608.386214	5608.606298	4542.98702	5183.73674	3713.355941	3519.063277	4864.56353	4556.121437
94	2442.351738	2343.368798	2190.097321	1243.489414	1751.427132	1735.049903	1433.295272	1911.375853	1893.905036	1683.168246	1729.48915	1855.250236	1911.514628	2156.356367	2021.530879	1522.099727	1629.833609	1699.671579	1971.504819	2148.503451	1928.46794	1392.92024	1657.889762	1775.05552	2178.296049	1989.554134	2075.993237	1440.863782	1656.733139	1881.767225	1821.928578	1935.987923	1996.027339	1481.947608	1784.809298	1784.772731	4889.673298	5103.363002	5440.880085	3736.997951	4171.626389	4053.966289	3811.599413	5397.59615	4718.342639	3508.586152	4197.389435	4112.474537	6088.898917
95	1548.958007	2090.37234	1924.337415	1652.093479	1750.930105	1981.291373	1976.397291	1968.220747	1982.386308	1364.539242	1876.756257	1734.173384	2012.685328	1734.294771	1988.850429	1461.568991	1652.82959	1704.919927	1753.031274	1944.797768	2034.328143	1381.522295	1967.519655	1702.100506	2090.775309	1993.407534	1987.404087	1400.662691	1944.335486	1982.146774	1884.39766	1953.276704	2016.869511	1478.332326	1789.979654	1780.307908	5226.414551	5027.0154	4889.751177	3964.822889	4166.354368	4858.491627	4430.399041	4945.732714	4965.139199	4202.532646	4671.861837	4452.052525	5083.319767
96	2371.869306	2143.134122	2165.331672	1718.842932	1966.330399	1720.915001	2360.221204	2059.669125	1949.321417	1157.419018	1545.851512	1831.339849	2163.04487	1947.956234	2092.165191	1461.058425	1937.50417	1709.436592	2246.174196	2001.404729	1977.033324	1628.283403	1614.276541	1748.88559	1937.631695	2194.087832	2043.769106	1442.939404	1823.788192	1760.14946	2155.842411	1936.814223	1884.791164	1381.790843	1784.504676	1922.492834	5715.880949	4698.94347	4703.199979	3387.041954	4364.90079	4253.951115	5490.46231	4558.519253	4777.530572	3168.984517	4338.542011	4213.976361	5830.479081
97	2029.11236	2019.981533	2032.026087	1386.774284	1611.334431	1833.052495	2014.436469	2277.611327	2177.801551	1329.343016	1732.154636	1757.487177	2113.652608	2202.471078	1980.985897	1582.551268	1788.949581	2095.571687	2152.410981	2097.18737	2104.839647	1846.63322	1942.363477	1743.235485	1702.486552	1866.591752	2103.163954	1595.837274	1623.256125	1902.069403	2023.484987	1996.790183	2011.231954	1486.782712	1742.325895	1806.514595	3904.599753	5271.167928	4284.9139	3987.600443	4510.083664	5001.170565	4615.789992	5619.090289	5465.240552	3783.262177	4504.436278	4279.517321	5340.391335
98	2135.55108	1982.773774	1893.704946	1264.260073	1510.929743	1779.119969	1578.422078	1856.043391	2208.695188	1189.689593	1925.043709	1878.87063	1938.323873	1933.80797	2289.444259	1264.167424	1675.114734	1814.014725	2114.16935	1950.074512	2071.214389	1377.321367	1869.860748	1842.051232	2000.18446	1913.092951	1954.500112	1467.86429	1747.29342	1789.822693	1764.960396	1807.359323	1895.042253	1405.36706	1684.230887	1838.959152	5613.669351	4342.642255	4630.560228	4224.186684	4475.640433	4813.296763	4836.485535	4884.620369	4525.064775	4060.20069	4233.869538	4335.775932	4326.891543
99	1877.207582	1985.644827	2232.755823	1532.417861	1845.933694	1777.435986	2523.023736	2088.411514	2164.282426	1439.634806	1845.409176	1806.995533	1769.377871	2252.745839	1922.923271	1697.71534	1525.56809	1870.583685	2101.447757	1762.913767	2080.683682	1379.491916	1773.564162	1904.770739	1934.137692	1931.446084	1947.299109	1489.291173	1836.748727	1925.010176	1962.996672	1889.209254	1951.439112	1556.300286	1759.847149	1827.626621	4244.267018	5657.222712	5137.662886	3538.600015	4364.195524	4625.432042	5072.968866	4719.444333	4515.346336	4651.824872	5512.456205	4625.403205	4756.756758
100	2016.787321	2057.235148	2098.171158	1260.82554	1492.369757	1812.162165	2189.828463	1853.704488	1979.003917	1383.051573	1846.386561	1801.32299	1867.255016	2196.427017	1909.621172	1596.195136	1910.009688	1916.957265	2082.472102	2095.992703	2034.194662	1407.122102	1618.39184	1761.669335	1890.369245	1983.613599	2055.920911	1625.552353	1693.464488	1843.218243	1892.827387	2003.259161	1880.628589	1512.127037	1825.768466	1840.794637	6316.534039	4747.389528	4921.725119	3346.496634	4493.348033	4315.846575	4885.056996	5530.625876	4319.727551	3668.616332	4366.526929	4337.629502	4507.896204
101	1931.933593	2000.83072	2020.413456	1834.63592	1639.457156	1690.060548	1914.203821	2031.009516	2080.071165	1371.572525	1640.648101	1871.231269	2514.860861	2133.952552	2183.540991	1809.287962	1965.5721	1890.691736	1716.299105	1893.695194	1871.225937	1632.87275	1736.978619	1797.742645	1893.679591	2070.245937	2068.583118	1617.369368	1828.334903	1918.473313	1890.020152	2016.025701	1986.090246	1508.57577	1620.468926	1781.212341	4983.199573	6519.726492	5822.344381	3804.754341	4776.719279	4450.625306	5117.513321	5093.751561	4953.184791	2900.779282	4332.397995	4576.398646	4666.813025
102	2203.600757	2319.505653	2181.232147	1443.759719	1630.571375	1771.202793	1574.821817	1760.183612	1960.093346	1690.143487	1742.398114	1683.507645	2243.378833	2196.506749	1887.555465	1638.029027	1588.230153	1696.010747	2117.423934	1809.687446	1990.498474	1456.318794	1857.232795	1822.871316	1914.582182	1929.294408	1940.780954	1377.111068	1837.726464	1915.257659	1957.342155	2100.047612	2041.10184	1399.398283	1778.204845	1828.037417	4806.413388	5139.162545	4981.66789	3573.452927	3951.711413	4520.58881	5783.636705	5564.37454	4913.372543	3588.453784	4520.27294	4216.99859	4994.842658
103	2553.608421	1835.284219	1888.728692	1622.084501	1824.710578	1997.900544	1784.182263	1787.491798	2212.285505	1679.203629	1510.741247	1779.784662	1888.358137	1803.07659	1979.649819	1452.059392	1656.776148	1893.121433	2424.892528	1967.81224	2043.270889	1768.958879	1823.058651	1698.137929	2253.722957	1984.689592	2151.503954	1443.276204	1851.486373	1767.528751	1971.066878	2100.265786	1958.522356	1414.581628	1648.057156	1733.273167	4877.61214	4680.72418	5199.977678	3479.475737	5226.78543	4893.557933	4305.377628	5322.988765	5180.388616	3897.46865	4559.70318	4651.201844	4470.468238
104	2031.783006	2082.561978	1881.54797	1572.200577	1750.099749	1727.13984	1844.8482	2103.116884	2151.446197	2025.620304	1828.840238	2010.012132	1752.193545	1973.801781	1829.013366	1328.114821	1863.001539	1883.118589	1776.192637	1884.641399	1892.04164	1498.364945	1691.110377	1740.411989	2154.496442	2246.892183	1998.433122	1434.314973	1789.221795	1919.831563	1878.106928	1932.904711	1973.688885	1475.094316	1735.911046	1815.74699	4150.428764	4772.926183	4839.628745	4209.699434	5400.50079	4851.873464	4953.514692	5903.464456	4864.74454	3965.751529	4446.288036	4631.051377	5351.17044
105	2751.293199	1968.246094	2123.848926	1795.23323	1822.132249	2042.309881	2004.067869	2041.089568	1722.961833	1674.208476	1743.348257	1814.282975	1939.369264	2301.330451	2176.882605	1557.292783	1873.357745	1927.257036	1818.199814	2204.260696	2128.819139	1440.474742	1521.088504	1857.159924	2058.512937	2052.592931	1973.926607	1525.25724	1779.984593	1868.275521	1940.518553	1905.742658	1861.030903	1446.647572	1671.224823	1853.71475	5014.448206	5498.138111	5274.550265	4244.712845	4129.742118	5158.334328	4887.829495	4973.942189	4900.394969	4088.208695	4147.186796	4878.047598	5096.702253
106	2100.801828	2283.405808	2024.155425	1461.842828	1893.762149	2053.332315	2145.448397	2083.550556	1963.701947	1336.585105	1792.540701	1967.648464	1778.112682	1960.803897	2153.342839	1488.136944	1803.59214	1853.736981	1923.631674	2003.608942	1945.041004	1293.463137	1717.61843	1778.313546	1799.714553	1972.102419	2156.690878	1441.962052	1631.826087	1909.997273	1935.889404	1817.924928	1972.623082	1531.88933	1815.344641	1826.821374	5116.009584	4772.929717	5250.882712	4166.996373	4629.096626	4965.40423	4882.90206	4703.929166	5373.776022	4826.656126	5060.044208	4302.894586	5052.347097
107	2176.310505	2238.651469	1842.616029	1478.887369	1931.601435	2112.20731	1782.091423	2095.114403	1980.82086	1773.254817	2173.604675	1821.258214	1668.224458	1956.243065	1889.488443	1541.42511	1870.65069	1729.379267	2291.427017	1910.593663	2006.641442	1517.596822	1669.696566	1652.021043	2190.47488	2078.526283	2038.243709	1347.380692	1846.079079	1838.398635	1897.593939	2097.759935	1983.052025	1424.133428	1808.04258	1782.925261	4494.841406	4696.184513	4563.427564	3890.605001	4838.428652	5078.40984	5852.437198	5263.624497	4787.585932	3376.675993	4726.541405	4717.202929	4311.953255
108	2222.92179	1962.617854	1821.959428	1434.016945	1993.591251	1658.84154	1919.525362	2162.043738	1972.728932	1287.919377	1869.323338	1603.330831	1830.81266	2074.77593	2025.405548	1349.511484	1681.699204	1754.634261	2054.360297	2141.978555	2052.774333	1587.339852	1652.460245	1718.978603	1968.205222	2085.568432	1984.923413	1471.543741	1958.106562	1830.730359	1960.565549	2065.296462	2001.851453	1599.463759	1722.340405	1814.449923	5044.433317	5614.514761	5331.106486	3809.01925	4403.060427	4505.788388	5883.722544	4871.790159	5240.084376	3857.287744	3991.232118	4822.584592	4367.276636
109	2405.839904	1899.161484	1987.259993	1763.059334	1657.929276	1912.450741	1777.870882	2047.986673	2094.667651	1426.716885	1565.103362	2131.298356	2196.337515	2062.092471	2186.149751	1497.719461	1758.338964	2056.106911	2012.186274	1881.216503	1936.675307	1491.414264	1816.37992	1718.079823	1740.306475	1881.387629	1936.452105	1462.954054	1764.160347	1802.000075	1974.471676	1957.089922	1969.260308	1487.778262	1729.834167	1801.122987	6129.406112	6281.647851	4888.189954	3809.871323	4428.942792	4638.737002	5294.072772	5235.25878	5760.086624	3244.641284	4571.004315	4666.51273	4660.175415
110	1958.62851	2274.705319	2282.281522	1508.194242	1753.373877	1742.594179	1877.776056	2145.320569	2034.850596	1757.070806	1642.412056	1826.944252	2076.502129	2199.883131	2107.27239	1289.765666	1721.431125	2007.506542	1990.425272	1883.604461	2016.403797	1565.548267	1751.281491	1765.647506	2034.918514	1837.550101	2008.18755	1623.216971	1807.719348	1869.305442	1965.245428	2208.330679	2000.492061	1436.2191	1848.037929	1787.186605	4675.442748	4576.188557	5193.45319	3740.369965	3987.468867	4924.76011	4805.487981	5486.926778	5370.175526	3673.670954	4408.131136	4787.618053	5043.1883
111	2156.991031	2141.95637	2103.354152	1551.298393	1828.230074	1883.851952	2107.643644	2089.193521	1850.180339	1576.162412	1742.453595	1797.448066	2274.744028	2086.36091	2046.652441	1475.549078	1985.403264	1891.670317	2234.16859	2123.677761	1960.38401	1664.991196	1843.714827	1770.033066	2020.91668	2006.632763	2025.836585	1566.1248	1741.552704	1878.679839	2096.994823	1935.483396	1897.777798	1447.696052	1765.010393	1793.207829	6539.150426	5024.888706	4702.794995	4854.799022	5086.26346	4874.034479	4553.838005	4481.179092	5277.039364	3072.100942	3651.702777	4654.737598	5803.96034
112	1667.335439	2048.452007	2201.157153	1655.452915	1578.217235	1734.332151	1737.972221	2173.944382	1973.660038	1693.931882	1902.07403	2053.904903	1887.356763	1970.693664	2012.654912	1767.973544	1629.47835	1872.944455	2145.246348	2270.115293	2132.743827	1665.089243	1926.368184	1724.111368	1797.238287	2041.68069	2049.371414	1407.087439	1590.437676	1912.029361	1838.996309	1979.162946	2021.246727	1494.275146	1708.773965	1811.053087	5168.543133	5256.576494	5142.784238	3163.660607	4684.358803	4391.859511	5165.626503	4647.28505	5191.835879	4115.035418	4306.155709	4089.166308	4467.70868
113	2045.708	1925.02624	2135.950472	1575.585692	1540.596184	1621.050826	2019.80103	2037.620579	2030.982921	1710.772938	1768.568096	2104.359537	2008.734828	1950.901578	2054.99501	1585.532351	1557.992543	1786.485981	2121.23223	2028.002291	2087.18139	1567.068459	1628.616001	1749.817347	1902.240823	2089.334099	2059.860926	1557.072038	1618.418292	1751.601479	1886.944886	2024.680603	2013.259606	1593.559399	1679.164708	1867.952442	4558.632189	4324.273707	4992.259978	3667.034592	4211.571134	5376.417506	3942.462414	5272.53535	5397.375722	3990.21083	4618.45664	4867.440549	4401.854622
114	1893.952513	1930.117284	1949.04838	1504.327564	1773.277294	1654.193793	1968.595694	1970.002107	1949.670561	1803.496142	1700.443498	1791.214485	2350.932052	1978.11817	2172.95812	1583.465129	1568.766889	1938.63358	1855.162891	2209.953923	1983.617555	1605.192176	1894.36808	1942.651128	1986.710892	1942.761151	1900.503324	1636.357907	1728.10366	1870.98844	2006.022006	1798.053175	2007.026762	1407.685133	1729.042819	1839.913779	5346.709133	5451.812413	4565.225415	4109.690899	4098.561405	4341.437482	5001.245234	4299.12933	4854.130376	2978.83636	3795.900439	4162.515187	4637.999994
115	2017.404004	1912.667243	2209.461475	1380.60508	2021.205437	1814.828145	2254.549564	1581.242784	2098.150919	1666.252147	1746.384295	1893.623889	2049.980352	2084.154286	2140.447996	1447.955365	1805.720959	1963.755263	2046.676802	2088.162209	1896.667525	1246.976174	1875.075623	1899.644695	2127.619702	2030.087387	1980.369206	1486.253656	1794.937539	1890.69367	1837.03821	1977.359611	1925.244383	1423.220651	1739.170516	1806.932179	4123.880224	5289.156044	5605.785703	3682.006156	4460.40654	4541.225713	3996.923094	4650.080288	4524.276466	3918.115723	4344.691011	4627.021607	4976.600924
116	2410.628655	2061.405767	1967.974839	1323.324406	1667.032808	1748.338063	2605.122343	1939.842241	2163.211265	1642.062618	1673.916886	1947.514249	2480.667132	2064.180801	1999.549027	1400.800545	1870.649526	1838.905841	1676.851129	1923.032924	2153.483578	1229.963508	1675.98133	1877.344258	2044.578564	1929.793433	2076.51732	1271.043704	1649.039513	1809.415816	1964.571636	1921.477734	2022.934713	1485.757171	1739.614658	1781.875419	4535.673513	6100.124261	4444.029143	3681.225858	4326.375537	4463.2998	6043.14142	4782.97268	4818.305507	3676.997007	4163.325217	5040.949961	4253.088175
117	2083.738228	2015.809374	1906.822416	1680.984425	1710.060774	1587.740982	2380.525107	2088.001299	2131.305975	1654.45574	1792.405945	1746.977373	2186.302293	1962.175809	2045.712978	1430.31406	1992.315304	1998.804137	2012.755598	1836.42369	1898.628164	1233.019645	1722.367335	1831.700738	1954.650311	2022.881855	1984.724352	1321.997839	1669.997563	1848.790315	1949.682306	1790.561104	1922.710785	1466.712238	1755.961137	1791.596822	5687.390218	4749.0592	5830.596519	3412.374147	4834.642467	5097.004936	4650.852987	4450.449477	4906.870186	2943.45015	4718.500392	4461.780968	5199.655845
118	2234.57948	2230.797095	2010.342198	1570.988792	1998.307805	2070.089233	1813.651949	1770.690076	1859.079177	1438.959276	1830.765651	1866.260134	2050.160372	2215.020214	1847.985929	1547.980374	1472.162551	1861.926551	1999.687878	2066.453849	1937.058064	1545.415727	1685.838759	1741.649623	1878.149128	2109.543752	2135.205002	1388.259017	1732.753011	1945.088384	1868.405944	1949.869925	2014.072121	1572.582598	1769.135796	1825.001934	5151.057741	4962.152737	5252.450359	3614.647337	4285.674725	4693.110695	5169.735034	5138.975315	5278.270425	3266.759186	4163.003186	4902.426345	5757.004876
119	2338.116824	2113.162296	1893.065198	1244.01745	1920.989758	1874.08829	1906.633937	1954.669072	1987.235057	1601.679053	1773.715963	1848.101699	2031.170221	2094.51569	1918.455867	1762.999941	1875.120426	1935.610978	2239.951348	2064.043575	2168.492887	1494.473937	1719.355816	1677.766063	2014.870348	2041.513149	1988.032732	1456.31545	1756.358857	1931.52926	1878.802951	1969.738717	1953.238178	1536.810854	1657.639462	1832.557953	4418.288709	5639.693763	4717.519999	3958.605357	4158.614822	4491.582818	5246.463918	5306.693952	4325.433236	3380.56824	4471.932395	4397.324272	4469.922372
120	2266.781465	1804.211491	1927.363101	1505.472947	2188.452213	1802.321021	2026.966563	1866.061093	2053.292451	1329.796004	1664.540055	1689.171709	2114.606066	1896.899014	1993.302341	1317.620436	1810.923423	1838.239418	2165.716498	2183.261279	2097.661977	1442.380757	1856.795611	1926.199103	1975.790995	2128.221546	2029.893456	1462.32768	1744.292459	1935.354901	1803.711209	2001.498641	2044.06812	1363.928203	1680.244527	1866.473681	5116.3451	5363.786345	4771.226667	3364.11665	4709.08114	4562.332416	4361.410679	5075.493051	4815.844078	3939.16386	4133.52867	4448.674625	4246.272646
121	1882.824677	2118.128095	1914.297024	1676.412509	1770.890931	1773.583072	1900.586892	2064.135785	2098.793063	1823.250284	1891.13297	1767.084713	2307.565671	1994.800551	1933.026379	1536.915914	1875.612827	1834.035242	2004.302829	2115.903809	2145.300941	1405.237017	1804.833192	1859.423112	1876.685698	1974.848313	1994.461725	1468.034978	1888.9404	2014.589689	1980.736095	2059.611838	1948.602139	1569.502843	1707.58104	1805.368265	4439.843151	5779.669664	4816.630514	4173.562185	4771.795041	4790.130746	5298.361525	4997.507304	5177.040412	3688.585225	3862.729678	4931.415235	4851.455712
122	2394.082334	2111.211046	1834.673802	1728.489279	1667.716249	2264.32099	2210.409207	1771.702814	2012.676351	1611.592818	1767.129231	1988.755323	1849.23569	2156.378411	1902.726847	1833.877415	1577.909145	1908.006266	2006.731665	2011.036296	2155.857627	1596.307957	1570.54708	1703.147962	1949.214924	1837.154931	2145.177516	1568.039292	1718.887167	1983.537843	2016.55675	2023.51973	2043.098307	1511.816893	1740.249479	1873.23068	4913.900095	5523.099317	5081.162137	3596.730054	4130.464929	4526.308193	5116.727069	5564.010388	5082.297955	3743.535908	4269.242204	4712.162639	4536.407046
123	1687.040653	2028.071035	2127.412754	1436.203224	1739.173041	2155.485612	2281.020202	2140.439068	2115.51107	1300.764008	1992.577692	1847.917892	2061.61765	2111.360759	1993.011615	1511.986333	1719.816112	1700.048732	1904.643811	2142.433941	1992.607309	1514.558301	1730.722239	1706.88985	2140.142888	1923.556631	2135.590871	1496.105356	1809.986637	1864.340271	1996.416041	1925.282709	1968.198287	1433.256719	1774.695974	1888.44014	4497.334631	5406.333672	4899.420419	3528.56232	5004.397189	4375.068287	4612.513249	4818.083972	4818.476625	5726.05205	4711.95518	4457.810185	5700.001875
124	2012.498576	2155.14644	1985.805679	1204.352843	1716.075223	1522.553138	1839.119723	1995.763121	1961.812034	1257.186395	1625.76056	2042.658531	2030.580413	2082.126368	2157.107767	1579.433073	1622.089874	1826.730985	1842.82868	1849.407235	1958.285378	1470.039173	1795.079431	1826.667922	1925.65576	1911.548058	1932.279432	1589.627044	1772.877898	1874.483254	2104.745044	1976.584121	1900.998663	1518.31869	1731.506702	1844.583711	4880.758148	5382.520581	5283.071131	3533.870063	5257.419357	4747.391019	5684.552099	4813.26048	5257.668028	4089.269823	4110.707613	4580.217718	4830.177879
125	2766.93265	2158.293516	2029.991963	1646.56971	1518.020558	1749.276802	1637.016215	2117.662783	1985.560471	1506.17801	1552.386177	1802.852501	2079.365297	1938.212213	1916.82959	1346.10957	1692.971619	1886.405374	2087.104482	2202.272324	1934.591887	1619.700113	1692.76362	1817.895107	2007.298114	1926.108924	2140.801845	1652.958075	1772.283386	1726.523838	1887.838678	1836.938372	1914.146953	1558.784491	1788.808865	1873.924732	3934.414763	5024.832178	5201.945203	3052.279161	4858.529321	4786.784234	4597.961733	5281.017058	4840.310567	3420.463793	3847.551524	4693.389221	4178.851152
126	2195.90272	2323.310509	2124.254749	1591.283747	1723.116939	1817.026106	1823.606166	2001.031761	2084.641215	1525.478275	1809.363238	1801.218915	2010.474271	2142.34339	1962.639684	1403.418278	1578.025298	1837.206015	2142.651295	2054.937503	1927.144186	1743.892785	1789.506209	1678.617415	1974.043489	2005.515341	2068.044411	1761.921305	1825.431042	1885.761595	1940.451252	1858.757488	1970.786799	1481.733598	1732.665645	1836.315794	4742.446177	4778.196446	4153.852374	4040.995348	3906.796125	4537.804846	4453.279577	5285.137929	4940.978689	3593.234992	4987.079719	4482.530595	5355.537297
127	2711.691288	1830.926648	2061.820553	1402.212738	1859.791544	1902.449765	2172.763179	1882.279999	1888.581208	1628.019923	1883.072646	1863.819584	2140.228518	1880.225887	2023.687034	1833.101726	1755.615378	2053.914173	1868.923692	2185.144462	2109.499833	1775.707866	1788.014092	1744.373603	1809.466929	2188.421635	1938.898045	1648.575543	1633.956968	1814.090415	1844.270506	1944.22364	2076.418218	1500.570216	1740.91935	1824.705645	5863.955404	5172.985006	5549.605116	3592.435799	4524.559373	4000.732342	4659.023569	4993.645834	4785.901856	3408.132448	4262.955754	5004.057661	4447.551148
128	2016.643115	2198.804848	2239.297523	1163.227177	1786.870169	1944.526003	1766.461599	1883.609828	2230.24456	1504.283787	1889.6448	2005.664875	1877.91015	2180.563368	2137.123854	1684.475743	2087.793965	1806.610042	1915.234306	2108.296027	2007.876319	1183.719423	1907.395223	1741.642996	1883.729196	2062.257274	2022.119201	1449.216828	1843.907442	1819.917487	2116.152639	1933.260242	1994.295434	1400.33987	1765.115239	1811.769062	5625.08788	4892.353892	5036.968984	3908.669148	3862.003947	4664.785754	5052.435522	4853.475537	5003.641213	3978.627021	5029.773559	4390.450063	3832.752272
129	2058.661996	1741.094152	2310.653364	1608.741546	1785.472279	1990.726939	2153.983813	2055.501361	1960.698445	1629.544824	1717.37966	1709.024786	1838.632528	2109.229679	1974.166226	1438.821238	1804.861326	1954.400255	2001.546159	2063.452422	1994.271789	1277.573097	1521.787477	1845.163663	2011.082982	2097.226058	1977.440732	1604.771804	1835.622393	1772.886416	1823.985727	1974.562001	2006.469909	1472.450804	1705.932595	1808.890536	4407.313317	5974.123745	5762.951972	3090.310209	4431.259419	4067.938755	4003.868367	5130.814359	5177.987781	3992.356207	4002.441736	4679.023666	5221.663983
130	1899.905408	1802.597103	1950.689857	1246.330555	1632.346302	2170.925402	1672.355095	2267.100508	2088.078202	1561.135356	1951.758801	1681.819006	2395.657229	2104.126199	2212.446532	1782.592297	1879.974134	1800.070862	2203.011794	2043.603392	2016.033651	1475.101735	1632.440538	1936.228704	1796.917695	2101.380224	2049.382563	1472.698829	1883.453792	1753.228925	2079.307624	1937.899626	1982.81926	1439.33289	1685.171852	1778.284371	4922.436343	5076.780655	4642.04682	3767.761857	4043.489429	4752.83879	5599.120997	5515.351564	4600.141664	3536.641969	4558.458816	4673.354939	5067.987151
131	1740.976981	2295.754679	2137.230915	1583.819144	1591.361642	2034.604745	1784.177211	2091.805436	1977.903934	1762.368782	1589.856666	1919.463079	2017.417234	2114.814841	2180.982012	1390.127476	1781.997381	1660.622125	2088.438306	2139.157841	1841.513917	1431.592338	1704.987352	1840.650142	2186.763739	1943.662682	2033.264486	1524.297384	1760.103652	1829.748603	1881.318446	1941.750028	1951.552338	1474.951423	1793.545581	1845.408652	4751.290877	5169.520529	4856.461596	4292.897507	4244.182927	4153.732104	3806.032325	5115.77727	5200.957786	3763.588817	4610.6578	4785.084354	5042.660282
132	2028.324274	2190.845148	2184.33777	1838.925441	1913.575358	1868.945911	1933.187675	1974.748654	1810.664376	1710.062617	1795.081672	1899.655846	2020.806225	1863.43283	1949.881701	1577.557962	1734.250612	1971.243702	2149.380875	1944.833919	2177.717964	1540.621494	1741.93109	2011.273419	1920.02566	2073.143191	1937.717087	1540.757997	1796.534418	1854.01565	1861.328127	1955.521407	1819.521841	1586.991037	1805.782659	1901.798433	4851.15886	5096.19597	5206.545963	3234.537375	3696.283372	4505.514205	5006.315438	4568.509803	5476.420764	3471.837747	4620.650773	5256.848282	4554.776981
133	2171.329821	2375.934709	2170.984948	1537.290945	1467.276443	2005.773743	2065.163821	2269.264874	2014.505157	1467.172913	2058.423214	1893.035636	1962.069799	2175.097596	2217.447731	1337.488047	1743.740674	1979.279115	1963.552147	2127.507143	2109.33617	1446.281691	1714.710283	1891.319405	2186.996047	2161.811711	2106.655391	1547.030897	1771.327896	1907.772629	1916.753257	1990.085671	1831.275373	1585.961001	1667.750314	1875.418328	3672.718474	5170.067027	4724.899029	4025.275259	3921.051519	4604.355482	5774.802891	5697.573326	4641.4749	4277.987113	5112.117224	4309.797014	5329.366074
134	2035.048596	2139.422787	2078.338297	1259.259802	2176.622984	1850.276188	2137.332086	2004.644891	1916.709543	1625.447434	2055.521954	1938.022386	1963.009401	2130.988879	2066.399172	1462.761967	1882.114195	1759.317216	2201.098394	2219.933874	1943.528745	1208.937021	1808.674026	1797.595926	1882.876106	1885.404137	2090.409041	1400.489665	1870.157883	1875.523271	1944.673948	1893.308156	1969.872845	1522.865435	1701.867751	1825.494858	4767.578252	4875.384811	5554.024434	2992.915856	4094.83435	4348.012471	3775.443777	4555.866432	5048.466277	3657.593223	4516.158194	4749.978919	4850.235664
135	2089.191865	1945.717876	2194.00352	1329.750992	1877.464359	2112.43696	1970.715408	2374.460529	2017.79019	1718.37825	1995.063147	1805.045897	2342.74782	1805.554186	1960.451918	1733.897232	1750.620901	1876.115598	2151.187561	1888.37745	1929.337041	1755.9639	1856.538913	1804.724958	1738.182309	1866.362576	2035.493863	1557.879658	1729.923242	1793.791145	1856.224213	1919.378871	1856.4812	1607.374923	1686.440914	1826.646621	5347.842751	5177.611662	4911.706437	4339.254908	4459.75083	4803.858238	5976.612709	5086.238017	4492.23589	4368.335008	4769.1313	4721.468878	5054.719303
136	2147.625659	2145.064781	1848.727525	1625.2193	1703.224984	1905.292507	1682.156044	2068.195185	1821.747571	1627.970701	1641.089582	1908.808366	2291.279424	2085.009507	1875.549506	1678.989639	1791.161899	1925.863668	1880.94275	2012.068173	2058.493387	1488.225601	1757.698423	1701.874367	2013.567985	1986.295344	2017.521813	1612.117473	1846.842945	1960.205398	1784.780407	1994.418774	1961.469359	1459.98105	1850.177737	1800.28202	5129.972604	5005.00933	5646.009344	3777.150755	4314.392848	4971.351864	5455.002743	5431.144721	5128.15394	4303.243101	4188.725139	5028.494952	4949.187763
137	1916.438236	2005.458673	1926.437804	1616.546057	1888.432197	1755.85674	2134.823534	1868.472123	2014.195591	1632.246064	1736.592611	2250.373615	2518.611304	2070.070672	2346.99751	1679.401047	1751.184718	1842.626815	1737.989252	2090.94584	2007.472896	1525.500051	1754.969348	1691.486867	2043.687352	2014.718793	2006.428334	1596.900498	1748.052755	1796.229868	1965.171303	1846.672275	1957.778971	1541.981758	1700.194362	1775.532953	5762.632262	5345.963859	5554.048924	3976.848379	4373.321638	4207.158866	5152.285302	5741.919867	5361.044379	4004.406017	4169.038463	4616.358731	5630.293124
138	2243.402468	1792.130854	1931.697708	1712.938495	1722.566267	2040.04934	1944.52012	1972.072591	2211.060007	1595.418406	1708.383821	1847.4979	1986.321824	2033.991181	2045.638051	1371.098053	1754.815585	1943.200535	1841.462539	1970.915335	2097.316952	1458.489227	1640.037596	1868.100523	2027.537159	2116.482691	1831.548175	1647.203999	1831.440453	1926.932242	1997.857991	1998.588425	1980.116773	1596.735164	1736.830832	1821.91976	5040.163835	4062.622759	5430.305374	3975.045226	3699.98228	4872.527814	4389.032665	5717.470901	4542.415922	3979.607096	4127.054194	4603.384478	4805.367081
139	2761.315233	2583.55779	1803.802767	1442.821245	1773.031601	1810.266955	2782.529066	1947.712748	1982.315303	1596.903883	1821.064358	1767.641115	2486.459095	2184.763733	2184.769666	1372.899998	1719.149975	1755.948561	2053.219989	2017.796018	1920.022738	1657.032754	1417.349408	1862.249549	1752.097857	1902.448339	1974.190447	1740.76164	1640.176519	1886.674789	2032.613412	1970.772301	1923.322274	1479.070005	1658.923812	1812.708988	5446.981645	5502.186131	5440.807567	2945.004407	4734.405146	3848.02708	5937.405234	5144.096896	5615.615203	3325.129794	4314.443489	4587.526886	4463.569721
140	1929.487327	1978.909242	1846.033463	1477.60821	1873.361485	1623.797569	2045.081833	2181.919895	2059.467926	1471.267129	1939.318617	1762.891399	1984.191886	2020.569112	2206.437948	1672.234048	1647.237972	1881.509435	1984.585468	1921.171622	1977.592628	1346.584528	1724.184462	2017.656536	1944.864516	2005.338706	1986.589327	1517.38647	1684.124539	1827.081085	2177.509371	1831.070012	1865.808709	1626.423726	1814.703837	1788.263075	5364.745619	5699.1987	4994.413497	4212.744093	3887.838082	4744.14234	4163.715897	4688.565541	5065.570866	3848.010468	4381.664702	4582.538259	4810.041057
141	2129.486259	2258.715216	1985.892844	1515.79972	1823.600783	1741.557885	1732.350073	1795.838105	2027.958338	1275.78508	1447.521868	1799.720125	2206.299027	1812.088078	2058.071786	1711.452488	1762.810742	1899.08534	2052.527472	1983.334383	1992.860076	1602.370739	1876.176467	1686.357056	2075.924636	1909.874263	1976.502187	1493.370027	1602.10146	1769.696465	1938.377693	1917.859388	1896.946246	1526.493643	1774.331161	1859.852946	6175.151606	6049.41638	4587.380436	3382.487566	4113.568666	5221.465805	5449.772712	5535.037714	4931.292517	3915.941846	4169.658797	4326.51662	5915.189812
142	1968.001281	2118.789512	2396.869505	1340.494679	1625.155855	1771.393107	1846.93105	1620.411136	1934.165828	1381.760388	1705.242409	1836.919574	1813.087047	2015.86738	2277.021916	1513.440282	1950.866854	1776.99257	1916.957115	2082.88116	1995.547004	1335.086608	1773.524934	1615.690638	2014.479921	1940.626902	2074.067756	1446.759448	1745.069009	1880.608075	1831.096006	1960.754494	1962.455295	1487.7411	1749.929515	1795.935327	4929.797254	5206.024876	5020.610106	3546.574798	4175.991271	5099.125282	4033.000829	4679.329776	5060.080171	3672.891396	4281.123723	4602.872066	4500.175224
143	2201.727708	2236.613482	2118.500047	1606.638851	1496.536155	1809.061451	2016.457515	1919.226988	1936.818102	1094.091103	1581.376538	2044.42898	2156.850302	1796.292045	2085.934032	1584.103006	1782.817989	1735.42638	1900.186743	1998.585732	2001.206402	1525.782353	1808.727615	1719.372556	2024.015496	2048.802492	2096.071276	1597.843336	1689.328075	1751.778375	1775.845143	1973.806149	1895.167211	1512.247827	1743.204091	1910.550928	5313.293488	4934.432014	5444.758332	3603.739347	4417.703929	5032.996062	4448.041967	5425.452617	5035.438803	3811.034429	4235.727571	4625.051732	5374.023678
144	2018.507028	2107.756078	2186.147568	1436.903794	1864.125342	1898.366731	2339.13898	1844.030504	1918.454573	1456.326561	1738.537404	1781.683174	2145.814776	1944.711659	2074.648651	1662.816321	1673.736677	1771.926323	1942.1416	1944.724566	1995.377451	1398.905247	1608.563974	1840.581221	1864.011019	1973.327757	1948.088408	1537.670708	1894.250399	2000.42248	1886.75965	1909.72252	1818.767034	1570.461116	1660.527606	1771.124443	6266.828623	4647.132236	4513.803737	3322.769613	4200.89809	4373.142053	4541.578422	6301.01536	4469.901636	3916.179093	4436.112998	4463.836017	6041.53052
145	1741.017181	2102.661427	1781.575465	1426.730355	1614.027215	1612.945801	1699.058082	1729.476126	2247.670704	1572.5418	1925.725966	1815.087792	1831.454119	1965.526661	2178.336398	1435.675173	1810.815062	1665.918523	1732.08429	2170.351736	1876.297092	1586.336605	1654.568331	1740.234513	1859.941917	1967.607085	2058.343304	1368.15928	1894.288752	1953.509356	1946.453395	2077.164069	1986.771696	1504.650201	1696.212781	1930.595376	4457.714219	6001.099321	5248.427558	3831.541644	4127.046761	4663.59836	3993.72606	4659.221475	5472.732532	3426.018637	5315.453263	4136.121753	4311.721831
146	1989.119933	2017.782569	1862.256086	1759.484776	1690.542643	1798.864118	2197.506924	1907.493311	1872.00716	1468.077135	1793.700586	1828.374046	1915.782481	2160.814042	2077.771753	1520.710133	1867.924602	1837.28516	1770.350163	2147.430556	2036.24951	1449.322514	1792.952754	1866.994212	1838.987011	1945.602372	2043.980709	1594.977937	1747.960499	1844.881558	1993.791961	1968.118438	1958.436842	1537.903671	1752.805751	1829.822857	5538.388678	4744.522015	5144.226988	2768.520958	4518.911692	4834.417235	4882.15038	6120.173542	4649.254169	4245.456105	4561.215085	4377.808296	4039.324643
147	2095.707992	1890.401075	1967.933907	1456.007307	2061.075469	1883.906407	1829.425709	2267.150357	1986.454588	1516.861631	1862.596177	1828.201902	1925.797546	2134.249823	2292.790348	1771.950395	1828.883615	2065.784795	1883.316748	1996.420458	2175.63466	1639.993224	1771.785508	1828.804956	1884.26244	1987.962774	2091.596975	1429.257186	1850.233633	1847.849821	2205.753069	1925.150575	2044.88905	1432.047837	1709.457797	1836.225015	6413.391564	4301.348886	4808.448723	4003.518266	4567.436541	4276.054772	4146.253375	4589.178663	5018.562542	3421.781166	4677.538773	5169.97693	4431.928252
148	1935.189663	2075.314807	1888.794844	1477.408829	1669.038719	1926.711495	1905.954285	2236.339655	1981.589934	1375.839308	1821.806921	1883.21048	2065.609287	2317.320654	1902.411198	1636.958578	2012.258289	1821.747309	2024.031229	2132.408243	2101.517911	1780.64532	1787.9748	1712.186426	2166.142882	2062.56059	2026.623353	1673.290694	1936.02627	1984.212265	2148.902901	1760.215664	1857.19042	1414.817523	1612.959927	1746.543727	4379.831484	4058.175127	5115.800406	4419.725017	4709.011228	4797.70649	4812.147504	5913.923949	5140.680841	3900.826876	3919.764427	4619.575537	5259.2106
149	2413.582879	1907.046973	1973.085502	1428.358954	2024.87871	1999.055027	2123.996978	1924.070448	1959.210311	1331.033993	1639.824037	1779.464271	1823.654342	1986.384986	1906.574366	1650.814125	1906.80057	1835.32382	1924.970523	2136.427484	1869.720549	1465.314687	1680.165323	1817.083642	1939.2324	2008.820657	2118.303257	1482.915962	1792.14197	1818.354886	1933.732854	1969.798175	1940.708653	1462.68692	1683.477075	1792.856939	5230.560231	5364.051716	5087.534634	3125.094168	4572.417572	4536.971472	5010.661288	5301.60035	5083.746944	3716.60469	4107.630844	5315.111152	4696.660804
150	2312.479853	2089.11269	2004.01484	2293.652926	1778.010419	1746.06364	2128.653684	2037.128921	2140.982596	1325.361897	1785.668975	1786.12183	2184.436192	1970.447328	2067.228801	1637.792812	1721.875534	1776.837698	1957.270428	2006.129671	1994.809715	1590.286921	1649.679175	1887.278612	1892.634671	2029.747574	2116.557572	1364.885786	1741.074462	1845.777875	2025.124978	1985.415681	1853.710988	1575.340968	1708.577828	1846.197615	5789.072391	5220.424495	4690.910939	4170.49532	4999.475254	5120.069282	5115.389904	5136.455954	5363.057636	3405.28403	4767.686897	4080.410956	4961.466194
151	2108.847988	1800.258585	2092.45974	1600.964222	1826.979893	1783.562363	2309.884576	2000.773725	2205.917071	1568.721361	1850.515561	1856.290169	2059.296093	2147.788979	1866.997365	1664.367466	1939.825974	2021.965357	2102.343919	2421.003268	1858.752856	1576.852294	1631.954825	1793.37415	1963.415705	2018.983833	2030.951277	1406.549604	1772.032221	1776.572222	2112.427715	1949.244246	1940.610986	1509.25369	1723.884308	1805.321398	4067.282147	4594.496698	5163.521943	4072.403357	3964.731107	4481.091776	5761.710386	4970.851084	4984.479142	3835.311807	4418.19517	4789.46365	4672.445752
152	2198.258823	1911.931911	1790.552729	1334.378034	1866.655648	1827.530115	1919.11506	2171.070383	2106.892687	1460.341928	1639.888052	1731.904633	1915.363531	2040.685094	2075.90626	1375.901443	1755.250403	1844.444554	1891.123511	2016.545126	2009.888472	1438.61522	1701.216217	1774.438303	1843.172303	2053.294257	1935.81324	1441.960534	1779.126448	1921.315078	1904.983907	1890.056533	1847.995368	1509.637847	1822.733188	1758.33236	5368.254071	5185.014538	5521.366337	3225.107086	4508.749814	4609.830874	5037.512766	4509.877181	4648.526497	3698.831901	4818.296271	4486.372158	5121.446099
153	1888.720139	2293.828459	1983.261638	1278.127588	1758.297772	1965.515598	2286.673918	2120.444999	1798.507721	1894.695887	1611.792451	1932.639644	1767.25258	1910.217826	2030.58979	1544.753117	1890.584625	1831.881977	1945.837075	1957.148328	1957.854706	1476.531988	1761.465176	1966.875415	2005.38901	1960.281784	2188.251351	1539.739127	1703.495013	1929.429424	1888.808385	1959.569881	1910.631558	1418.70399	1699.008183	1801.451384	4670.497824	5482.796063	5003.302879	4402.857026	3825.897076	4147.864417	5628.358088	5514.124698	5077.418874	4131.63509	4463.489458	4799.903539	4597.504056
154	1868.917334	1978.796272	1919.090961	1396.35685	1778.758543	1634.867637	1680.611419	1993.578187	1938.965448	1700.295453	1812.515759	1763.427567	2151.192866	1887.828132	1871.403861	1676.54902	1692.35551	1937.240949	1754.281557	2049.600045	2134.237161	1496.594184	1608.551152	1772.155472	1924.621783	1936.728988	2009.073855	1584.639827	1839.478183	1889.648337	1937.893657	1854.133106	1958.826812	1636.530302	1660.64869	1733.227471	4887.411637	5118.529803	4821.177927	3782.556406	5037.956549	4929.245389	5696.083885	4728.086861	5237.612752	4502.66554	4575.1257	4848.055965	4797.786867
155	1823.695137	1988.061263	2085.530333	1483.169472	1432.752805	1615.929418	1894.333126	1791.75273	1873.047237	1902.086702	1919.99322	1765.194806	1844.440149	2133.544123	2083.626796	1402.760147	1963.823614	1953.831372	1862.638286	2034.993437	1834.87558	1508.021967	1800.447267	1794.847556	1990.075338	1971.732176	1975.588378	1443.652902	2044.957178	1829.747881	1876.421201	2132.303762	2015.206957	1636.098537	1738.609254	1838.648715	5139.96273	5074.037722	5320.61191	3680.802581	4621.978193	5133.307637	4803.18924	5404.388726	5287.505956	4108.4669	4332.065721	4115.974753	4652.518496
156	2232.035157	2001.176577	1962.342651	1454.369152	1826.943946	1795.021512	2453.207048	1806.964709	1963.879199	1541.507358	1729.511316	1899.448491	1943.233508	1891.757729	2027.01064	1550.351603	1746.447039	1921.504135	2064.610397	2082.065906	2043.302283	1369.198057	1925.883063	1862.870989	1897.85275	2035.611951	2057.688985	1398.754709	1873.332653	1903.572966	1966.764853	1960.410922	1915.928308	1418.738243	1659.795754	1871.300065	4856.125445	5203.491169	4923.524487	4094.346098	4367.652593	4534.58333	5058.4106	5397.021085	4559.638534	3455.051884	4712.681571	4689.56951	5253.210712
157	2192.589011	1934.072079	2117.018677	1516.101642	1763.461922	1684.403521	1889.45527	2060.697636	1805.742432	1492.342535	1698.172246	1681.331204	2172.748931	2175.957346	1918.792147	1576.219998	1649.36261	1832.401341	1993.262543	2206.909606	2125.451878	1529.331513	1549.987872	1723.479273	2096.50974	1972.194082	2095.934667	1710.88611	1754.000501	1814.566027	1898.531906	2068.216767	1862.551962	1537.984417	1824.724459	1814.192237	5608.373248	4250.468215	4989.01369	4495.799538	4857.518026	4758.073817	5341.338576	4551.609296	5262.898386	3449.975523	4881.714641	4750.595939	4298.707257
158	2120.172907	1916.542001	1947.421553	2044.389145	1803.510434	2021.256359	1785.912602	1929.507615	1977.981291	1719.310638	1708.248365	1702.342929	1928.628121	1804.897398	1995.051926	1487.575244	1732.312333	1911.443241	2169.96915	2007.46507	1985.457905	1612.910739	1743.260415	1905.923938	2126.121113	2038.787606	2146.907395	1533.091271	1760.139952	1981.242634	1808.3471	1975.821324	1830.987824	1458.748538	1736.366612	1844.312804	5238.051279	4529.550828	5341.068367	3395.446001	4044.142965	4379.214395	5354.341481	5379.335409	5011.252868	4091.949194	5190.789274	5166.45114	5106.904512
159	2368.212972	2108.046802	1959.633753	1198.134398	1593.342981	1650.697228	1920.624294	1853.052953	2212.254368	1510.169118	1760.124624	1875.153063	2461.206267	1976.399051	2199.771128	1448.960723	1516.176747	1820.593919	2262.324088	2013.629487	2106.037201	1550.712536	1575.72047	1857.998939	1807.600054	1987.302446	1903.524271	1295.788267	1916.812552	1835.053909	2003.450864	2048.446616	1874.500255	1425.244005	1637.502114	1751.345562	4819.707577	4285.907957	5037.509795	3889.18222	4176.544684	4781.680235	4754.964988	4522.909191	4548.038302	3656.771674	4281.234084	4611.727253	4976.557294
160	1988.603811	2374.855843	2001.846946	1487.207955	1856.273113	1912.695144	2190.665913	1803.594074	2144.377309	1373.28905	1795.364734	1918.029889	2537.811849	1839.887235	2136.482785	1744.594995	1876.312438	1928.190862	1695.789955	1989.258442	2034.587864	1523.067976	1614.210649	1960.525017	1970.42516	2109.203399	2124.521829	1552.66822	1787.640537	1896.086564	1915.655157	1826.964857	1843.623553	1428.751591	1646.262661	1856.563566	4358.514954	4479.208431	5864.052467	3496.923579	4615.043842	4635.585051	4609.651754	4583.11014	4852.251722	4137.838412	4298.497241	4589.761984	5558.305963
161	2234.352985	2076.98975	2100.690499	1368.296917	1764.740305	1724.270498	2187.370144	2431.253603	2022.313736	1389.012608	1836.309798	1803.07847	1717.500789	1801.335932	2024.009769	1654.706099	1857.536746	1881.149769	1773.493005	2086.653094	2028.162104	1615.711277	1690.2155	1729.956343	2085.820547	2002.500478	1845.746338	1617.669852	1918.972053	1857.175746	1862.445089	1964.688909	1847.013276	1557.621187	1787.524716	1837.779486	5693.660365	5979.905372	5634.497072	2936.216613	4745.131294	4768.279463	3662.831164	5099.474772	4931.713523	3699.39367	4204.696929	4792.161001	4387.999494
162	2287.990901	2163.109842	1871.518056	1217.861622	1633.396023	1957.028331	1999.824681	1997.75264	2184.157145	1487.641899	1956.620088	1933.892064	1997.186916	2188.255144	2149.953394	1402.95715	1877.739909	1933.530495	2051.516864	2165.270752	2006.517002	1453.16551	1844.799929	1813.475419	1953.566191	1960.191641	2110.894495	1447.51093	1745.111514	1858.974761	2107.84012	1816.638238	1969.964381	1471.190001	1797.645467	1805.11703	7617.264713	5327.084339	4881.924536	3237.2167	4345.457108	4479.82394	5614.974604	4960.406147	4886.447264	3326.728528	4053.482668	4717.62315	5492.401256
163	2315.277653	2178.761758	2318.420721	2226.483005	1627.763402	1669.954485	2399.012606	2259.045825	2110.318009	1225.187768	1804.746312	1726.890459	1899.0613	1936.755792	2125.833409	1352.291415	1669.890754	1763.854562	1820.232569	1993.695468	2004.467726	1674.259266	1690.287283	1641.34595	1879.365464	2270.567767	2004.73803	1496.806512	1713.243239	1713.999569	1695.389579	2006.1493	2081.787291	1498.732346	1767.732864	1932.568408	5180.877919	5107.259437	5212.153378	4090.404024	4352.246093	4606.552888	4787.032877	5169.374493	4398.200254	4225.756327	3663.9972	4636.624365	4633.770219
164	1753.450973	2522.578551	1960.201317	1515.749012	1692.3095	1691.802309	1967.477639	1990.150185	2000.313869	2112.478997	1673.993475	1903.895076	2329.959802	1999.052395	2082.036031	1672.03594	1734.010453	1736.121767	1933.232016	2063.877837	2036.000665	1619.081285	1723.654722	1932.899273	1654.528105	2022.980874	1984.351785	1496.127531	1689.245746	1906.90303	1717.271167	1957.403154	1937.858154	1547.496401	1718.857402	1799.533141	5249.35353	5942.679924	4890.370824	4218.511711	4426.693142	4537.090894	5014.951917	4633.480498	5404.242282	3322.222826	4372.261501	5146.542146	4726.13737
165	2073.816679	2159.288242	2034.790264	2045.396968	1486.119293	1857.741553	2021.567696	1854.541406	2128.446634	1593.274839	1814.412496	1879.52267	1751.877249	2009.606691	2142.179039	1559.299622	1947.691033	2032.489024	2102.226714	1858.430643	2018.505177	1638.358566	1544.888974	1786.374307	1902.777177	1955.959157	2096.561916	1311.141313	1669.170333	1913.270046	1884.45885	1900.191256	2031.076138	1437.059432	1724.163807	1795.724111	6394.934088	4743.39156	4589.950975	4147.032589	5514.839993	4246.049283	4726.44129	5135.405814	4714.614769	4025.794702	5030.54235	4812.426579	4723.697222
166	1979.068701	1950.308491	1980.588297	1557.772736	1863.76235	1518.962491	2119.328949	2140.411907	2099.11955	1619.213845	1574.043389	1894.209581	2285.717489	1949.556981	1993.473553	1291.497406	1874.736512	1834.98884	2090.704264	2125.445064	2040.305732	1367.041692	1763.509582	1870.983944	2091.701408	1953.730412	2040.945206	1628.107792	1761.110831	1882.872785	1922.177278	1846.793355	2027.946845	1454.986192	1668.694498	1778.019661	5430.913286	5577.255383	5615.418806	3167.049286	3990.115619	4407.148521	4129.781553	5311.900477	5198.062101	4014.129767	4447.066043	4615.099139	5761.855249
167	2021.878148	1953.930938	1996.817652	1250.410407	1664.439256	1795.24264	2163.05429	1952.380103	2093.229535	1462.187333	1694.043988	1832.541749	2174.48017	2112.77787	1949.725754	1671.377114	1661.803146	1839.341029	2258.480421	1920.343077	1926.236142	1789.988727	1695.624388	1698.433931	1806.262875	1992.351233	1985.073744	1630.406747	1726.843345	1954.516549	1791.734467	1931.980635	2048.399248	1374.437278	1660.274516	1831.111602	4473.450691	5742.151543	4284.167026	4177.152939	4492.956742	4440.988483	4106.020746	4684.890417	4927.890931	4148.448637	4421.429321	4287.104492	5084.398324
168	2475.112859	2075.190324	1931.038106	1844.088815	1695.951897	1828.323773	2139.746484	1865.098398	2033.806659	1436.903159	1646.044099	1902.114989	2113.881654	2239.853882	1998.313536	1482.950669	1786.619923	1743.06462	1979.759284	2242.262223	1986.772138	1512.589898	1486.624221	1695.755835	2166.788123	1977.760708	2102.000515	1334.468251	1754.783553	1830.446715	2043.327527	1846.582246	1908.712187	1503.956021	1679.478812	1903.837983	5270.963956	5376.709653	4913.313782	4096.280766	4598.124056	4654.493642	4406.178284	4655.208061	4723.764342	3320.905045	3989.075883	5112.259643	4866.711536
169	1585.290662	2305.443978	2123.244815	1632.001662	1529.183681	1708.356547	1959.663877	2346.700678	1839.996164	1596.379113	1804.996672	1715.42495	1934.233671	1956.560673	2051.864028	1541.362131	1614.364839	1984.487661	2520.740045	2141.690073	2040.45919	1517.428353	1788.047359	1781.445381	1981.854051	2167.481484	1926.649831	1449.319453	1815.046157	1807.345478	1935.905431	1791.529136	2173.161882	1534.530386	1745.083952	1774.020405	4476.64245	4744.724176	5447.602927	3410.444198	4532.024609	4774.448661	5426.669054	5144.448682	4658.558165	4352.06655	4799.342424	4303.696227	5334.432207
170	1896.444127	2006.063389	2006.224823	2315.670406	1574.324297	2230.937079	2036.868548	1843.592347	2124.564153	1704.816591	1767.361267	1910.609467	2120.21506	2001.245519	1904.945023	1584.16002	1766.313184	1928.763553	2448.831849	1968.895443	1970.352397	1398.209185	1621.630991	1727.668419	2039.10925	2020.435063	1979.662392	1642.604593	1834.900841	1834.996099	1912.905738	1953.377699	2018.562913	1448.272084	1675.985637	1881.25102	5310.66934	5626.356692	4393.265848	3217.123369	4111.175262	4119.360868	5204.265466	5424.86599	5404.80979	3864.942953	4597.479127	4393.907276	5026.876894
171	2019.313027	2101.836376	2151.609594	1546.127616	1733.627461	1724.395184	2127.634458	1937.360387	1911.98779	1357.051292	1963.709041	1967.896961	1821.763999	2201.42503	2076.267382	1736.049349	1920.961171	1791.385611	2606.669757	2017.469767	1813.538775	1527.300722	1737.858417	1856.520214	1746.477396	2163.048164	1983.057133	1383.201716	1735.977062	1908.012333	1995.46108	2077.399621	1919.514696	1565.043607	1796.399035	1885.21378	6247.21082	4636.302661	4977.157354	3445.575169	4771.854427	4832.158131	4857.15785	4760.731288	4589.151139	3703.486813	4629.724219	4306.40184	4278.845593
172	2490.461912	2011.085476	2085.976913	1495.892931	1870.719427	2043.909461	1712.58775	1821.34583	1972.768756	1626.414191	1832.265808	1864.320054	1838.816045	2122.331376	1986.390865	1353.401505	1896.079883	1838.314933	1793.234317	2079.9055	2020.008733	1659.345817	1565.264077	1870.543107	2270.204022	1936.700888	2077.376806	1536.875791	1750.145116	1832.310758	1952.193124	2017.981613	1861.394766	1619.81808	1702.50486	1876.960872	5457.944614	4929.737687	5007.048406	4214.155006	4618.132265	4511.709183	4542.857117	4706.543579	5653.093082	3212.511012	4688.122867	4513.885887	4211.18746
173	2480.057082	2264.896734	1913.128909	1200.129163	1667.787336	1572.45983	1831.848265	2194.676347	1828.332272	1340.208139	1751.809312	1557.200684	1936.900832	2014.371327	1986.459154	1520.476753	1645.862003	1699.096729	1979.550507	2102.855898	1956.984216	1406.102064	1573.877132	1798.168498	1964.974233	1929.563069	2147.87734	1780.006073	1785.602884	1864.838275	2015.316602	1920.057472	1935.853974	1473.329602	1784.805637	1832.247553	5482.344347	5344.114711	5242.833221	4125.276242	4852.496923	4454.955337	4816.000212	4876.485881	4878.244053	4376.921859	4722.791537	4509.1437	5464.448043
174	2381.779915	1999.411042	2061.44744	1456.436934	1776.422989	1672.623671	2026.227889	1754.554473	2055.542534	1339.078452	1601.817009	1905.897436	2038.831176	1919.512743	1828.954132	1697.458214	1750.382145	1836.039624	1832.247451	1994.814205	2115.033917	1623.988937	1593.086247	1686.481625	1896.963454	2081.656774	1909.816573	1700.039175	1652.268216	1786.95476	1975.210605	1964.044317	1873.572735	1527.238501	1813.029024	1915.908521	4653.570791	4367.138112	4973.81752	3623.395052	3991.469157	4287.55759	4429.676486	5012.971706	5270.696323	4369.659058	4654.03503	4980.445377	5084.497644
175	2348.581225	2264.016483	1974.876305	1629.483198	1623.71286	1636.271022	2280.847601	2118.74214	2035.143778	1477.256848	1773.564435	1747.713053	1855.288299	2219.229781	2002.578249	1552.321242	1714.180486	1818.002031	2151.210618	2054.90809	2077.071188	1484.325453	1625.285693	1729.262311	1898.114212	2102.721635	1969.598567	1678.797662	1729.848265	1869.586238	2027.289936	1928.898508	2010.431864	1577.00859	1701.321104	1905.343631	4734.71275	5314.496163	5133.051166	3637.674542	5521.442422	5241.08448	4222.277862	4716.9864	5632.331209	3725.858887	4268.564194	4690.641238	5811.74474
176	2482.711157	2103.232164	2026.566781	1748.934371	1635.747281	2179.240821	2187.568649	1870.668295	1865.415386	1486.327609	1563.064955	1774.625154	2245.161983	1876.628085	2127.482118	1634.398117	1942.593507	1863.167834	1885.571237	2116.916058	1964.902038	1610.82904	1695.53717	1786.047154	2147.025322	1960.456534	1992.467485	1741.20658	1787.407011	1858.404574	2015.775871	1983.649863	2090.180458	1398.570587	1862.58467	1807.345473	4200.262582	4112.975149	4492.340227	3457.258024	4123.806022	4989.119785	5555.875717	4740.591039	4971.119017	3319.406597	5242.053139	4352.887555	4347.605237
177	1708.959987	2314.322465	1922.214891	1334.549412	1862.934333	1783.42533	1915.185473	1924.568736	1854.756285	1495.28618	1489.511195	1938.652301	2163.85228	1863.423451	1952.581966	1485.451857	1750.620589	1892.917456	1945.4941	1979.8613	1880.842872	1507.874721	1568.678599	1748.613524	1832.099791	2066.984428	2064.890882	1627.854002	1848.097311	1794.504866	1955.314443	1850.541199	1956.933229	1450.767788	1722.87153	1801.899489	3783.384795	5525.84051	5543.904405	3735.146214	4665.957974	4486.324776	5442.679388	4820.096619	5103.530762	4588.081822	4491.894018	4713.066763	4843.830696
178	1947.807716	2162.388148	2048.555565	1570.867768	1700.14376	1783.844401	2285.104558	2105.881696	1857.242423	1407.956764	1703.0548	1874.727979	2251.496407	2055.03143	2159.435018	1781.115665	1949.195381	1807.813259	1895.71762	2149.064367	1917.35256	1818.156986	1645.92468	1854.459879	1867.821772	2103.750485	2077.383495	1343.272965	1768.595719	1825.225103	1844.859185	2024.173651	1943.158672	1502.120404	1755.393568	1728.155483	5446.787675	5333.125505	5030.020637	2462.457283	4927.809619	4366.110284	3805.388159	5064.416078	5533.311628	3494.987098	4647.737666	4786.643113	4804.39484
179	1755.474107	2087.881805	2111.083517	1298.582968	1772.150163	1908.347054	2054.870075	1639.487159	1944.996353	1424.453347	1814.861865	1980.522268	1950.215651	1975.315804	2070.208339	1538.307336	1812.545321	1954.345664	2072.349474	2214.466381	2092.664438	1441.244997	1668.895232	1933.335169	1809.375633	2119.94068	2081.183654	1530.995231	1823.847173	1872.70462	1870.606698	1912.113709	1931.49049	1521.203035	1732.140192	1734.570915	6014.679521	4845.803597	4739.387988	2987.098406	4692.093327	4062.419266	5588.475358	4822.761923	4824.720948	3711.153422	4540.96847	4997.745896	4594.256987
180	1722.179094	1982.71682	1936.093551	1619.151862	1760.89016	1797.748964	2085.79956	1999.876373	1841.973886	1482.635205	1715.184034	1894.436276	1963.285124	2055.109497	2098.173327	1369.799746	1720.930489	2146.720906	1818.431313	2127.508481	1975.50981	1426.862838	1676.354082	1754.538875	1744.910007	1903.088117	2141.182881	1478.485824	1710.448259	1950.096306	2053.059703	1871.692539	1878.94916	1519.639997	1708.824239	1811.838195	4867.083273	5541.814071	5524.963083	5087.631255	4383.134145	4602.6021	4689.73322	4712.896062	4968.200851	3610.109719	4400.351551	4617.790049	5480.615567
181	1996.923516	2012.887345	1939.420027	1626.033555	1736.788364	1871.38923	2215.39489	1908.661228	1936.914898	1398.290459	1625.06088	1794.385642	2080.69945	2073.126769	2410.376993	1389.807381	1848.81019	1779.189319	1819.477588	2110.625155	2064.195843	1677.306443	1623.853875	1777.332105	2203.345087	2069.104977	1993.273487	1585.407369	1836.698104	1987.752935	1872.417671	1962.652715	1865.436619	1441.635536	1732.111663	1812.487015	4634.252317	5901.250442	5118.40671	3544.600135	4307.577943	4600.731035	4925.572089	5282.74494	5168.820095	3338.105519	4406.813574	4480.977261	4426.539277
182	2125.136435	2141.518934	2117.870659	1427.319883	1877.14787	1852.439276	2428.060578	2141.075908	1835.82746	1574.15282	1756.867667	1661.291165	1902.27742	2313.780121	2070.807305	1731.576347	1688.466797	1741.217739	1676.326693	2096.996024	2107.362481	1525.97205	1872.910486	1716.927071	2282.986417	2175.34389	2134.420144	1504.770182	1844.223317	1951.312931	2023.706536	2054.489613	1958.969876	1456.95464	1737.211129	1763.801057	4874.465743	4583.613999	5416.200315	3511.748119	4413.736027	4328.508677	3958.335981	4936.531749	5404.200781	3545.558238	4052.860349	4108.00808	4417.373598
183	2093.727694	1942.567966	2160.194098	1763.586708	1509.922533	1929.480243	1876.627628	1958.889374	2117.242223	1642.069115	1703.008012	1707.584173	1764.5806	2003.529592	2120.091428	1581.029104	1759.415691	1701.106444	1900.541428	2049.309965	1856.63557	1704.588084	1898.317448	1610.922568	1965.083791	2122.241194	2036.342537	1620.215561	1745.917926	1918.097049	2001.839595	1930.880153	1879.871756	1474.467805	1853.055562	1789.954549	5492.377374	4454.820866	5169.777713	3708.310999	4357.731661	5249.207935	4203.020865	4838.821016	4412.642407	4662.622895	4357.275817	4884.102013	4781.988891
184	2183.807233	2105.957345	2019.444236	1742.143939	1667.262363	1757.448487	2361.26402	1903.615448	2141.177163	1399.116978	1898.676072	1971.208312	2136.719124	1948.431858	1891.350944	1851.296057	1762.727141	1761.449459	2091.418689	1922.664952	2184.795801	1457.292379	1845.661141	1835.100116	1960.058973	2045.915993	1963.775689	1358.764864	1772.788826	1923.427458	2118.912003	1876.59997	1980.520387	1418.056371	1762.330992	1830.003499	4726.977698	4938.162712	5080.044285	3003.094777	4433.956765	3928.962494	4930.643438	5656.847756	4956.951431	4104.3008	5090.639526	4338.304947	4600.07179
185	2027.96593	1867.554798	2126.010995	1366.507745	1387.158727	1968.030981	2243.677781	1782.404722	2074.620829	1393.73606	1489.40197	2001.046746	2331.168824	2103.039709	2174.295501	1620.809654	1804.130732	1874.482639	1745.926862	2238.904451	1917.091081	1557.174016	1715.545572	1856.61181	2168.841277	1970.200221	2031.997915	1622.827211	1813.813352	1864.107233	2032.689762	2062.724214	1947.891081	1447.35306	1641.517176	1779.981361	6071.837363	5426.259997	5284.816508	3803.277136	4494.616574	4657.144545	5148.143558	5948.478027	4585.213341	3947.200294	3982.050699	4196.840621	4748.348053
186	2395.68201	1833.876061	2217.861357	1425.368404	1911.578864	1879.61173	1968.154921	1801.212446	2099.349015	1761.662989	1724.473552	1833.429289	2133.238993	1984.295876	1996.87652	1407.278598	1529.429964	1798.778862	2207.860176	2211.641054	1874.709012	1462.318545	1614.416516	1818.075018	1908.630587	2072.163923	2069.090702	1616.079389	1785.716001	1929.194058	1887.261675	2019.805962	1970.417606	1664.433166	1725.719545	1867.657436	5695.57713	4733.651505	4627.825282	3388.325322	4652.161623	4490.222177	5636.889398	4471.021329	4882.266241	2838.288483	3955.911336	4955.155382	4358.472292
187	1681.617441	2335.049998	2032.220242	1626.827455	1847.274148	1924.718178	2015.197156	2273.770324	2081.120337	1858.818886	1806.873513	1948.463392	2632.680432	2016.415998	1963.542373	1692.952715	1658.118996	1797.153831	1689.707999	1950.737235	1977.823669	1681.654398	1829.088829	1698.9562	1810.004129	2227.59116	2224.786223	1477.66655	1773.343699	1818.783842	1807.140244	1983.898273	1993.573758	1512.212202	1698.697768	1842.653245	3796.580702	4105.252032	4892.855995	4104.674119	4872.76391	4681.911627	5019.898226	5312.771905	5277.608485	3516.305482	4526.849795	4648.135027	5323.616325
188	1924.947703	2177.803268	1911.408007	1678.286681	1713.488998	2202.560362	2318.397657	1941.711919	2025.065344	1359.021028	1661.587346	1630.366763	2340.211089	2045.425371	2131.305724	1408.110593	1689.399197	1748.505864	2049.816649	2026.429654	2119.964308	1480.278829	1789.536883	1767.271053	1709.336473	1886.308074	2109.989393	1546.653399	1792.865835	1825.189213	1878.234607	1988.440191	1888.200175	1496.804464	1799.636451	1856.439142	5623.105252	4819.584074	4078.157114	3713.335104	4715.795733	5035.848109	5194.422444	4705.287003	5184.031018	4135.910655	4190.138644	4359.457231	6033.922224
189	1990.037658	2194.243925	2032.265329	1158.931982	1629.168397	1891.675261	1935.092819	1775.730885	1898.853227	1423.467223	1962.277448	1723.238094	2041.387785	2176.108655	1980.437276	1651.135029	1563.865053	2032.049108	2087.334422	2037.911496	1887.802168	1518.925864	1782.685757	1794.042588	2301.872132	1978.657443	2017.584898	1519.687568	1724.096008	1761.677554	1994.174886	1968.694508	1960.730686	1487.490659	1732.039787	1810.644053	4651.075827	5779.525395	4750.940554	4010.333111	4359.442333	4525.608771	4521.900981	4869.023062	5151.872269	3287.271778	4119.051661	4748.588878	5975.102566
190	2690.420421	2274.846224	2243.047008	1514.524062	1643.063536	1782.686643	2581.904648	1977.580952	2088.010408	1545.737132	1998.341737	2110.159859	2097.596543	2042.780799	2203.456164	1387.512813	1602.483418	1831.178165	2251.281947	1882.082024	1963.447004	1305.262092	1621.920933	1912.22756	1921.335777	2012.229221	2090.538953	1638.477991	1934.905859	1878.465318	1959.29739	2017.351819	1966.79307	1599.748058	1796.685125	1923.131402	4786.073206	4759.317545	5020.822986	3483.145825	4794.385529	4534.981039	5667.166265	5111.988448	5028.074889	3465.600851	4616.414172	4514.185955	4381.504577
191	2141.73481	2045.234867	2037.68749	1718.821546	1875.53664	1661.632605	1743.887908	1938.132999	2058.269701	1304.614635	1746.315593	1670.141205	1772.532252	2095.076315	1925.262471	1700.620623	1850.370202	1891.286667	1946.963699	1874.500086	2106.936689	1283.818022	1706.096897	1839.884694	1947.864145	2105.378114	1843.652387	1506.738005	1718.646774	1715.585395	1903.252968	1999.099662	2003.407263	1486.644457	1786.674964	1825.591683	4259.10119	3966.878669	4926.772642	3424.230133	4129.650506	3960.30937	5189.686552	4831.254814	5355.840123	4344.144965	3995.849421	4465.928947	4892.711137
192	2053.249047	2212.383056	2121.995208	1449.759104	1591.884628	1755.305007	1879.436207	1983.402301	1934.685635	1890.847309	1896.503194	1840.951976	2000.430645	2030.583146	2219.479592	1645.301443	1753.688439	2073.473258	2149.069644	1979.929857	2071.653202	1630.247166	1673.761458	1753.056181	2146.577939	1976.212104	1891.553277	1463.213721	1642.776193	1835.045831	1787.957776	1904.457057	1893.230457	1381.499817	1771.334874	1857.727323	4247.719274	5299.141577	4521.590131	3712.707272	4367.036965	4282.753404	4948.849411	5056.351695	5090.465965	3584.177446	4311.7174	4757.182038	4511.029099
193	2492.515645	1934.191253	2011.274383	1502.071897	1629.425165	2007.80983	1780.070369	2105.145383	2009.019539	1522.938895	1502.808204	1600.232334	2187.785471	2090.550855	1999.184088	1653.910241	1781.368979	1904.560292	1842.759744	1859.433113	2071.779502	1399.878575	1782.311242	1881.427601	1950.519393	2129.956917	2028.316821	1399.148677	1923.869302	1877.439549	1874.216429	1963.129225	2067.253739	1447.274864	1730.48404	1874.744522	5314.851467	4491.780004	5383.591187	3301.884436	4349.695417	5286.086106	5917.45651	4548.740676	4971.319211	4635.258309	4410.573459	4088.645171	5417.901151
194	1964.561898	2506.879307	2157.558508	1284.04335	1880.42369	1768.740032	2286.93414	2178.960446	1847.251429	1602.384559	1771.409858	1756.110655	2262.361081	2112.918677	2305.007158	1375.087348	1977.443917	1840.187171	2016.076318	2024.513694	2142.858258	1557.880862	1619.036012	1784.385516	1800.314352	2069.130879	2024.461776	1560.560508	1940.782038	1750.621387	1930.06022	2055.516805	1975.730309	1540.483295	1775.484625	1766.043269	4385.418564	4968.822648	5019.184011	3703.498288	4682.312868	4512.741001	4247.335595	4893.119952	4596.713587	3062.648635	4538.562169	4768.93173	5398.659944
195	2083.975327	1843.1066	1875.632894	1282.85259	2019.21919	1729.679175	1909.701317	1806.702348	1934.144276	1482.635082	1850.999953	1935.795995	2126.337439	2206.166648	2092.595711	1531.58752	1682.291117	1828.047472	2053.972975	1844.58054	2075.855836	1328.477189	1969.315815	1838.642484	1837.801202	1961.247865	1790.539814	1453.845958	1753.508801	1943.992961	2294.416137	1939.382876	1998.594096	1333.790759	1930.765393	1775.724419	4050.437747	4856.085196	4917.704641	3892.966538	4039.351304	5098.567084	4581.710695	4918.729311	4467.786056	3906.915851	5108.919048	4432.670279	5718.442084
196	2528.593367	2005.14046	1974.423912	1342.974931	1572.447009	1725.201327	1915.330826	2024.45799	1788.403292	1401.72099	1749.387691	1654.241258	1964.560995	1924.692279	1959.660841	1640.726255	2083.75472	1827.031982	1968.512934	2158.233473	2091.565817	1511.598321	1726.814833	1835.563398	2006.926312	2023.17318	2013.299242	1670.712164	1694.407487	1742.279442	2065.977788	1991.261033	2020.851867	1449.447461	1832.194461	1825.825586	4434.07811	4536.297573	6235.04267	4277.892211	4047.699996	4064.072112	5677.570614	4375.173997	5062.526792	3347.603795	4263.709648	4944.777327	5107.049861
197	1696.263221	2168.435493	1939.428202	1884.64072	1439.738733	1518.085536	1719.753218	2064.458252	2096.864027	1314.683806	1825.913943	1760.578327	2391.545643	1992.684929	2056.438949	1442.529327	1973.784224	1751.928393	1604.593481	1858.650979	1968.267669	1493.910227	1662.835128	1655.159668	1852.219564	2058.715116	1839.331685	1602.591099	1710.459845	1899.195287	1949.226227	1974.263184	2054.472285	1344.825493	1793.032715	1805.577533	4994.073314	6340.328691	4440.410671	3143.375163	3570.769618	4867.311691	4833.156124	5587.268714	5257.585752	4003.525487	3886.429883	4634.379089	6275.377744
198	1826.351975	1731.277042	2124.718371	1515.770271	1584.306052	2001.250964	1662.492741	2119.814213	1954.991962	1304.279788	1606.943089	1840.807129	2305.460306	2104.883343	2191.912625	1125.110805	1531.813491	1758.424047	2018.277258	2284.340639	2065.464592	1363.608826	1655.946547	1804.140807	1861.349414	1892.164685	2006.64269	1369.75108	1673.622909	1740.657834	1829.026012	1857.751006	1934.13517	1490.481191	1749.494486	1983.568321	4811.042288	5279.578269	5523.588846	3204.899353	4435.017089	4609.075424	5308.54014	5236.832731	4685.412911	4311.63818	4339.339413	4809.699098	5165.056136
199	1551.502399	1782.946919	1872.197857	1681.168865	1749.626155	1817.564472	2196.756571	2023.208405	2191.826412	1588.182243	1622.430916	1831.404378	2232.518713	1701.52232	1937.335177	1443.593287	1649.522999	1823.834572	2316.499022	2076.773793	1947.962743	1505.290464	1610.172819	1810.514232	1827.62037	2083.124647	1957.173868	1593.17599	1756.809442	1740.070186	2016.234955	1958.132512	1869.810154	1418.072726	1797.760256	1781.96612	6066.406865	5049.840867	5706.70746	4021.005678	4531.744417	4125.742303	4889.808969	4833.960559	4881.666301	3938.91369	5361.613269	4890.167046	4552.220324
200	2075.652753	1897.317409	1995.16726	1643.008363	1547.557574	1864.325466	1812.769981	2072.692627	1954.142942	1493.886918	1735.480487	1797.346434	2295.617056	2122.438223	2086.638327	1446.641915	1625.710869	1769.985825	2091.092771	1950.068097	1883.12212	1407.802928	1701.202671	1993.439905	2074.154292	1977.728105	2002.08412	1657.913023	1719.654367	1753.799718	2071.763459	1859.029765	2117.9472	1397.45409	1714.663395	1814.776118	5283.849257	4536.931655	5318.729275	3013.069844	4941.33101	4908.549309	4881.500244	5174.31526	4882.049166	3679.509296	4445.92402	5203.094445	4877.249321
201	2439.234115	1804.469593	1848.590311	1512.475657	1759.279021	1712.100267	1810.135633	1849.112813	1897.417545	1729.292552	1801.045944	1798.972652	2227.469455	1989.972978	2186.631336	1627.682396	2108.129504	1899.094096	2116.393142	2243.977926	2114.394491	1492.648239	1716.718212	1771.19088	1948.668047	2022.497042	2074.807659	1521.228597	1841.542415	1789.475226	2066.763573	1880.363466	1939.787365	1486.928096	1807.03644	1788.841634	4245.83901	5494.746641	4630.629215	3774.153006	4385.398558	4382.520701	6063.81114	5272.477147	5129.245712	3411.914043	5098.873555	5320.220882	5350.480333
202	2668.556858	1855.265285	1839.978787	1580.408456	1712.018037	1672.538548	2037.765833	1878.768248	2108.960173	1890.219023	1678.065961	1717.765331	2132.558444	2041.582863	2235.735712	1407.54323	2018.554694	2005.170259	1906.895242	1909.131481	2207.113931	1362.164419	1968.192636	1901.246614	2149.063193	2126.412233	2186.514416	1328.492155	1721.862853	1915.579412	2011.254112	1961.913871	1858.931361	1655.96027	1727.530265	1820.119388	5297.031601	5162.777052	4567.348936	3979.384658	5065.981212	4584.522951	4841.475571	5709.291941	5421.55088	4104.964506	3943.445081	4777.711996	4779.003271
203	1852.972768	1847.685707	2025.959302	1279.627275	1834.317552	1932.372624	1838.465341	2037.895796	2147.376254	1421.610521	2188.738463	1718.272099	2025.092347	2164.815868	2081.454601	1291.112555	1917.643911	1788.535119	2102.51763	2189.454445	2081.398014	1252.90569	1617.497584	1751.625662	1835.849586	1891.815226	1981.303179	1490.328476	1841.677107	1873.957995	2027.64924	1952.116829	1972.398714	1485.973816	1787.74809	1811.456712	5044.929808	4632.5181	5258.096212	3218.406283	3915.704119	4290.35832	4868.018585	5145.192379	5059.644565	4256.044887	4518.835506	4760.484516	5268.377503
204	1926.714738	2097.837497	2429.948755	1866.638826	1935.046192	1939.001832	2180.291911	1922.108601	1952.902608	1446.971692	1585.72481	1725.733687	2015.656772	1823.654751	1938.433606	1603.420774	1872.839049	1913.989277	2146.19354	2184.731767	2082.489331	1651.493788	1752.572132	1601.904846	1987.943383	1955.380297	1964.608741	1538.197068	1945.064219	1724.906533	1974.05969	1924.987021	1940.957676	1501.597544	1790.204523	1780.526497	6930.761701	5325.504976	5325.024644	3568.755536	4431.360861	4886.870498	6471.179279	5162.742793	5316.461842	3710.808751	4505.265789	4824.149523	4622.329988
205	2686.214584	1956.321065	1751.702519	1425.752205	1593.775065	1842.296783	1993.350742	1864.50996	2145.33271	1478.99945	1578.618365	1814.9492	2059.230758	1922.673365	2057.153519	1358.830004	2027.621891	1944.85376	2274.186349	2225.162893	2011.639694	1352.13553	1871.118266	2133.480787	1776.999122	2018.206457	1940.21679	1397.786854	1693.490791	1880.122478	1867.713763	1923.309044	1939.584269	1416.297429	1668.30484	1811.166275	5091.74325	4939.463256	5409.320289	4072.488312	4263.66202	4738.515166	5000.287515	5039.967628	4673.160006	3577.00229	4259.173029	4764.064051	4965.931538
206	2326.666424	2131.482433	1873.820572	1501.063574	1819.300356	1793.635868	2288.406135	1862.269789	2089.1335	1492.926923	1731.614479	1964.403407	1737.528793	1922.07703	1961.613233	1486.274721	1893.117357	1820.423119	2225.396103	2124.177435	1996.48243	1760.64678	1539.946652	1725.362232	2056.558979	1915.299137	1899.98104	1609.336316	1748.170867	1786.072493	1916.053825	1854.639983	1924.174895	1391.616498	1685.662756	1834.817073	4808.824167	5668.967248	5011.695228	3712.764704	4460.448786	4965.054862	5666.708678	4809.129468	5187.456278	4365.879772	4540.065613	4405.061265	4951.864758
207	2371.008643	2005.591721	1925.799442	1421.859954	2034.775756	1621.064423	2239.293213	2154.69445	2134.939063	1558.340961	1860.119525	2025.279531	2069.482099	2162.176876	1977.259216	1589.790919	1898.784993	1858.732265	2283.111071	2002.326542	2050.584366	1364.483587	1814.890148	1806.361933	2103.907588	1991.356969	1988.624896	1587.64351	1851.09147	1750.872372	2044.167318	1947.939382	1919.621203	1581.649657	1676.967892	1753.60326	6479.527872	5711.127166	4650.971169	3379.867945	3775.026029	3900.610716	4059.130087	5029.441323	4581.850305	4043.505508	4239.168225	4290.125041	4854.34241
208	2344.954526	2202.815889	2038.654135	1309.229374	1957.641865	1665.953807	2198.563607	2098.88229	2196.373986	1698.223935	1892.231496	1698.910734	2142.356704	1720.333219	2091.986604	1511.891895	1616.465838	1944.497499	2287.87262	1937.51016	1825.54916	1612.600661	1731.856812	1912.780897	1679.207455	2143.798033	2040.746498	1558.451972	1683.210126	1911.399288	1922.386927	2005.927765	2044.789081	1353.757742	1863.333425	1829.083764	5088.976466	4918.585445	5189.384568	4114.067855	4381.542784	4602.770282	5154.856123	4580.559577	4964.742159	3906.449918	4753.745647	3927.592048	4291.769285
209	1679.616419	2087.794301	2022.35144	1468.373248	1469.132928	1734.839402	2117.841786	1960.217528	2115.001336	1899.381187	1557.28923	1813.948489	1946.274781	2379.535651	1987.409706	1620.95304	1884.752528	1902.597225	1976.81962	1996.75092	2285.25623	1571.613962	1786.257942	1700.442684	1751.839746	1928.539122	1963.545171	1469.217949	1880.500119	1998.078699	2111.957867	2022.579562	2000.919083	1510.041016	1741.78997	1803.254579	5006.880523	4667.217448	4798.975848	3497.119306	3314.995768	4259.846658	4105.126241	4603.221925	4212.943977	3807.791697	4274.371736	5544.688476	4465.824273
210	3131.522758	1810.99868	1775.039236	1460.260531	2016.941945	1783.897091	1640.998871	2043.589081	1843.357083	1799.777615	1788.917975	1858.76769	1937.622218	2234.943153	2061.159658	1611.996125	1947.904405	2046.858835	2182.74717	1900.638272	2060.125151	1459.157116	1803.117531	1777.757746	1940.449336	2050.683875	1956.943312	1430.816272	1833.149228	1879.059326	1917.664744	2018.185304	2041.513344	1639.074007	1697.882523	1831.844938	4343.127729	4771.611784	4539.839486	3293.476219	4363.640022	4315.205269	4642.799339	4876.325047	5257.952568	3515.068275	4489.808327	4787.247447	5352.345141
211	2474.355827	2012.305975	2235.326816	1524.304172	1791.906015	1722.36943	2048.086018	2115.405773	1936.981324	1462.115379	1562.705065	2029.9835	1988.922186	1828.740282	2006.359373	1502.595996	1969.898126	1757.338696	1963.803155	2144.216643	2077.185697	1487.470314	1707.468517	1714.298158	1982.072742	1888.684455	2050.028829	1381.618318	1879.143281	1802.069907	1889.8622	1880.289648	1929.678181	1508.117387	1695.204389	1861.329422	5629.746938	5096.186184	4975.521627	3640.389678	3966.557209	4296.193191	5055.477242	4781.901226	5593.151568	3533.802243	4320.528104	4408.697998	5242.634928
212	1814.926436	2030.077822	2219.155339	1572.083458	1715.818852	1830.887781	1717.078483	1914.622747	1795.991757	1894.023531	1787.619822	1865.412756	2329.514128	1999.32472	1872.539508	1434.903935	1817.919234	2016.06081	1840.234691	2106.063191	1926.593758	1467.279148	1959.929906	1799.459951	1868.880346	1931.581357	2107.933744	1374.487567	1939.885868	1914.323022	2106.140421	1884.451167	1834.874229	1396.605744	1622.197644	1801.485755	6265.779509	5636.037902	4963.614639	2845.677058	4024.870072	4074.632486	4890.266202	4739.537959	5687.554643	3168.112613	5021.440322	4751.111493	5170.882508
213	2270.837901	1954.922927	1910.223599	1523.910573	1697.984379	1841.689666	1770.299759	1944.001938	1935.763205	1623.888361	1606.208602	1912.101153	1749.953221	2038.893932	2063.211463	1733.869063	1732.539885	1924.473363	1933.075921	2120.078521	2025.009466	1515.898756	1797.474297	1701.892684	1881.455441	1870.503518	1952.892411	1511.985688	1780.062374	1926.679201	2036.600247	1917.747946	2041.86421	1456.968171	1752.950798	1756.708959	5776.506418	5290.555658	4690.92071	3278.80653	4790.754907	4169.67987	5217.449255	4618.81662	4617.452061	3833.785383	4562.559044	4507.156847	5346.636954
214	1924.777332	1671.410992	1978.374223	1356.712323	1975.658543	1935.232805	2365.256232	1990.362649	1974.772823	1748.656041	1777.261223	1738.854145	2278.570456	2019.396941	1959.411342	1606.677571	1598.927397	1788.618379	2126.128858	1986.085439	1953.449723	1400.066891	1863.859814	1586.243977	2000.9891	2001.869973	1891.629165	1464.53585	1836.354187	1846.75414	2095.973278	1963.418684	1864.401232	1415.912644	1757.302218	1808.539172	5501.088665	5732.935189	5064.071009	3744.560185	3934.952237	4505.704744	4630.460982	5554.546303	4914.968383	3894.344978	4355.863245	4795.059629	4706.503131
215	2194.85164	2004.498637	2063.716269	1298.323013	1658.518741	1958.822677	1805.029913	2061.636185	2138.041181	1568.637153	1881.026887	1832.174762	2127.45171	2031.238622	2098.852995	1659.969616	1690.361963	1782.564879	2008.634638	1930.219644	1926.396508	1618.884154	1674.224691	1754.806132	1712.056794	1961.279929	2100.519795	1497.845592	1722.907577	1893.394978	1840.976596	2005.541004	2120.408907	1459.364628	1814.273671	1896.311263	4655.469527	4547.225956	4632.514607	4127.957034	4301.549934	3932.701808	5109.215591	4900.15707	5205.688504	4190.084306	4802.972573	5271.932677	4903.05465
216	2024.76931	2048.229072	2033.259706	1600.51492	1705.159178	1880.299502	1924.590177	2181.610595	2206.170503	1665.535527	1719.252652	1660.227021	2378.136215	1833.358967	2235.399589	1656.514254	1997.517769	1864.035406	1765.853953	1927.024975	2124.601161	1502.845517	1983.005572	2006.252028	1922.015034	2072.147965	2066.801602	1485.297004	1649.508078	1820.004866	1704.394936	2103.397772	1964.51686	1499.10338	1731.093171	1895.341273	4227.911488	5156.196102	5067.988063	3030.109912	4108.008773	4591.582312	4768.357558	5716.714623	5240.987296	3524.299135	5364.910336	4659.910906	5122.894402
217	1706.796061	1889.066449	2009.713408	1629.109228	1388.611702	1882.605334	1940.773765	2121.245074	1923.634644	1294.764458	1637.975644	1797.206432	2231.769071	1983.021383	2214.793314	1500.212727	1843.717254	1951.615242	2155.724442	1979.483781	1953.271641	1619.969162	1485.250582	1777.42214	2110.118924	1935.075585	1920.602663	1450.961906	1667.77486	1963.465388	1916.616734	1920.987927	1903.088804	1409.437664	1659.58794	1760.2303	4411.241557	4792.932099	4371.594678	3429.366291	4788.970223	4864.389158	5265.798031	5554.084224	4900.253027	3582.933691	4370.711306	4835.529722	5179.726033
218	2120.411226	1921.196597	2090.091381	1287.370568	1594.749171	1634.66211	2489.835483	2158.071126	2040.974499	1756.32195	1595.768783	1953.533005	2119.161251	2076.742272	2045.107419	1493.807586	1830.235561	1923.727271	1829.882653	2090.749597	2082.165023	1716.875735	1785.185393	1783.156207	1958.288592	2263.200084	2083.177238	1743.252776	1743.285898	1908.259001	1957.050146	1903.329912	1951.027592	1480.320745	1812.252597	1809.455686	4662.270746	5382.061551	4965.875297	4107.97618	4710.596827	4069.929964	4846.222595	5052.382389	5407.109664	3864.1712	4127.14431	4998.893215	6732.625254
219	2551.176922	2386.748862	1997.03024	1427.278057	1685.728973	1502.333296	1586.893531	2026.578908	2042.872768	1558.529135	1790.726987	2010.615893	1984.80271	2012.805763	2010.255918	1726.839084	1938.912966	1791.450848	2078.571354	1960.08926	2130.303869	1494.244104	1589.590527	1865.526409	2156.297791	2124.145697	2008.685277	1394.590592	1881.616147	1923.668006	1894.620763	2016.183303	1945.125827	1607.115827	1722.050002	1812.137573	5637.376794	5255.396587	5071.50999	3545.331856	4515.036044	4754.402507	5180.478345	5429.604286	4960.441508	3524.386893	4517.058848	4919.471468	4334.066005
220	2303.092453	2066.229238	1809.392014	1355.050009	1568.416138	2107.134398	1999.112139	1956.293693	2227.292138	1518.474689	1677.767203	2090.098871	1970.266814	2138.145232	1904.298171	1518.991504	1713.176474	1917.368906	2055.948716	2078.840631	2089.589937	1436.378345	1709.447857	1754.568828	2008.153867	2119.408738	1962.912452	1406.783856	1789.260718	1920.929069	2024.052665	2000.806578	1938.899708	1410.727796	1761.919089	1853.189299	5716.668299	5456.067229	5337.341768	3428.550525	4280.754173	3848.254951	5190.287345	5254.477172	5728.852292	3887.233718	4356.733614	4294.300986	4150.676776
221	1976.859425	2010.690074	2225.469794	1449.986566	1631.521837	1871.295702	1962.767979	2217.040067	1957.564018	1531.994757	1723.491808	1790.779665	1938.449533	2408.851767	1997.158254	1608.169516	1671.207467	1874.989647	1956.978308	2028.991562	2077.499627	1530.18063	1887.582295	1604.87879	2018.808349	2009.26348	1948.91961	1554.231538	1806.08494	1834.028847	1989.665226	1971.997057	2029.446112	1443.570837	1757.681282	1743.367093	4342.549788	4689.472003	4989.832625	4170.359274	4095.365971	4022.234245	4730.588515	5631.069533	4618.927784	3067.358725	5124.963431	4694.611551	4601.937621
222	2081.206694	2322.428053	2046.396152	1277.274475	2107.822092	1729.856263	2209.06478	2046.218261	1992.252042	1678.41005	1626.58795	1843.413131	2128.671809	1973.092099	2019.439567	1312.26467	1673.049087	1869.872045	1802.337696	2085.763729	1947.496901	1391.707554	2120.05959	1936.035819	1935.766057	2037.072283	2163.073385	1507.246874	1845.782816	1781.926138	1999.539993	1968.605287	1784.264196	1438.223132	1753.68808	1834.678562	4372.049387	5289.197264	4739.83454	4296.289597	4382.607073	3888.698204	5034.002003	4902.306265	5491.006943	4480.912817	4280.350834	4153.2999	5330.657554
223	1822.742961	2029.348111	2125.650955	1490.238368	1624.8136	1694.047695	1828.200935	2042.377028	1815.103715	1104.765223	2151.871032	1834.540745	2053.075222	1898.70192	2102.497726	1249.202713	1478.387858	1776.998576	2060.592483	2131.200371	1976.779804	1537.049232	1716.540272	1684.907871	1943.583677	1926.492524	1937.693641	1523.085608	1909.629905	1757.311174	2202.714277	1798.645343	1999.619003	1494.976495	1723.683951	1751.616137	4962.62225	5726.059445	4769.129821	3372.394767	4566.534488	4495.547296	6423.442011	4851.09808	4803.55909	3818.151594	4365.334936	4616.683002	5385.31224
224	2189.305007	1748.391599	2003.038154	1322.99721	1631.685464	1830.580203	1894.432476	1979.584366	2059.217737	1445.525626	1854.385731	1976.034599	2234.014949	2311.626512	2125.442605	1687.341778	1794.247197	1655.228309	2042.679262	1929.247482	2071.668638	1665.220195	1890.81749	1750.820795	2103.617779	1902.57759	2081.02374	1579.642834	1735.028565	1812.682044	1916.672698	1918.725842	1914.08752	1526.997976	1722.422295	1856.763682	5609.664048	5911.252509	5836.20891	3325.161659	4838.46348	4972.867423	4826.590147	5122.863522	5361.907412	3068.929726	4440.358879	4936.43974	4568.874941
225	2354.963442	2305.142579	2103.144578	1354.910957	1831.705914	1795.467648	2030.789013	1880.646639	1820.165865	1768.394114	2063.372413	1943.009986	2007.147311	1912.462307	2039.936566	1425.982967	1975.683743	1817.464606	2081.068926	2024.660614	2065.732889	1729.069401	1716.905476	1945.038985	2118.38678	2027.634898	2077.232979	1591.194263	1774.214931	1881.318925	2092.708153	2067.348671	1969.569064	1555.573315	1738.401398	1780.171385	3825.978728	4593.942187	4830.936348	3336.165908	4697.503951	4051.513698	5198.120524	5334.957808	4727.280729	4454.215772	4235.405853	4662.52299	4760.142996
226	1905.001872	2280.355892	1845.981453	1452.303097	2031.34538	1876.245709	1862.094423	2322.390351	1976.782875	1651.666808	1830.068254	1594.242515	2488.226775	2158.392317	1950.178531	1357.679943	1878.222069	1771.917527	1934.885246	2091.747785	2020.326556	1316.48598	1575.658174	1927.671175	1997.98312	1870.831486	2077.582609	1292.674547	1784.687205	1950.598893	1884.03258	1932.745416	1884.565982	1483.845715	1878.348305	1782.83655	4411.47074	5096.276963	5102.56724	3384.767402	4499.760088	4437.399985	5681.484578	5082.922546	5052.45429	3882.856138	4425.51351	4370.388882	4791.216177
227	2469.084579	1887.808415	1980.650782	1229.184049	1852.448914	2002.855693	2460.531429	1741.080771	2100.458811	1518.964539	1803.751771	1959.191055	2218.584018	2084.2199	1927.714537	1690.130456	1661.728795	1945.145394	1764.301454	1839.612972	1964.896219	1337.344855	1626.073945	1981.819402	2280.617584	1863.03832	2152.98139	1424.86179	1790.050407	1833.559166	2027.184336	1857.784625	1966.385052	1522.188914	1688.491807	1811.830063	5181.681382	5233.560589	5192.764085	3717.219493	4410.154945	4555.911344	5553.302008	4563.535225	4433.521416	3595.294058	4981.533853	5345.115341	4517.84061
228	2088.121864	2012.539391	1914.791794	1614.764214	1422.447978	1829.656409	2400.949944	1835.647695	2072.29039	1491.521724	1897.659653	2052.643942	2379.014587	1931.83672	1983.832631	1424.703591	1966.654111	1866.291699	1968.241357	2105.350188	2005.148534	1634.964654	1785.473206	1791.581178	2004.653344	2033.743411	2153.612946	1629.479966	1743.855848	1916.290609	1912.010875	2059.946911	2004.396496	1533.59991	1691.16848	1845.646327	4609.253953	4262.56071	5152.209356	4255.480587	4396.299732	4522.487834	4676.910658	4751.4818	5494.764427	3429.939329	4898.543787	4389.171721	5097.550382
229	2252.873967	1940.592405	2100.116068	1895.783017	1874.925311	1975.589789	1875.677396	2085.271204	1928.22103	1217.749943	1874.577371	1950.335406	1838.230134	1901.042644	2249.893976	1528.018198	2038.107822	1869.470057	1853.242193	2381.444289	2104.999419	1733.728404	1574.064573	1734.584048	2001.778653	1883.050791	2004.682926	1415.241288	1896.536049	1789.253645	1885.204897	2010.986756	2016.038806	1446.273212	1716.935789	1788.754312	5038.192385	5279.273819	5648.422813	4013.319975	4476.995654	4330.762542	5366.903949	5205.380171	5385.031479	3654.362112	4761.689908	4866.136746	4668.081692
230	1937.507778	2064.15083	2347.479615	1286.20701	2222.950269	1779.002953	2023.039476	2149.06774	1917.679433	1499.45001	1776.513032	1686.827218	1958.715627	2204.14883	1880.655864	1704.476423	1888.5286	2016.867013	1787.317335	2004.780789	1855.29134	1896.332256	1610.846805	1948.388236	1905.01064	1848.671357	2123.473172	1539.897586	1678.011551	1835.634217	2015.397631	1923.109786	1999.050359	1483.931495	1846.291571	1853.826926	5388.092114	4860.978552	5013.036794	4168.690207	4354.317974	4544.554086	5041.987761	5368.74243	4499.619164	3564.400074	4049.718745	5513.868754	5163.350193
231	2145.28882	1874.54042	2164.122702	1670.271819	1653.092699	1664.29873	1922.999808	1986.317865	1879.340376	1594.227664	1689.585029	1717.191641	2173.320894	1889.053898	2389.037138	1677.035112	1992.547501	1737.823035	2121.028596	2033.975864	1987.206724	1647.599524	1645.989383	1853.17038	2387.953682	1986.634935	2082.535875	1328.71227	1736.501878	1988.851788	1862.003652	1919.766394	2058.118542	1546.155959	1709.032735	1877.053367	4512.654931	5437.843374	5560.599672	3727.56125	4012.452382	4295.803359	5667.720964	4728.849089	4227.298341	3980.714298	4440.718295	4446.645352	5727.359713
232	1802.095109	2337.817169	1868.410175	1460.064922	1672.454561	1778.081922	2043.134873	2045.755338	1938.069546	1538.058177	1701.833504	1884.174	2589.790628	2212.482957	2145.30502	1561.994696	1693.516447	1791.529638	1945.790859	2045.48403	2051.388056	1360.114046	1571.130834	1786.729505	2043.057272	1936.413924	2098.257579	1561.180521	1830.857263	1869.302122	1784.354968	1942.526631	1991.12191	1452.866167	1666.598399	1751.903666	4124.389746	5368.529362	5257.425593	4296.514977	3923.268635	4177.021791	5398.085352	4989.984178	4933.739915	3703.483055	4231.725014	4295.87587	5238.7985
233	2370.032279	1828.025231	1800.131512	1374.824812	1483.414405	1794.562909	1911.822491	1882.434638	1961.848796	1631.708746	1646.363031	1890.064681	1917.220544	2216.041138	1970.750321	1308.266926	1789.46007	1871.65025	2545.821945	1961.66003	2098.454283	1546.986237	1849.321886	1809.008205	1915.925859	1944.348197	1965.404868	1495.397533	1755.970812	1720.620182	1924.34555	1947.008614	1980.746761	1422.308519	1751.03764	1774.471973	5343.937659	5182.879619	4604.502185	3494.814618	4073.35131	4327.050816	6034.786628	5008.67191	5023.564338	3684.435008	4138.09554	4646.008444	4833.180008
234	1919.532465	1933.431151	1775.390557	1404.770172	2044.858122	1750.897627	2609.744534	1970.454524	2042.398406	1344.220194	1725.855323	1923.747656	1871.187391	2077.270122	1944.296761	1848.338662	1811.441398	1964.717554	2194.340669	2034.475656	2103.050645	1511.819616	1887.884758	1856.525125	1890.214997	1976.125716	2132.078012	1559.388375	1818.452024	1979.424275	1853.884753	1973.364747	1959.019892	1477.803536	1817.568712	1923.129139	4933.540506	4940.182022	4839.925846	4288.865493	4113.843727	4868.383792	4979.031631	4403.048023	5368.919888	3084.201709	4797.995963	4458.12059	4712.58836
235	2153.61313	1954.110445	2072.534125	1365.640715	1735.141727	1812.923163	2308.218722	1983.443095	1892.774671	1340.140409	1501.874942	1903.009813	1937.442527	1901.443143	1919.888171	1648.428492	1760.222765	1785.866328	1961.741666	1966.403715	1946.088941	1810.880151	1947.44491	1870.090653	1992.677152	2012.946002	2039.834408	1499.199824	1803.965989	1872.50422	2041.12896	1998.662553	1963.644425	1361.865668	1823.859061	1832.255772	4981.93217	4621.080759	4918.993071	4187.029227	4280.407869	4474.529857	4281.971737	4878.191646	4499.748137	3667.15738	4802.19249	4690.369191	5410.033939
236	1960.118091	2074.546002	2091.570544	1484.100029	1696.258003	1990.50611	2075.717216	1946.214624	2467.571302	1463.532316	1983.634054	1848.071008	1967.597975	2166.508185	2203.371435	1498.048736	1494.439772	1997.169636	1830.954484	1964.198184	1925.256179	1675.869585	1746.119008	1845.223074	2056.360791	2033.759333	2125.574334	1522.464745	1699.756186	1820.213749	2125.095431	1912.570392	1931.217096	1431.767077	1676.624814	1903.897454	5692.649662	4102.104599	4671.827399	3263.603679	4328.196235	5247.043582	5878.767425	4768.99322	4701.536362	4312.21297	4292.658842	4972.12732	5603.494334
237	1924.794027	1915.315404	1994.603052	1321.63652	1664.375897	1580.776447	2051.023589	2035.534398	2007.681186	1394.845423	1513.651668	1935.530045	2161.2708	2131.525468	2025.409467	1364.547873	1771.987763	1784.929071	1924.260064	2040.821366	1859.066794	1598.571983	1731.569953	1876.233936	1857.688942	2057.234976	2031.326711	1383.621196	1728.849529	1910.495637	1833.961957	2070.416179	1931.880463	1529.986427	1937.125078	1847.824052	5760.50282	5797.683817	5103.683553	3616.980056	4069.742817	4778.674211	4708.132076	4201.93176	5132.114571	3548.341235	4888.11951	4639.161141	4985.280276
238	1984.832213	1993.970239	2056.36544	1196.47857	1749.816156	1794.006576	2164.046232	1820.76494	2141.89868	1704.071714	1849.089469	1769.696537	2209.03118	2064.339966	2017.14839	1494.615721	1652.057998	1691.344356	1937.585523	2043.505963	1970.18048	1474.349089	1717.37799	1872.741827	2000.26581	2078.312363	1953.272465	1487.184203	1617.240298	1812.806641	1827.936388	2034.303392	1982.118565	1420.395408	1715.792927	1847.397733	4408.853392	5534.277922	5160.657653	3529.396768	3711.872331	4471.210442	4373.325432	5168.491048	5303.61529	3533.354248	3827.44732	5032.977575	4891.896457
239	2359.791722	2114.994913	1951.471989	1603.092904	1559.927549	1983.407142	1976.130527	1990.134478	2163.898822	1416.089941	1727.863488	1890.517609	2349.226419	2162.939217	2115.265759	1472.208297	1696.516862	1996.642698	1994.785902	2093.404185	1983.633284	1458.140568	1656.179724	1735.345931	1881.683939	1994.980618	2087.415972	1571.865061	1776.827941	1810.076078	1844.700064	2058.205798	2081.222448	1508.718869	1734.084175	1826.84648	4373.895947	4424.452504	5150.104283	3351.187262	3984.12055	4180.241083	4768.351372	4741.803801	4797.545515	3323.334542	4425.909949	4702.644001	4849.425154
240	2001.230559	2164.028038	2114.227353	1722.714206	2054.466266	1642.382161	2063.591135	1910.527001	2014.17855	1773.278567	2025.086087	1821.86909	2181.269873	2126.880024	2039.581436	1336.508479	1806.244118	1821.630231	2198.590397	1932.220232	1897.547746	1515.288406	1848.944481	1943.231264	2427.277411	1860.272893	2146.831297	1683.99599	1671.230759	1966.412328	2045.961988	1896.32225	1826.803251	1545.632627	1688.130675	1810.459216	4910.734317	4833.818214	5710.733587	3221.850159	4421.566849	4592.541967	4368.370566	5093.610848	4663.560377	3161.087642	4749.974309	4429.303418	5011.948002
241	2052.839766	2574.361076	1966.872452	1788.707413	1904.956143	1975.820367	1946.747898	1996.587206	2171.690677	1505.682995	1948.070956	1846.870317	2348.193133	2082.975702	1961.674472	1437.958289	1663.334225	1852.551164	2236.679835	2035.398924	1995.973622	1533.695277	1918.494369	1746.431092	2271.184966	2104.188582	1949.274059	1520.032054	1648.588608	1745.766641	1868.241724	1871.804079	2023.016266	1405.7445	1719.54071	1821.209816	4389.382839	4379.443916	4721.355709	3449.368082	4163.66425	4461.507669	5092.707581	4499.632367	4548.450151	3826.019605	4405.188737	4491.877701	4410.712151
242	2236.305233	1949.117101	2233.693233	1467.531485	1877.563338	1633.58173	2095.232374	1841.977186	2022.980633	1350.871653	1580.922615	1935.766618	2029.822748	1925.069484	1928.502026	1539.237827	1691.39995	1922.46841	1868.19888	2008.496559	1785.645015	1450.22943	1765.531987	1838.276403	1886.086463	2079.397249	1982.67438	1416.187922	1794.55476	1838.215496	1869.82024	1967.026797	1916.996174	1411.330294	1759.080656	1868.22362	5446.111588	4125.756416	4395.33402	3665.773854	4036.376732	5151.964503	4788.481	5742.117825	4831.005984	3902.382243	4110.248562	4876.480515	4821.787726
243	1909.252562	1980.377158	1941.463755	1379.654605	1810.507543	1723.949709	2049.679592	1972.809451	2026.006671	1505.689812	1937.934194	1947.596133	1984.20179	1894.388864	2289.628799	1389.426224	1919.613412	1784.329412	2150.093264	2026.786147	2060.531908	1439.781096	1723.378306	1801.707809	1886.73156	2131.038589	2046.325124	1597.445369	1893.747493	1762.361541	2111.315671	1948.496079	1998.747035	1441.433518	1689.772803	1795.171547	7219.522031	5676.141627	5206.030691	3543.030224	4786.012847	4364.242376	5090.555124	5234.086126	4669.14974	3920.689705	4138.848374	4660.565493	5314.012906
244	2003.11391	1880.323735	2296.862871	1432.766481	1804.634109	1615.625637	1651.289072	2100.542694	1814.982809	1519.15742	1853.618242	1728.396254	2525.858532	1932.570915	2010.630714	1740.900902	1700.032954	1695.917986	2047.860181	2202.366835	1928.991032	1714.549695	1749.908659	1689.974195	2050.609577	1926.249512	1908.539764	1335.496073	1744.374017	1838.307527	2142.615626	1879.398661	1918.335486	1461.558861	1753.539567	1838.860071	5811.686825	5538.051303	5247.515072	3523.976486	4038.848712	4796.257757	4772.568279	5091.031637	4913.278396	4529.829464	4625.129794	4881.150717	5248.140182
245	1891.710597	1869.591137	2078.176644	1803.704042	1759.867333	1882.753379	1733.531311	2155.154085	1763.801174	1513.113053	1884.868631	1816.684135	2325.084924	2236.773928	2084.228728	1675.924344	1761.138399	1774.354785	2233.56028	2149.433464	1987.499417	1385.490947	1653.070968	1750.878533	2027.427343	1945.606571	2051.016144	1626.815125	1855.610429	2007.398855	1980.361635	2047.960967	1918.720709	1549.749015	1783.821018	1762.219959	4521.013332	5681.535851	4972.554831	3764.572456	4554.907271	4618.591691	5400.266566	4993.499319	4577.255068	3998.986157	4485.164673	4785.27269	5431.866609
246	2040.114818	1994.822868	2052.027299	1841.479333	1599.864117	2014.14388	1822.501476	1810.846991	1917.793586	1824.558374	1545.221851	1810.315245	2232.970544	1833.441895	1881.916926	1217.151279	1824.207661	1903.55061	1775.747123	1821.556795	1861.850739	1368.083061	1675.774167	1769.724333	1891.267611	1871.163427	1999.206417	1420.146316	1745.531195	1844.617785	1924.444423	2018.694059	2058.399497	1468.321494	1730.006354	1828.734768	5248.0792	4647.009662	4942.502588	4287.910993	4264.202228	4183.914032	4304.238963	5190.695099	5506.515954	3332.977621	4572.279004	4683.279295	5453.09588
247	2540.322345	2072.604967	2059.460096	1564.970253	1602.878439	1929.367798	1778.337802	2129.546768	1889.020467	1739.968032	1603.416863	1814.31499	2175.652512	2104.8053	2219.782525	1245.04831	1958.506205	1733.595392	1825.712801	2203.170883	2159.631842	1692.957879	1770.119366	1823.836196	1923.12702	1978.78799	2230.31603	1398.460296	1615.503961	1827.875237	1824.105849	1966.842784	1987.29634	1513.315447	1850.176984	1906.100114	5083.603471	4806.569331	4857.520438	3863.403512	4135.977298	4806.434216	5212.023586	4999.075698	5029.864441	3634.567448	3972.973793	4251.187275	5163.696774
248	2403.567124	2011.431903	1977.021016	1969.679109	1627.056063	1986.617245	1765.166969	1932.205961	1866.205519	1502.544728	1760.204352	1947.341268	2078.784383	1940.541788	2129.413589	1615.173304	1649.47041	1777.915603	1944.900703	2085.3369	2015.120417	1715.896637	1753.664621	1804.273156	1970.168793	1926.9606	2102.579653	1466.38182	1709.547177	1901.895938	2107.258831	2088.274541	2020.03223	1452.038571	1769.218634	1885.622067	4280.812447	4727.192858	5348.311848	3928.316362	4469.081814	4324.157026	4621.936838	4779.408367	4881.673126	3677.905126	4544.508912	4833.163444	4502.051421
249	2070.87132	2020.505756	2065.95669	1480.66646	1801.07438	1684.3656	2366.663811	1977.913424	2114.768357	1638.853295	1717.590504	1855.080246	2389.557228	2214.635479	1970.441096	1457.220302	1927.129881	1821.575495	2168.521482	2088.626769	2039.643375	1753.278872	1520.410539	1753.328328	2156.878181	1818.392366	2044.585243	1519.012359	1876.895406	1895.765669	1807.316842	1955.653894	1931.380388	1495.909974	1773.367552	1834.163292	5074.015587	5176.121758	5040.189055	3963.345818	3929.654266	4230.814041	4475.408013	5283.816142	4376.137284	4193.243486	4545.526097	4615.63939	5108.625047
250	2454.458341	2254.370178	2128.576068	1418.239582	1849.150777	1795.032652	1597.373167	2055.183215	1880.958189	1497.09155	1940.054761	1809.802257	1716.902105	1971.07805	2169.256221	1599.210656	1769.175977	1857.279053	2230.389949	2336.517984	1902.696659	1510.99867	1702.726534	2077.996449	1844.107428	2093.241032	1891.1937	1643.549349	1768.131923	1819.19326	1825.109909	1951.191773	1870.78674	1416.020065	1714.52005	1842.60348	5648.271389	4520.869896	5096.295913	4084.171794	3810.723089	4550.419006	5574.438762	4605.516163	4727.406352	3729.734284	4285.587803	4541.149625	4338.485223
251	2052.065227	2334.579462	2096.280317	1557.24599	1788.62708	1879.396732	1789.607985	1808.1404	1862.93717	1439.878809	1794.823083	1785.766166	1998.633427	1984.870202	2224.819188	1510.948488	1768.113423	1787.598873	2248.445408	2058.896011	2016.351139	1522.005854	1665.395782	1866.612936	1834.124915	2128.48379	2043.896361	1635.191047	1770.387299	1785.676305	2043.365843	1892.306532	1864.244955	1445.034397	1778.206882	1853.547485	5151.410403	4564.451769	5607.99438	4047.96596	4414.763997	4953.642519	4713.292867	4799.177194	5266.431574	3663.248564	4984.91526	5110.171698	4522.627721
252	2199.491113	2123.143265	1993.970702	1534.837524	1667.811586	1891.094058	1762.091128	1954.408966	2080.443587	1362.946069	1601.605192	1847.327109	2317.929835	2079.719622	2195.597042	1637.900272	1876.597171	1812.604909	1999.429278	2034.743207	1980.538854	1557.925325	1636.625083	1735.055375	1972.407449	2040.363623	2104.135563	1494.868178	1799.139271	1869.095241	1696.570363	1940.261806	1945.134758	1550.564929	1776.399682	1873.016682	3908.370178	4799.984275	4736.022992	3810.050226	4042.099985	4522.199821	4298.416398	4892.127645	5311.68812	3736.619144	4021.024095	4606.895908	5067.39629
253	2295.576132	2091.280644	1910.018843	1769.077744	1669.447922	1816.500129	2048.108662	1938.77258	1910.407	1452.869347	1742.639913	1921.436175	1957.91314	2059.574365	2069.350567	1546.122535	1689.701314	1824.224741	2293.44702	1923.20568	2008.650278	1404.304129	1627.865998	1804.392737	2070.299913	1927.684737	1967.174566	1801.358838	1819.828435	1763.326253	1969.393025	1961.252005	1978.283326	1484.893849	1565.412264	1816.124404	6531.152475	5064.746832	4898.611239	3634.366538	3663.783273	4407.09231	5783.249855	4793.811065	5002.012159	3450.184421	4065.505	4358.808223	4756.332148
254	2203.871477	2007.227056	1862.730548	1209.933185	1569.957373	2018.363124	1868.216456	2099.362582	2150.217464	1408.035075	1613.105704	1786.182849	2269.828523	2012.300027	1947.671309	1501.930657	1731.195395	1785.571755	1793.384652	1997.008115	2049.452304	1403.620398	1904.468331	1830.541041	2140.467089	2092.450412	2151.098305	1661.50518	1798.69549	1941.69601	1997.846406	1894.878997	2014.851301	1407.994784	1731.817733	1776.904567	4643.314659	5628.000862	4579.006459	3209.314589	3692.203727	4852.819103	4885.595353	4620.91463	5367.058782	3512.851518	4087.159342	5075.21176	5087.562473
255	1811.112966	2126.445329	2052.855783	1236.869115	1683.925651	1736.490689	1582.942624	1891.771299	2021.63989	1190.56645	1600.689816	1868.709868	1769.721775	2050.318127	2244.286416	1644.334551	1634.930036	1679.122022	2098.402337	1943.123455	1968.423576	1617.038811	1795.278992	1944.740619	2450.146823	2144.375639	2009.799257	1519.883074	1656.541264	1769.184198	1933.003868	1991.46691	2089.597968	1536.236972	1755.159393	1825.989139	4510.156403	4760.795631	5611.783195	3969.525066	4148.7952	4697.42844	4514.507192	4581.495577	5061.510994	3243.910249	4920.284498	5094.448956	6286.949024
256	2321.469029	2307.26166	1920.472072	1406.809011	1827.17531	1825.379077	2273.649373	2178.286053	1774.974409	1377.121394	1818.313121	1768.821433	2099.041761	2100.971404	2071.215878	1413.729092	1852.726011	1659.831261	2316.881745	2205.039765	2000.106577	1299.054459	1661.000792	1830.536824	2034.906208	2051.707308	1957.946197	1519.535578	2026.905671	1875.778808	1842.861329	1876.490539	1930.542066	1535.861688	1670.103678	1817.084726	4881.632758	4667.788369	4823.633844	3593.639741	4681.532567	5035.05074	4737.932826	5539.027211	4806.219416	4088.074902	5010.326102	4228.044044	5362.911052
257	1909.257669	2080.683798	1931.218794	1228.670833	1539.871866	1717.259082	1971.59889	1751.527287	1827.802211	1506.706599	1658.708742	1961.825129	2015.736987	2207.389868	1986.311558	1712.202724	1861.782181	1806.945218	2044.980566	1975.362353	2120.879304	1601.359418	1914.078054	1759.759866	2155.898671	2063.849343	1995.199056	1361.097941	1751.595043	1829.426089	1975.334342	1946.439507	1913.46609	1453.751617	1637.928342	1868.08328	4906.976192	5739.351583	5159.83066	3745.679828	3440.482166	4615.762759	4630.784308	4927.825492	5367.726214	3994.472338	4892.807426	4503.062969	5145.882161
258	1847.959892	2245.763301	2025.078892	1224.477596	1658.141265	1982.083915	1816.002749	1987.967702	2163.594234	1573.719028	1727.152222	1755.420464	2390.831912	1923.297489	2120.002106	1570.139713	1635.526735	1847.620352	2185.901169	2236.464902	1984.497631	1474.061395	1773.461212	1750.890813	2123.729164	2261.202192	2004.642385	1541.367384	1863.199976	1747.973776	1895.389277	1997.535024	1969.710964	1426.735813	1692.955158	1830.934278	4832.778113	5114.502499	5514.510852	3851.111461	4268.379188	4455.540917	5029.894736	4341.272909	5076.174932	3180.080838	4389.057609	4730.385922	5080.218469
259	1936.500243	2223.066096	2215.053217	1565.37106	1620.670694	1936.434813	2380.21676	1980.817807	2042.792156	1180.25544	2025.347741	1988.513395	2056.704698	2172.264171	2077.431487	1550.607405	2003.688524	1811.602432	2287.405594	1891.866645	1891.552385	1512.719796	1880.174358	1796.337291	2241.078354	1880.99862	2058.349026	1630.643647	1625.067826	1863.451377	1818.720255	1940.123118	1897.65791	1490.534916	1647.009491	1863.042424	5823.858406	4844.399938	5028.231987	3800.072125	4403.287142	4110.466055	4967.453486	5134.10605	4979.869004	3629.144906	4162.942405	4723.1971	6091.150567
260	1682.725395	1982.961454	1924.919291	1375.602589	1602.043865	1701.245477	2024.268132	2030.282635	1952.733238	1741.519152	1866.375523	2035.654472	1847.532486	2063.377632	2115.260559	1550.815862	1867.333748	1778.803191	2008.723164	1982.920283	2094.491333	1527.305078	1708.025356	1723.295544	1929.020154	1982.095348	2114.718973	1360.579768	1637.639138	1828.592783	1812.349513	1870.186773	1951.415753	1490.338211	1678.829047	1804.404469	4285.752442	5075.859332	4784.70276	4287.060216	4212.207574	3943.407444	5658.962738	5136.556037	4587.523386	3760.328724	4296.338478	4660.511337	5873.655032
261	2216.435888	1899.265289	2027.723687	1919.377629	1584.551565	1616.185638	2109.961975	1902.844666	1812.981543	1516.642428	1724.013679	1777.61406	1892.671771	2031.279043	1981.296497	1351.93146	1718.462945	1754.188779	2260.97657	2046.14173	2143.36918	1440.873615	1582.350335	1665.243064	2158.356519	1858.041224	1995.689784	1584.41203	1886.239359	1927.646001	1908.716305	1916.357869	2072.917382	1537.099114	1793.145641	1824.735871	4098.22499	5359.161121	5608.506289	3726.821341	4542.733841	4427.804811	4236.142231	4382.678302	4960.122362	3722.450341	4924.023795	4563.886978	5123.875667
262	1945.869816	2077.226415	2109.841272	1403.05064	1497.094666	2008.280019	1645.835476	2094.513303	1816.186869	1325.662589	1798.21258	2069.202412	2110.861249	2105.891311	2185.598966	1972.881357	2033.594724	1916.201772	1989.218421	1853.914414	1996.846557	1702.369288	1929.407261	1893.199959	1931.380078	1989.741003	1985.228823	1497.919003	1792.226572	1754.220758	1724.376953	2022.799691	1946.971579	1467.326256	1743.46124	1814.487227	4486.646138	4871.195678	4911.594023	3717.309459	4972.766834	4229.42282	5034.374049	5406.877062	5164.364129	4162.182231	4272.423377	4437.759881	4628.174267
263	2061.86988	2129.806117	2118.548981	1590.983143	1550.397696	1940.945183	1947.658166	2117.142002	1795.596791	1687.224936	1781.918562	1785.097159	2228.062942	2142.426965	2143.612341	1623.347392	1981.74004	1922.257333	2185.228821	1901.515564	1954.635232	1523.043575	1739.751939	1775.481639	1949.38595	2086.700661	2003.854946	1778.181815	1743.442126	1888.707784	1795.122427	1954.37074	1983.667997	1432.80684	1665.072199	1765.672179	4945.768909	5119.295908	5837.766685	3778.741357	4026.297464	4525.403413	4461.761127	4925.246159	4968.123893	3829.231352	4338.10444	4827.638999	4750.044966
264	2338.07655	1982.78696	2345.339262	1490.380549	2061.351397	1894.951388	1780.841747	2129.786877	2082.278187	1436.865347	1711.830774	2029.7325	2280.940146	2076.681469	1994.751065	1467.541911	1781.044376	1610.705497	1947.385427	2277.790679	2006.148794	1684.416057	1725.841393	1606.663274	2047.643218	1952.587204	2264.139303	1702.904018	1759.973161	1800.791227	1801.072402	2064.425189	1923.633686	1466.238041	1807.591054	1813.609884	4530.742045	4958.179398	5027.664574	3516.380304	3824.554713	4220.087314	4663.111216	6359.168909	5414.363671	3672.578128	4167.09658	4265.184524	6417.178614
265	2643.797704	2235.9022	2179.214704	1429.335861	2129.685726	1665.861764	2030.066523	1890.99642	2008.478822	1333.380776	1720.113358	1938.220039	1776.694244	2172.482128	2067.637126	2047.171248	1540.807513	1845.932374	2301.067749	2074.412924	1893.650572	1410.067034	1796.829373	1777.195671	2137.467703	1976.78557	2085.471286	1489.981135	1826.830938	1754.860086	2101.606744	2020.198445	1980.487201	1508.770497	1824.636028	1816.965968	5404.337367	4828.002348	5827.515566	4407.906019	4670.996227	5043.67472	4910.919745	4969.126743	5510.708052	5067.197435	4528.590954	4702.039391	4998.356242
266	2009.064119	1975.92207	1826.263118	1824.237253	1779.147139	1919.949154	2085.955336	1833.774239	2200.412754	1405.937861	1887.209891	1807.969944	2275.350936	2184.182929	2120.336784	1580.234246	1684.923176	1839.442632	2242.307266	2056.143814	2048.478479	1403.751011	1748.92994	1857.391956	2024.900697	1965.122128	2067.039971	1493.313931	1838.180013	1783.244814	1914.927858	1992.907921	1916.860948	1487.547549	1720.893558	1893.135332	6523.516323	5524.06726	5012.17995	4525.580302	4249.487189	5286.476919	5379.842514	6127.673491	4452.236243	4120.74704	4028.068528	5081.501339	4963.758655
267	2338.264505	1884.519325	1943.147015	1394.870618	1814.716775	1903.178832	1701.475199	2383.487955	1842.40187	1268.733694	1825.297783	1831.497341	1771.421429	2049.459039	2017.410062	1652.906994	1883.062203	2138.333101	2067.102102	1921.347231	1961.386715	1505.081719	1787.466876	1968.47125	2163.109775	1958.185078	2055.188975	1419.187703	1705.829246	1832.367458	1891.548863	2000.687168	1905.742921	1428.18043	1755.290105	1808.428011	4242.165516	4614.048319	4777.00045	3447.783591	3728.489001	4363.795411	5085.959494	4254.821202	4940.87093	4127.786818	4763.536382	4883.485564	5990.13618
268	2012.274348	1833.120993	2045.328588	1608.400972	1624.797744	1644.360477	1899.604738	1821.061989	1795.886487	1660.524522	1791.351857	1981.218642	2059.567854	2082.617049	2161.297853	1423.988616	1662.358956	1750.473385	2086.296358	2133.242071	2077.065607	1479.863461	1533.504111	1875.091824	1774.411321	1945.448866	2088.073713	1511.702054	1834.932859	1857.518645	2029.600804	1852.291346	2035.332672	1509.975783	1733.1846	1877.626961	4151.017864	5788.301101	4347.048412	3504.852545	4482.297134	4604.055552	5143.83232	4319.325586	5225.115975	4377.720747	4458.695404	4745.130286	4864.782303
269	1932.064272	1883.633515	2012.995854	1609.205928	1700.942041	1763.300449	2072.539204	2077.350464	2034.675216	1440.733956	1735.166619	1817.183538	2278.687936	2010.679626	2090.801746	1576.110909	1585.99649	1847.458678	1910.790651	1916.339299	1981.245264	1447.741038	1578.68258	1884.534269	1949.08808	2019.530058	1984.669089	1629.255279	1767.389186	1934.083656	2081.127508	1927.38406	1990.324741	1547.515806	1781.90708	1873.768472	4655.568121	4998.836854	5032.894489	4220.587198	4562.107264	4181.620576	4661.168385	5277.032532	4285.651544	4206.806082	5383.607439	4768.358036	5767.019155
270	3061.826985	2157.418248	1945.56943	1485.640482	1642.225667	1805.23	2120.682053	1856.016318	2269.657155	1514.807773	1672.359925	1736.173197	1902.360476	1985.922953	2298.036908	1230.86475	1814.275655	1818.78822	2379.892166	2109.429188	2011.510017	1445.441055	1717.836667	1684.567232	2041.536709	2026.673326	1999.110293	1590.114016	1717.128564	1771.665654	1904.266068	2139.667169	1881.330733	1560.931814	1799.962165	1769.521433	4326.774322	4456.010542	4721.902538	3622.670571	4790.206566	4154.277518	4901.336317	4580.397931	5535.7454	3865.045041	4373.213867	4734.192567	5124.046479
271	1841.717675	2178.986448	1935.957505	1723.536929	1889.074515	1914.194569	2181.46917	1868.360078	2291.120764	1524.28307	1601.28105	1669.80064	2495.56697	1850.200256	2184.062903	1533.244881	1725.079351	1958.587031	2110.414446	1970.617584	1891.122934	1575.284842	1941.763267	1907.693908	2035.790844	1942.549098	1796.159729	1568.124864	1781.733126	1892.192905	2100.700985	1946.277202	1964.466825	1445.425041	1744.832613	1791.439307	3760.176187	5360.447226	5186.44265	3781.435464	4474.313432	3982.337692	5045.208718	4895.074853	5185.431266	3458.393071	3943.319601	4695.916447	5022.593999
272	2135.878212	2245.964515	2013.580452	1880.652045	1598.144157	1934.012072	1961.203303	1913.744206	1950.711472	1433.570507	1789.911664	1809.31163	1856.553847	2294.5412	1941.925298	1330.461633	1733.928582	1823.82983	2166.169887	2023.466114	1998.646974	1559.762721	1795.744296	1774.911259	2000.229231	1975.950815	2017.792457	1442.161341	1780.684901	1775.209053	1776.78787	1839.500114	2033.776409	1450.573506	1637.123972	1853.405799	5755.951598	5152.969237	5289.265655	3813.65863	3931.167484	4025.578887	5486.768053	4561.960181	5297.204414	3519.620622	4425.803823	4358.274173	4437.768294
273	2573.225982	1771.073276	2190.86448	1434.603304	1746.742712	1948.322754	1765.178616	2101.613255	1846.339231	1604.44845	1891.200126	1894.715382	2090.961587	2021.312416	1857.861874	1442.252844	1685.506938	2066.563302	2007.748023	2132.645237	1992.798995	1540.615525	1595.964223	1747.771987	2254.235901	2112.443988	1991.05564	1466.884793	1703.09228	1807.024346	1963.808719	2079.969126	2048.123273	1453.432824	1714.230435	1761.476288	4203.455637	4840.408563	5121.307641	3992.009639	4235.203035	4029.295845	5171.061816	4891.135585	4876.433777	3384.34508	4625.06107	5147.701259	4486.172571
274	2157.647109	2242.087588	2214.265305	1392.361061	1803.811802	1752.944981	1703.022904	2045.631593	1962.879152	1374.157036	1751.866981	1884.34984	2236.95816	2046.002669	2014.228549	1379.857955	2090.702538	1998.40564	2025.252554	2251.174921	2104.805053	1512.497578	1715.721899	1998.797515	1890.074792	2051.789614	1897.038451	1616.721889	1784.561372	1781.829775	1993.797309	1999.712413	1919.456115	1496.840388	1759.073872	1854.151519	4657.550799	5566.679505	5834.509705	3047.833837	4051.896786	4329.628485	4941.259568	4958.685901	4975.060382	4181.016957	4285.607897	4484.857889	5546.205224
275	1935.616673	2171.083767	2006.264386	1865.804799	1801.968244	1932.531881	1806.435385	2055.617769	2269.252125	1693.313705	1606.784088	1710.467326	2130.559232	1983.341084	2086.050182	1430.798124	1879.372506	1790.464828	2051.751571	1855.369385	2132.676075	1367.781691	1976.061491	2086.511658	2126.321661	1935.754477	2026.229638	1565.263846	1535.387551	1849.811821	2082.627143	1917.881403	1909.082285	1543.052118	1707.501051	1795.143332	5057.140782	5246.075858	4869.973648	4409.768453	3874.925025	4818.599614	4312.191004	5392.365959	5041.942249	3885.151543	5534.237764	4759.407931	5112.650197
276	1981.123572	1943.372383	2086.039393	1269.24464	1585.721318	1904.272764	1965.158965	2124.591078	2058.8752	1556.94632	1957.755617	1724.375903	2327.482888	1959.367831	2052.053756	1435.235439	1742.28895	1886.546505	2132.879073	1881.326773	2042.047599	1698.442543	1624.467378	1700.60386	2122.630971	2071.078131	2026.031894	1644.048622	1879.200184	1892.063602	1963.452983	2011.428009	2053.457831	1548.447238	1731.831569	1762.149237	6189.462146	4174.883231	4679.57132	3597.131869	4894.119389	4635.372804	5234.625517	5193.170006	4435.670895	4075.092093	4585.245546	4927.20408	5268.073112
277	1949.383102	2372.056049	2286.943425	1620.870268	1900.78582	1908.194939	1773.990545	1801.39106	1810.016244	1558.873537	1960.794008	1719.615468	1941.635478	2133.708801	1787.993395	1537.668877	1832.208421	1980.55028	2214.905564	2258.388635	2204.814294	1712.216088	1701.565635	1792.184174	2176.00324	2006.185982	1918.912073	1566.769601	1811.307778	1824.402192	1984.206213	1948.331638	2058.98304	1509.257213	1803.881783	1800.245644	5530.430274	4308.230148	4847.21303	4024.613613	4170.463288	4859.362044	5207.801509	5053.464043	5693.492516	4233.983945	4509.26945	4223.014282	4464.096581
278	2026.788977	1993.084926	1978.766719	1251.585512	1722.91382	1743.638825	1929.29805	1980.689248	1982.413179	1269.426332	1920.354361	1945.617979	2017.040483	2102.563416	2163.585706	1374.960335	1689.431603	1872.112431	1947.701573	2095.717124	2181.929907	1380.678938	1722.342583	1925.146221	2028.774574	1855.623522	1896.115265	1617.307529	1593.339943	1854.023968	1974.807656	1933.039899	1989.123003	1504.898714	1734.365084	1763.152197	4386.171748	5153.366878	5977.290718	3623.070328	4634.970967	4444.467727	4705.242685	4477.635454	5250.094097	3847.63306	4611.159696	4808.306001	4229.054949
279	2574.602144	1913.847601	1968.089542	1707.813549	2134.417248	1971.028537	2202.028164	2143.869296	1886.49932	1668.401464	1622.518106	1831.125598	1747.218125	1937.153711	2064.867777	1931.458177	1693.191138	1862.235894	1860.37715	2169.996618	1945.005375	1606.1322	1678.729478	1864.6185	2374.003327	2147.165552	2028.809614	1278.99091	1870.742838	1859.025677	2050.566395	1953.83544	1843.675251	1714.33172	1767.848678	1859.594484	5223.540285	4719.98501	5175.30255	4342.927139	4013.888527	4726.004827	4747.434384	4322.598652	4981.107115	3293.560763	4338.658762	4621.577497	4941.509118
280	1971.551456	2281.102036	2163.618109	1345.828316	1527.728995	2009.087847	2057.808458	2004.31377	1917.096073	1143.717278	1656.866565	1800.546731	1748.548301	1789.925828	1897.153734	1606.67276	1798.202364	1578.319493	2181.721087	2057.742393	2221.120323	1814.382753	1880.220083	1835.154978	1871.172271	1942.962936	1936.120669	1602.251446	1725.061663	1870.505736	2004.953578	1980.570888	1982.457575	1535.862621	1782.378012	1798.271506	5626.942189	4946.465687	5328.456184	4262.009719	4320.38439	4859.523697	5570.087077	5217.405559	4954.161144	3749.023755	4069.444424	3967.228955	4128.003295
281	1925.532306	1863.434136	2084.433693	1634.811159	1734.263796	1980.965212	1622.229206	1876.562563	1849.192738	1301.366565	1732.402666	1766.120886	2092.921563	1957.839491	1879.962363	1657.21942	1808.098313	1802.05841	2227.451513	2050.363394	2069.717477	1590.714313	1955.499926	1804.62409	1957.668245	1931.392883	2065.796552	1521.767324	1696.405039	1895.738537	2013.688459	2068.239671	2021.445659	1467.303619	1692.272788	1787.714557	5033.641937	5609.411074	4608.115004	3606.512216	3628.847153	4612.446814	6180.828498	4531.25585	5680.618698	3728.568095	4924.455275	4843.750329	4834.611255
282	1836.00942	1842.984231	2059.59998	1522.736492	1341.604188	1721.484889	2124.411745	2069.032734	2032.173226	1710.786184	1562.217995	1663.324396	1960.21154	2124.772409	2104.356517	1408.267791	1560.176123	1831.879983	2258.155359	1940.617388	2061.413714	1821.72432	1946.708547	1812.99501	2017.482511	1996.20888	1973.787328	1451.088933	1821.642505	1786.891224	1803.687351	2061.419995	2016.685872	1486.285939	1788.946006	1812.813435	4361.710245	5043.334888	4855.512952	3769.085406	4101.582879	4354.123737	5020.719217	4770.168642	4725.577677	4061.625206	4637.885792	4784.885346	4165.28473
283	2286.243495	1937.965498	2289.330959	1600.549175	1868.532928	1734.13497	1706.820202	1969.250043	2080.955272	1278.04087	1937.335362	1972.224829	1751.332919	1950.855515	2137.325725	1435.526232	1721.906103	1960.557938	1859.717122	1980.205746	1947.291721	1612.188236	1735.650674	1951.381207	1936.253742	1877.491	1949.488568	1383.901919	1848.711303	1869.008017	1925.016156	1877.258252	1965.282603	1422.049009	1704.038732	1860.488439	6444.387839	5561.494626	4778.630427	3540.932602	4281.519893	3722.235643	5403.140078	5719.221281	4865.636385	3915.457342	4839.213846	5055.447351	4415.972787
284	1922.010464	1984.234841	2036.820037	1807.080708	1789.625757	1650.939739	1609.328372	1879.978951	1808.041882	1886.499217	1800.92241	1570.513989	1896.394969	2116.401736	2121.418441	1557.875334	1716.260686	1682.758764	1895.73732	1942.410812	1998.59823	1447.604904	1583.009906	1690.950335	1706.195691	1901.553228	1907.953645	1474.948052	1754.964443	1907.526134	1777.447649	1831.356647	1969.908769	1381.553817	1766.909245	1834.699031	5877.076354	4057.634507	5242.312757	3289.322828	4332.433257	3880.469291	5878.429703	4871.72917	5089.561523	3382.790816	4117.594012	4841.548299	4574.625285
285	2641.248081	1837.15786	2043.391918	1731.777257	1696.354296	1874.568878	1966.940584	2126.735033	1821.851924	1177.797869	1706.798228	1836.853154	1797.69707	2147.7172	1980.600078	1517.023129	1806.057794	1808.499992	2144.614909	2017.034872	1917.344866	1518.911743	1698.519065	1761.591942	1902.880753	2041.239297	2196.619649	1500.891622	1812.574254	1777.950057	1874.389254	1993.060079	1910.333473	1482.634827	1702.745587	1885.456368	5630.14805	5189.899121	4865.236821	3902.29517	3996.803788	4552.953139	3817.104342	4805.126195	4618.187184	3644.728983	4776.819287	4205.104944	4636.152767
286	2508.434912	2021.071517	1722.3424	1705.027715	1606.720116	1773.912067	2250.251672	2174.991559	1982.235566	1671.22846	1854.786621	1710.368556	2282.536824	2059.815932	2305.111881	1460.744555	1764.119452	1962.917778	1964.948719	1954.520292	2024.21096	1373.954298	1811.570796	1896.530395	2014.468872	2076.112705	2058.971501	1602.152064	1744.539466	1807.342302	1967.184875	1905.017867	2059.11187	1531.202121	1660.278028	1822.443054	5452.347053	4392.727193	5131.977065	4088.065141	3941.207767	4527.807003	5641.917228	5867.086324	5643.45073	4038.403909	4378.904265	5518.6965	4753.073288
287	2087.303351	2143.10809	1973.876984	1393.745937	1953.145462	2049.059203	1645.495694	1970.514324	1952.000628	1600.570418	2035.100149	2143.898462	2052.036317	2193.821649	2097.655738	1603.684648	2016.796543	1929.8899	1869.762412	2080.252661	2088.977274	1450.058169	1636.048995	1960.740665	1983.893112	2001.911953	2201.93656	1618.743725	1759.953546	1799.414438	1862.736056	1973.504451	1933.375126	1483.132676	1599.164526	1765.60824	5498.953192	4955.432362	4927.257391	3341.767057	4144.328965	4469.605947	6073.828354	5192.846754	4664.440713	3528.08943	4076.733972	4287.282544	5686.223513
288	2361.240931	1951.142092	2125.727911	1530.232753	2075.847173	1838.984431	2129.185071	2081.084864	1915.316159	1564.706129	1643.23266	1989.157921	1909.549852	1855.945581	1964.169234	1702.632801	2047.60888	1849.116876	1946.190927	2109.500957	2043.074681	1459.625837	1559.020798	1902.90348	2050.971897	1940.735061	1993.225806	1499.47751	1906.071027	1783.978734	2118.900057	2112.283868	1939.050479	1536.596938	1583.386063	1831.236033	4495.535429	6573.033658	4775.880318	4542.800018	4253.250323	4443.097531	5293.683524	4612.858208	4888.585237	3549.080077	4433.566101	4498.22341	4788.080021
289	1703.960603	1968.259629	1823.701941	1255.590049	1854.492536	1536.265679	2365.468759	2168.466375	1955.387464	1539.35987	1720.499316	1855.336307	2105.077861	1643.911119	2275.142737	1361.593519	1762.520629	1964.145402	2288.40629	1833.977075	1890.461111	1526.875685	1659.515277	1711.925352	2115.576541	1981.294186	2044.234659	1517.648204	1865.30343	1873.294192	1892.693897	2114.192898	2057.536625	1447.164403	1722.106224	1826.484706	5065.720434	5656.587552	4478.253564	4845.831872	4299.933676	4715.312936	4143.660206	5578.11303	4700.344504	3903.52588	4455.733057	4293.163131	4140.708191
290	2013.060642	2076.438657	2233.369547	1387.628537	1577.766495	2048.669421	1873.256669	1748.255234	2082.719438	1683.034197	1600.85853	1877.608814	2354.149303	2052.700122	2037.135635	1308.980984	2098.603622	1876.074899	1858.023651	2146.937089	2131.612069	1501.590013	1733.87645	1768.7617	2206.781214	2207.566842	1886.662965	1703.682498	1891.208324	1928.585886	2038.602681	1915.517182	1949.858515	1501.200823	1728.08878	1748.32349	4344.070567	5339.379792	5427.272445	3473.130209	4398.600148	4446.261484	5780.544009	4981.514348	5142.51318	4288.695775	5362.901589	4391.433563	3732.000495
291	2188.947002	1923.05045	2129.891297	1353.462992	2047.603544	1966.543716	2244.445152	2118.711957	2114.390648	1407.582041	1777.921221	1935.878137	2094.265981	2058.725538	1975.675426	1624.828392	1745.563071	1950.78926	1995.997813	2020.504761	2082.893872	1355.710294	2093.147596	1979.758541	2069.438177	1925.04218	2068.350175	1558.995946	1718.397338	1855.172278	1813.873692	1939.884693	2024.674511	1496.80827	1659.865598	1873.611617	6604.882159	5340.109161	5317.79579	4199.419363	4660.821528	4729.600562	4679.932463	5412.251737	4481.771226	4100.01806	4187.559126	4446.61083	4468.388049
292	2142.103904	2412.194945	2290.716818	1402.321744	1827.371558	1915.640779	1825.129926	1869.021024	1902.433558	1576.389075	1969.232654	1819.015335	1710.4276	2066.847906	1978.946491	1459.286162	1815.89375	2100.308108	1998.508695	2297.543403	2021.149938	1331.221648	1741.309211	1873.091449	1947.239018	1926.707147	2065.578446	1454.460621	1814.934682	1905.003682	1994.664169	1922.612366	1997.565208	1452.208407	1687.213209	1834.026525	4478.787844	5718.211777	5279.342759	4288.166138	3572.352669	4474.760385	5077.017251	4696.931504	5275.014657	3644.730745	3458.178884	4618.982578	5104.923955
293	2059.606324	2291.680393	1822.72116	1621.062539	1821.72195	1898.56544	2140.018401	1729.92398	1944.069904	1438.751086	1832.055517	1799.492471	1925.943094	2055.57772	1905.238513	1493.478893	2004.987061	1809.317902	2033.421562	1904.868334	1991.012034	1812.782439	1536.847379	1684.368784	1939.113246	1924.598977	2000.670875	1557.939335	1718.115026	1770.077171	1934.090015	1994.838113	1953.420826	1602.627388	1846.91233	1828.919785	5633.074107	5444.768179	5871.259431	2998.020985	4493.007354	4661.360955	4323.004712	5976.23774	4411.488629	3482.397831	4730.566094	4218.171073	4808.828158
294	2351.05805	1776.293885	2079.304318	1537.82043	1801.648086	1883.951631	2026.930972	2097.166534	2017.229246	1463.531646	1682.375808	1985.565672	1880.745875	2113.156973	2009.392781	1469.71493	1720.913327	2000.249912	1857.148522	2080.460129	2020.963899	1405.526197	1612.718175	1966.741355	1974.687725	1939.451524	2091.934118	1351.260841	1827.108198	1833.569799	1872.94199	2010.897416	2021.164079	1502.682965	1643.183913	1770.458005	4914.727739	4869.019801	4680.767362	3786.577707	4067.123061	4580.409661	5370.379099	4503.19102	5384.261675	4486.905648	4047.926343	4276.176753	4858.705681
295	2459.661566	2075.799646	2130.942135	1690.862634	1870.369542	1821.26266	1885.578122	2020.986706	2382.629112	1832.786845	1880.886313	1872.969253	1807.571689	2096.566598	2049.549286	1985.927149	1784.836403	1658.578295	2062.785922	2131.389656	1970.56735	1290.555681	1739.611791	1724.828759	2131.142756	1955.237068	2220.686657	1468.007434	1725.210771	1888.131838	1954.603173	1877.452434	1881.701262	1538.150931	1700.219386	1813.498576	3983.717909	5727.653511	5068.646562	3888.004493	3991.298219	4702.47538	5789.07422	5177.55551	4942.202009	3417.642062	4754.725691	4692.832663	5518.260271
296	2406.469375	2137.811159	2174.022312	1446.977291	1665.501803	1772.443779	2249.960526	1920.737469	1919.071021	1617.587298	1815.569282	2068.798377	2057.387298	2248.676028	2183.039484	1465.365567	1463.292448	1901.217999	2219.114383	2071.420283	2052.602587	1560.605581	1608.123945	1868.628331	2033.197492	1922.738831	1964.880607	1475.7452	1882.034304	1748.293765	1890.257224	2016.990948	1914.576293	1386.901746	1848.531957	1889.626311	4196.389956	4436.769579	5397.519643	3401.081279	4200.390384	4627.958144	5240.053308	5627.63782	5929.301276	3408.172002	4946.166709	4180.548858	4581.970997
297	1977.103542	2210.912277	1911.380487	1500.257823	1903.059538	1788.245278	2131.253559	1812.36699	2062.147916	1423.257667	1632.578399	1861.855286	1598.125551	1913.513547	1882.299076	1817.702121	1600.904254	1849.469772	1839.954941	2139.699411	1834.292237	1275.653402	1631.48929	1784.54513	1756.057955	1896.854254	2199.810138	1566.445683	1827.661088	1941.830019	1827.258348	1876.632071	2058.901036	1397.902773	1755.485221	1791.932115	4679.18702	5937.936399	5858.282842	3706.019812	4253.689407	4667.356212	4686.886938	4685.647059	4764.567747	3495.865636	4436.510833	4816.547072	5139.19573
298	1866.530555	2326.732655	2074.347379	1107.85235	1613.67889	1985.676498	2220.893398	1929.148199	2003.631259	1500.323491	1505.608698	1764.540077	1876.78617	2017.830997	1873.810318	1266.721158	1733.965433	2068.656214	2019.633637	2198.985749	2038.257499	1853.14676	1590.132926	1772.791785	2073.389097	1891.709904	2052.898378	1377.221961	1623.774078	1813.627338	1876.152748	2086.401895	1894.798758	1410.912497	1653.475718	1805.796131	4363.542201	4702.541169	5131.263743	3787.162021	4820.86093	4537.130336	4583.943041	4528.515653	4267.524024	3578.937295	4261.585378	4511.067133	4073.145985
299	1934.395445	1999.81104	1979.872592	1374.741578	1791.274254	1874.671645	1965.852144	1940.56231	2000.782811	1329.554429	1572.664974	2056.676384	2208.207336	2013.89771	1984.273409	1276.576933	1574.255075	1904.88293	1829.852516	1845.860422	2064.293945	1505.666461	1691.947663	1931.552079	1961.595951	2075.846026	1922.672939	1664.134604	1914.195861	1811.173207	1950.875967	2078.098617	1976.261692	1429.228703	1686.42643	1790.860102	5945.724742	4527.309375	5322.004306	3981.078131	5477.71093	4576.653529	4797.069868	4711.72667	4805.085259	4145.641153	4557.393573	4635.542746	5233.270672
300	1958.425336	1811.891439	2230.09169	1631.931998	1616.698084	1617.918383	1963.242219	1991.955734	2025.682948	1395.630565	1859.300732	1778.479654	2301.128849	2223.704062	2032.401215	1666.867422	1928.233246	1682.839649	1826.967619	2229.325838	1905.876903	1694.670314	1715.57515	1796.9126	1834.452141	1964.315554	2010.785796	1552.635224	1800.887913	1868.547003	1808.667266	1874.727882	1908.011006	1709.946925	1670.149153	1823.849499	4775.363916	4500.384411	5303.378982	4143.484768	4286.141358	4864.892721	4669.309441	5176.760628	6218.324331	2939.947976	4671.521347	4638.835413	5133.204388
301	1912.190091	2300.79758	1982.719161	1320.655685	1695.459411	1745.335549	1708.373283	1964.475333	1898.167543	1404.800221	1973.458156	1937.321434	2126.081947	1901.228291	2108.965542	1702.163007	1526.137818	1662.51777	1963.710556	2015.662441	2270.001743	1450.975392	1511.113366	1577.132368	2248.526626	1872.924534	2150.854127	1444.628144	1792.094843	1920.042266	1828.471461	1933.87566	1978.843167	1551.631253	1704.215118	1728.193271	4103.70359	5557.96964	4692.66807	3285.128706	4592.779756	4738.529153	4429.585176	5559.546181	4981.543721	3733.147875	3963.481884	4872.108957	4833.167624
302	2162.248904	2134.296625	1975.14205	1776.264622	1738.718288	1799.903461	1755.025698	2111.479579	1945.466983	1647.136041	1975.421966	2096.693762	1878.458613	1966.659502	2059.609208	1395.086473	1608.416161	1857.229198	2108.971197	2162.23753	2088.492499	1514.359555	1603.54555	1735.510138	1990.976514	2067.651808	2048.1647	1459.136431	1713.31716	1827.528535	2060.88064	1822.801697	1926.897254	1443.628581	1664.779825	1810.378511	4153.474174	4791.391778	4859.728598	3956.936325	3820.846459	4153.681475	4129.225572	5664.179119	4731.328822	3261.014662	4089.726552	4905.161922	5615.731313
303	1871.997678	2081.772926	1718.341546	1475.072122	1829.81018	1786.502727	1866.118209	1956.129764	1816.231985	1404.784471	1810.976966	1775.239806	1781.216673	1904.667119	2196.790287	1471.055766	1684.500029	1682.378966	1877.874776	1957.910014	2056.138626	1549.604023	1539.148545	1768.967866	1719.444034	2002.75002	2243.170108	1566.593761	1773.109133	1765.909411	1964.459922	1936.062228	1987.744948	1593.101568	1779.809475	1828.253127	5937.548134	5002.518595	4483.5603	4205.596382	5072.75451	4993.275173	5757.590721	4928.4652	4839.146763	3764.147864	4563.82165	4892.806553	4466.539375
304	2001.467346	1852.961851	1992.583758	1393.421005	1647.969835	1905.010485	2075.179651	1844.115605	1874.584059	1951.970694	1529.498286	1653.309931	2061.306277	1847.435394	1843.333754	1811.16161	1665.461873	1577.036499	2100.817687	2002.657702	1942.424149	1688.528202	1758.698209	1813.99159	1870.792434	2039.186357	2093.971139	1485.634469	1700.392033	1816.103914	1972.828861	1973.042125	1989.054868	1517.580024	1861.648566	1799.077468	4727.838224	5281.383705	4823.761257	3617.54951	4641.900527	4947.22153	4435.256852	4532.841418	5596.962663	4060.012394	4240.332833	4197.257802	5814.407471
305	1948.210419	2174.355825	2123.371988	1756.7857	2004.205849	1879.190664	1987.437198	1904.998356	2034.887037	1737.267608	1838.331411	1691.591268	1895.54725	2203.935028	1923.034615	1518.254983	2001.955518	1967.572486	2070.403521	1950.455972	2018.495367	1830.004769	1785.707343	1750.251259	2116.660843	2065.555786	2075.588871	1646.68066	1750.890958	1764.169432	1927.573242	2115.006734	1895.62667	1441.779275	1788.774931	1799.514436	4350.679267	4790.625539	5094.187835	3538.338379	4567.212346	4721.878583	5170.566475	5429.467815	4865.676073	4056.167446	3790.383529	5104.111012	4713.328404
306	1917.88828	1935.361234	2321.604255	1526.635485	1541.528016	1779.161832	1832.612326	2009.010383	2173.854633	1473.245673	1654.448622	1502.048884	2075.040135	2071.743663	2028.334064	1475.665848	2016.073266	1958.458993	2296.284989	2106.46297	2145.964824	1483.741302	1738.049334	1764.399858	1996.187506	1974.876572	2124.7637	1531.767685	1747.504995	1742.326814	1827.706818	1971.003582	1971.859913	1523.360591	1768.934376	1860.023913	3824.833471	4917.075749	4570.676079	3405.700552	3850.514314	4508.813301	4265.767256	4582.361947	5129.16457	4048.740088	4706.498075	4951.045768	5322.31756
307	1815.739003	1796.320886	2037.449372	1481.127752	2352.345562	1827.611266	1992.782608	2164.135624	2082.175857	1480.704166	1826.289913	1858.570513	2380.625415	2002.073712	1932.8131	1540.616486	1821.389548	1986.110743	1952.58672	2012.63202	1938.385392	1485.720987	1769.17913	1780.072776	1965.306505	2167.382423	2138.154547	1402.395659	1725.247009	1951.400177	1976.003991	1813.264246	1857.424133	1429.862341	1747.734719	1823.574987	4172.325242	4998.505739	4932.511018	3781.25028	4580.346685	4646.631605	4468.534724	4404.169765	5381.792977	3808.25181	4283.660901	4634.75561	4763.593564
308	2028.163541	2124.207941	2096.643088	1462.03741	1511.924217	1795.760345	1936.826691	1808.69401	2053.696427	1583.300041	1575.824208	1954.189696	2085.512077	2288.020936	2166.741245	1654.880125	1723.269586	1963.83681	2393.894951	1957.068113	2036.005472	1622.515248	1677.929842	1795.434763	1916.152199	2117.16192	1861.612983	1478.319396	1819.660687	1817.86747	1918.824883	1914.615172	1960.920009	1539.18802	1768.144416	1830.050113	4935.707097	4407.015479	4746.268175	4190.329008	4384.041588	4836.024325	5169.431194	4926.550322	4893.006446	3335.957333	4614.244729	5051.141594	5259.980942
309	2293.622419	2029.587183	2540.558767	1350.610042	1648.473632	1709.603552	2038.02173	1910.162023	2068.192808	1500.068237	1708.867821	1940.883092	2059.456601	2053.022609	1951.579817	1373.00007	1702.327896	1726.078635	2008.988118	1985.987387	1984.133122	1363.443746	1755.786875	1619.865347	2133.216537	2240.052381	2036.356022	1289.631584	1788.084632	1869.615975	1944.205284	1931.23316	1951.622941	1551.781916	1665.679441	1775.173213	4527.256682	5062.398211	6067.07107	3368.874016	4272.121906	4521.004878	4714.994875	5067.394636	4844.746794	3492.943683	4540.245345	4328.157175	5832.219999
310	2008.322049	1994.17473	1948.188932	1971.481029	1532.433408	1764.973988	1823.674978	2057.791688	2152.292467	1594.368543	1762.492711	1943.765338	2030.412085	2098.238549	2078.012154	1292.034299	1584.457956	1737.729864	2144.129594	2184.346501	1991.973371	1308.064895	1813.057733	1736.54781	1994.089395	2087.432521	2155.915987	1602.703162	1674.747459	1847.315028	1963.945565	1909.42272	1933.580459	1367.300674	1745.587803	1794.820786	4755.311231	5245.681018	4894.020178	3660.443886	4160.713434	4201.991917	4667.794204	5922.124019	4699.787883	4135.878851	4799.58951	4399.508718	4538.091431
311	1505.520262	1718.486174	2032.918055	1312.874485	2076.34965	2060.665093	2279.303255	1984.669744	1915.348057	1433.729811	1609.733068	1862.623239	1722.61513	1957.014545	1987.751763	1559.28058	1752.618926	1847.056386	1931.708299	2123.85835	1938.118531	1462.191544	1956.594547	1715.217209	2200.942933	2187.541099	2199.709488	1500.890799	1841.056961	1778.575151	2027.028299	1909.913755	1910.393254	1432.024908	1736.561914	1791.376024	4677.549128	5056.949199	4631.499807	3106.217665	3821.484055	4676.734473	4352.96019	4589.603351	4923.637229	4222.297389	4174.139602	4327.820471	4866.986472
312	1722.067337	2128.158448	2299.532551	1425.306864	1542.410694	2060.425087	1792.0691	1857.982914	1910.386904	1355.263999	1853.589767	1743.442394	1926.833345	1795.641528	2183.419693	1518.218369	1753.397416	1926.346618	1961.738075	2192.358044	1910.986075	1415.799586	1537.469274	1914.656535	2033.263508	2039.637339	2116.403572	1373.824758	1734.277758	1953.637496	2061.227182	1968.329657	2071.977247	1609.348441	1851.837554	1906.550731	6465.471184	4920.259723	5453.50683	4998.971408	4092.242001	3899.924306	5041.396891	4613.341363	4370.58934	3200.892156	4828.434324	4762.419015	6155.07524
313	2457.643498	1934.385954	1967.638099	1557.298863	2051.733411	1733.979679	1853.647586	1981.168948	2013.44737	1672.636287	2017.022432	1676.204907	2414.012038	2053.71517	2176.611685	1337.52941	1863.871401	1754.143069	2032.811704	2158.925718	2004.710562	1544.60864	1742.046794	1851.310205	1846.190207	1930.536078	2037.10243	1451.228972	1909.59131	1838.929853	2026.941256	1913.083387	1897.369496	1475.671888	1789.105209	1783.092078	4571.610528	4690.009432	5248.880889	3369.066631	4036.983497	4750.741281	4670.280165	5150.995037	4837.348413	3981.154995	4751.710999	4608.236147	4464.659593
314	2324.355852	2167.17675	2114.25017	1996.655834	1758.283187	1731.681534	2027.289889	2217.207675	2122.410815	1511.44288	1662.0636	2069.842713	1808.981048	2278.122697	2136.961983	1760.203091	1722.418519	1809.110048	1825.806968	2027.033694	2007.984293	1576.030146	1978.842552	1964.770406	1988.978252	2007.56115	2062.305946	1799.340148	1884.320102	1844.192222	1974.744103	1924.590331	2080.022285	1535.065451	1704.388725	1816.423215	6253.66932	4783.541859	5685.564705	3856.87091	4599.118565	4491.610793	5818.137486	4906.030713	4491.229917	4552.356469	4925.673148	4854.890966	6355.852828
315	2006.376682	1893.448147	2012.857098	1641.490923	1712.259226	1695.15122	2069.737657	2013.714839	2075.445107	1546.195841	1807.14506	1854.899728	1710.869706	2361.701915	2273.148114	1622.07914	1860.251088	1767.309275	2195.920967	2055.087938	1985.611741	1600.203227	1651.863634	1687.874962	2062.259859	1857.293483	1989.356495	1703.044162	1780.37867	1818.042406	2021.596176	1968.224089	1961.251923	1406.306461	1730.495635	1849.971822	4056.652767	5048.126795	5356.096019	3631.139107	4207.362535	4614.06929	5550.282155	5149.341635	5148.970238	4224.012948	4073.103538	4806.790255	4772.851018
316	3054.720616	2276.557022	1895.374448	1647.741617	1723.851006	1905.254234	2162.076206	1910.807901	1913.034731	1606.767688	1843.597344	1795.783542	2057.012047	2263.006417	2093.058874	1738.152684	1709.020159	1975.903573	2095.337689	2073.246072	1878.07553	1484.29425	1699.760216	1718.887786	1942.133353	1991.911078	2126.077962	1613.415365	1661.428276	1781.203367	1924.527159	1887.734986	1957.734325	1534.883563	1762.919948	1766.700988	6384.282991	4862.285108	4270.485188	2706.891859	4270.897676	4604.506344	3848.658746	4783.061948	5232.382602	3793.109434	3972.743653	4689.111014	4429.018014
317	1919.598365	1702.022652	1940.467761	1260.289591	1922.012766	1793.54823	1972.257186	1891.010733	2135.988644	1860.8124	1614.846785	1877.228209	2545.976231	2348.993619	2071.973407	1320.75982	1845.940727	1896.449328	2155.941308	2053.848724	1974.247592	1661.945596	1847.560349	1911.929028	2008.868607	1910.067782	1955.918993	1602.797427	1746.690253	1790.546217	1938.030325	1877.524549	1956.874828	1433.662027	1659.153715	1780.984828	4373.383683	4577.183947	5145.629526	3312.540385	4056.854298	4163.074653	5480.470274	5325.088926	4569.103351	3856.49673	4481.775378	4681.867466	4030.744132
318	2591.501897	2198.89818	2091.156083	2147.777925	1892.821225	1832.875542	2008.334057	1890.879638	2109.435046	1494.209524	1572.748411	1826.680869	1844.295518	2218.668068	2128.697093	1367.536673	2035.651038	2016.977684	2014.354984	1917.947414	2043.115902	1221.153704	1587.52918	1855.462816	2062.898073	1885.57991	1907.954067	1533.627466	1807.820807	1913.664328	1947.099616	1977.308422	2004.261965	1533.809178	1725.05498	1751.570937	5863.295077	4764.794785	5113.95409	3612.524549	4588.685674	4101.367675	4717.523404	5026.149422	4449.180445	4709.951893	4199.935874	4660.416826	5107.4589
319	2062.437777	1673.616978	2046.132362	1465.094439	1708.855582	2022.604296	2299.074215	1942.229528	1959.429087	1274.224786	1632.195361	1981.206737	1968.213515	1983.084812	2163.535726	1360.883215	1710.051512	1751.309354	2150.403693	1868.972987	2125.659942	1330.807099	1718.174834	1906.661003	2008.628346	2044.681769	1954.574407	1609.908471	1650.523922	1788.599317	1932.265726	1940.069519	2036.711358	1438.970151	1775.219598	1694.738855	4404.538683	4558.599487	5472.146911	4296.27472	4314.66156	4615.306246	5062.551211	5170.033503	4858.698423	3557.346285	4184.83244	4364.743618	5547.907273
320	1630.805629	2140.48927	2212.409055	1758.601043	1904.228606	1987.388786	1732.302476	1848.244361	1816.256138	1252.791342	1569.374571	1938.217653	1762.339408	2142.782222	2065.824976	1407.806547	1987.611639	1660.904827	1920.211471	1926.497714	1947.191924	1350.378096	1779.176151	1827.664524	2004.444672	2078.398136	2070.849657	1525.417393	1756.136295	1793.008644	1878.854577	1911.392932	1905.770962	1386.851143	1831.825893	1788.793635	5016.770125	4754.161749	4868.596813	3663.053835	4347.434358	4951.345657	5764.093237	4887.069409	4817.445651	4073.727184	3938.509609	4656.13285	5026.55914
321	1948.425651	2150.724722	2091.674531	1527.47457	1632.828855	1742.349433	1872.097709	1742.993671	1971.772318	1506.663523	1929.425361	1790.672054	2268.041354	2280.8776	2136.317773	1424.611402	1797.02342	2200.656602	2188.312659	1952.518577	2028.689378	1692.298968	1706.999592	1911.364968	1906.42102	2015.300794	2095.897765	1430.621693	1595.368274	1858.633382	1888.258711	2038.964529	2067.849485	1565.032761	1687.697333	1831.778906	6118.428694	4818.902189	5587.743251	3470.362568	4299.159064	4754.22196	4709.430165	5149.151395	4367.684897	4177.566388	4004.202864	4596.364901	4699.447203
322	2648.89093	1946.968598	2151.10357	1365.62255	1524.520311	1753.25453	1540.683707	2348.877338	1808.407704	1394.334147	1749.881476	1861.182412	2174.081009	1952.266324	2156.707217	1622.531132	2101.007708	2016.438683	2101.992147	2105.378795	2010.141047	1665.49087	1466.465456	1888.436266	1858.447789	1891.646966	2162.211254	1257.370385	1819.890496	1901.577869	1955.17321	2046.899345	1918.720179	1477.712457	1684.120272	1771.271304	5603.562104	5108.137486	4661.735462	3620.484582	4389.45284	5195.353123	4906.543341	4610.74465	4807.481972	3571.64035	4203.916052	4960.730317	5071.329082
323	1979.676605	2069.431793	2050.871871	1501.193709	1783.779076	1688.750087	1792.679462	2015.760763	1914.971698	1488.191515	1861.015956	2025.161196	2618.544882	1969.378132	2326.388252	1594.577274	1830.620131	1749.049561	2494.533488	2077.178944	1968.252945	1546.94575	1580.701969	1931.31678	2004.289884	2030.509132	2032.640138	1502.32298	1626.705631	1830.084832	1952.928868	1950.399596	1925.465572	1528.740164	1732.032612	1769.945755	7207.218883	5379.168744	5376.242783	3164.467927	4487.25622	4057.150156	4675.064056	5011.829486	5453.94604	4699.842724	4770.99134	4294.285636	4793.383152
324	2417.10777	2177.362288	1807.745336	1619.292436	2021.368015	1955.161648	1660.373905	1912.049326	2037.850734	1622.065689	1917.112066	1829.55768	1826.606947	1922.551944	2252.330791	1615.687767	1858.035244	1797.852007	2275.477081	1890.857468	2127.446639	1289.214304	1546.260663	1632.930969	2069.474673	1889.220089	2092.340554	1405.693426	1745.895545	1996.302561	1893.22306	1905.412321	1832.549057	1436.205645	1704.023769	1775.739643	4833.081161	5384.8653	4908.678287	2926.767451	4914.569876	4212.53433	5692.455968	4651.479765	4804.941522	3462.307028	4831.450094	4989.710334	4811.521885
325	2942.116616	2266.406667	2068.831402	1686.499977	2043.888543	1926.195099	1877.656837	1875.413558	2027.172385	1992.222082	1950.688594	1889.801638	2052.500758	2062.425295	2140.669736	1485.866057	1782.132086	1791.538647	2114.486369	1956.413495	2205.901948	1453.860329	1619.03239	1824.202555	1899.994878	1921.74762	2007.081429	1514.977828	1796.058521	1885.820385	1874.185485	1925.343773	1886.676135	1425.445142	1810.709493	1888.615443	3949.403179	4628.84595	4811.501644	5008.618005	4269.738105	5044.466612	4660.861917	5264.547202	5116.82262	3896.669426	3990.191305	5013.178441	4762.840115
326	2344.595545	2001.214643	2095.404072	2229.316987	1703.112218	1891.183925	1930.589758	1964.150566	1865.956163	1354.094031	1718.250783	1783.581849	2193.12007	2024.831568	2131.863917	1584.970943	1844.520031	1833.419492	1820.67376	1962.634029	2054.658001	1758.23159	1845.305478	1870.924231	1891.716061	2025.016929	1794.727695	1464.891229	1735.173167	1870.132329	1979.436439	2038.476847	1924.540652	1472.346638	1693.117689	1907.99077	5182.194983	5232.118485	5445.66326	4054.643376	4547.717791	4663.820453	5331.904949	4789.25653	4686.8651	3834.874794	4342.948794	4603.722288	4982.601347
327	1978.363295	1872.670836	1864.870373	1370.707249	1988.826092	1926.483988	1799.003198	1857.827831	2234.434767	1479.565152	1740.536763	1917.101987	2044.60314	1831.103138	1948.036971	1405.25529	1712.292492	1891.44179	1864.370778	2377.436031	2127.559542	1348.725739	1566.705988	1862.149239	2293.834576	1937.38185	1956.902511	1546.198565	1824.567381	1857.647834	2107.348471	2008.045483	2083.627969	1465.552501	1763.109356	1793.267175	6458.560521	4845.551415	4927.696527	3875.908121	3960.636853	4494.948047	5781.027225	4597.498187	5036.393808	4105.255959	3926.945518	4896.279436	4785.552191
328	2498.322602	2208.280964	1975.605973	1478.741381	1843.763654	1797.398823	2006.276762	1911.493863	2151.86606	1480.283307	1856.551096	1863.832501	2080.492795	2175.727342	2107.986987	1744.576933	1614.810756	1898.947297	2154.537574	2017.771976	2022.143459	1873.126796	1671.891206	1635.206307	1974.842824	2013.596192	1994.184828	1446.151091	1804.449091	1913.272021	1993.969435	1904.144001	1952.071345	1532.130359	1706.896048	1831.464093	4243.217901	5314.023285	4899.155286	3086.977567	4436.425633	4740.04897	4957.996364	5068.363994	5177.339506	3718.199647	4161.185846	4863.127964	5700.400512
329	2263.043856	1820.193578	2014.674913	1637.249427	1807.881451	1868.89365	1920.953239	1815.057016	1819.6046	1281.727802	1937.575249	1798.176737	2078.93399	2186.283827	1871.781527	1402.241393	1537.85226	1916.108766	2182.980846	1999.280461	1857.660488	1379.293553	1690.295956	1695.212087	1869.708603	1990.380221	1870.805874	1452.314353	1713.052913	1805.856731	1850.645305	1942.3915	1929.377075	1476.486025	1814.440295	1930.224798	4841.758865	4850.05805	5035.489905	3933.302358	4442.118257	4621.363131	5718.006638	5513.462548	4955.484963	4091.237138	4744.306743	4944.662975	4863.896327
330	2316.602684	1965.213476	1991.753858	1811.825096	1867.289283	1806.309775	1592.446967	1809.516136	2140.416167	1555.056628	1657.512684	1779.213322	1887.438019	2095.200687	1898.595739	1938.426808	1887.522025	1704.547975	2131.990464	2216.33225	1985.323838	1629.487422	1636.086563	1764.580809	1939.812852	2050.455793	2183.379359	1570.175384	1795.699453	1794.965521	1981.513835	1929.216924	1910.983423	1609.641636	1729.869209	1867.958193	3938.099061	4740.198004	4543.841846	3384.262136	4503.96789	4042.94329	5666.986326	4830.369044	5225.308236	3776.411344	4397.670382	4298.817289	6093.859776
331	2676.977564	1988.89641	2272.127353	1462.368979	1774.105443	1782.399299	1986.776047	2153.362966	1925.724013	1583.127758	1704.565138	1847.610988	1924.550267	2201.108738	2016.704034	1405.546983	1768.759609	1593.77494	2024.645383	2175.373899	1998.418369	1362.253315	1711.849598	1773.100637	2054.887867	1986.423522	2040.156307	1678.618416	1788.095185	1822.032942	2123.684322	1916.891094	2030.828488	1484.952791	1626.063802	1880.724012	4916.2985	4633.142359	5678.317602	3863.944695	4856.335619	4267.031609	5775.442097	4901.279954	5485.000126	3760.728127	4638.411893	4788.725738	4679.870098
332	2575.737863	2258.716124	2005.493448	1662.450783	1635.902069	1800.903081	2045.355181	2217.999763	2002.531474	1620.922928	1627.54851	1870.054795	2056.898633	1711.719935	1942.997302	1607.637292	1900.060809	1699.40275	1712.845581	2055.382369	2081.157296	1684.962504	1641.505495	1910.527776	2044.646902	1785.379547	1965.200448	1622.617459	1889.564246	1775.193283	1965.340887	2056.932285	1988.454278	1468.427982	1743.756502	1781.702505	4176.965881	4769.049744	5373.233631	3700.684514	4646.283217	4511.606559	4886.831919	4752.084951	5188.331302	4204.058811	4253.820773	4690.323229	5343.304547
333	2062.544303	1870.845103	1755.632865	1623.471278	1543.052653	1922.578806	1714.154124	1886.075071	1675.315932	1414.317117	1605.331831	1888.329755	2169.272843	1830.124886	1950.796562	1705.904794	1834.853622	1927.830189	1911.8183	2111.795618	1942.483218	1536.935568	1544.245571	2008.269828	1890.91735	2008.371869	2035.309771	1540.510099	1837.019038	1845.144025	2238.219521	1887.740493	1932.969564	1553.399433	1712.844405	1812.79172	5881.408512	5032.469967	4787.025841	4983.490539	3944.741357	4372.694021	4271.034671	4365.941099	5269.518937	3941.537924	4319.983493	4655.831237	4706.73923
334	2283.308229	1892.402119	2032.402664	1462.489278	1802.213543	1708.270605	1762.192169	2041.664718	2044.003383	1559.463156	1655.695651	1951.961971	1977.902381	2134.603169	2099.110884	1575.402077	1577.149277	1952.335349	2078.222682	2011.390807	2004.418948	1618.215316	1544.37306	1889.743345	1996.285905	2006.27884	2030.916956	1318.06103	1740.457308	1960.069162	1958.626994	1874.713079	2062.416713	1452.42126	1732.428971	1772.479693	4712.244567	5008.344963	5010.608304	2964.400837	3840.637245	4498.667973	4575.387971	4261.701322	5497.085981	4774.369369	4759.191721	4436.823299	5232.903746
335	1866.966762	2168.150596	1831.748239	1333.380372	1706.838529	2074.557623	2203.600082	2015.69685	1994.702996	1677.623324	1666.55854	1770.81574	2197.342488	2113.635919	2092.079148	1419.01243	1641.67918	2036.903099	2044.992209	2002.249119	2135.424347	1400.153524	1712.072624	1780.679368	1996.279118	1817.541091	2002.981387	1620.388092	1722.856002	1873.910243	1952.997327	2059.270407	1980.62433	1473.940174	1717.966667	1829.328432	5402.770634	4702.099492	4844.645968	3559.560702	4513.684715	5148.348182	4534.333574	4989.795646	4708.266695	4228.973132	4232.941906	4576.824979	4734.042117
336	2344.322786	1908.712865	2248.036083	1702.108739	1945.336017	1735.77415	2052.155476	2287.349035	1805.235847	1565.246451	1805.655178	1777.649158	1939.158184	1945.070911	2122.931341	1610.469513	1711.949561	1807.632716	1775.035679	2152.712447	1997.19018	1433.155309	1638.664046	1758.753418	1963.017459	2139.882973	1947.237215	1705.650197	1717.082117	1949.209906	2075.901728	1902.778831	2003.816905	1469.115329	1706.198278	1787.929883	5521.044898	5070.514366	5087.306221	5076.037889	5197.962745	4155.572545	4925.507595	5464.908186	5432.789105	4547.06071	4599.555474	5165.594417	5453.607294
337	2162.283236	1850.219042	2089.024044	1203.788865	1665.276664	1839.395004	2328.041017	1992.646404	1806.001925	1374.984319	1856.74825	1690.465168	1881.212598	2077.741982	2003.849245	1728.338238	1859.860316	1764.20507	1760.595129	1994.22001	1992.37914	1453.834827	1709.144305	1649.641286	1687.603244	1868.332738	2055.310834	1340.806125	1555.634207	1953.254855	1956.869715	1842.713434	1867.361256	1442.858959	1605.393575	1761.203141	4523.482559	4176.813773	4517.077118	3651.354753	4808.781127	4155.123155	5400.657455	5085.889002	5552.292716	4201.463353	4461.632351	4686.707857	4309.281317
338	1771.096805	2279.17329	1754.343383	1408.026946	1749.345623	1925.367371	1953.730949	2043.927431	1972.005152	1265.142161	1904.009014	1806.744991	2202.413023	2163.41534	1934.566021	1437.295931	1786.097396	1701.059067	2334.040803	1879.890224	2008.248727	1508.714555	1596.613866	1733.410435	1901.660683	2086.203713	2091.111981	1663.005016	1775.560142	1940.746319	1820.428253	1838.806679	1980.504989	1515.236642	1629.691388	1829.272417	5482.020488	5390.156382	5145.642185	3195.543701	4466.89374	4554.266074	6009.70849	5485.819257	4747.312072	3216.499374	4616.844659	4764.768369	4135.231459
339	2136.83183	2111.679515	2204.827147	1563.580876	1743.048804	1731.885334	1575.471913	2048.126344	1759.266695	1326.79459	1681.196827	1769.887167	2312.652929	2318.971067	2047.384079	1683.375102	1682.655431	1746.311172	2138.092777	2120.195863	1976.373682	1565.475005	1694.8242	1838.121513	2093.172534	2043.942857	1961.966643	1513.295473	1735.373711	1750.423332	1884.13256	1956.525878	1917.082074	1455.590356	1669.232906	1858.331762	4261.355094	5163.822032	4633.600161	3233.081621	4244.860551	4380.548761	4418.442429	5095.374701	5421.545899	3932.202272	4833.922505	4982.195345	4913.04541
340	1950.812618	1946.467657	2019.137196	1240.616295	1560.544002	1856.22937	2322.475354	2019.227266	1832.443027	1352.519953	1673.53866	1485.379278	1868.252039	2244.478242	2059.699899	1554.4724	1649.433338	1607.660602	2072.856998	1966.886214	1978.054161	1517.629836	1572.804757	1984.792813	1704.762695	2041.945752	2099.787762	1517.531786	1682.1664	1809.49555	2129.629307	1910.074828	1838.580662	1645.605794	1740.35219	1851.784936	5398.632165	4532.23936	5843.919379	3074.045343	3726.916326	4367.938847	5035.229328	5664.959424	4436.223421	3337.173981	4887.356445	4682.201053	4781.347587
341	1758.983538	2275.893763	1847.025304	1300.986824	1893.985203	1989.680219	2041.110106	1825.281444	1970.334059	1739.820544	1708.008671	2054.028594	2358.569007	2047.594578	2113.276912	1606.882926	1551.992482	1811.12436	1926.865466	1924.009947	2026.761977	1546.568283	1717.210156	2004.255274	1959.283265	1993.804428	1990.146716	1616.253582	1722.403303	1832.652191	1887.333886	1844.538032	1961.941521	1508.62466	1773.730345	1782.27297	6619.424829	4390.250115	4799.278751	4008.168802	3724.258851	5307.251321	5044.840914	5272.212397	4689.941469	3260.498947	4946.641853	4735.055803	6011.052733
342	2136.55878	2082.3485	2043.486377	1427.848544	1981.34143	1873.579257	2403.565217	1997.326615	1968.128009	1389.724304	1552.661051	1756.47782	1936.63127	2067.621927	2025.920675	1466.331758	1927.301231	1960.423414	2280.752978	2027.093999	2129.971941	1734.009579	1649.477039	1767.059147	2080.87663	1894.299129	1915.282101	1458.101294	1846.367711	1813.818652	1735.592959	1847.11209	1914.675365	1538.196042	1738.708366	1733.905191	4513.275947	4259.612701	4545.840754	4127.225222	4814.531584	4248.640711	4011.807537	5295.952023	4711.202541	3586.768518	4531.356658	4663.526819	4844.088344
343	1687.991342	2183.034079	1850.308527	1590.32331	1884.409578	1901.337357	1834.1543	1861.683555	2027.901253	1483.555781	1837.138973	1900.861786	2136.861249	2273.377221	2069.991387	1525.475744	1871.720903	1786.337279	2396.496845	2059.250781	2031.879091	1444.972679	1712.093472	1572.181732	1873.54218	2071.806964	1985.986089	1420.372809	1655.990559	1894.473777	1874.28599	2048.44029	1993.950081	1443.62655	1659.880144	1776.406566	5454.08361	4872.372489	5424.817954	4652.402936	4824.873639	4653.804655	6088.616357	5179.279667	4984.29826	3200.397832	4296.746218	4306.276859	4234.441867
344	1641.619838	2165.098631	2072.064883	1344.641545	1769.427268	1833.922177	1970.622438	1936.380854	1731.323767	1412.042577	1743.17992	1766.612919	1909.023525	1967.434519	2070.951856	1221.822926	1843.846825	1654.322432	1880.610141	2068.088146	2067.869686	1470.113656	1715.22437	1654.229795	1990.077681	2018.778533	1919.345582	1683.945533	1764.776219	1886.738348	1935.97642	1880.382567	1964.155575	1425.551963	1772.479829	1834.622363	5389.891522	5508.703245	4969.973162	4054.356701	3642.019291	4410.410737	4497.839917	4397.732398	4274.613252	3598.138173	4750.682583	4079.378258	4917.928801
345	2468.906638	2084.191914	2132.173128	1624.380031	1956.880608	1645.603269	1753.446684	1757.363044	1918.932011	1216.869972	1764.322962	1791.405637	2536.031649	2043.859668	1978.944851	1674.568235	1813.397151	1821.786448	2041.839941	1982.886137	2033.447592	1334.842669	1718.916509	1773.110559	2188.209698	2239.609398	1812.224735	1600.231099	1669.886807	1838.436904	1896.629157	2057.897213	1925.637001	1560.734313	1827.561192	1773.646628	5269.87827	5212.567172	4760.989162	3620.975734	4590.189585	4675.941925	4993.879043	4333.477192	5048.409269	3737.931091	3966.402874	4495.730403	4839.234573
346	1885.391336	1906.273451	2185.877275	1348.116601	2151.196605	1832.603342	1948.174749	1933.216304	2129.65073	1692.0756	1621.85747	1936.2555	1942.076856	2039.518333	1861.604084	1653.124277	1641.979543	1802.158515	1884.167309	2209.66779	2044.35582	1463.961352	1675.850386	1776.353445	1984.629989	2046.79772	1888.0746	1493.728961	1725.955722	1921.815743	1941.278996	1896.525581	2031.009318	1539.276516	1734.976184	1753.22425	4380.725944	5068.203108	4853.742308	3433.825523	4505.63151	4634.020534	5429.535311	4896.501484	5111.189613	3583.92232	4174.427157	4086.466099	5152.508688
347	2247.530966	2252.907886	1951.139546	1436.079069	1638.304977	1804.187301	1927.887291	1938.608102	1984.68932	1463.334241	1763.776497	1805.106345	2732.413508	1942.598629	2085.099641	1447.136497	1523.2739	1979.961786	1914.84109	2048.791632	2028.809915	1282.190594	1586.59957	1875.646628	1998.835607	2037.193015	2123.669632	1569.269322	1797.736212	1816.73162	1873.27506	1841.330252	1894.603702	1525.033672	1613.153245	1721.439163	4825.364614	5091.262843	5648.824717	3979.69745	4845.166476	4542.059393	4817.854918	5117.846564	4806.216384	4800.554706	5123.938748	5230.360884	5260.485362
348	1751.80446	2113.736656	1895.46495	1612.761441	1792.140302	1844.68378	2155.261709	1972.396815	2211.81837	1251.670861	1646.299769	1758.322108	1907.620429	2038.859551	2097.433868	1405.675773	1720.729565	1781.856804	2252.372213	2093.051756	2023.96725	1436.332658	1594.806721	1900.023242	1923.535729	1985.818854	2005.837816	1511.929008	1707.876941	1787.611178	1856.209192	2022.754179	1961.860233	1359.782324	1732.589101	1877.823243	6396.363443	5561.182901	4806.013949	4015.367178	3910.16826	4292.625305	5252.514689	5397.164006	4596.548701	4263.798265	4703.403079	4236.038014	6030.627256
349	2608.971098	2520.177494	1851.839584	1294.847655	1848.377678	1724.287681	2104.189096	2296.008531	1903.926304	1460.795284	1648.461907	1768.773135	2019.682112	2355.932786	1839.735411	1675.593987	1665.647018	1690.821074	1859.636062	1872.243709	2068.654995	1510.040499	1736.495848	1881.57491	1938.081564	2077.401948	2192.019964	1431.539804	1744.779542	1920.953173	2040.794374	1913.164476	2027.75232	1425.270261	1736.591413	1786.072586	4318.451385	4512.177621	5042.136358	3338.738286	4911.727299	4813.002992	4421.376032	5242.77984	5253.024266	3572.534444	4031.984214	4487.116472	5190.438553
350	1981.09798	2207.338839	2074.963061	1532.439762	1958.719679	1772.482057	2180.032878	1900.377981	1724.117958	1407.979853	1811.093206	2132.915846	2236.905743	1895.00526	2054.62414	1411.25613	1562.033758	1816.436575	1908.653894	2065.194945	2094.803573	1629.164394	1485.093297	1815.297011	2117.56976	1965.405745	2009.093121	1576.269412	1869.599712	1733.82667	1937.159262	1996.443339	1928.3975	1522.368883	1740.614454	1852.828681	6082.130196	4977.804671	5212.334105	3276.907616	4201.558487	4398.648024	4807.574051	5108.858186	4609.587975	3240.669984	4775.275837	4619.211704	4857.247686
351	2398.544961	2164.3254	1989.35417	1847.437579	1971.333885	1645.439624	1811.614372	1869.820717	1870.712623	1329.001037	1741.535026	1843.198656	2170.439493	2439.907519	2042.00398	1617.748861	1770.516146	1959.244684	1984.94525	2082.105956	2085.381019	1415.142236	1707.157482	1814.018962	1891.045303	2109.587625	2035.770993	1693.492435	1734.062447	1870.770138	2064.826637	1937.441318	1939.658875	1451.142461	1740.383837	1872.096035	5678.074801	5064.239446	5260.784418	4319.195866	5208.533319	4338.765657	4788.687243	5548.784845	5225.014966	4626.685349	4108.636817	4279.482646	4407.49585
352	1908.247583	2175.872163	1963.573903	1793.482531	1763.08722	2028.799103	2029.9335	2133.089883	2046.38356	1658.471819	1793.579134	1884.747464	2436.303331	1856.287338	2095.369432	1700.302636	2075.12228	1853.758202	2347.58203	2060.659453	1903.290794	1260.064723	1840.435234	1703.738094	2066.488986	2027.659447	1971.082469	1484.014728	1728.871654	1913.405571	1977.177931	1953.472253	2089.29974	1465.51055	1718.600527	1839.407201	6180.145453	4163.27815	4947.537613	3010.557438	3817.587726	4296.706842	4029.70695	5510.076696	4866.234073	4051.667376	3618.557995	4938.276495	5433.564564
353	2012.026317	2261.737291	2116.803415	1600.481657	1651.659722	1915.820481	2079.721223	2052.112488	1942.008984	1254.208356	1632.116142	2170.035443	1867.024814	1997.164684	2052.728932	1590.394479	1781.217408	1937.686731	2208.775831	1894.210663	2065.325383	1425.203062	1613.802026	2112.782987	1958.679836	2033.778721	1932.892552	1716.27093	1626.025498	1827.856747	2071.331481	2119.619138	1913.77671	1426.535253	1686.139908	1784.998762	5020.998079	4909.938207	4644.822735	3807.492364	4518.406467	4754.095871	5133.274204	5501.283946	4478.463704	4026.146925	4542.171393	4641.306804	4918.38184
354	2155.398941	2366.646384	1962.698834	2049.659336	1871.750035	1770.382164	1452.667579	1887.244287	2047.521254	1555.207978	1690.789233	1849.409746	2033.038626	1882.669603	2146.574442	1567.906328	1723.926294	1730.879118	1960.710837	1920.28532	2107.431194	1765.131888	1802.43006	1789.548159	1705.914674	1969.905118	2097.799782	1399.073706	1873.933445	1924.336858	1855.596385	2025.390441	1897.071926	1536.373001	1775.062485	1829.842197	6326.222554	6297.731864	4343.046289	3662.114319	4844.00315	4655.753794	5573.60184	5240.863004	4855.659026	2941.965897	4312.73066	5048.987085	5158.273547
355	2126.427764	1819.585687	1922.587044	1317.358578	2248.99338	1816.120801	1997.117197	1944.167695	1874.009665	1285.339937	1704.089254	1710.634026	2211.567832	2171.712023	2076.792412	1564.314298	1934.102344	1924.327346	2123.328699	2098.807379	2105.204957	1630.248556	1692.303365	1581.414684	1939.230181	2013.886144	2046.48888	1653.229331	1773.618987	1790.756703	2111.385697	1956.133181	1943.502593	1411.710714	1824.873988	1827.272134	4812.08598	5161.484672	5113.99253	3606.723202	4707.900211	4258.650971	5092.781789	5109.932613	4713.135116	4334.794486	4449.463758	4875.765228	4299.586495
356	2032.648486	2066.623466	2190.51924	1202.183458	1452.507042	1867.166998	1968.646271	1863.573988	2052.948768	1574.420396	1789.822386	1791.655471	2595.422669	2169.86022	1968.589252	1326.9813	2064.925425	1806.806911	1943.999781	2274.001675	2082.087139	1459.172891	1594.139918	1788.091067	1896.412773	2057.33114	1996.152569	1499.370684	1645.327699	1782.612203	1939.002643	1929.940713	1960.592604	1424.96157	1741.249211	1786.867757	5713.591937	4856.507877	4987.569989	3280.517883	4879.052527	4777.649676	6162.119862	4312.380812	4543.328713	3706.524893	4368.995585	4529.65801	5128.993164
357	2286.413492	2138.289538	2110.444033	1434.250863	1603.985774	1747.091305	1993.561285	2120.034775	1893.740692	1598.761199	1788.362369	1794.353035	1906.275829	2158.807558	2070.409174	1374.485958	1917.047412	1715.998406	2077.128404	1931.449498	1865.988794	1417.612026	1763.067683	1815.524998	1931.745806	2012.02086	2017.827654	1375.34718	1935.504523	1664.566329	1898.062269	1980.255775	1995.837966	1528.444286	1743.467923	1834.070011	5850.608117	4677.487302	4879.455858	3927.38564	3933.224204	4530.803742	4818.514248	5117.518697	4909.118462	3864.460398	4691.746641	4456.730114	4605.723461
358	2028.563319	2091.263856	2047.699078	1284.886144	1765.748573	1869.783366	2356.55825	1971.727636	2057.97233	1380.754854	1777.17616	1830.377189	2296.551469	1981.735276	2112.666952	1376.791065	1790.628306	1945.223043	1800.497313	2060.45219	1945.18866	1385.3077	1505.150593	1855.357294	2136.635843	1966.652286	2099.425484	1578.430757	1619.031914	1870.239866	2075.586542	1836.495214	1972.132069	1654.857681	1754.039366	1882.453239	4582.14289	5604.346143	5367.810747	3583.615275	3944.703784	4367.96329	5281.728192	4894.301854	5509.580003	4235.645297	4595.895987	4872.336404	4743.160952
359	2422.355541	1819.623735	2246.44841	1541.518131	1749.739657	1860.861803	1946.344942	1947.1105	2031.799411	1445.77989	1668.72183	2109.82096	2067.479745	2187.959916	2111.310258	1638.643448	1817.694956	1889.497611	1923.408605	1983.676265	2177.315072	1356.543461	1655.387256	1823.558159	1854.051982	2001.802524	1953.616767	1543.256934	1712.530013	1932.808352	1971.349649	1834.272734	2036.923313	1426.479703	1760.683404	1791.399701	4417.701146	5404.273468	4609.281214	3793.224461	4837.062188	5271.925842	3777.17765	4937.236361	5093.183627	4881.202521	4444.346469	4547.195489	5395.99365
360	2073.503025	1915.681544	2235.749437	1544.76093	1691.524491	1652.970741	2050.111639	2046.548177	1941.051168	1193.857812	1737.841762	1581.075901	2217.727966	2183.215675	1945.401238	1537.472869	1763.032258	1878.90433	1878.197627	1931.898181	2089.188588	1639.898111	1517.517471	1829.555391	1863.507182	2014.506296	1920.846324	1381.26418	1736.57462	1731.902265	1996.932458	1990.516673	1985.570849	1521.781745	1673.253603	1714.286368	4794.107284	5174.832093	5086.550014	5073.518944	5988.444236	4442.760506	4659.49378	4477.693472	5148.791051	4532.250318	4437.13988	4715.341767	4458.003213
361	1842.140333	2248.932794	1971.276782	1789.372679	1989.665653	1732.579115	1785.321009	1825.152564	1849.067485	2015.621026	1725.224165	1768.479576	2088.466919	2092.124088	2118.9732	1369.768703	2049.47828	1847.244614	1929.826828	1909.78924	2076.86384	1426.324293	1729.890953	1743.312234	1968.288127	2032.890611	2139.454917	1702.611808	1697.477178	1770.738698	1959.785018	1907.01432	1962.495642	1528.604397	1798.999448	1854.143953	4933.811594	4788.491915	4597.265419	3849.166486	4134.220597	3840.433837	4149.660062	4865.255849	5091.563164	3535.071999	4868.256641	4539.614564	4459.864265
362	1890.433084	1902.306558	1977.558136	1131.019457	1581.206559	2092.553139	1894.946758	1809.668525	2100.090571	1341.526843	1762.424641	1733.346724	2227.159982	1968.608099	2073.878457	1644.757662	1929.504239	1824.168172	1924.013788	2020.79139	1998.611599	1413.150167	1804.992442	2003.141317	2224.587563	2055.368135	2020.118599	1370.108821	1691.823506	1817.063825	1872.587454	2184.636806	1999.452061	1511.510728	1768.936052	1814.393488	5245.956699	5105.582857	5118.983052	3565.375667	5118.899256	4788.462365	6059.405685	4264.518222	5332.323312	3701.295262	4303.721729	4561.83005	4749.534974
363	2016.043338	2051.489691	2075.739501	1706.195835	1909.270361	1897.025357	1853.564207	1901.735837	2062.801381	1501.809413	1701.354041	1823.556643	2322.294518	1918.524397	2235.580492	1630.92753	1910.500942	1828.964609	2177.783844	2068.12944	2107.326184	1548.457494	1749.979031	1971.093133	2035.232728	2144.767644	2105.306357	1383.913159	1767.041894	1908.080337	1900.43817	1859.650329	1891.408451	1472.504841	1781.344435	1779.437644	4412.74329	4377.947512	4918.408597	3229.028814	4687.778904	4437.632457	5258.849932	4548.723147	5188.523625	3639.226165	4748.461925	4788.288575	4890.555976
364	2022.167651	1942.508658	1868.058153	1403.223782	1716.399759	1615.969692	1924.195701	2415.391819	2059.664543	1513.299205	1770.157934	1821.389576	1705.817838	2057.65468	2141.635293	1636.069181	1708.486139	1952.288439	1901.827978	2183.538859	2012.428968	1506.272372	1775.96471	1865.145096	1948.386077	1875.437114	2158.107749	1537.028504	1757.653957	1844.164241	1958.554615	1830.966733	2008.034316	1543.690724	1590.183012	1923.800777	4249.710631	4197.231795	4932.601768	4352.305014	3956.061276	4228.742421	5081.831879	5604.695645	5522.594256	4123.506921	4630.550891	4027.92	5047.241775
365	1892.892384	2178.835216	2240.821599	1405.829995	1849.990145	1896.329775	2139.158907	2067.86192	1872.150704	1403.207478	2085.412107	1736.27034	2054.525223	2210.616895	1985.892287	1473.363555	1728.831823	1876.024077	1869.187275	2176.446817	1972.687274	1349.953424	1594.406115	1828.245095	1920.993019	2072.22688	2031.824655	1456.015932	1803.871866	1825.560451	1961.309022	1897.880109	1961.572425	1346.014962	1719.448227	1762.130463	5465.859423	5551.529189	5310.986492	4474.614644	4013.022195	5405.390466	4986.925041	4716.688685	5374.147527	3513.429975	4894.695419	4253.071141	5831.313455
366	2558.646283	2070.847323	2119.134942	1302.273733	1909.467078	1884.559535	2206.935369	2212.08009	1884.167306	1846.662062	1829.891842	1892.535104	2217.182915	2091.895028	2099.941055	1520.826551	1764.741755	1928.221182	1977.940418	2134.514699	1872.739878	1473.353065	1936.708111	2080.771062	2099.614911	1905.904778	2104.511302	1483.101194	1655.552009	1999.294384	1965.151686	1840.388481	1953.217455	1605.085817	1666.610504	1760.146681	4733.368509	4760.994198	5525.645351	4309.700754	4820.69867	5162.082236	5241.659367	5340.488488	4863.948571	4137.777892	4263.402401	4588.012139	5574.199006
367	1876.3455	1921.77362	2025.417987	1452.100739	1509.194942	1723.940593	1800.447009	2156.806821	2267.841399	1291.167162	1600.181301	1793.091856	1958.142632	1802.554651	1832.120858	1576.656829	1638.833453	1916.660236	2240.950769	2072.524133	2095.311467	1437.776488	1807.182828	1798.281459	1887.719844	2036.317819	1997.193165	1432.028822	1677.067616	1882.204195	1949.646556	1854.185931	1922.29637	1388.40445	1724.152064	1802.743214	5018.091776	4630.393266	5658.066138	3339.220834	4390.253015	4459.841486	4392.065648	5337.188114	5218.565608	3834.151763	4310.091133	4984.053887	3871.493253
368	2163.215786	1846.683643	1908.357289	1268.506436	1508.999878	1839.586725	2577.38723	1900.438615	1864.193462	1305.065211	1762.253696	1902.392661	2059.502786	1882.497696	2059.149474	1299.216344	1555.109483	1872.80954	2013.862613	1875.27313	1975.475013	1673.663102	1880.369604	1910.624202	1931.765686	2024.729881	2150.597105	1418.235127	1703.694337	1867.115513	1995.796321	2045.208885	1876.126529	1566.61308	1728.324993	1823.779391	4737.864605	5037.106141	4486.738683	3864.247436	3816.115021	5229.097291	4667.027741	4332.29323	5074.284536	4421.701856	3968.535687	5080.129221	5489.291455
369	2602.734542	2074.977652	1912.903184	1355.901427	1802.254666	2056.924961	2122.594323	2140.882119	1962.845362	1362.989796	1767.709332	1749.549539	2203.297356	2139.939595	2054.635605	1528.385708	1958.902633	1768.51543	1893.1887	2099.840231	2057.738796	1416.640233	1539.17973	1898.137117	2174.98336	2145.760014	1950.676537	1627.580387	1748.762791	1844.893206	1986.294798	1974.750354	1913.569099	1615.486748	1733.246978	1767.898064	5228.256863	5434.98654	4708.495956	3882.25103	3748.702083	4969.201524	5420.217981	4559.837531	5092.683012	4166.409893	4327.394149	4425.762176	4944.737407
370	1907.283413	1922.017375	1966.502793	1615.701258	2145.650578	1771.617776	2442.916201	2253.247476	2074.666406	1574.801224	1676.056031	1978.559306	1872.952892	2096.329967	1944.700631	1302.609385	1709.850447	1892.99314	1985.975582	2003.323854	2091.548819	1407.599753	1855.557462	1870.057023	1765.739483	1969.238223	1957.371664	1433.671211	1897.194708	1991.849969	1909.271485	1932.160242	1821.851209	1324.674165	1693.25205	1862.222453	4717.678041	4920.203987	4927.040351	3106.401767	4124.486387	3926.751093	5430.899449	5132.169305	4752.218722	4939.829773	4309.372251	4638.826846	4738.353777
371	2366.454147	1834.470169	2116.070682	1658.960162	1832.360122	1920.184515	1826.095627	2121.894679	2122.665722	1578.141784	1546.681541	1629.262176	1893.693018	2229.558751	2096.371677	1458.467756	1854.056283	1760.529141	2003.715465	2257.750692	1899.479042	1375.823034	1543.01784	1725.894132	2301.173872	1909.073344	2032.962644	1582.918664	1851.274408	1842.568704	2008.16171	1944.832386	1970.368577	1459.893584	1748.953062	1799.210021	4690.897839	4181.981831	4968.988423	3494.394171	4019.921269	4945.381609	5527.467556	4719.22135	4494.996318	4047.156919	4477.712459	4969.694382	5153.831054
372	2324.226663	2175.852131	2175.910741	1723.144787	1994.952447	1933.667541	1587.038058	1866.87386	2473.922416	1645.549132	2043.864003	1977.767114	2266.718308	2000.272616	2062.668829	1658.350125	1795.402539	1845.558417	2127.495918	1800.922267	2124.254147	1352.023587	1750.657176	1917.017752	2184.263747	1956.84441	2010.551186	1559.357409	1732.184511	1978.228484	1992.732437	2036.545313	1879.629401	1602.770402	1751.610452	1834.480558	5258.988286	4762.825572	5905.028767	3892.404624	4822.937899	4437.97595	4832.581752	5312.150505	5282.030083	3986.036431	4171.046276	4751.62942	6008.178872
373	1962.227761	2081.182123	2042.777601	1633.055988	1618.953516	1760.04248	1951.870928	2087.223141	2012.720039	1608.071153	1730.990395	1601.983874	2172.316652	1918.751609	2211.559988	1385.064151	1754.799032	1835.993052	2056.43975	2132.139966	2050.878188	1382.437092	1628.769647	1763.305691	2097.488691	1973.97036	2013.016967	1601.245131	1881.870454	1828.811671	1715.942859	1921.227607	1883.441205	1526.945153	1753.479399	1911.747637	6130.636254	4469.276213	5134.635021	3429.471998	3846.828674	4638.107465	4659.506011	5344.183034	4912.855318	3103.490532	4735.181229	4665.948766	4956.694087
374	2137.229279	2288.223643	2031.671653	1757.230706	1609.403118	1865.218117	2390.108191	1966.671095	2021.993201	1635.570797	1900.701633	1970.129075	2048.670235	2169.158022	1882.111882	1679.681084	1713.10224	1877.83222	2015.041782	1816.899081	2110.834771	1359.144876	1734.055077	1769.637894	2064.044266	2074.031477	2017.571075	1758.682432	1836.713201	1862.177396	1841.450692	2016.127053	1929.41733	1520.950939	1627.404841	1839.117322	3965.663498	5887.125395	5608.532867	4163.311532	4616.964134	4733.45242	5395.393637	4626.823285	5395.298267	3656.330055	4573.734071	4422.170813	4617.02578
375	2102.902003	2318.349581	2237.356151	1638.308496	1770.430706	1937.556886	1961.298318	1887.577113	2097.496645	1164.667762	1747.093454	1921.339255	1861.40502	1833.36054	2243.29966	1695.882199	1979.480112	1932.255993	1956.161009	2021.908424	2040.002006	1297.575543	1987.852422	1714.281879	2277.834707	2141.830056	2055.979273	1333.901201	1723.933745	1818.703866	1828.896116	1977.819166	1972.131318	1536.05322	1712.419154	1822.93728	4532.348304	5296.768322	5356.829327	3423.038078	3872.120383	4406.737981	5415.773226	5505.690423	5228.86724	3583.539195	3900.739298	4474.292169	3761.179189
376	2764.123828	1882.281441	1948.57643	1691.846431	1830.550155	1672.19065	2318.206675	2149.522893	1961.404845	1891.77827	1607.129941	1953.890829	1808.167607	1895.130643	1911.729188	1712.126367	1683.038568	1833.064951	1926.91478	2071.972569	1978.402821	1645.332244	1741.812429	1980.240624	1795.519968	2017.985596	2077.723775	1661.611915	1779.628677	1966.466629	1980.53521	1964.449642	2011.301569	1530.261514	1721.08793	1786.828145	4801.135494	4551.326039	4203.955085	4340.489856	4361.059406	4304.228826	5583.753615	5347.379792	4293.206512	3617.840849	3907.575391	5068.768981	4356.528885
377	2347.219763	2137.976182	1929.065502	1331.645247	1804.898602	1754.909225	2108.727596	1863.71021	1770.404879	1344.300646	1711.334658	1971.179616	2148.400465	2233.776279	2103.33399	1561.887556	1635.423449	1898.257707	1878.530712	2064.490083	2116.037247	1511.984968	1667.91221	1873.451908	2003.307819	1979.130092	2049.984688	1486.828765	1777.281319	1851.950395	1966.244512	2025.284413	1892.600995	1475.450211	1823.448379	1739.824793	6428.459514	5079.583203	5065.770268	4412.109022	4384.895876	4507.458617	4150.92622	4761.5347	4552.657648	4056.458926	4075.487152	4202.487012	4626.101049
378	2078.707555	2205.431068	2026.187163	1472.678922	1977.520737	1812.538334	1970.358137	1918.270169	2133.015835	1472.094815	1731.490385	1855.043469	2175.197715	2316.652841	2055.023731	1579.389876	1726.88143	1831.16869	1943.31894	2218.812473	2035.805438	1449.377283	1666.478234	1995.032511	2011.756537	1893.07018	1970.766842	1363.11798	1842.849282	1925.571097	1858.389363	1973.990778	1989.377005	1490.476928	1660.466026	1784.655858	5425.744405	5004.038498	5098.116693	3227.71814	4422.446116	4455.208267	4932.208432	5158.378319	5578.784599	3971.861655	3935.866083	5254.703107	4757.646531
379	1876.055025	1901.189679	1886.328951	1271.598332	2218.315587	1898.098903	2068.271851	2060.803416	1892.801294	1390.6502	1828.029637	2146.582826	2003.121597	2212.400148	2029.088286	1387.022836	1859.246591	1737.952885	2083.623385	2077.533294	1992.255767	1805.250429	1770.568324	1790.385515	1830.379539	2161.374701	1902.804689	1553.195862	1731.85547	1787.273668	2067.20239	2135.881488	1941.869909	1373.95819	1689.016525	1784.752325	6509.806141	4716.655761	4452.443138	3165.185616	4443.55269	4223.49311	5920.895932	5087.76588	4804.589002	3347.821239	4532.731739	4581.521752	5028.228208
380	2132.275595	2154.943526	2052.114936	1769.680913	1806.559417	2073.253879	1901.645611	2219.77486	2136.602487	1453.162198	1793.030447	1903.647751	2068.596522	1929.499613	2198.722857	1543.867821	1988.454687	1631.63985	1877.891174	2242.873754	2043.347439	1493.9242	1742.321618	1919.1619	1970.805438	2147.256427	1905.284985	1400.076355	1699.349258	1848.827135	1898.571516	1912.667643	1984.140969	1460.830763	1834.688739	1763.951967	5444.611111	6111.052844	4806.397547	3491.933627	4676.696882	4762.214604	5649.077698	5472.056276	4567.905939	3428.774122	4451.057258	4358.442299	5006.385526
381	1730.234334	2429.655962	2121.603173	1251.502935	1670.230909	1625.628994	1768.889345	1854.91051	1778.819043	1876.736923	1983.931509	2031.501654	2084.919652	1943.373223	2406.567553	1556.76961	1951.573785	1737.356632	1711.487478	2021.159106	1849.367512	1523.631741	1680.022132	1789.096805	1853.890721	1989.477178	2029.686904	1598.769859	1813.518669	1949.617869	1861.607455	2001.072969	2049.031734	1479.672013	1693.186952	1792.988083	5626.299846	4949.675283	5218.217276	3875.352938	4568.629044	4824.543896	4953.607823	5860.211038	4693.136151	3569.316759	4764.064391	5433.761923	4723.527302
382	1615.403302	2173.717873	1932.034713	1512.240245	1657.085483	1774.088882	1921.491569	1950.93742	1922.074865	1396.986899	1759.946028	1770.565102	1774.106304	1999.686816	2015.141684	1621.862519	1664.085631	1672.764485	2036.356029	2067.468678	2053.891027	1525.04577	1830.063635	1871.696141	2119.642087	2067.735638	2060.040574	1363.175341	1783.274311	1838.60877	2003.867994	2005.763664	1936.835593	1495.772773	1762.407942	1862.934604	5377.714196	4851.150808	4817.019558	3702.482819	4979.15027	5151.791802	4426.5987	4271.849312	5788.79842	3764.631889	4435.972159	4318.858354	5003.664158
383	2238.633599	2013.456006	1862.227394	1161.367716	2001.027345	1894.849595	1748.201325	1921.149566	2124.253813	1656.466544	1768.286094	1875.611992	2765.202234	1752.847461	2211.94603	1705.605967	1820.100962	1898.336163	1869.503901	1979.901062	2069.47665	1418.411807	1786.423816	1724.094542	2118.648599	2126.143093	2062.479984	1452.352192	1844.371027	1869.874262	1837.402525	2004.163444	1814.337873	1625.000776	1744.729749	1790.828623	5080.557946	5160.195644	4661.470908	4033.187565	4768.445407	3973.009211	4350.620825	5916.214458	4894.853133	3462.011107	4213.934906	5125.80504	4962.080326
384	2310.854444	1993.005467	1843.725664	1707.575311	1689.937086	1764.700954	2215.913335	2304.776368	2110.443658	1786.472842	1929.738769	1892.257636	2325.971473	2345.136148	2027.823772	1771.741861	1672.525019	1837.354867	2065.77516	2198.648371	2064.628188	1441.225557	1823.006421	1756.629479	2063.431947	2086.954074	2038.98692	1659.704159	1689.555608	1986.790859	1856.166334	1924.418723	1973.933393	1426.63852	1707.601249	1775.152145	5335.435558	5194.292453	5079.756324	3279.426339	4647.855782	3717.414818	5739.130113	4844.625116	5330.816887	3667.900352	5372.304682	4561.094364	5524.597444
385	1938.354705	1946.061473	2173.210372	1841.580098	1618.508671	2145.890451	1709.43686	1777.955215	2267.090224	1457.255552	1736.256389	1846.313354	2058.076282	2205.17517	2022.578623	1454.625346	1939.596891	1734.652013	1910.755347	2139.740645	2241.708489	1431.309878	1593.281789	1662.13873	1859.851156	2119.474881	2012.730439	1546.830667	1798.88359	1840.014594	2009.041284	1967.061794	1925.098644	1491.24857	1744.615688	1820.547986	4287.277728	4586.638518	4749.075414	3372.968219	4362.680852	4251.852525	6917.842637	4576.128068	4894.109511	3848.720154	4739.191086	4754.270414	4477.50296
386	2174.951081	2029.303465	1963.484217	1411.978339	1612.968848	1903.453009	2025.866887	2043.636101	1977.115856	1434.889026	1848.729288	1905.80466	1795.226317	2025.798469	1963.939752	1464.83294	1739.204582	1723.794041	1850.52878	2228.084087	1906.589226	1479.919384	1641.047883	1788.493275	1885.066553	1906.055121	1987.109095	1629.148406	1637.742115	1843.247474	1970.175476	1818.86003	1922.934642	1571.909927	1694.04314	1890.870182	4664.945907	5407.713501	4994.365424	4145.899301	4374.430996	4401.815097	4910.336147	4661.356368	5858.358574	4831.814102	4632.346982	4523.05969	4944.475095
387	2417.722982	1879.738176	2061.013938	1556.480169	2005.689822	1770.44263	1798.708314	2091.164755	2228.51487	1530.128105	1845.018881	1975.965698	2275.768519	1993.292025	2048.271474	1559.908803	1722.707312	1840.617609	2121.371952	2178.857169	1988.672945	1426.951843	1631.048187	1740.32708	1913.906062	2088.717322	2035.484543	1525.778799	1822.434279	1777.29947	2010.073851	1836.112608	1929.436008	1536.904592	1692.85568	1776.106331	5249.865285	6495.083946	4637.808118	3179.140105	4151.8848	4681.958376	4518.920248	5719.77205	4971.453141	3362.692473	4961.243074	4517.078572	4902.925991
388	2139.403053	2090.147348	2311.23592	1576.37406	1826.204346	1851.207843	2264.708507	2102.910394	1886.877103	1484.963018	1726.797847	1689.101164	1994.185681	1953.576887	2093.059903	1514.680907	1796.11281	1899.772857	1714.408145	2143.753657	1904.53714	1323.656186	1876.914988	1667.023943	2236.895564	2070.397265	1852.447645	1444.56858	1743.932776	1871.912024	1876.105186	2005.288594	2053.872883	1550.827603	1734.406272	1833.547141	5892.987363	5065.600808	5141.939779	4093.305638	4553.519054	5185.931048	4096.365804	4909.751151	4906.98434	4125.587366	4511.024615	5048.345255	5044.375752
389	2043.819242	2167.879023	2231.408125	1399.198233	2089.556371	2084.074631	1581.755269	2031.313134	1975.149383	1341.604538	1442.38342	1883.045699	2188.271366	1996.872446	1998.051594	1574.293508	1535.582269	2003.65142	1739.271936	1882.588151	2073.868996	1485.313966	1667.228078	1875.6124	1967.100397	1978.00792	2082.163599	1440.414648	1709.037576	1777.875281	1913.412556	2019.654563	1849.531423	1523.077369	1786.820106	1806.899004	3968.996397	4733.349142	4416.50532	4465.404513	4498.08386	4441.635275	5082.411072	5480.071288	4670.387123	3729.20404	5039.661836	4868.474567	6560.11179
390	2371.294928	1942.835818	1707.339944	1127.151047	1644.358292	1779.755112	1660.606414	1970.747085	2208.367353	1709.937443	1768.772265	1662.082577	1924.938616	2197.841332	1830.815205	1598.367959	1996.544655	2049.960816	2039.270461	2186.11845	2041.340747	1295.299318	1725.515612	1904.14384	1870.127209	2064.174021	2031.296416	1568.860364	1739.657759	1984.528937	1954.621572	1886.284857	1939.814488	1513.647333	1677.362181	1858.634659	5217.328942	4999.978592	5378.398348	3725.792546	4133.700198	4345.453429	5578.366151	4129.685689	5168.442	3246.343046	4358.423615	4458.389923	4893.775473
391	2079.155719	2050.19802	2068.477809	1290.84237	1769.904314	1661.799758	1807.421661	1743.874815	1828.488889	1372.198237	1728.996492	1860.859766	1847.48356	2398.837463	2136.871856	1412.210838	1913.190278	1773.375418	1983.909462	1987.881167	1966.042228	1360.643916	1709.188553	2002.307164	2002.014381	2033.465851	2082.345633	1659.64098	1831.007095	1962.515279	1835.527774	1990.348418	1980.620293	1550.778949	1757.41315	1835.309179	4880.91351	4439.212407	4767.492959	3585.16704	4716.295562	4159.961492	5150.33186	4671.271495	4989.446247	3107.669296	4708.231939	4414.69285	4978.318447
392	2027.370108	1812.549175	2188.705259	1325.081266	1635.348435	1709.390227	1780.193805	1825.842117	2067.26785	1541.561919	1697.787582	1736.713333	2226.158181	2216.420531	1839.177581	1867.075358	1909.890435	1734.554075	2143.535615	1988.920442	2108.434269	1369.11582	1765.456262	1717.291436	1840.098806	2002.539381	1958.935692	1632.16642	1720.15532	1767.800773	1903.734769	1939.613678	2047.16053	1516.555287	1723.522873	1823.093217	4587.361135	4620.933195	5501.310986	3958.909256	4703.400345	5234.69585	4401.040438	4315.927764	4344.408322	3987.471799	4213.749136	3959.343891	6040.43922
393	2347.723069	2327.242525	2244.744914	1583.417153	1551.982168	1831.250704	2162.447091	2133.316216	2153.68203	1507.404944	1913.536402	1884.266482	1874.347191	2009.371499	2134.909941	1936.564173	1586.766422	1896.991709	2172.27311	1981.263977	2119.160236	1476.577851	1879.404294	1728.100594	2154.80582	1955.576802	2101.622021	1384.749243	1749.353074	1871.340918	1857.861263	1984.171784	1964.856708	1325.103382	1666.092812	1816.422405	4560.637347	5065.077364	5003.419364	4455.553259	4356.037835	4416.623278	5758.70796	4777.686261	5083.900344	5165.151901	4407.030071	4845.567461	4832.693094
394	2357.750171	1997.723715	2051.06014	1458.588617	1911.873006	1683.827644	1853.650205	2093.532806	2143.484046	1726.567376	1673.138168	1821.048731	1965.634212	2284.056464	2116.729312	1480.90204	1651.490381	1794.4554	1904.828497	2052.905367	1973.7752	1559.962865	1885.505335	1697.917711	1965.969058	1958.065794	2062.80464	1639.875135	1806.87245	1797.450785	2193.555755	2057.527074	1919.764646	1632.578807	1807.725599	1912.161171	5741.336276	4854.93847	5065.573744	3485.381991	4422.900058	4947.246726	4268.65363	4442.649382	5387.617936	3524.400329	4735.118191	4355.771439	4526.118502
395	2299.722019	2095.473329	1810.834005	1839.691372	1727.918539	1905.227712	1856.912847	2084.798841	1734.893985	1236.189587	1809.1628	1912.795882	1826.998777	2020.571482	2147.494003	1325.859315	1714.498909	2098.674202	1849.581777	2032.817271	1937.46291	1408.865487	1831.130456	1842.641586	1944.174692	2063.54136	2038.957362	1423.10783	1653.445029	1815.342327	1890.776709	1972.763137	1974.837375	1438.572049	1715.693499	1874.824588	4756.28016	4470.233096	4999.651905	3930.174362	4777.717744	5335.651642	5481.985026	5243.154833	5315.65338	3732.08736	4037.231619	4621.251309	4928.001749
396	2116.382188	2048.246894	2127.40617	1543.175471	1744.492976	1764.151501	2414.849388	1805.26905	2416.094581	1458.73489	1610.9103	1804.515722	2325.460158	2073.446946	2143.580032	1382.407261	1739.901962	1540.746587	1989.802283	1974.787818	2240.003362	1757.119091	1563.580947	1759.339878	1895.065283	1978.994256	1857.477769	1439.396335	1701.694657	1940.549027	1959.253512	1967.752735	1944.217829	1577.05784	1647.661017	1873.248479	5013.24288	4545.601704	5138.237832	3882.854467	3891.685215	4594.956907	4489.758364	5518.503357	4972.431678	3638.188009	4505.484743	5306.329308	5267.195616
397	1950.30019	1968.932169	2130.986482	1225.909505	1559.717976	1824.092639	2726.90427	2137.943977	2039.671784	1151.864809	1934.290466	1808.52405	2268.146626	2172.154939	2217.776272	1514.047319	1696.041645	1872.383727	1893.419699	1898.33848	1977.888917	1405.871256	1604.197772	1851.882172	2429.907659	2024.451643	2060.484133	1489.427152	1802.99707	1844.76055	1961.536538	1878.82887	2040.991799	1311.340284	1721.453505	1751.986831	4850.551463	4765.519298	4868.297366	3116.098268	3906.015346	4506.970791	4892.060632	4697.35146	5090.404932	3592.271586	4789.523624	4656.941118	5299.618289
398	2035.053439	2083.646566	1969.43365	1463.189941	1466.754487	2115.215018	1958.090971	1949.798017	2161.280666	1454.72099	1739.683489	2190.699477	1942.612789	1848.904365	1979.034279	1229.13658	1612.389279	1809.531598	1804.492612	2171.984911	1948.56564	1821.742607	1676.996657	1660.533903	1710.492968	1893.614421	2034.656639	1697.586811	1803.436636	1973.699256	1892.492182	2014.366085	1918.274908	1431.495188	1712.605152	1788.600187	5110.450928	4820.776882	4884.464233	3922.250568	4418.515743	4572.724928	4680.354044	5479.315845	4655.71014	3829.955047	4319.384826	4697.071162	5766.630733
399	2264.563105	1963.829403	2110.736423	1624.630966	1685.773888	1681.029184	2401.725286	1905.645279	1979.925177	1566.63034	1692.916988	1740.399747	2087.273843	2202.672307	1977.050938	1383.421706	1742.990012	1793.734558	1871.848846	1995.821388	1988.998701	1522.965665	1772.961025	1609.606886	2070.560018	1934.422867	2059.459835	1594.18489	1773.065321	1823.39273	2213.80506	1895.60064	1933.054253	1514.115406	1614.853242	1747.233731	5121.251794	4857.429862	4890.927292	3138.764101	4122.708583	4471.855155	5033.605454	4459.202343	4940.96503	3514.070679	4985.052829	4410.406098	4876.845212
400	2358.917503	1959.559149	2024.445942	1317.443188	1572.013809	1903.315931	1904.843353	2077.481703	2052.742223	1386.996314	1934.002337	2107.420377	2142.570722	2195.163153	2123.207812	1522.364188	2114.619197	1892.821653	2102.607466	2030.049601	1956.608247	1458.695394	1646.735098	1663.926998	2001.556409	2177.808256	2123.267712	1668.427049	1621.674234	1973.173977	1950.786504	1933.659207	1906.892876	1474.393295	1734.820898	1864.704007	5624.227722	5240.621939	4959.116686	4710.831812	4903.036089	3894.102047	5793.46325	4677.754561	5057.140005	3516.948209	4437.78053	3986.109352	5171.285651
401	1887.197843	2232.319311	2073.65256	1405.534768	2081.045952	1745.166279	1921.534334	1723.196323	1798.654871	1418.90414	1832.876887	1738.678806	1843.714892	1921.31672	1983.10014	1464.845204	1604.7063	1993.792076	1955.704242	2039.498139	2058.524632	1466.833119	1682.786725	1790.768397	2051.246879	1962.77376	2126.036324	1560.522655	1763.682749	1818.095697	1890.255525	1913.69309	1892.752739	1413.159285	1704.617615	1873.898598	5803.56449	5605.01175	5213.306451	3408.290766	3917.12288	4539.635827	4802.515134	4659.102512	4682.404019	3458.266154	4387.208263	4556.324605	4598.593964
402	1910.835182	2167.664226	1991.363885	1350.318852	1892.525048	2063.474167	2154.603519	2491.087039	2128.007127	1816.616306	1670.534431	1525.9578	1981.601655	2037.272301	2049.185526	1657.727758	1591.005507	1834.660228	1988.276748	1951.179007	2069.17568	1384.270312	1855.476495	1831.745698	1847.151278	2008.804623	2021.955143	1530.007491	1894.226664	1835.273261	1889.429437	2043.347428	1854.799298	1529.38467	1708.466071	1847.766396	5611.672577	5322.179685	5628.726901	4635.630198	3987.468318	4705.792372	6120.588632	5113.560875	4758.209533	3671.090435	4369.130742	4599.738442	4824.681696
403	2425.221567	2269.216732	2016.5821	1695.260552	1632.966949	1781.560539	2205.032323	1763.954055	1846.890718	1433.50267	1577.911243	1770.226422	1878.158083	2020.638367	2067.01066	1730.796349	1845.074713	1982.146433	1982.040328	1947.363485	1996.014792	1648.659311	1735.301585	1758.494577	1975.467329	1926.598944	2051.53852	1617.621893	1711.56536	1871.911662	2004.526068	1941.169787	1988.385349	1491.685116	1730.762237	1797.493039	4362.327913	4529.08363	5129.446972	3319.237076	3878.75705	5262.291493	5371.669332	4377.465155	5162.548405	4364.761018	4729.57559	4512.56782	5424.567108
404	2051.679354	2108.269331	1884.246083	1187.742175	1943.60522	1896.265509	1729.326746	1669.655832	2034.756235	1514.880508	1748.516767	1718.951663	1941.340921	2323.383034	2173.927093	1633.907218	1668.356084	1699.567655	2054.712485	2022.352166	1968.898054	1561.070048	2025.183725	1722.851778	1955.458974	1990.833495	1977.653039	1589.881154	1743.894863	1832.940011	1991.959227	1857.546144	1923.643672	1582.563118	1796.254525	1804.633262	5463.241295	4890.949801	5589.538502	3164.759543	4574.484837	4832.867057	5497.866868	4962.690868	5074.752698	4353.887571	5072.438387	4923.793154	5182.40637
405	1575.832121	2173.283128	2113.375669	1562.003601	1779.157189	2002.265999	1828.562934	1915.092475	2338.909847	1728.799197	1610.55505	1905.844664	1973.649174	2175.902067	1910.266496	1308.588282	1516.542704	1635.569173	1991.222435	2112.220089	1957.917172	1613.064198	1791.859311	1756.145234	2001.33976	1930.831747	1925.392574	1496.757634	1715.992325	1911.525452	1736.184194	2002.551768	1853.320255	1523.72604	1726.487745	1834.959445	5169.605582	5483.545603	5442.367122	2858.381148	5012.46245	4170.89799	5538.9155	5679.286182	5371.741698	4533.522573	4375.006056	4252.815451	5691.206023
406	2021.089254	2152.479775	2368.105829	1650.585194	1702.848849	1909.375951	2082.966803	2196.583863	2244.724637	1753.808178	1841.060562	1785.412719	1799.051654	2203.571586	1952.238421	1807.156035	1718.426323	1880.452837	1860.274411	2276.091128	2063.775887	1424.245153	1697.372596	1901.442262	1939.584058	2099.665545	2069.985441	1539.419983	1628.626906	1794.595915	2059.231338	1970.678138	1976.094483	1442.772871	1669.272461	1830.558372	5893.041499	5907.187005	5155.41128	3257.266948	4418.391894	4620.434768	5069.554617	4857.927375	5013.099181	3928.374187	4444.947135	5575.43579	5276.977664
407	1935.516934	2356.923648	2158.975728	1619.387256	1622.807937	1919.974817	1967.81182	1683.75198	1764.985415	1356.631247	1656.324202	2047.674209	1993.020139	2138.995001	2162.294102	1530.822616	1974.864609	2112.610904	1987.691021	2026.818496	2075.388964	1380.135538	1788.463138	1762.05981	2060.532188	2099.115519	2037.11843	1462.819207	1873.015149	2088.333063	2071.480568	1915.952045	1967.523579	1375.089225	1718.516193	1760.921924	5184.891538	4553.822828	5624.599521	3896.750286	3967.211984	5215.512401	6809.572493	4102.419999	5196.929641	4382.080692	4493.745562	4847.984781	4775.703396
408	2506.884074	2231.769994	2259.389098	1446.057021	1616.183404	1947.437454	2164.467984	2042.226639	2079.089897	1406.500218	1682.182697	1774.831744	1791.738225	2087.931945	2142.742357	1662.224911	1780.887909	1726.045555	2562.036419	1919.758733	2051.23709	1414.401679	1702.905067	1837.902617	1879.776922	2029.574434	2005.702996	1575.211607	1821.884602	1870.776596	1935.682137	1946.939159	1939.84369	1568.224785	1798.944359	1728.257409	4394.909872	5445.563945	4800.425938	4383.117925	5112.455349	5302.14199	4812.931324	4784.579036	5542.757094	3663.867419	3565.690322	4293.266912	5273.501234
409	1739.576117	2224.107943	2176.637772	1480.633132	1612.112237	1703.932104	2049.201194	1962.093587	1998.167236	1688.773085	1940.3962	1953.436071	2017.535462	1777.912299	2186.896116	1507.659962	1619.017982	1944.509122	2109.492054	2269.271575	2033.824214	1502.436401	1925.388158	1892.57206	2103.725607	1860.193047	1964.041941	1357.777096	1766.588574	1859.380612	2020.84077	1944.744287	1988.554565	1447.492964	1716.371974	1763.945239	4522.295562	5027.056705	5390.342876	4210.782579	4046.995926	4453.021338	4006.979657	5624.62503	5169.257744	3409.873133	3880.530546	4987.601675	3692.49696
410	2098.728112	2573.319905	2034.873245	1345.132356	1526.472474	1907.578407	2344.280362	2004.777577	2154.546939	1306.841637	1756.491451	1955.878365	2138.490758	2245.478205	1986.985401	1308.90072	1648.616075	1686.77887	1907.576075	1923.940968	2089.706396	1459.93807	1791.481275	1589.09469	2006.017448	2149.643637	1943.738407	1754.09395	1851.664497	1806.472087	1927.582624	2081.561519	1934.106353	1401.138548	1684.891561	1764.159458	4815.90532	5856.80749	5524.519511	4552.395024	4775.791491	4241.054071	5307.66422	4465.946474	4988.768005	3359.313634	4539.690384	4477.732606	4868.082534
411	2682.514076	2340.204121	1970.93562	1883.25807	1893.147759	1840.694558	2310.119854	2268.50915	1866.457668	1400.204762	1838.108706	1907.33429	2125.040824	1855.920974	2046.651607	1562.088254	1886.61269	1785.201722	1938.46671	1926.138241	2116.294683	1764.716868	1706.171819	1738.439274	1806.735706	1798.8274	1970.176819	1479.807666	1826.849406	1799.962247	1760.720637	1911.780133	1951.40953	1406.593547	1749.685046	1741.625853	4685.906713	4902.577215	4750.14218	3327.805285	6061.764138	4182.408321	5490.189842	4861.782189	4765.624924	4301.867303	4979.542281	4631.153633	5561.842968
412	2122.531773	2364.612932	2037.371588	1539.406535	1840.763625	1898.348369	1803.159745	2229.3726	2170.946549	1552.427328	1914.005561	2065.101783	1769.723892	1937.418738	2066.48803	1473.190672	1760.276545	1814.659299	2174.391419	2310.325878	2025.802409	1553.260522	1625.283171	1710.606432	1921.658802	1929.194754	1893.58776	1618.617807	1850.766367	1940.233959	2027.195999	1847.743305	2012.647022	1557.137168	1675.472626	1836.476927	4676.475942	4637.934048	5121.61447	4087.476199	4486.289671	4294.421675	5002.512582	5269.218096	5303.287423	5397.858695	4412.36622	4263.961476	5157.39791
413	2161.62125	2043.155556	1995.436149	1637.359934	1577.49489	2000.316595	2085.048835	2041.99273	1914.105254	1591.270358	2021.672571	1815.831306	2297.544586	2013.894544	1943.546577	1598.870958	1684.979432	1960.173516	2293.473574	1933.048239	1943.776489	1616.133501	1650.567534	1670.930472	2310.560143	1915.489299	1986.723734	1470.687486	1865.348651	1824.465683	2041.092328	1953.634267	2038.525094	1495.136764	1768.641212	1831.075736	5797.553088	4659.246594	5747.658625	4094.379343	4348.524157	3970.585054	5097.228138	4981.452215	5570.29733	4080.77374	4246.87995	4288.671733	4616.645706
414	1941.722541	2296.92253	2217.787151	1360.213396	1876.900771	1796.806228	2062.77671	2265.011704	2000.132204	1583.847108	1640.346877	1835.976569	1999.68138	1936.185194	2017.591263	1534.487124	1886.725726	1821.084209	2041.665882	1951.333085	2118.769779	1648.676048	1697.992122	1882.314698	1986.626796	2025.976088	2152.55586	1585.09232	1764.954762	1796.246357	2046.40889	1856.188482	1840.71527	1557.988936	1743.701203	1893.871777	6082.251358	5089.418642	5584.071464	5179.321573	4080.352139	4763.537125	5258.76977	5623.225987	4242.509386	2734.221238	3867.210105	4862.906005	5199.067507
415	1672.746699	2012.098717	2117.781503	1573.269176	1754.696424	2056.496351	1898.576112	2027.652123	1942.057415	1646.844415	1707.910441	1922.664804	2010.71621	2179.206652	2082.32246	1715.015538	2026.640155	1963.08329	2774.637854	2053.031989	2036.920648	1522.150494	1594.849123	1824.80632	2004.267389	2083.219616	1898.128051	1493.920515	1762.443558	1794.224758	1875.569342	1885.62665	1965.395779	1512.714521	1791.685728	1768.635703	5599.086829	5096.261761	5217.711633	3257.52701	3573.918326	4266.908493	5368.797634	4698.361398	4651.501648	3476.992334	4656.826182	4366.690221	4627.880185
416	1941.361831	2301.210751	2042.431747	1639.500378	1745.833121	1660.372726	2227.374783	2059.836602	2019.865272	1597.979263	1862.273603	1924.544482	2320.888622	2003.481676	2078.77151	1432.450792	1835.180989	1849.062881	1619.860236	1994.478096	2032.711602	1337.150709	1891.695209	1729.327182	2180.709853	1958.546335	2212.594745	1669.410006	1929.727158	1755.953811	2117.271674	1789.165153	1927.924588	1605.028468	1792.663766	1793.898137	4511.990491	5740.413052	4954.151851	3349.954627	3964.431058	4277.013289	4269.967594	5456.346133	4864.530954	3324.516109	4410.398602	4465.287726	5672.263121
417	2565.608787	2088.489611	2065.610275	1485.596053	1692.107527	1957.424211	1766.479685	1848.025004	2209.265723	1540.331362	1820.657295	1862.139207	2109.740207	2063.438642	2001.795092	1574.292269	1654.882742	1886.884907	2020.192478	2048.578227	1978.364691	1338.195342	1780.806894	1884.717706	2161.972128	1849.704379	1967.856909	1668.101216	1743.951176	1773.117352	1974.53315	1951.825466	1870.36126	1461.117678	1686.647585	1736.64389	5440.084707	6005.250896	5156.489097	3716.166837	4285.308375	4727.529187	5104.148319	5158.450062	4697.456867	3364.092816	4462.300321	4654.256835	5059.814899
418	1966.872116	1990.928827	2003.446692	1489.590916	2100.011011	1858.804668	2294.769502	2088.068143	1912.077727	1594.649962	1493.865986	1731.398011	1963.471878	1902.570163	2196.921555	1837.570271	1928.033016	1787.364383	2083.724535	2093.313016	2014.227761	1608.752887	1867.759707	1852.605948	1989.396717	1989.128401	2117.06196	1623.067138	1781.093753	1768.383396	1930.415224	1798.87997	1987.341773	1516.827171	1701.307201	1878.79851	6005.471079	6364.357405	4930.299317	3685.788371	4422.827969	4517.617939	5119.901298	5463.325665	4707.610785	3796.807685	4333.709131	4373.74914	5692.432358
419	1967.570498	2131.197968	1753.803669	1556.320973	1880.038043	1633.241893	2306.48692	1959.040777	1906.930168	1394.354724	1730.482194	1953.727289	2641.474019	2227.262759	2005.610457	1711.74019	1758.204172	1816.430449	1877.671191	2073.886932	2012.454808	1469.638498	1689.185105	1851.899233	1846.736159	1950.300606	1964.08599	1417.446353	1894.909659	1951.649892	1953.007149	2058.345063	1882.540222	1360.597223	1698.978646	1788.117544	6381.972108	6914.132619	5566.912118	3604.466914	4944.759389	4818.765275	5348.602231	4937.17907	4340.839616	3761.610125	4601.255259	4285.158	4586.598116
420	2444.612884	2040.392552	2058.544011	1431.053914	1773.906562	1868.473083	1951.632196	1873.452922	2061.352599	1506.474859	1526.500585	1783.264261	2031.078323	1913.210915	1856.271281	1491.765225	1792.619739	1874.277437	1779.462179	2083.751615	1895.997528	1679.441423	1551.788654	1787.815362	2019.087457	2016.944853	2012.575162	1593.056822	1757.875406	1891.076118	2064.13416	1933.030415	1924.489622	1509.164164	1702.418534	1812.841025	4957.415025	5357.562187	4935.252499	4232.972122	4615.938754	4251.491088	5184.230764	5565.874376	5334.566359	4293.281094	4135.634937	4459.53963	5595.356338
421	2104.803858	2138.965581	1913.205973	1506.495529	1807.060073	1721.862759	2087.998501	2047.44676	1967.356353	1459.259536	1884.250934	1884.716335	2127.680578	2180.919189	2021.474063	1451.891722	1594.966859	1795.170435	2019.742073	2159.022517	2048.82677	1680.713061	1690.255709	1707.74629	2058.835092	2019.436558	2058.076633	1422.160745	1712.123202	1802.293432	1883.01441	2021.64081	1812.869717	1397.494775	1684.03521	1811.280642	6118.536118	5182.19861	4382.255074	3993.359108	4306.353886	4544.663866	5423.599968	4491.320981	5229.98102	4762.148258	4124.70094	4164.06973	5193.249568
422	2020.636135	2142.76561	2203.474125	1356.777111	1858.269147	1738.354897	1808.070274	2047.391475	1889.942309	1258.405293	1941.164687	1910.398458	2225.038138	1948.693542	2270.541481	1716.639224	2002.421963	1894.259994	1810.872112	2051.4976	2118.817134	1645.583392	1814.032098	1816.400888	1953.952338	2098.375441	1896.18836	1648.604618	1762.052322	1855.867625	1742.384064	1913.347627	1926.958791	1518.562872	1765.806006	1796.215496	4555.730395	5593.085804	5269.595596	3228.706444	4049.474492	4867.388576	5089.757172	5155.049724	4924.631566	4187.948924	4601.219891	4718.969787	4670.517314
423	2383.685967	1779.011138	1851.027847	1552.111133	1802.553746	1725.315223	1785.416331	2074.471073	2107.596544	1509.544343	1773.367997	1854.21314	2283.740503	2110.317785	2153.704022	1722.654203	1861.828432	1742.226859	1989.477974	2180.826457	1984.235582	1589.189705	1781.082945	2045.579865	2065.262939	1955.292694	1955.093948	1758.133014	1789.156955	1851.45857	1792.399696	2008.57895	1843.14286	1402.250181	1603.863726	1759.479475	4072.317999	5126.426461	4357.116407	3225.200773	4254.861273	4376.109427	4807.540481	4845.071504	5583.693925	3623.145124	5002.16683	5147.267613	4037.128267
424	2016.18164	2225.039186	2062.344315	1586.843051	1672.106301	1834.902892	1959.956693	2206.514619	1884.286627	1445.238253	1796.476908	1815.311817	2145.973087	2029.105833	2063.338687	1447.130638	1933.689556	1704.764242	2034.815817	2080.025702	2012.616637	1626.628082	1589.600887	1540.907706	1905.552816	1866.474945	1949.84174	1466.354593	1984.936155	1741.974807	2100.784355	1910.391022	1845.561207	1390.428341	1709.365962	1756.478859	5816.767444	5015.97627	5522.870277	4083.614816	4457.290433	4673.441473	4124.808168	5382.133634	5579.667266	4534.517164	4553.960451	4007.498119	5371.334222
425	2249.141918	2072.867004	2006.038549	1565.495593	2164.321595	2108.060574	1580.63654	1858.275911	1908.568138	1405.084556	1938.722728	1821.387294	1776.750265	1928.062908	2141.420057	1517.410034	1706.881364	1702.378278	1925.334894	1908.240769	1964.07823	1620.606288	1742.741231	1604.509674	1906.697331	2018.268635	2030.435042	1442.58246	1815.097013	1953.168581	1879.392113	1884.666322	1955.644761	1472.415048	1628.83545	1794.770597	4778.239817	4568.199366	4865.550058	4854.288939	4674.145678	4507.72267	5186.342422	4796.137118	4883.055802	3769.941768	4527.561941	4471.682277	4756.087932
426	2068.959078	2119.895343	2026.276652	1440.321131	2017.279052	1720.784377	2066.105551	1918.149338	2006.205006	1371.083061	1568.203814	1949.844472	2164.477435	2192.058409	1915.771231	1569.176725	1828.753759	1928.866346	2008.301586	2253.57187	1996.464218	1522.930578	1602.556906	1886.371409	2067.21937	2189.704934	1991.436681	1423.45823	1916.289253	1827.223596	1949.502053	2015.104802	2024.493678	1547.962078	1680.217482	1874.967412	5506.630132	4673.645959	5032.042068	4518.755603	3806.223178	4284.54725	5732.389895	4957.821555	5237.91834	4106.351118	4685.310085	4616.735484	5196.971802
427	1728.830346	2067.263877	1986.736162	1439.156415	2145.081809	1745.780177	2207.771275	1954.664186	1805.443033	1494.872523	1809.274175	1871.012678	1944.920583	2095.310657	2104.138907	1538.229084	1784.15407	1805.680624	2159.188366	2194.229239	2205.051106	1341.940595	1743.496748	1762.8014	2162.642323	1863.987331	2058.25797	1660.331937	1778.286791	1890.733479	1882.060081	1965.8703	1946.175289	1421.576308	1729.783794	1718.086748	5694.873338	5159.664873	5451.676206	3144.325326	4236.830342	4315.551872	4883.681651	4790.070544	4410.142186	3918.024349	4095.762753	4795.639087	5309.308331
428	1987.00272	2272.602397	2037.911293	1908.579742	1719.69182	1726.248183	1878.65144	1920.065656	1927.248483	1421.616603	2037.072731	1794.455139	1969.880196	2110.187882	1905.376445	1451.566477	1887.933802	1671.45662	2002.083019	1943.613401	2049.110212	1453.162375	1721.549573	1943.940341	1811.673276	2062.015352	1964.314615	1459.625129	1723.174724	1746.009422	1850.690915	2018.413119	2025.517354	1363.748127	1787.692529	1812.223201	5066.070985	4301.226313	5214.949642	3293.337595	4083.524449	5265.69213	5392.5097	5514.738584	4869.56841	4018.870292	4266.910866	5494.358876	4791.064772
429	2103.835917	2328.853583	2257.10495	1126.039546	1552.608783	1594.117579	2203.716955	1668.3612	1975.616983	1315.523228	1791.406059	1908.453949	2244.909442	2103.345863	1872.517949	1644.494016	1615.603101	1887.537369	1878.978856	2000.725651	2335.891202	1737.206184	1700.908304	1829.001489	2137.985654	1975.529414	1956.061477	1380.574351	1814.302676	1778.658748	1957.968442	1835.644912	1969.288666	1500.892676	1733.023427	1873.27311	4901.86694	4739.140028	5064.956081	4470.143346	4048.553858	5057.664575	4554.424068	4752.825826	5357.995886	4285.844688	3806.506103	4315.488981	4796.834738
430	2041.427882	1923.298801	1989.625898	1557.478708	1822.375247	1829.394235	1732.9854	2096.093091	2062.128394	1634.54951	1506.831418	1938.140565	2010.918122	2351.487785	2107.135441	1546.382726	1709.838398	1778.157566	2152.878519	1935.471234	1931.877688	1752.382416	1837.488473	1822.801002	1743.818463	2267.948766	2077.529123	1386.488874	1804.454691	1840.736634	1871.640699	1992.232602	1921.424534	1597.799422	1740.891514	1884.424404	5456.937072	5321.183105	4818.968086	4399.187107	4862.353767	4507.244266	4984.549486	5114.706074	4837.796509	3364.248648	4131.024141	5142.209512	4633.508779
431	1930.685348	1975.677093	1963.686633	1475.105036	1638.371031	1678.280916	2144.80177	2356.238014	1986.48502	1664.722078	1880.758368	1563.068522	2433.98036	1963.180157	1928.253985	1405.302012	1861.755103	1958.388027	2099.591637	2095.84343	2178.596916	1541.120872	1667.511756	1840.896743	1960.989073	1925.261175	2034.127656	1645.574189	1735.1911	1978.979645	1788.885523	1890.206102	1957.221306	1447.502614	1767.033739	1902.937303	6109.281469	4727.271548	5552.991596	3015.392528	4252.598914	4159.389301	5032.796984	5116.650956	4953.839902	4290.478912	4345.549365	4440.645693	5378.899024
432	2347.286327	1956.67295	2117.949391	1264.975889	1814.980438	1785.141502	2256.132541	1830.101934	2048.022121	1619.706366	1679.977713	1812.347238	1920.313928	2075.078702	2031.373486	1458.25708	1656.997569	1772.215468	1905.846339	1964.510831	2065.812587	1310.859108	1645.00226	1888.28246	1915.947788	1904.156479	1967.619235	1447.821741	1769.858268	1765.280063	1988.999619	1941.732163	2011.43772	1311.182813	1683.281551	1764.804375	5401.981382	5893.363992	4313.656894	3966.683702	4029.392278	4029.305963	5416.061157	4753.21271	5371.844901	3491.768756	4490.118964	4902.460454	4725.289008
433	2135.335195	2084.920332	1966.338417	1434.993494	1603.937787	1621.127415	1966.163222	2000.994586	1918.277853	1458.054944	1822.171121	2047.50129	1905.397232	2226.121132	2044.26074	1865.650354	1952.379298	1897.794804	1920.504317	1953.726906	2158.275695	1579.919417	1755.589022	1756.664706	1834.662899	2002.582978	1863.281396	1679.138448	1828.791278	1918.649691	2009.14276	2044.258911	1903.14299	1402.471762	1733.545465	1796.227886	5412.043143	4025.332948	4137.379173	3653.608563	3591.911272	4655.323837	5028.154822	5073.354066	4780.510928	4124.43277	3940.703	4069.305882	4889.559977
434	2180.387361	2150.821046	1902.565262	1508.9597	1507.258479	2107.822238	2228.015228	2392.880895	2251.772778	1694.176059	1888.583675	1924.521451	2386.94903	1784.248508	2188.11808	1592.963747	1700.876272	1830.917006	1820.65289	2202.663018	1984.767187	1694.101859	1666.153878	1781.666784	1992.044475	2151.835766	1928.771151	1681.46788	1700.679155	1755.119808	2034.114272	1907.771212	1950.940341	1477.003218	1675.682718	1783.74075	4793.01694	5517.387838	4878.350128	3165.321804	3897.975611	4644.034069	5010.660315	4696.226077	5118.871297	4112.882345	3926.039384	4884.075017	5001.235547
435	2436.356447	2005.878559	2150.964874	1735.430901	1703.464315	1708.198908	2001.681242	1920.044768	1990.419152	1726.562005	1855.789965	1846.070452	2326.139303	2212.796187	1871.973594	1235.493413	1737.187534	1629.861215	2271.116549	1956.208468	1913.916899	1707.078982	1768.594066	1811.81459	1848.289418	2020.322006	1955.724865	1453.789185	1829.163251	1933.907348	2042.344069	1928.423768	2023.882463	1474.214237	1647.905013	1861.749121	5384.308807	5308.362569	5815.813882	3356.028153	4248.230146	5213.032196	5103.564955	5089.660823	4732.262805	3745.48984	4200.830644	5003.697957	4194.359382
436	2454.827265	1979.280711	1835.22668	1363.46204	2090.324517	1773.3486	2162.763799	2105.096038	1873.313656	1350.936033	1675.262008	1795.288689	2053.753787	2300.961442	2138.818536	1491.325526	1840.724954	1828.148482	2138.30429	1809.121701	1982.426068	1356.651902	1688.618589	1984.025256	2114.613836	2082.652516	2023.055131	1598.218209	1829.783413	1776.025709	1925.071483	1969.569822	1996.134703	1511.227771	1764.302745	1872.963235	4676.385301	5101.280081	5028.372848	3373.544835	4547.373805	3913.541731	5496.770402	5261.742681	4930.706338	3614.46474	4043.505868	4876.004574	4704.659687
437	2146.108249	2256.155967	2292.065464	1414.218153	1545.808612	1715.538565	1808.733029	1924.850775	2239.081802	1447.817054	1745.504462	1862.022653	2056.277678	2067.627683	2271.835516	1574.991206	1740.426174	1690.924561	2174.880416	1859.052372	2161.126875	1696.243972	1835.182514	1837.066121	1933.278221	2004.669285	1992.815848	1561.029538	1954.981639	1774.295679	2011.078666	1887.541249	1917.230788	1477.80507	1820.998492	1765.721065	4952.661714	5532.833442	4849.375216	3574.01794	3581.463688	4846.36523	5224.942787	4597.762798	5008.737013	3291.579065	4064.709041	4436.705141	4981.481295
438	2246.182373	2035.538587	2294.970979	1316.206717	1494.511191	2131.408982	2209.333015	1933.769422	2012.164143	1360.539166	1649.691174	1744.829012	2105.52633	1909.05639	1856.103331	1411.304613	1715.915242	1988.703485	2047.049153	1910.652319	2036.504677	1410.175278	1824.370712	1732.827158	2151.131096	1857.319414	1877.953872	1612.576415	1899.596095	1726.378077	2026.028471	1855.188461	2014.709824	1444.960621	1665.001124	1820.619359	4115.349665	4648.978486	4774.624826	3984.068003	4942.484029	4820.425034	4471.904504	5521.21848	5323.632235	4671.987288	3410.691763	5053.415332	4778.71636
439	2469.191351	1971.048478	2188.504926	1602.231938	1557.536344	1721.460931	2158.121504	2275.379382	2152.088148	1550.532948	1755.090522	1847.811227	2574.682053	2246.904645	1932.471296	1827.562492	1971.424335	1927.550209	2137.553071	1834.564978	2000.199088	1580.507034	1637.335028	1696.888024	1802.515624	1780.604097	2030.223197	1495.594899	1779.958397	1811.663354	1838.122462	1950.624226	1937.212946	1559.173331	1765.779082	1969.787597	4779.869985	5443.151756	5099.238518	3845.75136	5189.288598	4818.619696	5081.22623	5339.891708	4910.831704	3886.815312	5135.841827	4802.159488	5154.900389
440	2518.168058	2356.968015	2096.605715	1726.975282	1711.633453	1843.390868	2192.029373	1969.637521	2269.201947	1518.346704	1870.281913	1754.206088	2394.166908	1957.255406	2016.614602	1445.365958	1652.190772	2010.620094	2394.209157	2147.047119	2056.341975	1484.431851	1818.305017	1932.471184	1906.94587	2011.252997	2061.938688	1611.516054	1817.171411	1703.864981	2013.722947	2058.010298	1918.49429	1473.008098	1806.879575	1859.154779	5554.229691	4346.214807	5380.502036	4184.247507	4051.454686	4679.279317	5690.170465	4314.744751	4601.09299	4238.566226	4831.131109	4119.091581	5137.613694
441	1840.360226	2074.232059	2293.061322	1622.470626	2166.263328	1840.926104	2194.250527	2093.737497	1980.920798	1405.370115	1775.227849	1728.941085	2256.239716	1983.409249	2178.371418	1423.143543	1625.896171	1777.302268	2182.506606	2093.41746	2089.507174	1692.30805	1681.555376	1718.260294	2150.341309	2014.843559	2096.608766	1644.834595	1778.145205	1901.260653	1927.280034	1927.770383	1974.90034	1394.799769	1606.923114	1814.781435	5299.439521	4503.671398	5282.880453	3426.398856	4201.724893	4374.820348	5469.350573	4838.408518	4374.634314	4148.83842	4892.804553	4158.340319	4914.234045
442	2259.486651	2287.541635	2297.247397	1439.087427	1602.274415	2143.716	1664.903689	2077.359447	2022.940645	1367.696767	1591.347327	2003.461891	2234.03705	2122.355537	2027.674826	1733.565601	1776.137825	1812.39729	1876.073758	1966.065799	2027.680793	1623.247858	1545.881721	1869.183039	2025.983785	2074.272294	2208.856415	1413.427051	1911.832584	1765.460957	2017.99177	1948.76243	1932.393961	1542.593514	1730.549946	1845.681875	4491.636805	5398.354175	4648.233731	3861.182999	4253.63559	4767.140971	5604.599445	4103.611468	5407.048838	4584.315181	4528.490056	4635.38659	4994.220096
443	2380.743461	2057.239853	2000.299582	1593.571228	1840.612411	1784.016643	1733.407922	2170.036959	2057.847408	1802.382304	1626.469621	2019.072954	2220.121225	2031.586657	1952.845316	1707.476161	1736.28122	1703.431072	2079.34565	2036.334966	1961.902509	1572.996121	1802.034442	1846.325662	2436.078143	1988.032648	2049.179905	1626.688168	1633.686476	1882.553559	2173.595766	1918.044339	2027.798109	1559.018529	1718.070863	1850.746485	5251.691848	5460.514781	4638.709987	3459.999223	4514.189021	4960.371576	5032.206657	4936.969503	4953.428525	3720.053628	4481.309029	5150.690549	4554.828274
444	1939.782995	1966.502097	2041.216181	999.1912542	1820.511396	1821.267677	1749.422339	1996.128658	2043.907916	1596.038061	1862.469928	1786.698028	1796.625125	1826.62865	1976.780673	1391.515602	1754.484115	1758.167157	2349.13425	2207.292863	1898.913727	1726.003486	1657.917575	2012.828566	1999.303164	1935.033292	2017.936876	1518.583602	1730.02369	1780.113328	1950.183956	1971.034221	1966.977499	1527.664922	1830.072307	1822.018145	5445.245968	5071.32186	4808.987297	3757.211273	4199.1396	4546.775278	4056.566082	4992.076089	4876.063453	3079.423611	4212.831029	4742.739503	4983.877588
445	2235.1927	2256.433051	2225.975116	1276.5303	1601.653136	1982.131252	2192.730997	2311.712243	1963.273059	1345.270807	1873.894006	1876.404482	1999.155984	2060.086392	1964.789389	1937.465639	1922.784035	1953.04502	2382.690749	1949.792914	2069.106957	1579.276518	2000.793928	1905.295096	2084.552221	1950.906616	2103.251778	1540.92936	1897.631243	1837.806142	2020.873628	1882.324044	1926.316199	1534.076017	1861.353769	1799.896011	4533.605043	5976.298838	5178.218615	3531.005307	4131.395553	4524.80837	5918.192098	4908.759559	4855.61676	3677.645332	4204.4789	4851.009668	4856.863905
446	2246.889533	1906.409693	2108.312449	1809.618356	1753.251826	1898.257104	1534.719077	2002.805033	1806.258742	1405.676779	2046.689061	1737.169131	2037.794002	1953.971001	1952.049781	1769.448313	1636.242872	1908.882066	1895.489644	1869.94357	2003.569635	1548.194491	1862.039941	1787.293498	1904.514662	2110.060167	2045.408119	1594.342556	1919.831268	1800.90459	1963.464872	1865.170967	2059.503989	1425.217929	1829.746154	1884.823632	5596.117862	5004.972585	5373.741536	3631.859848	4117.439385	4250.975405	5064.00607	4685.011717	4996.519094	3397.519426	4422.524383	4275.504007	5494.66861
447	1726.873062	1789.113314	2070.400798	1695.113711	1753.475573	1733.296583	2152.572705	2003.772481	2051.338763	1481.44201	1783.635357	1673.447295	1849.574276	2383.809269	2048.740087	1590.020476	1872.755922	1992.064835	2460.221108	2033.534692	2034.172653	1494.95915	1755.915911	1722.351761	2104.638679	2006.184898	2191.68184	1606.661382	1759.24848	2025.599375	2096.373216	2022.216417	1864.187152	1585.685396	1822.129634	1844.838663	4865.87147	5161.313557	5336.704614	3490.473203	3817.920555	4243.399724	5201.266188	5574.995398	4629.23823	3256.438411	4356.529231	4131.919421	4937.951784
448	2429.59466	1976.209266	2056.49187	1809.093908	1943.1752	1890.977349	2020.180264	1846.416939	1969.158496	1732.23782	1762.408711	1939.67761	1963.978971	1964.874051	2081.703014	1862.737254	1881.297338	1927.208656	1840.964077	1904.751233	1923.256627	1435.504423	1701.804815	1729.675198	1818.60952	2119.066761	2021.089886	1347.158076	1956.995766	1928.50013	1989.960303	1989.196145	1929.42878	1452.217842	1667.919426	1890.296094	4159.057091	5484.844805	5281.001024	4245.834217	4417.497608	4503.949764	5813.2992	5338.142446	4536.67536	3690.25201	4678.988977	4625.912079	4782.443338
449	2225.523486	1793.921351	2054.070369	1476.546482	1770.433456	1694.654159	1682.442101	2004.541256	2222.789147	1389.768606	1707.407428	1755.640654	2074.164569	1944.49627	2105.054318	1545.922113	1807.715917	1948.533841	1937.111204	2333.56114	1856.781556	1574.352658	1622.964602	1807.396397	1885.433967	2042.220402	2269.647131	1584.530295	1806.109994	1895.380955	2051.456916	1902.584406	1903.17594	1420.238359	1735.32066	1875.137704	5471.716554	5202.428747	4800.891639	3970.923257	4304.310842	4932.722468	4415.49221	4339.297336	5029.295678	4336.419686	4574.319928	4637.887816	4624.621713
450	2094.176925	1989.786001	1972.581218	1163.576553	1809.80512	1599.777731	2160.258175	2211.373792	2058.835912	1455.981869	1791.690823	1964.65969	2102.944924	1897.760311	1898.298472	1642.026251	1911.93735	1973.762195	2337.650399	1887.826944	1936.295055	1497.953873	1627.942131	1750.873435	2004.993207	2158.325376	1853.204678	1449.538286	1775.505823	1853.879195	1939.671247	1947.995803	1889.184004	1409.250152	1813.117072	1871.625148	4426.459719	5340.250199	4944.903845	3039.432487	3995.184234	4388.698781	5548.041234	5591.091483	4980.901861	3320.72109	3970.234496	4675.963605	4306.832777
451	2047.750162	2147.899543	2035.692933	1497.45289	1630.559606	1924.501785	1899.939944	1768.998041	2109.248846	1536.286531	1650.127619	1771.846851	2218.789828	2105.779374	1908.763262	1520.50817	1738.824787	1805.876539	2092.507923	2044.235609	2101.377636	1404.291163	1624.283256	1797.87068	2148.182899	2200.828999	2025.507354	1624.031563	1919.95051	1856.450024	2045.476786	1889.674909	1972.4703	1514.770823	1781.670664	1836.084286	5507.875149	4644.651075	5134.679929	3371.243665	4661.799607	4856.109188	5405.682705	4547.459253	4281.446474	3038.474407	4340.751651	4273.55772	4644.640615
452	2426.363913	2237.766855	2093.626341	1303.144102	1809.773635	2019.212913	2389.958295	2000.612767	2003.309408	1504.076281	1918.370025	1859.315496	2196.165317	2057.487892	2016.219667	1402.974778	1786.725129	1777.435675	2085.684109	2049.87298	1982.726259	1371.868103	1871.883385	1987.187424	2162.251499	2024.260806	2108.331056	1648.034698	1966.954169	1807.1977	1689.635369	2056.010371	1986.517628	1495.586859	1759.491384	1882.555729	6658.392381	4876.214363	5302.099389	4451.548534	4508.594825	4389.393717	4832.72565	5210.64585	5612.846174	3408.586408	4372.934392	5385.293783	5960.062769
453	1982.783709	2271.084317	1974.295427	1420.989871	1691.62225	2122.70582	2230.047964	2033.101704	1940.18917	1593.661457	1686.438324	1872.432918	1861.503887	1955.563799	1927.3925	1601.232558	1775.41246	1868.889837	1866.658738	1855.403785	2092.767667	1467.659485	1614.978279	1820.907015	2021.091984	2054.871802	2048.3637	1637.888689	1771.391518	1664.1184	1901.071904	1967.288465	1900.453151	1487.482953	1697.336236	1764.004726	5028.298016	5809.616969	4950.046628	3903.512975	3811.34618	4182.487945	4965.630971	5547.207249	5370.073887	3621.342223	4289.948991	3907.729022	5179.742758
454	1779.535438	2011.928164	1915.308511	1389.401232	1907.290588	1810.532995	2126.083468	2299.305523	1638.015922	1850.13448	1552.858918	1990.82983	2154.666309	2099.055286	1792.444583	1661.419305	1747.130944	1960.057872	2136.498551	2010.645395	1836.463706	1764.543419	1609.072684	1810.813238	1947.470104	2031.66234	1890.002047	1444.328872	1712.39315	1835.509758	1940.894072	1930.873392	1956.662398	1486.839178	1622.353229	1907.740913	5326.209254	5115.780329	4300.747045	4039.79431	4299.31834	4959.665765	4845.243303	4821.049224	5772.850712	3970.47206	4177.511549	4553.742004	5020.594734
455	2181.375469	2008.953843	1955.866579	1368.890971	1665.437987	1803.111939	2335.322617	1788.529157	1919.252562	1350.025198	1630.12146	1572.922674	1959.975758	2249.747791	2213.303701	1436.543063	1815.953379	1842.953577	2013.806732	2212.576774	1988.39101	1365.571762	1961.046148	1762.510308	2181.183558	1971.172549	2038.256369	1600.006662	1802.268481	1826.236754	1994.977518	1920.843428	1975.824677	1485.300777	1779.390363	1785.063196	3841.02459	5150.436505	4900.188644	3217.107195	4226.219393	4472.892601	4835.272086	5104.671566	4827.271443	3950.328253	4073.462418	4685.293654	4559.987504
456	2293.170658	1851.242538	1987.873822	1287.688577	1859.56295	1766.666532	1680.16789	1773.136019	2110.462046	1502.55726	1621.272182	1887.402288	1760.895849	2009.399917	1915.555861	1523.472815	1584.451311	1870.079971	2104.412723	2206.621656	1998.20049	1299.932839	1616.597104	1623.831785	1881.380232	1975.172434	2099.80741	1596.510548	1666.918016	1878.08637	1924.518881	1757.56116	1931.998925	1493.205443	1684.397861	1877.661664	5508.080574	4819.342597	5414.348636	3869.481853	3608.267833	5361.379628	5125.258678	4937.650152	5542.567701	4356.541497	4108.601065	5011.07357	5106.037509
457	1807.756801	1991.399828	2122.211721	1626.750622	1705.24278	1825.449107	1720.192047	2002.035461	1992.353811	1848.788262	1634.015994	1862.371717	2045.319917	2101.640428	1975.212403	1429.632241	1706.234692	1815.732182	1857.303267	2071.043241	2077.866738	1651.187927	1878.415616	1838.193776	2005.083154	2018.944264	1820.061912	1547.276469	1844.115441	1867.262546	1909.534239	1875.575051	2000.058545	1585.478293	1669.966439	1774.632772	4799.640837	5401.569958	4882.397824	4818.132175	4855.200942	4016.954437	4904.675463	4729.768262	4887.638038	4088.818509	4559.875329	4179.579308	4496.671355
458	2051.97057	2208.065248	2058.306123	1500.449967	1771.767738	1747.788658	2377.006447	1878.15236	1899.443395	1662.123863	1789.874182	1941.750241	2066.963318	2042.880809	1804.796957	1628.945531	1706.248325	1835.763482	2114.564062	1903.136516	1931.176671	1528.509695	1656.913034	1706.467072	1871.05263	2079.08384	2025.96525	1575.182128	1873.348382	1769.234848	2025.329389	1859.66135	1911.876226	1399.755801	1764.821146	1828.887785	5972.975716	4666.159203	5161.846091	4359.185379	4592.656949	4682.174965	4300.161786	4804.071323	5836.514895	3721.669277	4073.755567	4395.336494	4267.655591
459	2130.969719	1985.045257	2190.048078	1262.614331	1877.500334	2051.25416	2024.286342	1724.055429	1850.670612	1517.036932	1833.740267	1668.226564	2134.139963	2144.216346	2092.207303	1355.749741	1524.630444	1883.983309	2087.205819	2027.209825	2095.9295	1569.868346	1772.239627	1742.973856	2200.842714	1985.697739	2054.933812	1732.202947	1827.582721	1944.684138	2065.764657	1981.932365	2148.32939	1571.435707	1747.781288	1828.268517	4264.962662	4792.947232	5041.356219	3465.602898	3804.937517	4777.584814	4678.151596	4821.023686	5374.860546	3759.154021	4040.933741	4159.514384	4551.015384
460	2020.670289	1927.36831	1991.551969	1435.458419	1861.159712	1895.710837	1657.993784	2145.176074	2088.958529	1647.398223	1650.787007	1814.90337	2014.449352	1893.924061	2343.888201	1723.114164	1784.697886	1795.468144	2071.452039	2019.827241	1878.906742	1875.436905	1714.284772	1781.785239	2021.216426	2131.978349	1846.663279	1555.652025	1743.674473	1864.276864	1714.219826	1900.708952	1920.553576	1572.24155	1830.33737	1790.117504	4707.956595	4553.934226	4576.922405	4150.991959	4398.172053	4650.547886	4371.269995	5531.789749	5209.25003	3562.135485	4060.156753	4756.729871	4687.16493
461	2039.769436	2340.440523	1836.387673	1722.269957	1769.454922	1781.148645	2153.860915	1944.440887	2070.282501	1849.040453	1790.048185	1864.147956	2032.370092	2087.051961	2058.785422	1193.629962	1641.436154	1702.997831	1904.835773	2096.188188	1931.097162	1578.371562	1793.247866	1745.709656	2139.476099	1931.960024	1938.787734	1625.19323	1758.328236	1806.305	1812.073276	1949.58904	1992.261552	1544.336727	1743.473065	1775.805752	4761.260455	4698.653777	5236.428792	4200.491954	4767.502735	4755.924935	4302.112329	5355.174704	4600.952772	3728.007099	4318.518716	4480.305939	4576.099699
462	2751.190337	2081.015325	1847.247205	1435.096374	1484.665103	1861.707303	1982.349611	2176.683547	1879.612172	1614.442487	1639.783606	1956.711004	2218.222886	2219.461123	1976.316356	1401.999114	1576.27503	1832.455975	1866.081144	1974.095812	2078.507751	1390.883764	1716.512932	1822.319401	1939.50318	2100.807753	1975.497487	1703.993382	1787.768463	1965.292645	1985.444879	1789.182259	1840.212736	1402.838004	1710.897581	1834.948094	4807.56084	4595.812592	4328.757466	4235.756717	4467.106486	5113.656656	6680.768476	5209.108827	4810.356191	3844.706394	4299.629102	4298.478833	4758.210669
463	1869.700519	1845.261493	1878.505799	1422.818924	1708.146743	1787.175106	2177.527749	1793.043235	2102.184009	1987.219154	1647.009037	1967.385648	1993.080749	1946.932991	1937.572587	1389.064378	1795.309769	1764.841456	2206.407217	2103.368432	1978.826477	1473.692066	1861.192959	1613.811404	1956.059678	2052.468966	1943.674556	1638.048707	1791.99068	1825.93872	1758.875986	1933.990299	2030.297549	1537.55316	1780.770391	1872.164133	6203.121553	5086.068933	4632.75996	3340.160846	4380.825474	4686.726379	5496.418618	4646.569978	4970.522477	3731.222717	3811.291747	5112.246924	5056.598923
464	2297.430357	2152.310577	2268.996769	1455.878509	1675.650496	1705.553993	2216.285658	1974.486349	2082.350019	1526.780684	1731.84467	1707.50575	1860.567276	2268.83248	2351.92384	1592.529185	1921.406032	1682.377564	2234.950603	2034.631137	2304.56502	1623.918884	1719.537367	1770.579147	1790.744083	2004.210145	2199.894771	1535.093872	1726.705553	1838.849743	1987.554986	2084.473932	1951.019502	1506.13862	1702.802766	1825.2918	4520.336243	5611.383902	4965.485083	3742.946463	4451.841699	4548.774235	4758.985491	5846.064028	4927.069078	4259.371063	4094.144493	4487.156702	4464.032121
465	1833.646851	2014.502962	1868.462803	1644.441234	1601.697234	1995.174076	1719.254664	2051.420146	1931.348077	1473.741964	1554.003498	1867.063051	2544.244574	1983.520549	2169.743921	1580.190528	1721.529874	1977.379316	2170.555229	1899.876161	2018.412012	1484.444826	1546.491447	1770.165581	1934.174535	1998.687389	1994.606678	1625.128282	1854.278432	1668.779509	1881.480299	2002.628533	1880.853804	1459.728871	1754.37926	1833.153523	4248.849905	5126.307149	5126.400319	3170.500914	3941.156987	4681.76162	5153.319943	4940.663354	5075.771083	3777.820413	4599.610778	5105.212705	5263.158808
466	2450.018682	2208.082994	2194.18066	1253.715604	1704.741256	1867.201657	1966.748049	1996.986513	2057.895181	1488.670446	1666.885904	1713.311255	1871.65751	2002.653694	2050.592728	1273.274808	1708.94994	1927.62946	1891.240278	2054.159439	1955.690972	1609.603964	1737.002559	1776.217764	2209.019547	1991.308973	2037.134244	1549.007139	1682.798119	1758.050861	2257.065794	2046.348434	1976.140954	1508.575364	1723.105133	1829.930343	5463.232309	4536.984856	5211.124718	3560.928728	5045.347336	4708.149513	5307.0513	4823.458374	5489.938331	4604.785072	4513.864702	4486.003174	5556.267728
467	2420.602396	2052.055746	2108.768128	1145.554927	1579.43161	1796.22484	1759.746133	2022.8469	1962.173204	1527.989639	1935.578259	1902.446689	2259.071734	2200.112107	1993.111375	1783.718312	1653.656011	1802.318285	2319.04009	2167.689515	1963.200689	1742.095336	1597.419993	1854.456881	1872.049421	1945.704181	2064.514676	1481.413737	1882.724779	1812.976553	1942.097552	1948.670024	2067.869906	1491.121286	1773.38939	1838.132608	4679.976126	4872.238305	4808.645504	3416.664557	4033.228174	4686.782689	4850.27954	4235.531087	4736.657452	4216.837654	3978.94041	4422.197371	4794.349894
468	1870.742092	1994.252373	2104.637373	1332.933786	1741.603434	1658.462508	2188.595372	1597.873907	1999.47696	1284.933877	1673.532061	1968.797376	2099.836012	2137.898185	1997.822431	1556.595068	1720.91638	1788.464953	2054.608214	2011.536677	1948.12781	1322.721618	1730.519231	1846.100258	2154.947463	2157.197816	1875.792483	1568.537464	1827.449848	1868.127381	2130.836228	1865.813554	1959.08327	1416.533394	1786.478468	1773.658871	5641.162865	4813.877445	4962.14835	4143.76267	4575.620517	4449.527017	4964.023382	5051.936589	4512.225194	4016.445176	4210.364752	5441.345964	4612.905341
469	1846.590106	2259.585771	2217.355684	1519.846147	1621.329969	1977.142783	1763.037434	2160.515992	1979.707243	1387.234097	2000.314607	1856.100647	2165.355672	2029.492402	2126.919991	1365.904052	1904.318151	1852.051239	1765.845226	2037.486215	1902.198624	1550.268682	1627.181298	1785.560261	1904.367665	2181.58776	2073.460383	1419.230313	1718.680648	1851.928736	1945.605865	2014.942459	1937.453747	1446.192625	1840.293444	1920.059958	4597.418183	4097.947745	4889.242366	4466.735935	4358.344339	4733.1892	5263.336025	4619.499713	5563.999825	3904.431845	3924.02395	4629.589141	4983.305518
470	1989.017191	1965.229986	2013.965686	1587.15276	2201.379856	1803.805447	2186.704186	1948.877373	1824.955341	1570.984313	1761.209211	1814.129095	1729.159577	2037.712205	2009.346752	1423.493144	1821.631117	1744.916967	1993.823055	2003.288761	2130.009929	1639.912177	1487.087322	1928.044832	2091.248034	2214.952138	1909.165878	1360.892217	1668.761259	1988.301079	1903.675861	1973.428474	1915.34332	1633.942707	1670.031839	1878.697824	5456.730328	4339.060058	5364.059395	3350.945502	4339.984868	4792.939919	5078.265927	4163.535056	4583.094616	4795.231678	4092.690375	4495.765992	5130.007037
471	2162.314168	1995.628139	1852.323047	1425.740903	1650.485238	1825.20096	1896.865788	2119.965768	2042.512038	1676.17589	1820.859015	1880.366534	2168.859435	2302.986797	1834.974394	1290.125656	1912.300069	1803.723599	2002.232119	1895.205655	2114.602738	1603.053502	1614.96567	1803.154354	2073.806944	1817.644343	1933.991114	1502.775574	1846.156912	1862.085452	2194.083911	1771.122687	1923.980415	1590.071733	1842.914581	1763.528551	5295.469236	5702.822712	4590.427851	3714.871276	3915.374227	4472.524059	4518.51615	5709.500742	4868.612454	3537.885503	4965.04782	4786.1937	5250.017659
472	1727.102469	1953.329821	2137.841502	1331.77809	1804.63408	1771.914728	2068.301691	1874.596627	1868.865678	1663.050358	1803.785022	1958.136947	1745.689907	1753.510804	1973.51628	1366.491302	1970.133134	1878.581066	2096.429282	1992.830362	2066.231138	1369.955824	1783.555152	1970.99342	1733.89978	2003.562702	1971.899056	1571.772359	1887.107228	1856.833258	2107.216959	1812.848669	1946.701113	1437.251357	1738.225394	1843.352224	5892.551129	4808.704004	5128.139511	3543.237864	4531.489297	5312.565781	4701.297105	5199.229075	4558.940297	3552.379024	4278.941931	4775.517179	4671.623443
473	1762.099956	2309.368123	2054.690501	1518.933513	1757.657709	1890.257483	2021.317082	1962.607616	1857.781272	1754.772238	1932.051807	1857.128542	2410.716963	2357.757495	1948.95298	1404.471159	1758.090283	1778.079083	1947.596706	2150.351099	1942.291431	1583.191769	1745.071412	1839.357139	1999.508616	1931.304121	2152.113127	1352.41071	1708.512786	1976.359629	2039.977885	1854.508867	1931.243345	1479.936695	1766.964226	1828.743571	4368.880381	4511.583022	4941.422497	3105.776882	4287.342128	4537.702813	5323.476237	4936.904639	5196.020182	4165.984525	4532.603312	4923.192289	5399.714369
474	2063.403249	2251.834465	1857.046481	1463.723257	1779.389457	1941.622549	2235.220352	1903.458766	1898.968638	1298.29431	1644.023783	1849.777639	1964.94805	2127.757166	1836.815298	1464.069703	1775.376904	1868.748653	1871.056088	2059.391079	1852.288396	1462.454029	1700.791192	1683.203991	1820.789952	2006.825519	2137.741668	1410.651069	1769.637985	1793.33246	1944.061534	1942.136695	2001.260772	1500.510708	1698.082773	1865.049592	5892.847207	5550.174087	5136.775219	3747.887488	4407.765479	4374.633575	4660.569436	5124.246851	5651.717718	4418.048107	4432.648425	4618.040333	4754.293924
475	2240.580869	2489.399869	2095.940665	1801.068318	1990.465378	1832.054952	1846.941324	2015.57351	2100.066939	1384.790391	1718.121754	2028.988739	2396.01073	2005.134483	2248.16624	1500.930734	1624.376413	1931.96447	2294.851853	2184.058814	2138.959983	1522.441277	1962.970593	1855.460898	1678.741826	2017.466187	1895.494678	1549.968545	1683.534961	1828.121888	1987.954811	1807.548982	1935.976853	1400.05928	1840.317353	1766.056768	4574.915973	5467.332992	4871.079815	3091.461697	4901.761311	4672.977261	3753.601754	4965.955067	4375.85953	3144.846575	5139.111912	5292.205269	4733.14999
476	1898.259334	2172.129871	2039.894437	1706.859982	1410.234861	1853.504941	1796.441395	2022.948477	2055.83542	1512.506108	1953.351984	1908.688791	2101.951435	1903.833156	1997.898203	1407.416551	1861.93928	1737.411582	2027.331966	1783.256408	2091.945213	1879.126164	1845.217158	1596.837116	1936.922111	1918.29361	2052.577942	1465.194346	1668.837542	1929.494796	1962.13124	1910.621616	1907.812118	1383.491718	1644.297564	1785.541862	4005.609972	4403.89609	5392.396778	3493.87502	5171.770171	4367.644177	3831.740911	4272.486194	5008.823271	3937.31474	4488.217506	4131.0326	4802.049092
477	2301.017327	2181.636502	1893.71599	1483.591228	1501.15465	1816.685644	2076.398628	2178.991938	2092.016141	1383.867931	1653.322277	1813.975306	2028.701089	2140.122571	1809.234305	1517.603874	1785.658637	1824.52122	2311.2436	1916.06616	2070.786555	1445.908619	1718.431492	1803.092972	1918.275978	2169.755893	2142.581091	1571.973258	1843.929826	2037.531436	1943.056597	2017.338074	1993.196434	1478.035197	1680.024232	1834.449718	4699.785645	5504.193495	5176.960497	4744.894273	5171.821956	4713.392576	5150.783001	4907.013113	4981.862508	3425.128361	4213.808761	4852.5194	5022.290461
478	1891.560394	2044.041787	1991.183426	1526.012019	1679.850861	1756.272208	1771.678331	2055.290616	2128.251122	1634.082455	1830.821062	1790.34297	2596.30604	2247.168144	2044.930606	1374.353709	1754.48239	1931.947396	2055.602231	2145.972216	1877.755781	1535.012334	1594.465308	1794.44573	2093.720974	1990.027654	1986.208577	1505.745765	1777.97026	1846.047441	2095.621964	1866.054552	1944.190924	1451.059463	1680.445563	1768.961874	5227.87707	5241.077522	5208.970919	5553.883365	4480.071133	4329.111265	5210.949749	4678.485335	5543.57695	3449.138221	3983.454945	4819.888897	4812.820365
479	2145.571125	2251.455677	2004.450826	1368.584257	1662.467308	2024.713421	2021.344257	1869.082702	1843.636164	1492.19852	1747.785039	1984.446559	2073.05197	1896.626653	1991.039372	1495.255594	2012.024838	1893.672193	2335.928679	1962.443038	2061.205009	1540.777748	1592.783324	1701.881576	1957.356922	1990.856708	1928.360047	1432.43283	1948.686517	1884.031348	1903.051782	1952.981968	1901.220554	1638.869582	1853.355633	1872.280696	4886.455124	5810.201624	4578.265068	3221.879013	4315.009185	4240.361348	5761.938706	4784.462497	5071.371096	3540.938982	4008.471831	5287.672551	4514.612421
480	2023.717058	1994.845708	1855.540042	1656.345276	1595.878415	2031.8195	1887.054322	2150.211752	2042.120036	1499.501363	1715.835441	1659.629245	1904.482453	2024.920077	1890.74354	1516.54277	1815.394245	1963.441423	2226.002722	2005.45658	1952.673594	1621.209011	1877.710861	1701.658729	1760.154649	1876.674547	2083.994518	1720.469669	1776.437878	1785.146105	2121.190592	2027.462407	1933.869778	1540.396534	1752.987171	1845.35893	6071.921655	4999.033059	5225.564606	4248.041866	4382.128945	4080.839593	5236.30934	4390.918728	4881.495198	3766.695226	4318.448162	4570.741803	4957.921083
481	1891.705432	2276.08292	2084.469249	1445.389806	1590.644521	2010.488802	2495.685531	2235.327527	2001.42577	1544.400633	1826.415566	1773.391447	1942.237476	1982.934885	2083.634757	1846.416845	1643.528083	1792.561971	2047.849508	1948.996648	1988.502641	1493.56901	1600.587451	1761.713836	1940.23471	2001.905644	2140.333348	1552.814385	1696.523311	1884.71945	2031.654557	1862.338551	2018.819253	1423.757203	1774.021802	1828.772793	4905.036304	4744.770868	4951.604586	5270.319102	4897.097028	4365.282182	5185.458452	4992.696008	5112.103951	3332.841141	4338.289991	4251.048993	5360.097199
482	1856.209009	2257.060978	1920.710496	1322.425704	1557.699734	1694.970148	2034.757872	2083.285648	2134.888935	1394.132237	1543.522167	1708.756051	2028.093431	2095.965769	2029.533861	1157.110383	1794.325524	1714.506658	2010.035121	2018.828924	2234.948947	1434.282016	1479.579236	1881.212401	2020.676655	1999.013163	1892.543216	1606.242563	1768.685105	1881.822489	1928.009459	2031.522183	2021.553423	1517.702262	1690.064917	1737.736321	4753.699957	5160.084701	5525.080523	4698.351002	4095.141699	5041.593127	4367.893976	5174.482987	4764.380496	3150.717083	4334.665697	4673.571216	5161.314905
483	2010.172924	2184.604116	2062.813806	1505.761004	1576.717368	1829.222902	1813.660473	1965.912278	2021.606729	1839.139856	1712.38163	1693.772682	2048.404247	2140.323696	2140.591751	1642.975334	1683.099043	1896.334507	1821.814067	1911.7499	2009.046496	1342.54599	1780.235532	1767.516098	2097.052919	1868.005855	2043.711444	1382.592223	1774.179272	1783.978746	1998.374311	1950.144493	1965.186382	1483.659218	1696.802303	1887.017561	3921.127385	5755.51623	4634.940685	3753.512664	3876.04453	4758.398864	5276.237836	4730.22026	4910.232752	4045.409055	3984.142618	4741.517476	4531.50934
484	1893.496916	2203.047043	1982.401343	1500.5666	1967.374349	1971.028957	2060.10554	1950.187232	2142.664677	1310.175622	1838.23926	1762.872329	2209.643346	2076.037502	2096.861229	1423.04307	1743.176979	1862.432046	2003.627714	1901.134027	2038.114008	1518.736917	1623.271439	1752.735717	1914.231958	1898.873512	1950.468417	1575.604464	1765.905192	1953.287768	2036.497758	1905.563365	1950.805845	1542.233852	1750.413386	1909.819833	5244.337833	4749.340844	5061.73378	3236.959599	3742.519028	4238.86427	5730.188022	5261.216446	4480.371069	4029.017023	4182.298654	5307.186768	4611.913731
485	1804.818934	1780.30204	1903.042303	1368.978684	1550.948044	1627.557873	2607.04708	1946.92812	1974.433518	1508.731086	1721.584626	1937.590855	1781.660947	2106.690842	2120.394047	1595.633668	2069.693936	1913.050055	2158.856174	1927.089686	2168.463543	1420.889983	1959.732613	1762.119754	1907.606324	2054.772453	1918.486677	1523.011292	1700.278757	1788.298261	1978.331831	1806.536124	1922.205682	1543.614963	1703.963293	1822.040221	5288.685053	5396.32527	4881.581938	3816.595736	3908.478221	4522.837433	4297.105507	5046.56781	4949.294162	4154.626333	4009.762191	4970.676662	4622.82239
486	2006.96363	1904.349931	2329.417568	1677.219217	1966.689951	1665.831376	1894.644944	2267.20329	2177.48567	1652.046849	1619.143535	1924.227605	2343.659097	2031.882602	2061.395592	1355.771388	1824.872815	1725.16867	2180.622104	2199.030474	1997.07339	1363.151145	1563.390051	1844.163762	1823.342532	1993.609773	2004.6736	1537.760996	1637.064258	1817.379832	1974.28753	1973.614318	1950.707109	1528.837282	1713.23102	1809.133244	4706.230803	4729.238948	4329.848496	4910.263584	4127.538849	4200.005548	4356.756537	4559.434501	4157.795398	3170.912751	4469.212967	4306.707384	3979.790723
487	2132.489659	2244.118671	2140.706774	1531.572477	1953.515784	1734.694735	1675.006567	2124.147023	1902.770931	1273.576784	1787.885257	1786.67871	1875.815273	2029.367358	1930.752339	1703.240254	1986.669844	1635.035657	2024.127857	2092.127747	1984.414128	1583.355952	1507.564789	1795.802926	1859.112807	1831.949954	2137.45336	1373.271123	1778.891442	1970.215439	2067.248798	1870.171388	1839.523204	1470.440072	1694.146434	1789.66966	5092.703006	4891.085313	4524.312624	3003.208995	4475.824108	4340.459339	4613.343457	4342.215867	4986.919461	4240.802913	4401.51706	5168.798319	4797.210909
488	2041.22316	2173.397573	1961.970575	1479.184526	1968.297741	1877.090726	1882.897201	2072.253641	2002.761354	1500.859966	1712.527547	1677.526152	1776.580266	1996.66293	2054.213186	1745.285509	1906.172623	1869.180155	1913.715288	1867.422914	1830.814284	1396.632413	1739.684463	1639.54106	2014.608466	1946.073778	2005.386075	1645.757724	1976.168257	1795.161425	2171.000296	2003.830367	1943.218363	1687.706918	1823.156066	1908.17953	4097.605805	4798.732247	5047.048932	3881.109735	4379.98762	5059.762514	5133.03918	4640.603354	4885.970979	4072.287872	4113.051453	4960.323192	4417.804535
489	2204.700232	2203.355161	1980.001962	1341.376823	1993.879023	1812.902567	2434.24241	2071.621005	1988.075047	1487.049937	1758.219155	1859.359822	2034.370597	2161.86958	2172.150078	1761.078177	1830.021409	1969.741566	1923.158883	2020.656729	2067.90226	1377.041059	1439.058651	1705.496247	1984.737022	2224.388791	2017.44972	1428.103438	1918.93467	1872.87533	2064.776063	2040.133861	1926.388086	1602.785595	1780.28987	1713.267298	5077.944371	4960.094631	5253.792667	4562.921228	4552.742088	4797.952183	5365.983915	4803.626176	4517.274266	4506.443504	4219.68336	5188.546484	4974.89993
490	1878.325552	2124.086918	1845.740478	1335.69508	1857.254395	1907.317708	2052.144417	2070.224716	1893.98318	1760.656439	1604.853828	1703.680641	1871.559094	1872.545259	2015.7541	1567.233792	1953.297073	1826.647517	1900.261853	2301.548569	1989.447205	1290.553858	1632.437916	1797.255867	2009.891727	1937.303525	1996.095298	1441.315159	1734.698369	1865.554567	1869.172145	1945.506821	1934.298201	1477.922544	1828.579062	1765.329818	4272.673839	5412.44527	5253.903534	3465.986096	4488.215938	4682.530112	4624.66024	4556.64988	4513.617694	3916.829386	3766.584161	4506.069747	5754.056864
491	1680.967686	1935.513802	2040.389788	1547.867143	1770.797599	1998.300967	2236.137656	2143.495777	2219.845772	1472.508739	1642.757837	2017.221256	2057.110883	2147.267282	2090.129905	1433.340891	1619.035397	1892.924755	2008.059342	2197.816652	1992.0539	1554.403511	1707.04474	1624.232617	1878.879982	2155.290503	1978.806956	1388.15446	1822.053192	1933.044619	1835.484871	1997.340509	1962.498378	1573.558724	1706.059893	1879.53955	4602.080725	4766.704172	4876.901267	3358.435404	4731.149551	4544.723942	5035.013009	5164.679905	4994.719175	3939.741066	4504.381337	4957.3739	5646.804309
492	2087.323807	1991.925488	2019.372414	1431.134519	1463.231018	1905.659875	1994.938529	2017.110074	1971.055517	1644.528905	2063.658453	1854.378765	2066.163895	1884.30374	1889.806362	1717.325222	1604.892618	1813.691333	1980.137888	2024.873785	1981.418212	1552.670734	1663.672518	1894.930574	2064.29563	2055.365824	2138.545923	1654.08544	1830.027721	1879.031738	1914.086029	1849.825337	1971.094568	1397.206937	1701.898009	1849.105558	5036.92079	4748.522052	4835.067137	4484.881591	3607.659402	4495.213907	6053.111623	5427.32937	5908.83742	4000.051738	4714.039208	5168.038888	4866.578498
493	2510.442656	2183.946732	1867.68336	1653.662498	1827.311093	1917.601014	2155.660456	1996.577089	2065.99558	1402.199202	1792.516635	1687.131838	2165.137928	2025.343389	2161.0689	1429.71099	1648.842946	1934.545539	2165.275408	2066.209736	2185.897836	1314.29766	1765.557572	1749.432338	1985.034676	1910.715913	1893.205475	1499.959432	1829.408172	1788.537824	1972.217201	2024.444191	1942.167269	1401.542522	1634.191581	1815.266014	4109.674739	5174.523011	5778.125384	4447.509625	4823.80398	4531.163705	4493.061859	5771.001181	4650.558721	3862.824314	5459.817903	4419.574011	4662.714423
494	1707.066345	1923.723003	2137.878093	1328.107416	1702.802628	1979.916884	2522.863987	2413.692436	2020.026299	1641.718862	1896.153326	1943.766492	2315.932299	2017.261415	2091.672316	1714.499704	1698.997692	1798.307784	2091.659392	2072.465075	1942.919265	1379.697322	1622.087441	1776.435804	1890.712501	1971.305097	1979.795395	1464.051153	1794.426687	1753.697229	1882.070167	2046.546858	1888.312107	1662.220273	1771.047807	1780.858729	4794.544514	5413.923341	4754.07658	3698.048414	4412.285215	4756.965913	5289.64088	4899.179917	4413.11003	4224.600425	4429.495856	4558.376354	5718.746605
495	1845.307617	1692.290291	2196.744822	1456.355321	1797.826509	2281.132009	2141.878476	1816.84661	2269.249802	1826.91152	1644.58837	1719.035264	2419.424748	1878.199048	2081.224747	1724.620356	2062.931346	2022.984166	2103.596092	1799.854253	1830.717768	1547.754908	1656.635637	1731.665405	2036.749576	1923.828518	1942.687464	1452.420851	1826.638602	1832.602045	2067.623506	1939.549499	1904.213306	1495.996787	1724.967073	1748.992094	4985.831591	6419.990715	4933.119268	3476.242636	4228.031099	3988.827527	5363.119631	5619.024539	5772.705997	3145.508034	4734.736903	4714.092709	5468.478875
496	2003.574207	2251.733668	2023.19496	1446.960251	1752.716261	1760.848603	2044.42697	2271.97945	2045.148253	1121.117784	1834.419155	1778.463979	2124.575872	2080.670827	2156.164278	1788.121036	1952.141423	1825.255365	1951.860628	2077.364247	2039.389848	1420.747274	1794.020217	1892.816105	1962.666063	2075.856731	1924.952984	1421.510246	1675.744104	1798.532074	1813.657323	1918.46547	1985.331714	1456.012723	1704.973733	1902.278436	5002.041608	4411.18914	4506.288955	4175.198859	4044.847511	4976.943156	4521.966342	4361.551893	4384.313988	3654.584674	4268.06429	4510.128476	3628.25043
497	2227.341686	2047.180236	1961.96007	1670.513494	1623.091106	1806.478054	2195.808379	1947.721132	2139.237569	1649.16068	1710.333489	2051.342665	1903.802999	1862.669054	1967.615553	1460.147452	1847.49472	1930.900091	2248.730022	1871.711228	2145.556652	1482.170524	1713.593897	1696.360928	1915.61497	2137.344362	2060.143471	1427.152989	1754.348467	1958.546636	1996.598868	1993.456915	1880.626764	1389.730959	1732.655663	1813.056209	5921.463642	4796.05776	4699.847878	3315.259736	4529.95461	4449.653904	4619.50158	5681.826615	5300.473849	4052.742606	4836.868436	4194.495048	5448.346826
498	1972.534437	1777.823811	1935.940984	1597.330637	1640.173947	1845.40532	1631.071967	2263.69622	1942.758346	1438.577541	1729.467244	1708.222177	2387.140059	2087.396789	2171.232868	1363.891383	1837.802315	1820.071193	2118.43612	1969.018554	2062.888659	1492.978373	1551.064778	1882.483625	1936.967473	2046.749639	1894.448269	1834.285454	1680.15318	1843.384766	1933.456088	1967.423822	1784.368506	1466.157877	1839.498244	1754.935477	4492.120663	4705.821495	5156.257849	3366.719	3907.736937	4933.561979	5762.101022	4407.33584	4968.716916	4031.416668	4097.363918	4434.468553	4317.871769
499	2959.066093	2182.136687	2061.673423	1305.645619	1690.673407	1730.110949	1975.939549	2117.3385	2111.44675	1775.828715	1662.665858	1746.40314	1999.063323	2024.657169	1982.551986	1432.783019	1621.413855	1695.385048	2003.424211	1885.408174	1983.735738	1449.557153	1782.042462	1798.804812	1898.928738	2127.439414	2010.89421	1355.065171	1790.287217	1857.824628	2113.120878	1849.274764	1931.751249	1546.33173	1674.885663	1886.943983	4373.732452	5339.537046	5583.371461	4260.739649	4399.408176	4386.469911	5473.289084	4944.775684	5065.064748	3503.19999	4268.532018	4653.971722	4885.150311
500	1729.84429	1950.865024	1963.464699	1372.865549	1495.603814	1704.174008	2157.439039	1724.634495	2085.524179	1480.10517	1684.004665	1953.382377	2205.475531	2108.152796	2085.94123	1339.517475	1679.487475	1797.563343	2281.709518	2018.494339	1931.228782	1468.561383	1638.003797	1855.03137	1794.874974	2220.578031	2011.135354	1481.156573	1776.857261	1895.229319	1945.40375	1849.157029	1998.458826	1578.972838	1679.884246	1867.009303	5001.959261	5069.6571	5142.170769	3838.047571	4211.44048	4238.966606	5341.174523	5409.382213	4810.073517	3680.346992	4019.854306	4694.429655	4950.237186
501	2119.645275	1748.868377	2186.156322	1505.027419	1724.090301	1809.679107	1646.609569	1808.480631	2042.827741	1663.901249	1761.376211	1757.446316	1938.117792	1965.117451	2058.030732	1711.713277	1819.207071	1957.173746	2163.750818	1963.521685	2034.733953	1551.427521	1733.711231	1849.722162	1931.38952	1935.453648	2146.254535	1477.544681	1569.942676	1780.209737	1842.496294	2064.8648	1911.996428	1483.425724	1684.583291	1850.044277	4302.123314	5152.876775	5179.910127	4261.678428	4339.496677	4377.055906	4559.512046	4552.974934	4619.06091	4802.181339	4314.657114	4871.474302	4460.467722
502	1729.605656	1746.969838	2225.191184	1641.243727	1712.797323	1758.611825	2070.389853	1906.160283	1761.043094	1222.002216	1868.062998	1905.05663	2390.478872	2088.590028	2176.330924	1207.416442	1952.462914	1711.454821	2102.3484	2019.956931	2001.022288	1435.213707	1633.632283	1882.056463	2046.413711	2015.171153	1994.688826	1555.503762	1909.345146	1818.682579	1748.068908	1919.028107	1818.884288	1372.207659	1756.512922	1832.582904	5549.702694	4453.721993	5087.30123	3827.782704	3996.989001	5102.793989	5278.744726	4987.602747	5335.250229	3199.386155	4639.198521	4306.453995	4653.363558
503	2407.689354	2271.854488	2075.520626	1650.523514	1853.352861	1683.182784	1968.355757	2454.112664	1816.890965	1573.563264	1551.323	1710.342295	2521.190962	2053.966097	1885.775784	1573.729073	1704.503392	1753.7754	2341.125282	1847.501973	1954.672116	1574.257724	1661.719452	1743.012443	2137.828426	2028.30109	1919.422243	1472.722913	1796.378823	1826.328073	1743.153004	1991.622002	1940.804381	1466.988433	1799.413352	1798.348224	6245.173412	4759.623083	5263.80779	4723.544179	4371.651845	4729.271098	4914.627398	5523.832698	5336.972684	3100.592602	4030.409708	4819.555683	4937.819517
504	2202.352021	2068.487541	2010.765167	1505.689145	1490.919205	1624.829143	2282.45304	2022.688767	2058.645228	1499.792638	1861.27353	1756.379924	1954.334851	2229.981316	1898.212881	1546.651345	1723.5266	2175.994788	2387.264376	1936.728656	1886.777218	1569.209618	1656.620836	1677.589811	1931.092396	2050.135313	1985.113613	1682.709736	1959.616892	1875.224114	1798.853532	1887.215989	2100.123655	1371.20164	1689.349079	1811.178186	4369.290352	5240.790407	5418.230216	3115.044276	4305.278044	4230.674757	4623.716828	4726.633646	4757.787247	3528.890036	5056.087506	4556.027365	5247.709057
505	2717.337211	1940.873795	1996.380983	2101.01452	1749.131552	1834.150991	1747.929717	2032.667253	2119.690878	1866.510904	1737.609048	1856.52349	2000.360374	2140.850728	2032.684546	1136.231516	1617.199641	1753.451256	2282.52713	1922.307767	1973.573514	1576.388181	1846.551919	1834.617653	2050.509677	2159.912659	1939.454319	1425.979389	1695.854978	1877.645683	1981.500577	1919.6105	1994.119683	1500.631476	1662.262584	1732.381399	4819.926181	5019.772912	5280.189028	3097.810638	4091.03316	4705.920524	5153.368514	5829.305966	5000.52746	4367.353738	5248.302141	4293.622336	4875.93268
506	2168.108639	2165.825455	2134.448885	1524.329542	1480.805009	2032.73909	1761.174317	1776.354727	1792.398827	1407.277145	1766.057427	1841.957475	2121.512278	1896.386525	2292.433462	1525.072309	1763.785714	1859.764888	2384.242214	2598.909856	2058.41232	1565.697474	1655.415299	1645.141297	2153.91488	1860.543643	1997.27359	1270.986169	1709.594129	1817.791962	1992.739545	1951.097231	1980.810608	1414.098905	1672.559026	1866.119892	4247.024003	5090.760998	4537.661623	3967.141289	4383.307639	4615.741411	6470.482961	4664.897541	5283.757115	3423.998251	4583.243449	4713.981883	4753.000429
507	2130.754668	1851.644119	1964.389841	1314.712951	1846.314739	1766.587694	2107.688382	2030.657941	1993.662472	1523.763071	1799.982034	1957.912661	2080.039839	1904.678005	2039.728177	1415.583828	1664.530532	1681.245936	1837.688565	2034.600869	1981.523054	1364.252281	1851.979663	1687.043658	2151.117454	1988.255533	2038.570285	1633.805209	1689.427136	1802.698805	1848.468782	1982.536711	2151.667377	1421.015454	1750.30438	1753.666852	5392.161218	4364.733848	5287.582887	3273.255171	4476.074999	5144.496648	4722.257654	4867.23475	5407.649107	4488.450939	4098.617646	4543.071257	5683.456007
508	2450.021911	2446.497206	2263.770785	1544.90357	1709.217471	1886.046833	1844.856869	1943.896697	2156.528618	1443.878275	1735.933276	1922.546552	1661.286242	1903.751695	1982.852541	1765.371838	2016.482606	1768.525513	2186.172923	2076.83415	2059.308259	1603.781377	1603.40074	1753.352126	1856.494491	2136.769091	1913.675964	1606.843363	1773.60345	1924.186671	1990.78014	1948.350254	2116.437744	1543.223496	1714.601212	1839.475136	5192.910558	5359.058359	4880.249035	3106.990593	4900.203527	4813.992143	6213.539676	5299.701711	4522.165446	3858.050708	4318.900239	5097.8808	5331.423507
509	2114.694907	2191.452629	2010.860398	1156.358255	1914.860984	1804.349029	2270.361423	1995.96714	2005.907704	1198.351093	1885.753243	1895.298988	2007.050982	1818.821644	2120.255303	1629.385717	1659.702741	1796.717349	2189.683669	2162.42792	2097.907561	1438.261031	1780.265148	1710.87458	2005.778399	2151.189615	1960.27304	1454.307135	1692.652041	1832.152076	1998.216676	1912.829966	1916.498255	1358.513307	1704.203844	1872.713455	3922.312375	4375.167052	5110.925655	3270.659148	4453.107426	3807.24633	4381.702836	5169.667618	5049.929831	3075.914789	4277.092867	4548.827526	4966.522833
510	2245.779324	2299.46396	1940.270607	1917.474606	1818.313155	1637.204995	1937.993556	1905.159006	1901.828571	1496.293684	1684.066116	1861.508034	2078.288122	1857.127176	1971.278368	1267.352149	1858.388287	1758.816659	2121.346875	2029.05205	1948.952772	1477.301494	1580.995647	1633.774525	1867.687951	1971.15857	1950.575025	1477.769373	1818.353032	1826.610642	1982.420126	1943.70138	2035.015126	1479.145075	1733.127675	1837.475863	4712.904474	4585.222669	4719.697506	3629.111812	4424.911476	4757.631593	4740.014976	5160.921564	4941.896078	4482.8199	5003.637475	4672.458361	4934.614407
511	2354.85677	2107.32868	1758.78914	1437.42879	1488.458311	1601.700594	1828.946751	2236.599498	1845.037069	1717.220115	1960.348022	1820.246821	2072.927754	1932.646164	1958.164923	1357.684307	1789.285253	1829.830156	2123.385236	2029.150404	2065.002923	1271.295066	1690.922981	1840.738654	2264.987977	2026.63031	1942.785077	1549.960442	1815.837874	1934.508803	2002.131347	1952.87621	2042.192478	1418.100315	1726.549424	1787.482601	5190.719253	4941.790142	5046.519612	2886.788993	4356.324263	4462.115382	4949.630967	4848.925596	5184.422319	3406.965448	5194.537185	4430.114706	5149.576956
512	2360.894897	2021.690331	2072.651326	1606.16304	1832.857333	1909.715221	1727.081177	1991.979169	2151.933738	1609.039582	1722.227872	1866.164246	2154.746427	1844.981261	2103.027679	1598.196694	1791.053821	1930.275895	2087.681768	1963.348622	1949.239911	1382.375389	1748.663028	1817.523265	1859.052617	1897.361091	1893.499995	1303.321934	1707.179103	1804.507998	2030.489602	2057.701282	2045.625199	1512.576901	1716.463515	1891.946729	4776.728195	4046.596698	4279.023569	3177.134255	4751.898979	4543.856838	5391.050219	4585.505067	5447.346743	3120.41418	5564.936343	4596.397718	5031.580806
513	1953.504388	1779.83468	2244.351072	1574.255087	1557.114149	1943.531251	1781.995654	2215.952101	1865.339412	1446.191831	1662.476958	1595.778393	2285.437564	2054.197462	2129.1405	1525.837569	1716.892078	1891.552419	1968.566567	2015.452115	2049.661684	1402.714635	1755.705728	1979.605907	1902.739141	1871.378431	2058.168891	1321.501345	1730.351653	1881.958293	1973.332986	1937.005558	1929.780507	1556.587751	1718.256714	1835.396958	5055.467545	4929.460674	5609.309766	4387.249146	4492.159488	4495.350157	4743.367856	4543.740748	5770.162584	3226.344221	4446.557044	4574.940908	4405.551436
514	2362.9653	2454.289999	1997.032731	1898.440742	1609.758228	1742.65628	1647.228087	1931.964064	1832.187912	1567.934599	1785.519166	1728.267896	1812.727867	1979.999558	2221.987815	1695.741968	1806.696678	1659.049213	1906.027528	2006.728111	2049.003647	1484.591178	1670.724587	1797.327201	2021.366441	2105.867607	2024.623736	1581.522694	1745.655129	1758.940447	1807.73741	1956.03001	2049.146115	1504.821214	1735.501999	1747.427894	5317.51903	4467.974721	5272.220395	4731.277406	3885.120722	4298.876685	5343.787599	4530.785684	4880.858911	3638.109141	4642.778267	4474.084496	4238.48957
515	1904.02708	2138.052761	1941.909661	1313.148978	1951.329953	1669.583089	1979.237567	2009.807892	1788.628445	1478.541963	1896.462029	1908.494223	1704.785979	1887.959996	2170.399549	1536.630442	1894.710242	1848.84281	2294.18186	2142.53312	1832.008628	1450.378083	1803.617884	1926.27295	1888.49191	1908.926566	2050.726919	1237.278483	1802.545462	1837.896727	1822.931593	1897.455785	1855.778111	1544.05575	1702.883591	1767.068806	4397.18323	5150.811547	5047.893233	3278.845595	4630.425986	4549.033397	5470.755572	4874.815585	4973.354765	3414.212595	4538.012883	4660.890691	4863.968063
516	2663.83122	1931.35933	2189.284207	1487.401125	1511.756622	2124.613967	1824.104941	1844.702721	2034.925793	1401.04046	1804.336255	1901.059613	1917.276188	1991.224336	1973.548268	1401.385578	1575.849966	1858.517097	1763.668953	1954.989989	1828.850937	1549.041633	1873.535367	1815.296264	1862.188514	1929.770595	2032.800578	1407.792958	1880.637251	1821.339852	1925.603103	1991.210736	1817.246106	1490.440062	1677.764198	1842.476928	5692.773392	5955.11011	4958.787755	4760.37359	4908.200495	4164.821922	4899.762596	4643.18163	5003.356878	3903.078748	4811.395198	4557.097968	4561.667693
517	1978.886739	2050.918257	2060.197284	1667.768229	1734.806903	1821.905269	2123.170449	2478.653171	1872.126726	1358.675899	1668.390928	2028.681926	1758.781883	1868.161216	2117.545905	1336.385498	1840.467689	1997.701756	2045.47334	2188.357887	1941.137073	1558.908738	1719.084949	1740.286186	1918.438398	1897.259034	2010.728169	1417.101059	1653.744016	1851.382927	2017.979726	2054.602961	1905.82236	1480.193554	1746.372921	1691.215318	5558.130718	5235.193442	5129.408367	3795.868763	3890.47316	4712.864439	6313.912082	5361.219143	4711.519593	3192.924819	4499.609061	4394.691276	4762.232062
518	2239.37391	1834.859078	2257.220933	1188.483533	1908.59529	1829.957581	2213.58121	2188.518759	2140.723059	1688.094742	1649.80136	1815.540628	2301.446078	2168.170402	1952.379623	1292.1921	1854.899255	1793.335129	2074.849622	1956.538772	1974.434045	1381.818616	1985.408655	1684.048875	1988.911951	2046.313748	2065.561636	1278.61389	1822.323672	1890.91699	1968.816386	1955.476635	1920.071778	1591.779799	1811.301145	1772.848096	4424.198557	4902.427775	5890.365115	2885.213286	4254.712628	4314.931378	5626.428628	5090.41916	4970.812363	4458.432438	4442.007973	4797.553145	5138.218489
519	2170.163053	2398.902923	1898.452323	1482.72717	1839.259465	1647.4124	2195.951099	1937.881753	2255.65218	1676.469397	1680.424489	1818.302859	2472.928526	2252.198884	2113.23558	1603.203157	1876.244307	1891.48697	2270.815143	2141.034344	2109.607867	1390.874869	1677.253948	1937.63263	1860.561018	1907.822699	2013.809006	1559.601077	1729.672005	1874.826436	2034.662931	1755.517345	1968.639001	1332.553924	1888.848112	1794.64838	4246.580547	5081.014744	5085.882267	4272.486244	3922.822416	5860.661479	4996.281254	4179.52655	4976.725448	4041.119627	4578.436162	5450.768536	5688.437774
520	2184.11164	1967.760699	2016.576513	1779.951903	1443.164574	1801.083487	2040.451505	1938.723026	2113.933145	1566.70606	1784.446571	1967.765959	1870.680203	2096.058572	2051.563629	1719.814936	1698.077312	1928.00896	1917.2616	1958.57178	1953.705218	1271.829607	1655.994049	1906.516562	2003.749886	1991.100489	1960.103082	1543.261407	1762.381819	1813.195971	1999.075589	2059.367046	1912.678749	1508.770538	1719.075782	1881.157327	4292.704756	5254.79473	5081.483478	4493.327565	3842.849757	4448.591334	5353.942145	5223.904993	4979.744642	4013.563608	4716.497694	4330.180188	4636.11728
521	2204.953218	2001.641074	1981.136928	1452.183023	1958.994281	1756.711813	2005.709054	1693.315255	1836.243656	1630.188403	1773.475853	2028.172641	2844.798783	2048.627193	2076.850768	1395.72151	1801.139124	1935.207947	2278.610735	2165.527253	2028.593812	1265.870622	1529.341868	1834.495846	1775.605015	2130.701755	1958.367435	1534.114238	1790.274702	1808.850109	1780.302341	1888.465782	1889.175739	1522.025992	1789.745801	1751.492303	5272.167846	4981.699473	5307.675968	3787.880216	4853.565644	4568.481806	5472.087534	5410.847296	4918.534981	3749.197856	4403.54508	4530.682672	5531.520021
522	1923.630305	2093.427192	2030.57902	1532.058251	1935.246644	1671.534873	2252.445886	2004.040426	2215.536225	1307.580488	1733.454085	1703.818154	2009.779376	1988.439562	2016.871799	2012.48338	1503.751133	1962.89233	2107.251045	1934.818344	1971.842056	1562.704907	1709.638483	1867.572366	1916.162358	2169.879565	2077.851462	1303.944514	1754.563401	1788.144598	1967.326002	2009.807649	1967.015972	1481.944699	1772.190645	1839.526213	5083.89262	5182.13752	5590.004407	4043.030945	4376.244561	4329.889946	4839.097694	5428.673742	5040.564406	3896.094997	4775.308208	4158.691739	5011.085355
523	2395.207453	2255.841657	2019.322585	1444.783229	1879.668473	1989.483731	2011.991183	1799.461058	1897.47597	1368.234934	1821.652204	1954.295619	2003.48109	2175.13921	2126.581169	1819.840768	1959.417998	1895.937694	1899.549256	2111.132915	1924.459594	1436.414748	1880.93051	1676.962824	2009.049472	1873.808795	1973.813382	1502.449634	1754.023314	1860.47409	2051.072253	1897.117885	1823.212991	1490.107276	1735.746157	1778.823302	5243.571645	4701.92209	4661.350967	3264.567221	4454.272728	3862.651702	5503.105984	5002.555053	5233.659193	3289.655541	5285.156969	5046.698702	4313.31125
524	2398.704039	2208.735351	2008.000878	1355.958985	2103.822587	1797.401557	1972.100636	2138.961235	2052.652192	1759.801761	1748.796719	1746.953151	2166.149453	1801.025477	1929.956685	1524.309105	1722.209459	1919.438749	1941.097677	2337.392099	2012.399788	1580.547877	1727.039522	1768.831062	2158.208049	2021.661753	2112.471731	1326.21085	1695.555348	1781.483108	1880.968543	2001.890393	2006.462126	1490.500979	1771.780137	1732.640794	5693.084989	5715.679461	4669.343649	3200.946446	4468.53453	4236.597083	4817.459501	4619.571961	4949.389971	3514.151215	4503.391762	4443.117078	4298.364166
525	2111.416453	2182.301766	2101.542748	1323.127161	1561.09166	1965.878937	1561.217417	1998.316589	2017.281123	1600.325812	1834.734497	1907.183371	1855.784523	1979.231488	1927.030448	1867.640005	1586.932376	2049.381853	2272.120289	2028.42221	2056.191753	1273.569884	1896.04625	1713.651019	2090.667551	2153.921258	2217.217847	1394.196405	1756.097803	1894.140751	1862.682516	2021.587442	2049.937774	1616.010615	1766.334428	1862.84074	4965.73907	5029.631472	5192.365901	4159.883201	3839.365639	3943.89058	5752.924619	5452.717375	4775.24643	3918.032248	4224.225803	4054.655072	5071.941835
526	1968.351593	2286.574607	1977.975654	1468.087983	2060.210695	1701.424569	2121.651091	1967.800024	1789.446384	1467.135449	1562.410323	1879.8198	2014.193272	2215.25176	1941.388361	1505.16042	1889.284778	1843.70754	2031.741158	2095.916167	2107.99391	1293.936726	1610.809033	1872.421335	2019.319258	2012.293035	1908.593412	1456.305885	1911.274963	1849.740888	1837.711206	1998.407295	2023.835173	1522.899411	1848.774288	1825.444005	5086.391046	5607.055145	5294.067584	3361.300834	4156.663237	4941.194143	5147.870949	5935.492046	4876.29743	3767.018651	3602.7357	5212.723069	4604.008507
527	2208.300023	2369.178299	1841.710953	1337.768166	1553.901135	1845.447099	2036.369315	1863.820129	1852.147556	1082.663894	1568.273221	1641.951111	1812.641949	1933.051512	2192.718279	1372.14821	1895.801334	1668.08976	2048.976701	2064.9408	2066.519516	1772.224467	1621.485743	1882.20568	2239.760274	2014.33732	2003.093532	1525.53121	1798.933483	1874.217374	2059.07112	1838.414254	2038.7311	1498.977823	1754.947451	1795.284838	4493.905691	4416.30791	4472.293788	3535.433124	4250.863921	4568.209356	7227.904244	5183.699841	5324.759147	4218.429088	4423.335028	4727.094414	4644.379528
528	1895.150756	2338.08391	1909.780591	1741.912076	1506.841118	1882.685659	1934.993162	2175.755618	1950.369467	1817.65316	1679.655112	1760.160438	1987.388565	1955.250632	1966.023937	1377.507281	1734.947545	1773.167288	2088.026214	1972.533478	1918.217196	1479.618096	1683.690168	1728.733226	2034.174182	1918.861034	1914.246063	1702.39911	1743.214979	1906.509145	2116.409042	1879.951036	1926.442782	1303.478258	1748.62536	1829.8398	5758.94064	4318.898351	4595.11743	3676.788114	4623.043413	4485.931399	4647.029906	5155.320728	5500.626612	3651.282745	4273.042215	4530.32941	4610.108927
529	1756.558668	1999.018068	2063.035744	1484.347797	1560.146444	1814.407428	2207.614034	2435.128766	2024.974592	1632.338967	1673.282317	1898.454645	2118.421234	2142.453094	1953.075666	1428.962794	1976.867497	1895.69767	1897.517801	1990.511571	1935.028909	1216.436184	1784.651745	1658.865265	1969.293077	2016.86121	1984.671429	1558.955427	1793.392107	2083.703158	1906.814609	1906.272315	1872.943746	1508.034252	1657.794339	1726.291802	4868.329473	5542.910961	5331.71994	3434.301207	4517.344481	4304.337276	4365.505217	5140.68647	5172.00092	4512.393279	4381.928131	4694.233202	4410.921787
530	2425.025767	1987.932181	1835.632469	1547.348636	1492.827975	1928.975141	1764.06356	2066.061116	2105.026507	1642.029919	1662.357016	1858.264025	2342.446317	2108.303993	2202.440064	1852.863202	1958.106363	1912.578099	1996.380848	1923.257938	1947.912851	1371.921437	1824.425183	1799.502419	1950.026793	1996.098799	1915.383805	1769.535856	1871.542406	1906.064546	2081.218812	2001.850881	1956.465661	1568.385568	1657.467668	1725.510162	4363.039339	5152.66619	5326.533693	3878.410613	4153.520587	4330.935181	5092.175324	4960.64186	4455.857668	4117.556956	4533.337133	4892.652044	4708.649336
531	2031.050195	1721.980357	1933.89407	1515.465152	1970.550698	1882.254542	2118.789302	1867.166861	2090.745872	1466.70247	1858.089215	1776.591132	2135.004541	2121.28243	2193.965268	1471.685546	1822.391738	1666.715745	1952.264126	2008.118959	1915.59108	1687.72395	1887.722428	1682.58858	2071.161115	2048.879764	2018.063187	1651.486437	1675.972774	1888.761267	1929.964714	2058.244255	1866.810328	1584.612269	1728.302827	1798.552046	5550.357279	4824.894508	4848.143554	3793.884669	4032.532247	4893.938855	3759.105754	4945.809918	5066.149986	4134.330422	4146.944988	4764.435383	5182.517047
532	2336.308354	2563.018974	2185.602927	1198.259332	1685.519127	1764.560075	2363.824732	2006.354908	2244.073127	1543.965992	1764.972305	1699.593645	1941.427841	2242.05719	2034.550117	1474.394514	1952.399604	2016.2761	2282.177049	2246.823571	2010.798762	1661.027264	1627.277928	1660.819513	1971.47297	2049.070183	1923.882397	1432.0345	1700.766272	1926.326487	2062.605852	1945.55372	1940.161556	1627.295198	1695.608556	1812.983761	4617.510159	5025.66568	4899.686305	3484.450055	4793.448369	4890.963267	5010.043943	4586.698224	4758.804076	3606.450134	4713.977136	4838.159076	5420.792155
533	2033.321198	1677.661392	2004.903068	1513.433861	1803.203404	1713.781444	2006.548131	2347.789191	1919.691868	1598.238642	1711.382026	1747.669494	2174.148863	2030.187951	2100.53145	1674.696578	1765.42364	1909.256645	1876.079798	1892.077652	2181.821561	1491.704776	1616.137291	1885.76113	2044.129141	1954.466378	1966.776462	1540.492386	1860.451845	1812.308228	1926.311933	1809.183087	1990.609038	1543.921583	1871.583574	1740.17162	4556.100282	4614.540958	5026.901507	3386.980465	4692.301304	3998.383096	5539.636596	5195.093177	5090.597163	3596.062425	4286.600712	4140.93695	4940.97607
534	1950.59253	2066.352689	2162.069717	1507.242917	1957.586938	1857.948698	1747.923955	2054.683201	2038.160639	1550.141735	1717.890888	1863.564447	2282.106505	2125.105646	1950.381514	1496.79348	1809.289474	1915.740712	2056.769785	1978.965373	1851.386163	1451.20882	1913.644289	1820.483453	1957.206387	1992.970509	1951.525835	1569.422899	1667.379543	1821.561208	1877.521485	1923.401389	1984.465542	1469.649651	1725.465399	1805.88294	4504.409749	5549.413839	4818.244237	4177.117775	3879.23352	4382.02976	4927.5544	5265.827394	4935.709137	3783.826237	4535.749836	4496.255437	4758.997498
535	2227.506689	1805.951455	2058.547391	1653.641033	1799.550815	1613.159644	2127.653674	1884.465375	1857.377439	1545.796699	1634.03967	1919.756435	1971.405136	2168.775474	2183.523276	1564.820379	1780.550812	1843.174101	2104.986633	2159.754373	2108.230465	1489.562258	1618.596359	1762.814926	1786.369545	2171.478132	2051.586736	1489.738766	1835.885653	1880.621916	1975.206168	1903.525147	2007.248046	1528.643264	1744.514444	1771.531248	4961.73703	4445.927168	4754.92412	3424.971828	4926.558051	4427.515958	5083.24302	5154.240835	4566.790392	3853.600577	4655.914285	4277.402263	5335.746257
536	1778.929885	1993.73063	1858.667856	1467.347032	1703.803506	1708.987705	1714.171453	1972.212466	1806.74337	1441.317282	1986.223112	1656.358077	2236.102465	1966.118947	1892.041816	1375.743562	1794.816301	1774.881532	1996.550387	1919.67553	1890.780164	1436.499279	1783.188302	1870.927744	2012.431974	2217.427682	2132.295908	1672.420476	1681.313357	1842.358526	1920.254807	2020.111656	1880.276987	1416.965232	1781.837058	1886.914966	5609.558215	5866.786414	5762.151255	3609.425265	4562.00786	3999.820507	5054.712003	5326.435868	5451.167719	3589.730604	4435.335691	4904.804963	4441.780828
537	2024.78231	2132.748037	1874.741654	1657.134375	1852.645023	1953.84598	2519.197059	1866.51131	2049.957927	1569.192264	1679.260501	1872.642848	2242.814434	1951.954331	1912.136081	1832.752831	1860.197183	1695.913969	2092.970127	2124.786534	2141.800685	1637.968214	1581.079473	1769.179376	1989.194509	1872.991649	2059.696098	1439.542697	1660.220958	1762.66091	2117.38166	1863.653352	2015.033447	1471.53491	1657.289975	1761.983	4421.965204	5570.106717	5293.355939	3415.090888	4600.422601	4223.045038	4590.280257	4871.195011	4771.79338	3755.138496	4575.755759	3932.939566	3599.792422
538	2863.80118	2074.896546	1894.045115	1431.210137	1860.605495	1950.07503	1998.293741	2215.65569	2059.87506	1580.980755	1781.22127	1910.317633	2148.968868	1948.091787	1965.508327	1540.188835	1658.625014	1844.837731	2316.808709	1814.773577	2033.430065	1575.335267	1680.928225	1880.067506	1967.442445	1984.342495	1989.330217	1482.501272	1851.037413	1793.313864	1935.11635	1941.335641	2005.47979	1548.127524	1837.896555	1840.903815	5244.285247	4860.921159	4638.38706	4280.164239	4306.685482	4417.706193	5279.025976	5040.52691	4815.279158	3862.651216	4355.92459	4694.801504	4688.687653
539	2040.096404	2158.528897	2058.551141	1259.630602	1840.467066	1976.282504	2191.100467	1846.800299	2124.617587	1156.245416	1754.387122	1506.756628	2302.421683	2037.520628	1985.628273	1626.164153	1767.78865	1879.167887	2193.142445	2095.276049	2141.452669	1531.737977	1531.116809	1838.963655	1913.152435	2171.674699	2066.259548	1601.271349	1865.808733	1887.127733	1888.594624	1989.161579	1950.724796	1492.561692	1760.120172	1729.508408	4075.604831	4226.332048	4994.092542	3641.0612	4392.765106	4316.974027	4557.617682	6275.697203	4721.034573	3981.70357	3939.345306	4425.889128	5875.399053
540	2136.343599	1771.04422	2000.598477	1361.621902	1731.659491	2222.988389	2184.120521	1828.922616	2069.177881	1337.97934	1634.294864	1828.70391	2261.80069	2007.802265	1962.111061	1340.353075	1683.093245	1833.617319	1951.453526	2120.372462	2068.092346	1413.755236	1701.452596	1811.814745	1778.007477	1986.801583	1979.868817	1476.509912	1845.47378	1748.464201	1987.873045	2039.105324	2083.510072	1619.704114	1600.446121	1831.144507	5576.220561	4721.165751	4968.027939	4057.415152	5033.095442	4559.792229	5345.494733	4619.641479	4714.504074	2871.479826	4400.853454	5024.199084	3826.960798
541	2210.609336	1895.68402	2016.26612	1235.252316	2096.54877	1904.455197	1573.293166	1958.795043	1933.241148	1609.635774	1873.703637	1703.149215	1870.298649	1999.450099	1924.460657	1456.225384	1906.669311	1891.393834	2119.960656	1925.855807	2051.414877	1411.757317	1793.813639	1903.418017	2014.799924	1943.870619	2064.012856	1520.720963	1811.183087	1797.366715	2000.661536	2048.654485	1900.495001	1573.03312	1714.89968	1923.68036	4403.846332	5288.317214	5033.120839	3526.749004	4280.44634	4869.83364	5047.102762	4459.865135	5441.083932	4090.748531	5102.892182	4506.03571	4487.044219
542	1987.087999	2254.988559	1969.349322	1204.687418	1606.864551	2008.312696	1794.036305	1759.64185	2081.23307	1662.700311	1729.583192	1833.589788	2446.213673	2087.685937	2140.308592	1345.409989	1740.072594	1745.513462	1909.095155	1940.115409	1995.773705	1513.114361	1814.865665	1824.277315	1968.363528	2010.066233	2035.09939	1407.187288	1885.384168	1844.340107	1927.685441	1970.579433	1973.219123	1516.210032	1850.522625	1831.209115	5294.800566	5220.690749	5490.359747	3835.925034	4761.115034	4516.694749	5032.900765	4819.947674	5160.740527	3682.405615	4549.807078	4602.765738	5080.511498
543	1938.280905	1972.910412	2062.073971	1551.174415	2065.921445	1828.003105	2010.841237	2024.947486	2009.150493	1791.24751	1881.832133	1743.72876	1871.507343	1995.005643	2069.659913	1504.560607	1859.252195	1841.406033	2009.305706	2006.68243	2113.424589	1573.641491	1775.624508	1733.402782	2060.656671	2125.096391	1888.667126	1582.663582	1666.323465	1754.557958	1991.060027	1869.691884	1957.075515	1363.581155	1699.663669	1832.543517	4638.739239	4665.993963	4692.92418	3423.625152	4585.828282	4702.254307	5359.100454	5117.211268	5612.692628	3933.927052	4530.918751	4749.850662	5153.057746
544	1774.275433	2326.249517	2033.617826	1589.560364	1697.212487	1636.313082	2445.76078	1969.456822	2102.393901	1502.251072	1807.836951	1812.798782	2357.061332	1909.242612	2138.410265	1732.493279	1659.440803	1713.745345	2073.959013	2019.482899	2006.978027	1457.383796	1866.308614	1895.611429	2063.646692	2063.27405	1922.113645	1441.229448	1820.275883	1930.056768	2057.106151	2038.528251	1971.512812	1491.176446	1750.639571	1832.070183	6573.991823	4958.005801	5317.68789	4161.506711	4131.588454	4880.987453	4960.098456	4987.486368	4516.801529	4451.2262	4047.381115	4517.539092	4523.293652
545	1800.012358	2134.847658	1938.411489	1578.069381	1569.02609	1806.72105	2128.379399	1938.6631	1943.808136	1436.138764	1899.328169	2014.655529	2205.458278	2028.117703	2039.019717	1119.524812	1700.832518	1763.616753	2023.202459	2237.229982	1903.948101	1599.910236	1589.578535	1658.634955	2160.318828	2162.9977	2154.871877	1376.136689	1786.141507	1882.501062	1896.958751	1934.576073	1976.826319	1434.459767	1697.352254	1832.031239	6021.714899	5025.866899	5294.650734	3938.25907	4173.314192	4645.764632	6715.542478	5355.728482	5119.802566	4183.036883	4407.191359	5242.193542	5395.791537
546	1839.21236	2055.5011	1941.471098	1326.812825	1596.545437	1688.924733	2268.62393	1887.723295	1905.489295	1344.532423	1843.293138	2000.185697	1983.446528	2176.812263	1794.466918	1580.86181	1928.591916	1608.347172	2076.109347	2236.457537	1912.864891	1652.893825	1946.652168	1641.216484	2137.316655	1965.054177	2156.605601	1475.862766	1831.103614	1871.53067	1842.000446	2120.368793	1978.19885	1573.306231	1766.59751	1766.101945	5564.239893	4733.969333	4596.766113	3836.760291	4487.600668	5027.194957	4207.773398	4948.904937	4974.341794	3637.65616	4552.80471	5078.061933	5990.089828
547	2353.03064	2113.741469	2117.98832	1566.327658	1929.483562	1929.781695	1878.201512	2111.878332	2086.292396	1538.450681	1907.211638	1922.791047	1728.485605	1700.357951	2289.440791	1643.025912	1723.122532	1732.2967	2140.128637	1775.102297	2203.293631	1529.433462	1780.559082	1667.537277	1904.051849	1921.650127	2014.647668	1556.972195	1738.101793	1900.357005	1858.234639	1900.496336	1997.412294	1501.735199	1729.101635	1722.400927	4275.065812	4627.263706	4998.298946	3209.203114	4587.596975	4075.568932	5172.861304	4690.391531	5580.658099	3803.350204	4633.527708	4459.406743	4840.982339
548	1921.240377	2339.219317	2370.591569	1577.041879	1678.570362	1660.220015	2080.873301	2257.386588	1944.261519	1169.637997	1860.546564	1857.293564	2369.42705	2320.467043	2067.023817	1348.911923	1702.593505	1752.507283	2007.936091	1800.86932	2018.923065	1544.616712	1580.394708	1752.049739	1997.35729	1867.918546	2126.164683	1338.761475	1819.288505	1867.164837	2006.877198	1982.519013	1972.746785	1500.428907	1796.861519	1816.110708	5648.793852	4572.933526	5050.494595	3439.507535	4469.561386	4596.853467	5447.640917	5009.929468	4383.764558	4036.830804	4261.89907	4682.450137	4892.405783
549	1925.234385	1907.45955	2081.042894	1636.023646	1748.199466	1927.791011	2343.439732	2045.513613	1858.153736	1352.392855	1711.317348	1756.025728	2708.025953	2203.124502	2256.19125	1652.562361	1943.608689	1593.938326	2446.318445	2149.507853	2024.275246	1281.105153	1735.750068	1817.455115	1752.20893	2081.381505	2061.731133	1526.300393	1821.714483	1899.921975	2149.786684	1886.152839	2026.009496	1359.469471	1683.756469	1836.318869	4330.015605	5355.199927	5084.784556	4059.652862	4415.152388	4706.414632	4097.90771	5616.731299	4944.11864	3924.919257	4275.923539	4602.897956	5573.518016
550	1908.829768	1982.25458	2045.086738	1567.407789	1593.178638	1650.546258	1936.930771	2126.273224	2037.021765	1310.994018	1773.114077	1915.15847	2095.266091	2012.329318	1900.44368	1923.567213	1885.188213	1862.897996	1797.106597	2147.590665	2141.97752	1466.676596	1635.273983	1671.75371	1941.122659	2134.650786	2017.750414	1446.184703	1999.217738	1869.83048	1944.28066	1874.702763	1894.688204	1567.406839	1769.67102	1799.195953	4659.741459	4735.039442	5307.334617	3282.975748	4202.040299	4379.962349	5556.602701	5101.36607	5242.008037	4887.443209	4559.017536	4865.073119	4500.916096
551	2544.542227	2174.992595	2114.302452	1454.99854	1618.777899	1784.153025	2230.951053	1795.945117	1887.961855	1637.34579	1887.655727	1890.58048	2007.968609	2198.322038	2202.352279	1392.438173	1693.009517	1857.128214	1891.733899	1985.027568	2024.615905	1478.87672	1768.179151	1817.075506	2254.367835	2071.808955	2139.507156	1692.016208	1941.60257	1921.039654	1862.980324	2064.17424	1929.436022	1515.804159	1713.759609	1781.089604	4830.317281	5594.28742	4817.515182	3422.144094	4198.685828	4634.238213	4715.014151	4910.043768	5169.584252	4303.087904	4297.117519	4545.817595	4737.25185
552	2039.295369	2150.613574	1874.997445	1477.175716	1647.812653	1725.639375	2222.358491	1965.539775	1782.442345	1733.803493	2020.753593	1836.709909	1948.711181	2194.83863	2138.990125	1828.250251	1838.708843	1866.883832	2123.488619	2292.575359	2007.939068	1582.359323	1742.035148	1694.750977	1693.261286	2076.033887	1982.870289	1542.359179	1766.378158	1726.413063	1936.326303	1985.650471	1840.20869	1511.514627	1778.428462	1871.6483	5552.562176	4897.563921	4414.946837	4530.540835	4199.03589	4439.061005	4932.627247	5352.12546	5128.61484	4001.049488	5534.529749	4900.246327	5055.611346
553	2180.874827	1890.010045	2372.675124	1411.665412	1616.206425	1741.287869	1946.423592	2001.499151	1959.660719	1534.625819	1822.608733	1986.362022	1960.787296	2074.494506	2036.133937	1743.625225	1900.816031	1847.72773	1840.383798	1927.134659	1928.401782	1487.812277	1763.636456	1933.521788	2007.046157	2044.756667	1960.468255	1428.895332	1805.672404	1923.557749	1899.612416	1940.790829	2042.145621	1572.477634	1760.427466	1879.097404	3951.836709	5586.648387	5349.173896	3728.035567	4194.981547	4523.064375	5708.699427	5079.529941	4479.267755	3887.328684	4670.084139	4373.449584	4696.092036
554	1916.627027	2004.065465	1886.45199	1403.237093	1640.241516	1929.131339	2275.669748	1978.422614	2007.548193	1697.562182	1629.595013	1976.30096	2137.812811	2083.478555	2059.012996	1304.440127	1916.143121	1729.927162	2118.170335	1955.973602	1867.012585	1756.492463	1634.288173	1824.42205	1805.373026	2012.167871	2125.843387	1424.420876	1734.187567	2041.979024	1972.804663	1906.593566	1850.284522	1508.331699	1773.227684	1789.411773	4795.686115	5469.897695	5646.058922	3302.207307	5137.57859	4309.605766	3992.380337	5132.895771	5217.010859	4407.324287	4280.955288	4584.307143	4839.747642
555	2521.709075	1913.508575	2032.063408	1715.072193	1878.384677	2020.570584	1521.085683	2284.517123	1913.108917	1792.043316	1889.656155	1843.243593	2142.769777	1894.378271	1868.088091	1729.321924	1894.624618	1850.323286	2025.823064	1882.235852	2137.172447	1311.143837	1679.402773	2023.830548	1828.751257	1961.235167	2026.650582	1468.379699	1773.664856	1889.023485	1842.853677	1823.468744	1978.064241	1421.622667	1741.667201	1862.173046	4693.487489	4602.212086	5751.626508	3813.394285	4596.251401	4214.760141	5551.04016	5647.757166	4692.375739	3919.719792	4737.77256	4265.482958	5069.617362
556	2072.734031	2135.982166	1938.136675	1783.570985	2027.635642	1615.139584	1927.461164	1949.226568	1905.648407	1538.842853	1720.431973	1830.028734	2333.304778	1894.50161	1948.4126	1627.746407	1601.812167	1826.19582	1984.059608	2006.245609	2083.900643	1287.490244	1617.077312	1799.650796	2212.826247	1930.450471	2098.557744	1343.86121	1668.935417	1816.54663	1947.570591	1922.82996	1948.864999	1357.577813	1638.299152	1809.493499	5078.045632	5891.84547	5032.288024	4158.159158	3719.133226	4656.845529	4966.479354	4934.39132	4833.948114	4632.644683	4545.030799	4798.022671	4696.425309
557	2039.588053	2118.13143	2123.91645	1711.537993	1774.571514	1714.413746	1790.23914	2395.354335	2018.044894	1691.07171	1795.463326	2211.770443	1895.657073	1907.588215	2047.486715	1838.097327	1959.049107	1832.11744	2115.036547	1819.638942	2069.16508	1434.555029	1930.92602	1782.601647	1756.118835	2083.143077	1936.226287	1598.099217	1741.065299	1949.473423	1924.641874	1986.486561	1970.656828	1387.859011	1737.181533	1774.281856	5822.665682	4999.315552	4840.569889	4335.506046	3917.253068	4164.543124	6009.146927	4757.049515	4591.615029	3540.694262	4746.942863	4995.607945	5601.575922
558	2061.501655	1909.859143	2078.027332	1466.569915	1730.278788	1894.435622	2526.28399	1914.205012	1981.706807	1474.732512	1874.685562	1822.394249	1972.423805	1937.407207	2100.002619	1646.15478	1782.534896	1916.282915	2136.2217	2238.842659	2021.960806	1642.184656	1736.654622	1690.776532	1751.128834	1891.739864	2009.723862	1492.517582	1837.024091	1928.569004	2006.410883	1967.642712	2023.213346	1539.883974	1716.467388	1762.389801	4503.937349	4893.751288	5127.609082	3809.934309	5001.265636	4714.56999	4693.639306	5310.481997	4871.725656	3259.695538	4313.752713	4824.964077	5454.497798
559	1982.816165	2162.073218	2068.603652	1978.373967	1665.871868	2195.316843	1636.822302	2016.77599	2102.841046	1506.086783	1773.433143	1806.322068	2204.097445	1966.858799	2048.525501	1701.588839	1611.729109	1845.607511	2271.208377	1952.446998	2068.855019	1331.830808	1875.938786	1993.266	1956.26024	1925.407178	2109.660456	1446.376436	1826.161227	1839.754202	2150.545487	1904.579129	2010.465058	1572.281084	1930.477197	1717.978237	4110.508253	4799.446824	5168.355738	3394.316144	4253.673126	4670.06057	4391.2977	5688.121956	5127.575499	4067.777998	4711.193929	4892.880731	4500.545733
560	1789.307397	1970.561954	2322.641168	1457.392632	2017.720093	1853.862625	1772.862492	1704.672377	2017.657886	1396.405253	1779.998098	1966.391539	2352.843725	2153.67154	1960.798	1417.485692	1687.684485	1958.2853	2026.523533	1984.948526	1867.973945	1535.658125	1687.84773	1720.144922	1877.73401	1938.90466	2095.865333	1502.287611	1795.223159	1896.406142	2009.254682	1996.775274	1976.666289	1304.686511	1713.090331	1851.410602	4360.088745	5290.877097	5515.526425	3944.770105	3694.086274	4530.127853	5095.62818	4501.701825	5268.36805	3834.061399	3946.32736	4624.476291	5398.136757
561	1721.444458	2150.307563	2037.153607	1771.577251	1867.981311	1854.377057	1629.376214	1944.015262	1967.918798	1489.758527	1851.95687	1644.994439	1908.601961	2051.218802	2068.3328	1501.120537	1916.596381	1728.548921	2176.757247	2083.801282	2136.143814	1480.877045	1686.347603	1762.131556	2029.427075	2042.76908	1956.746129	1763.713084	1770.952277	1847.986045	1751.484165	2088.711882	1946.882602	1560.765706	1629.961041	1762.676785	4798.389176	5152.725978	5566.665666	5324.881768	4099.918922	4784.805592	6374.059328	4742.235882	4885.316429	3576.953781	4301.017356	4737.170935	4693.505805
562	2211.412684	1914.377518	2025.18151	1642.137811	1928.360936	2069.123335	1786.179578	1863.520086	1959.280959	1684.30771	1817.953784	2134.350895	1920.570235	2055.900984	2136.691709	1710.03368	1843.907704	1910.287974	2038.458781	2095.564432	1969.430951	1642.222575	1616.417281	1764.32555	1895.503741	2080.631345	1886.764263	1721.777174	1651.08589	1807.460333	1970.594109	2154.784385	1966.458605	1571.010024	1762.061309	1871.526592	5685.005876	5182.363386	6068.171043	3177.790081	4367.329998	4631.147222	3874.336865	4914.941084	4637.115306	3638.989027	4445.774439	4200.510091	5598.780104
563	2035.658096	2144.992453	2074.093977	1590.83369	1603.094839	1722.535856	1682.592155	1949.173689	2119.388538	1486.001708	1842.057584	2148.853159	2496.645787	1839.203271	2033.846369	1349.585499	1619.378028	1719.681067	2136.619117	2049.310471	1982.555556	1574.26386	1839.035844	1698.208648	1735.675168	1874.100376	2067.594224	1496.87662	1718.688351	1765.019671	2005.891841	2015.183893	1932.783674	1557.381719	1824.354995	1873.916376	4704.71628	5136.527383	4890.125239	3746.887471	4745.151349	4191.569944	4779.427376	4709.536655	4555.037097	4168.146561	4072.619209	4578.275611	4531.575836
564	2466.642014	2260.755379	2106.936369	1365.10301	1555.71283	1587.47628	2002.054036	2038.849604	1895.252635	1399.953106	1684.079358	1949.593371	2072.387882	1999.64901	1810.848044	1484.74482	1835.813103	1803.313406	2153.389979	1966.215552	1959.410722	1408.487718	1649.104134	1689.438728	1943.833209	2071.172243	1873.401126	1592.125923	1788.797378	1915.811225	2008.515866	1948.255073	1862.755244	1407.896159	1695.961608	1832.052654	5273.555809	4930.680288	4656.249631	4223.266632	4376.614351	5160.877788	4256.026076	5259.65491	5102.059223	3937.11506	4680.885374	4241.129759	4446.175418
565	2325.528667	2198.290522	1947.338285	1298.409971	1878.180068	1816.582219	2342.759839	1946.094859	1878.819939	1821.613803	1945.710416	1809.009174	1895.464991	1974.092556	2227.75777	1538.31634	1886.13178	1745.046259	2274.873798	2123.66751	1902.59533	1544.769641	1783.017237	1787.788159	1960.64439	2077.304574	2030.258238	1499.236937	1690.66853	2010.24472	1975.576165	1932.319433	2028.610699	1491.186215	1738.659646	1828.879035	5295.403505	4335.296724	5214.666584	4162.568852	4754.114583	4319.095707	4727.953876	5312.050384	5104.644243	3446.993135	4740.551616	5010.623363	5565.350463
566	2224.704524	2004.092032	2043.944737	1744.480238	1485.558781	1559.215172	1951.888336	1853.623456	2328.403905	1787.310518	1770.309442	1809.524304	2255.341591	1877.415105	1893.072772	1631.69116	1922.43481	1749.041676	1975.71542	2117.394387	1985.877655	1444.247635	1647.786267	1755.831903	2071.516414	1943.01186	2080.417507	1501.246858	1822.643196	1846.250344	1864.621948	1923.189484	1926.743763	1351.796137	1836.791	1770.201636	4350.582515	4967.510251	4976.916741	3045.365387	4642.291132	4688.790855	5234.441077	4468.005505	4587.840935	3860.832169	3718.510577	5128.878912	4412.48545
567	2044.704576	2231.271443	2037.901608	1575.188064	1700.196519	1852.033327	2157.978113	2020.07301	2181.838372	2121.566139	1597.951708	1678.280774	2523.938788	2341.441374	1812.202539	1662.850328	1573.771272	1865.937772	1792.161969	1861.746324	1990.985073	1456.753735	1533.135014	1894.020531	1882.209738	1995.878768	2018.710198	1405.834404	1842.179662	1806.837451	2027.243814	1860.905473	1937.894863	1382.267797	1726.056055	1812.312997	4412.039396	4717.32668	5629.607933	3927.481643	4048.664597	4545.880422	5518.549394	5497.586364	5552.964734	4016.557382	4344.618731	4512.694059	5749.836352
568	1914.406692	2090.276944	1916.917806	1292.128623	1805.062749	1853.359812	2249.421109	1673.017127	1989.346288	1522.10449	1627.13703	1796.13934	1995.92183	1920.714565	1952.240737	1237.120998	1901.727127	1896.260317	1836.650952	2216.887153	1940.31905	1487.067854	1914.502138	1679.129189	2001.98403	1921.774708	2012.86307	1480.150262	1754.890391	1853.627663	2001.332755	1945.543779	1997.735063	1500.649462	1755.239081	1832.1657	4220.736899	5275.012752	4740.722325	3827.824251	4336.981397	4259.599213	4876.637682	4706.355211	4929.748892	3004.699391	4180.946331	4960.286221	5489.465857
569	2313.036064	2266.139297	2138.658773	1386.57469	1683.14093	1732.098455	1814.309225	2215.090798	2044.413748	1292.481047	1523.821511	1896.260066	1798.111112	1997.665483	1983.082317	1887.814654	1796.401685	1679.826574	2100.804253	1981.97132	1978.814764	1464.208072	1689.344146	1720.249332	2010.607018	1950.682287	2117.064216	1411.522758	1622.436613	1864.272168	1783.136849	1963.226172	2011.970202	1527.007601	1717.892046	1874.86625	4214.586286	5039.697395	5671.07645	3683.851273	3827.192001	4640.893584	5502.255926	5137.418608	4960.902815	3511.382873	5128.085083	4926.26761	5921.167542
570	2101.467291	2294.910882	1980.663364	1314.333027	1638.853149	1966.774238	1842.714206	1940.107105	1824.548232	1878.523133	1701.88832	1747.388441	2195.601004	2032.897207	1915.250533	1515.903434	1983.346065	1852.996533	1663.430788	2225.072529	1915.686944	1268.50648	1739.535597	2005.173824	1918.454755	2164.575612	1955.783487	1580.766617	1793.899568	1846.207551	1886.992474	1907.01769	1934.389219	1439.432892	1764.058369	1896.258605	4075.806186	5254.119182	5037.446287	4023.857021	4829.907282	5188.342986	4492.544598	4956.669021	5189.603233	3582.579367	4128.277729	4499.837316	5213.707499
571	2693.081891	2288.719486	2023.508303	1439.756822	1393.516842	1760.259342	2056.555475	2248.971998	2126.478688	1422.005054	1773.043948	1851.751379	2121.414795	2049.829857	1925.160992	1725.594387	1728.098293	1967.598307	1932.476606	1987.319463	1993.45033	1433.422777	1717.08764	1785.360586	1948.838923	2001.855955	1957.373757	1495.418116	1691.067336	1791.087554	1927.820029	1876.64655	2040.16427	1395.850805	1652.671661	1807.0718	4218.468379	5307.049136	5409.245048	4393.893249	4489.959224	4388.096467	6173.338825	4427.76279	5184.188891	3742.209961	4449.854276	4299.570212	4967.63478
572	2180.631501	1933.85392	1845.98035	1466.386655	2001.599506	1841.259737	1725.653194	1766.071195	2214.349569	1498.622953	1856.706911	2145.308762	2072.521353	2162.161462	2134.133155	1424.447494	1833.46088	2100.931879	1846.22204	2165.736394	2045.516745	1583.964757	1711.63399	1575.603752	1936.369714	1952.193097	2018.55667	1610.836543	1788.962787	1881.950054	2006.575286	1954.935131	1953.980263	1544.382803	1784.95582	1859.000822	4898.763263	4242.90721	4622.852233	4717.435439	4208.353508	4594.608869	5539.93688	5080.501122	4399.10206	3704.341715	4963.144421	4742.631472	5389.134052
573	1902.75609	1870.294118	1976.262958	1613.105995	1764.006438	1719.496793	2028.750963	2054.530968	2169.081039	1873.042415	1706.608259	1697.670548	1997.340226	2287.574557	2064.94876	1707.847212	1721.855033	1835.857969	2339.840165	2051.702393	1901.657938	1466.259559	1765.757223	1854.630211	1975.046936	1853.574838	2011.272963	1502.935517	1743.193793	2005.253962	1819.474966	1900.609799	1989.662366	1466.259683	1752.917233	1765.945429	4900.678092	4818.949541	4756.87837	3579.884337	4485.059433	4225.452935	5843.175732	5533.07896	5035.22871	3822.274688	4922.611569	4442.589274	4875.685687
574	2002.644455	1932.684299	2112.470495	1462.756776	1625.573852	1895.535171	1662.037479	2295.608124	2114.69468	1576.379525	1846.005398	1964.498562	1968.274232	2182.863076	2200.283845	1621.625458	1599.756204	1882.664943	2073.862502	2018.809602	2016.410321	1250.667916	1730.841709	1871.760402	1864.156646	1864.564225	2090.184685	1525.831514	1819.724114	1853.223506	1858.256221	1926.33823	1932.137889	1427.861296	1760.980134	1844.39467	5121.884541	4991.30959	5117.772429	3694.886574	4236.9813	4797.548228	4739.198228	4451.982982	4374.410291	4405.172818	4782.312953	4158.38194	5588.85741
575	2101.364171	1686.800667	2275.046329	1595.944807	2030.04867	2049.561764	2297.75031	1848.431427	1954.641467	1413.093094	1433.735853	1927.231354	1945.221011	2305.174964	2037.894518	1344.89638	1689.277333	1835.769817	2101.752037	2089.829362	2019.376611	1618.791405	1679.009778	1770.848426	2095.93238	2071.17203	1968.297073	1576.960894	1802.211883	1911.686954	1768.938638	2050.301153	1977.869536	1521.36733	1709.899575	1781.328821	5223.604204	4888.4274	5420.429123	3200.199503	3961.724904	4112.270507	5009.520527	4496.996922	4686.515101	3366.869336	3831.778066	4504.146894	5003.83014
576	2123.020338	2085.123349	2027.00821	1455.646048	1605.835267	1448.130658	1861.755524	1935.041533	1872.323099	1631.115847	1766.514927	1703.552357	2005.571288	2199.314015	1919.750401	1413.789223	1648.787396	1727.145169	1779.061741	1872.881412	1979.901553	1577.170291	1745.637955	1794.677121	1928.081721	1913.674477	2120.282623	1512.776028	1809.395108	1920.254683	2007.242633	1907.120762	1882.994804	1537.346867	1801.837793	1753.043817	4583.260877	4790.145065	4969.341325	3161.886659	4249.575606	4639.944335	4623.515845	4950.350393	4724.461794	3978.018579	4447.677226	4870.83159	4977.910245
577	2245.828582	1902.424659	2177.733024	1511.233687	1913.585436	1958.277758	2197.715494	2366.524291	1816.695786	1525.264972	1871.721605	1805.552357	1851.18842	1930.519986	2126.696118	2092.59459	1848.303231	1958.019423	2086.551747	1887.275536	1893.671817	1815.839145	1806.073342	1937.221674	1952.125551	2148.107368	2013.195879	1420.130773	1764.453432	1742.258206	1917.501152	2037.699106	2064.833965	1516.382774	1799.023777	1700.405992	6277.443821	5642.762239	6230.03605	3700.546214	4012.248074	4644.689028	5143.334236	5408.256701	5742.906191	4126.989625	4176.948165	4501.193522	4576.263066
578	2330.545758	1960.819678	1873.105321	1298.417358	1770.32484	1797.001513	1867.838298	2279.955152	2018.532191	1669.718994	1596.96089	1982.696025	2156.681583	2046.959491	2036.620193	1622.373272	1868.426773	1891.374108	2209.833119	2015.467723	2129.586577	1444.154979	1885.164241	1769.717691	2062.065385	2098.033091	2130.433656	1442.45698	1748.056872	1807.308067	1918.963337	1838.045543	1939.755437	1457.6169	1659.870403	1801.71914	4673.455339	4555.298175	4999.733211	3087.386436	4173.318875	4551.026788	5061.186273	5249.909583	5051.126234	3806.318834	3857.124396	5129.806146	4956.809571
579	1653.664717	2197.717964	1925.134179	1757.062449	1633.83783	1835.327488	2111.062802	1973.902051	1818.686572	1726.163403	1664.420192	2171.461034	2121.595285	2161.787385	1999.709585	1623.056112	1786.487153	1844.211851	1929.707208	2101.731854	1858.826437	1493.81758	1464.769441	1905.153362	1686.400551	1973.736158	2242.619416	1380.859004	1656.571493	1913.020083	1855.589119	2046.899792	1965.789494	1531.215039	1800.863949	1860.247652	6264.28099	4608.312269	5154.168502	3201.5775	4475.586673	3910.205162	5620.090155	5261.837694	4724.388655	3065.78447	3837.944524	4827.835844	4670.412198
580	2135.685883	2045.390374	1888.281589	1591.087848	1766.870215	1822.043317	1736.150864	1969.78799	2043.737043	1674.99809	1918.225946	1819.921823	2118.223404	1938.563995	2129.547524	1484.674041	1701.94291	2006.093717	1955.641864	1839.182131	2021.768929	1622.393177	1601.532094	1840.420464	1782.028161	2191.629413	2000.988065	1832.275355	1794.662204	1852.930733	1891.918062	2031.154005	1970.291189	1467.106315	1702.887197	1830.31836	4990.37689	4300.909542	5058.346915	3220.225968	5008.426707	5314.477573	5204.642089	4966.570958	4984.9059	3123.775155	4006.167063	4644.911933	6610.278975
581	2125.092661	1994.480191	1957.757879	1448.20137	1833.847154	1805.463448	1887.500253	1800.976118	1855.938958	1349.90809	1908.309081	2063.837173	1829.190443	2011.736203	1869.11289	2027.377424	1937.659499	1827.771125	2259.667861	2041.399518	2045.977655	1765.415762	1429.714542	1861.846128	2105.400506	2109.722974	2063.980778	1482.94749	1950.529635	1934.201003	1700.613676	1992.888726	1955.36223	1380.244227	1685.355976	1893.216322	6694.369967	5876.925623	4794.826347	4249.06842	3479.304143	4941.448308	4477.221444	5148.984529	5532.889981	3870.309759	3990.051783	4703.040433	4770.414439
582	2194.874811	2368.965148	1853.159571	1428.039622	1901.33495	1880.064537	2087.744275	1864.199934	2057.343582	1493.99322	1647.128355	1909.527371	2213.87263	2096.338008	2013.819091	1550.337716	1596.07211	1845.434741	2091.064258	2020.870822	2043.520384	1515.55755	1745.102581	1664.406558	2010.739354	2131.272163	2096.364569	1367.876766	1811.09302	1864.690863	1940.856963	2045.284453	2016.812543	1548.048013	1865.939142	1815.438034	5830.899117	5062.631617	4936.462834	3366.461215	4686.92453	5015.081572	5573.258017	5131.103961	4702.926828	3343.328594	4828.542448	4776.09989	4063.058452
583	1909.152082	2130.572648	2030.991485	1519.167261	1783.138746	1845.829473	1972.570691	2127.996655	1852.647914	1424.994666	1750.473652	2085.252772	2173.565268	2296.319851	2171.727558	1459.111069	1693.022766	1722.408267	1952.845651	2095.203229	2274.422833	1470.092733	1658.095809	1804.803969	2041.456278	2046.205298	2034.011059	1632.208738	1888.083786	1799.829559	1851.18634	2014.933844	1915.158006	1570.001552	1904.90041	1886.4794	4647.576397	5121.867287	4566.646351	3726.958819	4822.200475	5059.273472	4543.612385	5556.918783	4820.43406	3461.247159	5149.490299	5360.781243	4719.566121
584	1779.607675	1944.232252	2012.767434	1666.13773	1967.11793	1799.680793	1849.878901	1920.949936	1824.808356	1480.640932	1892.717978	2017.685827	2001.288949	2142.737722	2038.772913	1647.433522	1944.879301	2067.045553	1712.313712	1993.365775	2220.028161	1627.156606	1725.322147	1879.999758	1979.099096	2081.66417	2084.042126	1604.889612	1928.391379	1898.439546	2213.11011	1918.194534	1917.80239	1460.865464	1802.771448	1817.800065	4866.951587	4904.103934	5080.957532	3665.055913	4288.807748	4492.088981	4873.957488	4893.74956	5210.617852	3560.771787	4819.763196	4857.569563	5258.166775
585	2009.650965	1960.532977	2117.276605	1516.831825	1675.136337	1949.281817	2142.347955	2248.815675	1939.728061	1492.380802	1624.490667	1641.940875	1986.860548	2171.930509	1776.331432	1519.780049	1851.171258	2121.791912	1768.167133	1884.298161	2095.907934	1755.285969	1651.564119	1771.178503	2053.71323	1908.799043	2095.17492	1638.333801	1900.769242	1932.254695	2024.085258	1979.806892	1982.015668	1475.647975	1803.71018	1949.02739	5037.903953	5119.200479	5525.731674	3218.595811	3806.628713	4608.319084	4945.212157	4727.191444	5106.967523	3568.820528	4367.876767	5430.120773	4518.191187
586	2298.751841	1880.29457	2097.013249	1583.882063	2142.849569	1682.89296	1938.248224	1784.189668	1971.184203	1593.229025	1780.63468	1865.877282	2017.1635	1989.662758	2080.364129	1374.36011	1745.672828	1727.880226	2277.938071	2102.229389	2214.217192	1651.055932	1599.372075	1927.435192	1892.307135	1952.529281	1879.516706	1481.107028	1757.69907	1874.996208	1943.168546	1992.927292	2001.319872	1409.144903	1688.485607	1730.749612	5014.110534	4854.461819	5089.070077	3698.187632	3991.58405	4697.858226	5731.233922	4660.916634	4899.749976	3247.572503	4443.913387	4672.772146	4466.909242
587	1870.175847	2180.241376	2103.030356	1823.40402	1859.243772	2052.573403	1795.951064	1946.662573	2133.146949	1867.071836	1783.472141	1974.486924	1745.576788	1755.201415	2035.415148	1237.907494	1609.334894	2050.624153	1834.212036	1786.032634	2138.269752	1208.056519	1830.762501	1777.993134	1931.859741	2112.125824	2033.303986	1480.300627	1888.95475	1764.018197	2108.227226	1878.054193	1982.777232	1533.12985	1864.671225	1862.778385	4188.759806	4986.410603	4656.542242	4211.871174	4454.495491	4261.380033	4585.874245	5341.387783	4890.258668	3743.200665	4827.858167	4882.736925	4569.064275
588	1968.13646	2204.807575	2162.044108	1855.811621	1825.518377	1689.785387	2481.751687	2140.873755	2220.765241	1605.219565	1874.822722	1750.946653	2242.639334	2029.413849	1992.901731	1540.971901	1669.29255	1750.855683	2650.226843	2180.320291	1987.716312	1289.024359	1733.698851	1824.409159	1854.224091	2019.904915	2043.025492	1360.663119	1731.770119	1802.726589	1828.630535	2094.06679	2053.794226	1484.748392	1784.529889	1750.051652	4376.170818	5043.646608	4627.066713	3161.613562	3924.446379	4289.833826	5409.230451	4822.65273	5454.617382	3966.296964	4319.336495	4381.791781	4876.474185
589	2401.914358	1919.713028	1994.458629	1833.477732	1904.527532	1885.208465	2037.611699	1894.496427	1986.696689	1839.351701	2144.185126	1891.923764	1861.659428	1868.433142	1922.339286	1446.031895	1637.402112	1707.716015	2050.272155	2139.909047	2045.808378	1363.865916	1628.110549	1839.196122	2059.258476	1970.899777	2142.776615	1464.49967	1795.379405	1764.61693	1967.786404	2003.152104	2039.698834	1587.663617	1714.103103	1738.117688	4463.899433	4918.102907	4237.677158	3817.178126	4303.056194	4734.674824	5522.216518	4945.223114	5199.639715	3880.732639	4087.76857	5029.442812	5326.216746
590	2039.211048	1947.271892	2008.029157	1441.866661	1564.670266	2007.54155	2093.633801	2109.164692	2007.422965	1350.770297	1721.627712	2144.919823	2194.303752	2244.121303	2082.112744	1487.699164	1757.780775	1816.595675	2162.349179	1791.56962	2106.09526	1329.140326	1777.070877	1623.019211	1972.636641	1984.602868	2061.23118	1500.914812	1800.692563	1861.294453	1870.804795	1965.688727	2048.965604	1513.213681	1748.077864	1805.737043	4333.230433	4628.035898	4992.038616	3596.015236	3770.287152	4564.045762	5564.329311	4897.0534	4989.020239	4581.337904	5810.169587	4228.526738	5888.763695
591	1775.923214	1882.25145	1843.073726	1671.37939	1722.231713	1680.928267	2122.578681	2061.467874	2331.579022	1587.890783	1731.732155	1833.389942	2339.449117	1992.372982	2122.223598	1577.278664	2025.112775	1800.109139	2054.592799	2260.998129	2002.213029	1435.345971	1824.223193	1886.413925	2099.880838	2027.832676	2002.944003	1479.81491	1730.34192	1866.656048	1797.80241	1803.911883	1942.640948	1476.424421	1707.961178	1809.799833	5075.866684	5686.327851	5077.799737	3621.379077	4502.086887	4405.97779	5718.963858	5326.941255	4857.913525	4062.58104	4838.758711	4970.683146	4106.798093
592	2321.773616	2343.308749	1834.014627	1489.958795	1897.412374	1674.741843	1771.758925	2121.068586	1774.184242	1707.203554	1832.725451	1765.244352	1790.874473	2232.731973	2057.820315	1568.661642	1740.498999	1769.913065	1969.297675	2241.576854	1901.787988	1425.229313	1662.720909	1856.349848	1945.043814	1929.462897	2048.186712	1584.651185	1924.748829	1820.430319	1912.585446	1929.737031	1948.327748	1581.297002	1695.28483	1783.160148	4757.917747	5219.854699	4925.683434	3181.123311	4011.77295	5177.109162	4183.147148	4790.373892	5206.392092	3501.637786	4531.80827	4795.316526	4914.775757
593	1901.059453	2244.24293	1747.794533	1429.40971	1807.401207	1816.131941	2020.535906	1992.909094	2023.521176	1609.147808	1813.023397	1843.380879	2082.26301	1978.658488	1969.724567	1633.182489	1875.280039	1806.512743	1794.280617	1918.312866	1906.345404	1740.647264	1720.01626	1706.805884	2265.030764	1866.948314	1979.516406	1479.201808	1834.415865	1911.308087	1925.488508	2007.866636	1927.371445	1356.590222	1729.977067	1866.13992	5937.046266	4889.495023	5304.869684	3181.980945	4955.697454	4436.405002	6579.688353	5823.064408	4960.330264	4155.206513	4544.269484	5147.931578	4674.001751
594	2122.498097	2248.688838	2356.22136	1507.761906	1606.672871	1706.497396	1962.251155	1887.04744	2059.662954	1348.648003	1767.149562	1833.186725	2064.838442	2069.268592	1972.706667	1353.319254	1857.883266	2135.709865	2137.075753	1947.930326	2145.837042	1584.763688	1769.2881	1818.359915	2058.476022	2017.835596	2030.209759	1527.311926	1828.633702	1792.73935	1798.752753	1927.553995	1856.327381	1520.583969	1815.143841	1781.257985	5857.592829	4847.350535	5336.539377	3691.573395	5370.611202	4427.812735	4880.61642	4994.384643	4774.213384	4406.504445	4386.592262	5037.212547	4511.433216
595	2224.006413	2075.688829	2227.670253	1448.904152	1722.963448	1924.357953	1762.404532	1986.956204	2257.472512	1456.251749	1880.828493	1852.278856	1960.175544	2050.54842	2111.211259	1475.475648	1958.57776	1811.570496	1878.146269	2007.453156	2122.877349	1336.729902	1724.729132	1968.772315	2113.726842	2011.507178	1906.76717	1575.394006	1830.819523	1908.060431	1812.32672	1924.556748	1985.904049	1519.463863	1834.204689	1835.627852	4538.966452	5109.733744	5170.455316	3250.736871	4537.600657	4142.914278	5005.898981	4678.116917	5252.650566	4272.392281	4145.354351	5140.016988	4647.08995
596	2278.9008	1798.095848	2007.243045	1475.945629	1664.409205	1780.085552	1746.682562	2154.428766	2267.55071	1524.618076	1772.523328	1870.834184	1815.310335	1764.395404	2129.012232	1415.825398	1634.111367	1870.698581	2540.295914	1968.051302	1835.552519	1417.502295	1965.005617	1696.261586	1958.779687	2085.871884	1994.571953	1446.584661	1594.486381	1756.779029	2015.953397	1860.113588	1917.846759	1405.502966	1694.300822	1863.350942	5477.079073	4124.006571	4706.345367	3683.373925	4095.4151	4054.869836	5798.417958	5328.554025	5166.161074	3498.926813	4454.166718	4180.609043	5005.32599
597	2504.243984	2104.893065	1946.974526	1529.683303	1906.578341	1802.094065	1865.359391	1668.151555	1924.152751	1527.282787	1673.555966	2054.645918	1876.682346	1889.011332	2339.558863	1374.912137	1871.182482	1784.873306	2398.181604	2199.085949	2074.851067	1398.592766	1604.833206	1739.289716	2150.055146	2192.549606	1851.656267	1568.496058	1734.58046	2000.228399	2017.13967	2029.484016	1919.495369	1481.292682	1762.369966	1795.467725	5009.421623	5926.226792	5245.442138	3760.198847	4447.608261	4169.811047	5293.713062	5084.4187	5087.9765	3599.890496	4685.867683	4565.020224	5330.937154
598	2262.534028	2051.674455	2055.766085	1478.468674	2218.627732	1688.641441	1876.596766	2160.620209	2156.242805	1467.217239	1927.071609	1834.557999	2004.005627	1893.639404	2174.318662	1439.031322	1755.919892	1746.61888	1866.254538	1768.289435	1934.583734	1348.584233	1644.592314	1755.2943	1847.400809	1980.81565	1960.35514	1408.633099	1823.879412	1983.09159	1906.544267	1937.22977	2000.793437	1383.886125	1837.785391	1848.702711	6295.010116	5118.720878	4557.641854	4024.878525	3979.204543	4272.189705	4739.785606	4656.767615	5214.936498	3223.898192	4707.361615	4601.977303	5224.292345
599	1976.41747	2241.834761	2007.996668	1388.808176	1574.524171	1814.09407	2176.5609	1973.857502	1876.458634	1336.263613	1736.797059	1811.1023	2227.587823	2032.306659	2247.570985	1255.75668	1731.151982	1918.656206	1988.573861	2111.578547	1925.429718	1411.515915	1514.111766	1911.079779	1985.580741	1920.166624	1995.987661	1390.561753	1653.855514	1813.52218	2090.160059	1879.646396	1936.316409	1390.45082	1766.137087	1761.873795	4846.377401	5134.876639	5034.969392	4438.18825	4473.37115	4316.3392	5790.257941	4605.744889	4958.104604	3336.94396	5207.167076	4070.315248	5346.363932
600	1712.410364	2129.309699	2152.654206	1853.107083	1584.493203	1890.42326	1897.616195	1957.583078	1921.591599	1502.941762	1884.387846	1582.973566	2141.785271	2127.931196	2164.23472	1386.779315	1827.763722	1796.351626	1901.617497	1914.970495	2032.240577	1502.397674	1837.609932	1751.115863	1966.4083	2068.376606	2136.622549	1437.578652	1724.643728	1777.546924	2152.253279	2018.259708	2095.385325	1569.737443	1786.244879	1882.681504	4714.647707	5966.504151	4631.420034	4337.989877	3688.565017	3850.887462	5785.74515	5214.347708	4864.011006	3647.142977	4444.587488	4318.301765	5529.120621
601	2068.226554	2137.879623	1809.276431	1412.070614	1609.485699	1637.16124	2391.000782	1719.828059	2047.9815	1263.426164	1951.557151	1808.80743	2116.894883	1922.938771	1916.36443	1658.225477	1606.541759	1877.757309	1974.971994	1844.091993	2050.854429	1505.687814	1638.45227	1955.66165	1973.968018	2108.776442	1967.440362	1625.409904	1843.366436	1785.751152	2085.69377	2028.319547	2021.97047	1423.632337	1665.279157	1753.56425	5559.759979	5257.681189	4945.644215	4822.41357	4010.70701	4148.587345	4081.428136	4593.451548	4517.909439	3319.414031	4344.101597	4884.367699	6149.240632
602	1815.731847	1920.910817	2072.705698	1740.780037	1623.522488	1856.376246	1917.652505	2113.210376	1906.758624	1437.258107	1861.285135	1784.099868	1796.774303	1836.536098	2147.16668	1591.909869	1910.757733	1819.090071	2467.157648	1996.206541	1944.93215	1644.091128	1852.410364	1920.256338	1931.440152	2069.491746	1978.595244	1379.978009	1749.764814	1865.121491	1868.733691	1947.435096	1954.071054	1491.154295	1675.841485	1834.808212	4656.547522	4567.706738	5072.410728	3769.52194	4099.888705	4419.442679	4202.768416	5440.327861	5380.458783	3294.743084	4663.122894	4945.851551	4200.881118
603	1989.714371	2073.658225	2135.355203	1452.450871	1699.537006	1742.246857	2027.475214	2222.060749	2110.527705	1200.932241	1747.463148	2023.561793	1983.881913	2066.21178	1969.329632	1761.991539	1882.989435	1998.154188	1930.854105	2329.051128	2068.223325	1366.959211	1603.645188	1689.327381	2019.994348	2021.169418	2025.45196	1588.961157	1678.81058	1872.844707	1924.399146	1973.977962	1883.771272	1562.288547	1774.913172	1862.956344	4996.541506	6096.029563	5024.732922	4161.708501	4324.388342	4778.140573	6062.676283	4624.491727	5103.990859	3480.912802	4174.828953	4814.872595	4725.914303
604	2263.175557	2007.113064	2059.483003	1669.068592	1708.865092	1772.021071	2193.505865	2205.291312	2005.768644	1478.73401	1834.480142	1870.977248	1949.280389	1954.012584	1990.83027	1371.044668	1754.285929	1888.682937	1784.9721	2117.221265	2028.273062	1544.899907	1655.364707	1831.164648	1808.673715	1915.221821	2043.756091	1589.882258	1662.404153	1944.407911	1895.231009	1911.834526	1942.223381	1529.909288	1695.005444	1808.530387	3898.23079	5216.382095	4957.361405	3893.074912	3782.24957	4852.810118	5355.178708	4523.750174	4635.052069	3865.714184	4553.515156	5483.008841	4836.142584
605	2309.520313	2239.934602	2035.389307	1642.353038	1746.331728	2004.65857	1770.18588	2046.91783	2039.597531	1272.227425	1624.804731	1911.613059	2114.555853	2142.351502	2020.106242	1579.524597	1900.09088	2015.968771	1984.780285	2095.006141	1991.287003	1371.320964	1846.076617	1928.017684	2018.149545	2086.240363	1925.235697	1603.879664	1795.698753	1845.073565	1982.483388	1894.313899	1961.65091	1554.253663	1788.81904	1849.641238	6136.606085	4817.54285	5340.43587	3617.356768	3976.812104	4553.581381	5226.643622	4835.904376	4589.759057	4247.172932	4559.703359	4658.759029	5029.692429
606	2760.235528	2068.772671	1901.795107	1504.385015	1664.891254	2089.607849	2162.376879	1869.010215	2044.452911	1411.429574	1757.955814	1804.574285	1850.725981	2142.243157	1929.743005	1340.661452	1755.195296	2155.099944	2184.660578	1912.569572	1865.575079	1663.627142	1778.945358	1785.847807	2151.496017	2016.897158	2087.350915	1429.753998	1716.645982	1856.62457	1918.848471	1997.003482	1977.626258	1507.596375	1831.524416	1862.559592	5448.016605	5266.09799	4630.220597	4384.232721	4118.158105	3991.235814	5368.522161	4967.818127	4806.439853	3417.259656	4280.911917	4566.29216	5559.838989
607	2108.565363	2220.654645	2166.170079	1328.080907	1775.05848	1991.477511	2233.973889	1930.3975	2068.112563	1707.957498	2048.933993	1736.85087	1880.571346	1970.105348	1916.597185	1860.264939	1566.21524	1759.488424	1968.047926	1857.924233	2013.554545	1437.167842	1559.119338	1684.015294	1865.923947	2026.589188	2001.029705	1491.571809	1854.05854	1825.164847	2106.231347	1958.1457	1976.441422	1468.169188	1701.935559	1841.491827	4258.871261	4416.381405	5460.738048	3954.926746	4323.732168	4810.296592	4556.614547	5457.135663	4379.531852	4140.05637	4302.096002	4805.124012	5912.691467
608	2240.04791	2028.259175	1889.990692	1473.695349	1667.827259	1932.699789	1706.071142	1819.213161	1866.356286	1644.173581	1527.353131	1883.907341	2056.697852	1964.985204	2130.516914	1415.295403	1831.431656	1898.621117	1979.519367	2147.833872	1926.714967	1357.083353	1559.836538	1796.758744	2038.678294	1921.925796	2021.328402	1438.31031	1807.139722	1843.060274	1793.543247	1907.681218	1870.091601	1503.946048	1831.446888	1788.507183	5662.295935	4349.08157	5087.946878	3809.341248	4457.945363	5094.699741	5117.927097	4876.357802	4711.067813	3849.81024	4406.527756	4474.214555	4565.48365
609	1741.203949	2079.911355	2245.806622	1412.430443	1763.077752	1617.155246	1683.408916	1710.608532	1806.712543	1500.094683	1672.518533	1973.257463	2244.250503	1972.416228	1977.90523	1629.443681	1698.438519	1955.194248	1809.441495	2083.091245	2012.620853	1359.436851	1675.392503	1667.043323	2035.125522	2007.832025	1991.97262	1516.569835	1797.540526	1938.724887	1883.058701	2043.948758	1932.923857	1510.134914	1732.710066	1809.157853	5980.693118	6029.831299	4933.456468	2933.998407	4299.531434	4680.95039	4919.481412	5280.870006	4474.045913	3541.824186	4523.94023	4174.658426	4587.42224
610	2000.684195	2022.444489	2275.495125	1403.460683	1755.479852	1657.936494	2382.578469	1723.59437	2185.815762	1738.114827	1680.294896	1719.329746	1778.775312	1958.308246	2113.482658	1640.553886	1756.518439	1859.550213	1822.623964	2133.452937	1915.652982	1481.003626	1579.848194	1579.995422	2001.644695	1994.079346	1953.606766	1502.083622	1637.767766	1917.972188	1899.155616	2073.254076	1893.383533	1469.747104	1664.580031	1889.605031	4445.984694	5728.399093	5467.336408	3988.310502	4133.070678	4517.784315	5989.29179	6122.755568	4338.131104	3451.136848	3808.755172	4439.566406	5004.680047
611	2244.860625	2181.340546	2185.701927	1394.955781	1756.726284	1803.002598	1940.956816	1910.078048	1842.410076	1444.263889	1829.578432	1686.665489	2062.206054	2096.222699	1812.053591	1927.231911	1673.090712	1766.889398	1984.016833	2011.530284	2060.383454	1562.58337	1793.51824	1997.548527	1970.520078	2074.642251	2164.589001	1363.178448	1723.009797	1797.174765	2019.122686	1950.964434	2051.584039	1468.137529	1707.794872	1836.765404	4738.15853	4834.85379	5130.907012	3986.100548	3801.385275	4446.318588	4777.01203	5639.021385	4894.795042	3738.267528	4689.679668	4950.879256	4517.235303
612	2209.140907	1811.877702	2036.946821	1499.500741	1611.793889	1690.687498	1605.545433	2005.147881	1915.17865	1457.222755	1826.025438	1866.384501	1949.644912	2341.525033	2304.933232	1553.369309	1846.982003	1696.146496	1863.287943	2066.403954	1976.149869	1445.401923	1809.932584	1689.118702	2037.911699	2075.620776	2041.969031	1590.484708	1640.825045	1871.718709	2033.955166	1719.991279	1945.391067	1461.653951	1740.562362	1852.207061	4476.30245	4249.228342	5063.80936	3276.005731	4238.860139	4494.028729	5454.970816	5181.076337	4706.682368	4134.113397	4682.001465	4558.466995	4067.433154
613	2024.777296	1799.172141	2084.195378	1389.137331	1593.639606	1852.036816	1733.860851	1886.510705	1770.770036	1397.935394	1663.34034	1685.806606	2408.532271	2062.658603	1916.3858	1813.164648	1634.963401	1741.021075	2046.303874	2070.671884	1961.404191	1619.687081	1743.890882	1800.856727	1853.132172	2033.903416	2062.135744	1605.937488	1831.698182	1860.165741	2080.751661	2092.135635	1868.619059	1369.528821	1718.452747	1811.256049	4656.76884	4613.475062	4823.979869	4038.8836	4827.090132	4177.175007	4201.726968	5280.320217	5278.778584	4018.552819	3887.671534	4585.626791	6331.596337
614	2136.41573	1926.024671	1803.495224	1547.972025	1758.194154	1784.717184	2132.492191	1994.935437	2178.164717	1755.272539	1959.741686	1744.272511	1900.756874	1929.642279	2109.290023	1346.503281	1929.597387	1762.414121	2472.151633	2264.949792	2102.324963	1364.245251	1637.771493	1767.850579	2000.58498	2153.185264	1959.893526	1604.913698	1967.53183	1921.875519	1930.482418	1932.892149	2077.159082	1512.194412	1837.750913	1854.914467	4596.556526	5055.929602	4796.28562	3515.314402	4038.698261	4360.634452	5042.876118	4731.852166	5239.887665	3433.781415	4583.222817	5067.152814	4175.846406
615	1956.864267	2046.548657	2019.839604	1292.186093	1569.157611	2012.290479	1699.177135	2011.826904	1972.591123	1657.968779	1903.462899	1926.606466	2216.582215	1907.944507	2097.368261	1510.548266	1706.512645	1764.127493	2279.571261	2087.051565	2149.811462	1649.942747	1805.759442	1794.551749	2143.191709	2029.943804	2097.180907	1488.590119	1713.060126	1757.580158	1970.987701	1894.764365	1948.673252	1405.184179	1736.263539	1824.40851	5127.816562	5027.468819	4587.512568	3581.415107	4452.77058	3756.529128	4781.250467	4985.04667	4934.960661	3583.945806	4493.018042	4874.188848	5048.533638
616	2217.745383	1931.654365	2020.237705	1428.767333	1707.404988	1957.763146	1446.616866	1864.726147	2191.708064	1394.722996	1761.693666	1943.129892	2167.62143	1930.05609	1966.536113	1417.698346	1880.756482	1841.480157	2289.64731	1962.100321	2151.435294	1369.440322	1689.611103	1881.443773	2123.873889	1943.490555	1994.533217	1543.409702	1771.690637	1866.868191	1910.311637	1976.905233	1986.8515	1471.874156	1695.520684	1772.750033	4088.604155	5560.633175	4584.024368	3722.638931	4450.584308	4516.427201	5659.343781	4872.047333	5522.750825	4349.96088	3735.779009	4317.225183	5442.339971
617	1889.775419	1759.908522	2174.97544	1694.48368	1695.853704	1948.1996	2077.326783	2040.410355	2064.288319	1457.705691	1793.098997	2114.865701	1968.072304	2252.959321	1921.98882	1639.419982	1801.172613	1787.265543	1891.83979	2014.313473	1898.958481	1528.362774	1681.864238	1871.818887	1882.755607	2177.053806	2070.62319	1485.787959	1838.93207	1764.649141	1892.09204	1947.271881	2047.651075	1531.124236	1651.124671	1781.575509	6307.349834	4670.004439	5287.686523	3510.862758	3875.687705	3897.973821	4269.895326	5602.772549	4353.930485	3302.292913	4354.86448	5098.957096	4377.55447
618	2375.08832	1919.777167	2121.768964	1593.999703	1528.361047	1700.557988	1832.024057	1829.562067	2067.05573	1587.184466	1645.893673	1862.564179	2102.794269	1801.679532	2141.884134	1648.791516	1607.450756	1886.823573	1926.811905	2020.811016	2046.322054	1376.888573	1613.401568	1656.130218	1921.875317	1920.626427	2089.613129	1454.972057	1659.841227	1796.496603	1846.590838	2063.660692	1975.419416	1638.808247	1735.55014	1772.791743	5486.254993	4880.304003	4999.642976	3611.753819	4431.858195	4224.669677	4268.66941	5089.726128	4844.69447	3072.822958	4056.521287	4405.24477	4338.012193
619	1991.502462	1787.539719	1912.574398	1172.582776	1616.424146	1669.680514	2384.245393	2211.878815	2241.887005	1738.186592	1736.229823	1725.281893	1900.560541	2158.14845	2221.536094	1472.058504	1721.535911	1737.480382	2237.219667	2064.649426	1966.40777	1452.679009	1801.51551	1719.451729	1855.398899	1911.31506	2044.287916	1576.033986	1800.397335	1839.487874	1979.412158	1912.504041	1930.604685	1394.198911	1684.235055	1817.738921	4881.177304	3975.663433	4737.672109	3224.509299	4704.150969	4593.19241	4910.324979	4891.711912	4717.659845	4175.212854	4415.188755	4861.8086	5043.499565
620	2331.003688	2109.807894	2013.562165	1420.993781	1718.224222	1937.021337	2384.839471	1869.503432	1896.972454	1554.695698	1615.984317	1853.149945	2060.539053	2042.356358	1850.865754	1720.809341	1852.753551	1837.036289	2024.846018	2003.884878	2236.362969	1689.113512	1805.239545	1993.813136	1826.688008	1936.647922	2016.625993	1739.254015	1730.673772	1841.63112	1774.196462	1932.962691	2001.687284	1438.950636	1613.763575	1714.168573	6205.709359	5990.350524	4986.622199	3416.25161	3820.58754	4144.791299	4977.540922	5182.666483	4964.938789	3647.309579	3613.348031	4876.089784	5049.417775
621	2016.668748	2306.460794	2101.937115	1336.025423	1790.068526	1859.415573	1738.734829	1930.472573	1833.081263	1476.06594	1741.723402	1971.440986	1952.612694	1813.860018	1948.122945	1274.053725	1803.514019	1688.466113	1882.951761	1971.739981	1927.81878	1478.165457	1743.499766	1772.248257	2110.402974	2031.908709	2104.202833	1490.481128	1690.92156	1765.595893	2146.737845	1957.147795	2031.407501	1414.362386	1762.631904	1824.676451	4629.815681	4836.807233	4870.749715	4953.11119	5526.42383	4206.019944	4424.083358	5449.977771	5620.356446	3810.505143	5176.124864	4371.54122	4862.491707
622	2364.507227	2153.555399	1894.787432	1591.128799	1610.570877	1908.779685	2197.951509	2078.14607	2024.223483	1418.199799	1985.412439	1871.827029	1805.197315	1919.132754	2038.74992	1440.897503	1810.112363	1754.471542	2198.707712	2064.243026	2119.617137	1449.058187	1569.88938	1626.273443	1889.757833	2080.477805	1877.600426	1515.743562	1737.616089	1774.063768	2122.861227	2037.895309	2037.034094	1470.764428	1698.04381	1929.323452	5311.402287	5572.606161	5290.691353	4225.51376	4115.751647	4432.522413	4875.179722	5052.657932	4565.264613	3771.666333	4185.715556	4333.347632	5095.070692
623	2021.111548	2328.269761	1912.804893	1780.765358	1580.088765	1877.766295	1905.211719	1899.25437	2241.34007	1493.807654	1695.181278	1764.656171	2038.323022	2036.419749	2160.429336	1555.621256	1691.381751	1914.384785	2080.551028	2141.687675	2022.422777	1449.866509	1761.091375	1797.286487	2224.834637	2072.924048	1869.10846	1545.810702	1836.482444	2073.696769	1881.118025	2069.333146	2067.602522	1387.387181	1727.538145	1876.324635	5650.804246	4944.994332	4753.264199	3352.051239	4236.591089	4392.196927	4298.75849	5444.347432	5305.308139	3957.555881	4776.634349	5113.095674	4886.043361
624	2597.325218	2318.998046	1978.348887	1630.162815	1744.107738	1736.056701	1878.498862	2384.705044	1991.554995	1636.821601	1716.806156	1743.215593	1994.609183	2148.585718	2015.205688	1701.838899	1857.328613	1701.551226	1953.285662	1841.613593	1970.038147	1367.352192	1730.5187	1723.404914	2029.475122	1940.67165	2080.630657	1490.544733	1704.062322	1796.268046	1939.229071	1930.50985	1927.151071	1482.735305	1835.14131	1825.221246	5527.028891	5426.35655	4299.236184	3745.776106	3588.355472	4433.946646	4624.391011	4942.726624	5263.159155	4156.351977	4390.610186	4362.611506	5702.538754
625	1802.74427	1938.148133	1899.993839	1283.830223	1658.318524	1975.614054	1855.13796	1876.689048	2079.9715	1600.053478	1904.160446	1821.092149	2021.790059	2083.96778	2047.692565	1627.91814	2132.206089	1974.921936	1707.135576	2087.961383	2206.860337	1528.971243	1636.614976	1758.155367	1945.20975	1933.85258	1946.450107	1603.415267	1915.17788	1836.318408	1870.005253	1979.623442	2112.000725	1505.858811	1888.94424	1820.790356	4675.10016	4978.676618	5606.888381	3394.94568	4549.360451	4825.597187	5239.804009	4903.030626	5069.866181	4140.391074	4378.898689	4686.630079	5498.531429
626	2028.062736	1952.070009	1926.768242	1483.018411	1789.891893	1848.205204	1956.576344	2082.314437	2168.762861	1736.350481	1730.841914	1734.818956	1949.080578	2048.565061	2109.461563	1618.52936	2072.562699	1741.48498	1785.466347	2142.291913	1911.102195	1478.496747	1593.650767	1717.032838	1883.363899	1989.578237	1919.13518	1473.969735	1667.624474	1854.311233	2007.868989	1830.191439	2068.192761	1446.273831	1757.74717	1868.023988	6183.816463	4991.317775	5305.845242	3385.051393	3374.351783	4895.270803	4406.242506	4814.056869	4805.638569	4154.25945	4226.878653	4389.285866	5050.189012
627	2061.636788	1905.620555	1990.523013	1686.132546	1719.825023	1931.064319	2185.345787	2149.997605	2000.325218	1775.226536	1594.31917	2083.351246	1905.966934	2228.332657	1941.353637	1472.384322	2016.249812	1858.259352	2131.260501	2013.737171	2030.224686	1462.279887	1894.601704	1816.930021	1921.936079	2099.090042	1968.177664	1349.447726	1737.116704	1843.133023	1934.655111	1959.702747	1982.619098	1479.221643	1782.899262	1864.212958	5673.968905	4930.506032	4948.860067	3810.809454	3941.589774	5126.219254	5020.710107	4659.123254	4842.950622	4032.742102	4257.192652	4356.021995	4687.663259
628	1751.032642	1937.681301	2299.658393	1248.135538	1818.51756	1609.028668	1773.104857	2078.608698	2164.699755	1562.599213	1917.119985	1933.646613	1947.722131	1833.552848	1919.573462	1396.16603	1977.62371	1673.832522	1930.730803	2124.855095	2132.222039	1690.892034	1601.441154	1797.873682	1991.659949	1943.267355	2088.343054	1498.143208	1809.403854	1839.436952	1996.115815	2092.90635	1955.582085	1457.805634	1786.021331	1852.55879	5202.66002	4530.950383	5138.793837	3780.120732	4795.162558	4569.529848	6039.519385	5670.504317	5279.438787	3315.918231	4774.10924	4833.371791	5574.277904
629	2085.644966	1963.294039	2142.003364	1226.585565	2046.238914	1950.259617	1817.766352	1790.176938	1901.089386	1562.971768	1773.941484	1675.19205	2319.41188	2091.812358	1860.945853	1548.044178	1828.234846	2054.8355	1771.924459	1934.829066	1906.578122	1379.170892	1735.54479	1919.491602	2125.323426	1991.539757	1896.709237	1590.802695	1591.223303	1908.666031	2044.075269	1959.394124	1922.290525	1473.398867	1837.006491	1953.360137	4244.352017	4737.053061	4543.176663	2994.542185	4795.309426	5160.074153	5406.309014	4548.571874	4358.597633	4002.535601	4002.792079	4565.018556	4500.460261
630	2230.826862	2214.694101	2030.342266	1466.350899	1781.666571	1762.092498	1935.629378	2010.663709	1976.329533	1370.141656	1508.985835	2007.680859	2141.157842	2048.196978	1831.722499	1525.672892	1961.649613	1961.02626	1950.300453	2100.169969	1995.30777	1546.611687	1547.978634	1848.686349	2191.65753	1925.510686	1973.689387	1573.843662	1705.241319	1876.708593	1987.981203	1949.391568	1938.996133	1580.439753	1836.037322	1859.046945	4163.738934	5925.575021	5631.517614	3890.109643	4531.607255	4763.254277	5241.575417	4796.950862	4920.631104	4120.429373	4794.986404	4698.596304	5435.114635
631	2162.002271	2322.943534	1975.042272	1269.251583	1721.72086	1928.913615	2410.923556	2276.686216	1981.667282	1440.914172	1823.782957	2073.606645	2288.394621	1711.371074	2143.783012	1436.277649	1858.957946	1827.968208	2243.4231	1911.358123	1928.023612	1442.662221	1963.977267	1861.462919	1929.43606	1991.52217	2011.669851	1546.69085	1778.783907	1806.575968	1880.946638	1979.990742	1978.584526	1592.014705	1715.152061	1807.437725	5313.179448	5542.654876	4399.25314	4142.587894	4387.092241	4265.377715	4872.155301	5224.386942	4881.206825	3128.915211	4995.97638	4729.084728	5244.898941
632	1582.464453	2000.664384	2204.340729	1672.186325	1896.387085	1733.763574	1827.284348	1921.851374	2011.846052	1531.161355	1874.74413	2001.863801	2097.682968	2412.629694	1935.310065	1753.724108	1984.251548	1664.598071	2439.508558	1828.331219	2120.220795	1445.786105	1639.469074	1908.975644	2075.060738	2042.701246	2132.901604	1571.714869	1776.79709	1774.362827	1930.097052	1907.529937	2022.592325	1417.697419	1686.990287	1865.132809	5773.588361	5405.664111	5599.248779	4437.4043	4043.281278	4843.528077	4841.070464	4666.868678	4964.622423	3522.699597	4686.4839	5051.052045	4349.893439
633	2011.340455	2166.49231	1823.355437	1622.637887	1475.804962	1849.428413	2436.629594	1964.460101	2294.811749	1468.173037	1836.178816	1703.446448	2016.879614	2000.659731	2015.189546	1383.552416	1865.725716	1836.80991	2263.438373	1992.286329	2115.656003	1479.367185	1668.90178	1888.180556	1989.051025	2096.574589	2230.604168	1612.74983	1842.538092	1713.052196	1914.860918	1888.053994	2045.873382	1526.91537	1690.292713	1852.458172	6133.849299	4859.670379	4963.494692	3045.757129	4550.630874	4507.833959	5460.904314	5447.662087	4491.665484	3632.567326	4082.576567	5475.980608	5438.772905
634	2419.650834	2171.927441	2325.647436	1289.834826	1778.248599	1831.059468	1838.550134	1829.562548	2226.284449	1579.122316	1830.342431	2038.88766	2280.994513	2064.69542	2205.538733	1712.587483	1709.465788	2114.115149	1907.647554	2078.522803	2024.895113	1497.068895	1898.604581	1876.769173	2001.099017	2162.326196	2168.01603	1468.903606	1905.656922	1779.241968	1784.469363	1953.377594	1913.021494	1427.412436	1732.497808	1797.663918	5644.161542	5276.80204	4666.902695	4300.977196	3746.575493	4305.333313	5348.601021	4415.813583	4790.274438	3506.028837	3940.371111	4816.141562	5115.23118
635	1945.882786	1971.844028	1992.068808	1415.064357	1660.27354	1844.603464	2117.181796	2299.538462	1999.863453	1660.627626	1746.494655	1785.846814	2025.063461	1993.942697	1989.569935	1444.565314	1788.081258	1884.53219	1908.451785	1875.942157	2131.567017	1739.294745	1753.060614	1714.72786	2090.321927	1941.136163	2082.465777	1580.971773	1999.571345	1796.473669	1820.221392	1874.612339	1986.024117	1396.522356	1773.39847	1705.666208	4814.507708	4923.394497	4524.834183	3740.768181	5008.726198	4558.71245	4731.06119	5334.432952	5269.596322	3672.774324	4340.555097	4511.694483	5725.917646
636	2100.330559	2222.901837	2226.464335	1655.074019	1999.113041	1753.708468	1775.544953	2018.314689	1883.780573	1614.415727	1957.109007	1796.77127	2427.685747	1833.130258	2046.586029	1737.705427	1909.125612	1766.59133	2272.128862	2008.525753	1988.31588	1576.911932	1748.828509	1873.528541	2014.964117	2165.829588	2007.316955	1500.502283	1833.109135	1734.645463	1838.985099	1994.207794	1891.021874	1539.983815	1698.745905	1829.544322	5273.960124	4719.861133	5272.392075	3611.733719	4197.405613	4258.260744	6290.734932	4846.479886	4910.431077	3192.125552	4700.708223	4325.925213	5166.023661
637	2319.818141	1708.106127	1807.795946	1398.119756	1744.474519	1654.947744	1536.141429	1962.22486	2019.16904	1619.44739	1536.934476	1893.029125	2011.629556	1901.626761	2129.70493	1659.610483	1928.837512	1909.18881	2153.064061	1896.545542	1943.24943	1578.181082	1740.097267	1840.693757	1854.078038	1823.351133	2128.431473	1417.812462	1704.556074	1841.09038	2113.522867	1850.418185	2001.993104	1430.720575	1658.026143	1776.188014	6404.613517	4478.569493	4956.638443	3584.807514	4497.155193	4657.371568	4581.165632	4817.915704	4702.755159	3328.177877	4488.802753	4618.930272	4864.894731
638	1670.417978	1945.03535	2416.068023	1559.743252	1704.225233	1706.208028	2310.000905	1987.249671	2117.725974	2086.606137	1784.385984	1598.817582	1962.498885	1848.363415	2085.438709	1605.723853	1830.711118	1788.679429	1900.021137	2334.514475	1980.850332	1528.976919	1893.62199	1547.860095	2443.911063	1922.309491	2134.06276	1775.172394	1683.611888	2039.722919	1927.029325	1824.487762	1877.847193	1550.529928	1636.58451	1726.087185	5269.830347	5750.075469	5246.562853	4505.017537	4835.046947	4306.157989	5864.169174	4975.511288	4890.356867	3603.60745	4710.744226	4813.078154	5294.387325
639	2131.931374	1787.476488	1934.881693	1899.695982	1744.670575	1605.858642	1982.417755	2228.164187	2076.850077	1831.657981	1704.375114	1673.316713	2114.066699	1964.792107	2004.804128	1394.84821	1518.642648	1779.791564	2413.716374	1941.131613	1969.183888	1313.661139	1651.656384	1855.039563	1965.76435	1966.478106	1940.247531	1368.404981	1691.796928	1931.925516	2011.436388	1976.813892	2009.511703	1563.961421	1707.148956	1800.471868	5511.89875	4740.9173	4980.780898	2881.587178	4165.008776	4251.032436	4527.153994	5338.25456	4878.861212	3461.708761	4746.660321	4809.173094	5008.498629
640	2738.380974	1806.533779	1972.166023	1346.620953	1931.612935	1728.980589	2019.461498	2085.953726	1836.080343	1668.395695	1771.98543	1804.340113	2227.9172	2302.060483	1864.4251	2205.161843	1873.987516	1732.740224	2454.494649	2003.645539	2081.39498	1363.829737	1639.006897	1935.766027	2017.465723	1960.381628	1971.422746	1463.387694	1829.110899	1808.815463	1996.119916	1852.953945	1932.587958	1486.855222	1718.463998	1869.945247	5587.032135	4617.642383	4638.099502	3222.26803	4545.946587	4277.569207	5599.464089	5182.684049	4606.909839	3686.133014	4588.06813	4937.179195	5770.771513
641	1920.907732	2017.397986	1903.909979	1475.819648	1780.87276	1775.507447	1855.100971	1837.698125	2171.425714	1256.368829	1678.135429	1949.345453	1728.590207	2245.99447	2048.492492	1242.258694	1843.940839	2040.324385	2145.113669	1965.417233	2009.615137	1559.071924	1725.323883	1854.275147	1995.097942	2030.123127	2023.918089	1439.021859	1834.612707	1833.395588	2017.824686	2008.223533	1897.826625	1491.841259	1760.227013	1849.422473	4819.208908	4999.149817	5069.408792	3501.087631	4236.662918	4579.880091	5066.161577	5509.110392	5063.596556	3656.318377	4502.629279	4868.406859	4444.199117
642	1979.552173	2276.564923	2050.599034	1492.017328	1829.441795	1634.774183	1960.077059	2001.613083	2173.621197	1957.129883	1608.216652	1949.831385	1678.890255	2036.338204	1934.473893	1501.578254	1641.905065	1928.441308	2048.766084	2074.541963	2079.841009	1236.694255	1689.178643	1777.633182	1818.773875	1927.992662	1918.418752	1593.115867	1786.467313	1941.368292	1830.222716	1910.690589	1851.07378	1458.701286	1703.696659	1897.219109	5900.838181	4993.233889	5248.796351	3792.87627	4498.938486	5061.09191	4212.549519	4557.467453	4737.325105	3582.937953	4155.818199	4891.861452	5151.247665
643	2306.667976	2325.754401	1882.518223	1572.233194	1848.033634	1846.200474	1825.070335	1862.933421	1944.819739	1389.874372	1691.69354	1745.466411	1906.092915	2328.958712	2104.014796	1385.12859	1623.220342	1899.104019	2107.79825	2218.19695	1976.6516	1535.20891	1693.654272	1721.660277	1812.062148	2068.816265	2100.091834	1617.537909	1740.394369	1724.74124	1988.69836	1975.480334	1955.688969	1468.480143	1870.876125	1805.720477	5435.176884	5383.891331	4779.589593	3598.093851	3909.739117	4469.140443	5883.720448	5204.797074	4958.136101	4195.392721	4181.458824	4005.722068	6039.848242
644	2026.730211	2369.378737	1835.880626	1511.22068	1683.602092	2000.033915	2014.418426	1900.327044	1803.191075	1869.04404	1719.747462	1888.97672	2038.094873	2038.980006	2153.475253	1384.897969	1929.974019	1941.335803	2159.933431	1881.893051	2041.716909	1464.673449	2073.560129	1692.657434	2064.324709	2090.015253	2041.855443	1584.322232	1597.733252	1904.817956	1861.656808	1861.676005	2067.958189	1569.472986	1815.53444	1719.040076	4815.184543	4620.182341	5035.901728	3566.808816	3810.152408	4604.96965	5250.16279	4751.902835	5260.270303	3933.076766	4543.196977	4642.237477	5201.357055
645	2013.370123	2157.929251	2157.746409	1965.144652	1669.920404	1875.765387	2400.757774	1782.163447	2076.920126	1533.36093	1989.264428	1927.416198	1979.342947	1892.093051	2208.426171	1526.373124	1482.411762	1841.60561	1949.677301	2059.969861	2041.418003	1392.942057	1885.16331	1885.372982	2046.363126	2022.065653	1917.221544	1572.699474	1732.303706	1859.475107	2012.08382	1857.23232	1931.599063	1351.386892	1722.035427	1802.498027	4386.329138	4827.648416	5178.03257	4942.510221	4244.209677	4317.361581	4983.209483	4898.594417	4143.195043	3571.749588	4653.26876	4599.18232	5747.580191
646	1808.90793	2066.770577	2016.208541	1501.226398	1709.918974	1736.8565	2065.3681	2081.029763	1920.155076	1393.19109	1658.791146	1774.984222	2143.158795	2119.912863	1982.268203	1231.243848	1690.720371	1725.537199	1961.219033	1924.840905	2109.091965	1522.07147	1688.772549	1787.609696	2059.788864	1895.482104	2072.445854	1500.296888	1757.223317	1957.048886	1842.986685	2001.370315	1949.95888	1572.09808	1784.69934	1753.563258	5905.610134	4636.305999	4731.861704	3368.259344	3842.734886	4993.21367	7369.775867	4439.114779	4576.919371	3071.553794	4718.439401	5016.654532	5078.181345
647	2096.586264	1789.312441	1951.707188	1336.524694	1674.300206	1874.863944	1897.243552	1731.284407	2350.203328	1361.983577	1810.696334	1709.157305	2105.439722	2093.946852	2147.595579	1412.279603	1753.043512	1965.286797	2153.994371	1813.373571	2190.975974	1607.082747	1605.819794	1814.068498	2007.060081	2213.454412	1913.21136	1478.814272	1712.751089	1788.29662	1801.594923	2040.749367	1986.689963	1442.519642	1789.746324	1837.808457	5311.415812	5299.530489	5181.411063	3981.54242	4350.104845	4535.72248	4983.191468	4737.072256	4432.014719	3459.866016	4473.182391	4662.027372	4957.600494
648	2161.688826	2130.543895	1942.969724	1430.391097	1745.908719	1954.536815	2009.993342	2033.527171	1922.637243	1581.070831	1559.838272	1890.452791	1918.102539	1912.25079	1863.105223	1331.47393	1767.610685	1806.135197	2049.109913	2034.438452	2028.107711	1465.078606	1706.726695	1689.188535	1910.974938	2007.80855	1973.059351	1657.584525	1800.191842	1825.488638	2096.857551	1959.968929	2090.268201	1493.440021	1793.719353	1839.835182	4725.563857	5188.179687	5392.587517	3425.196891	3907.193029	4339.528975	4981.095845	4924.023232	4644.320443	4521.898457	4015.540735	4555.68326	4752.885251
649	2011.308833	2270.108672	2046.65354	1608.531	1909.573955	1943.860738	2544.311731	2007.706234	2163.819621	2120.408685	1500.858345	1754.299784	2224.432865	2071.606516	2155.842877	1505.362695	1817.795013	1980.320624	2164.034378	2092.917452	2127.295482	1463.896312	1854.903788	2005.867069	2171.40989	1961.979153	1999.995087	1424.855572	1731.259026	1850.34291	1867.772727	2076.522813	1956.94007	1499.191156	1753.912299	1775.140625	3639.349219	4731.899663	5028.500539	4147.955744	4138.368105	4663.586722	3765.658726	5313.030793	4759.609139	3903.679975	4857.099716	4845.631532	4478.121259
650	2386.410633	1996.323037	1886.005851	1280.842814	1654.990398	1973.563013	1704.143173	2024.573611	2108.717006	1985.006363	1657.367327	1830.783118	1872.878889	2338.001421	1976.306205	1499.357167	1822.469289	2050.240825	1986.101194	1997.861441	2052.090007	1247.176243	1752.891965	1880.574423	1768.901662	1846.849542	2054.994428	1580.920835	1737.395276	1813.434342	1823.446654	1970.28542	1998.707312	1672.524586	1713.694749	1849.157782	5487.697731	4831.49223	5191.102889	6070.170759	4589.465956	4748.061128	5411.13501	4288.828975	4651.355986	3891.538114	4286.956028	4795.934746	5291.380659
651	2252.86571	2344.963861	1794.986405	1384.170724	1719.020809	1768.040886	2390.767509	1713.583336	2119.22881	1256.79859	1850.307095	1874.391797	2216.195181	2033.178722	2072.523855	1677.136053	1695.68019	1953.924791	1734.413911	2005.175949	1969.887521	1528.355349	1832.369192	1779.090892	1884.373222	2118.942068	2087.997731	1419.649311	1717.586526	2009.696	2046.005633	2100.172866	1922.704362	1333.586128	1807.037991	1823.641718	4665.289695	4504.536395	4882.697319	3421.763093	4140.940711	4578.59454	5558.476064	4544.534927	5189.373143	3553.848294	4073.608386	5007.826007	5551.68145
652	1840.726783	2117.218378	2361.950472	1129.534039	1597.576332	1718.624382	1940.656361	2035.776763	2188.207632	1730.00328	1977.126987	1964.118241	1837.430073	2212.81771	2005.888307	1398.515131	1815.60475	1917.966086	1741.366271	2059.088326	2119.334961	1388.426261	1574.726924	1883.709824	2110.201546	1924.109811	2027.690765	1714.621517	1817.998549	1847.758148	2112.658325	2004.54286	1852.220642	1501.82528	1858.544837	1816.734277	5965.54952	4264.420026	5775.468622	4886.556335	4910.537083	4827.781992	4162.314674	4553.32359	4458.998353	3920.967725	4662.074197	4673.475526	5275.734172
653	1771.227532	2093.070763	1931.896136	1644.185249	1664.204426	1666.988242	1809.136586	2049.444738	2090.658406	1673.346957	1719.920303	1812.844221	1998.223462	2279.516781	1926.979988	1424.973806	1961.566898	1668.579261	2119.254046	2149.777879	2136.130203	1442.144419	1793.736226	1615.115232	1837.819242	2056.79434	1965.331085	1419.654741	1635.308454	1948.016826	1847.165449	1810.078867	2125.721606	1478.650584	1787.066892	1768.151294	4727.388177	5431.265653	4896.087476	3893.412366	4299.403723	4291.082877	5770.244857	4515.88426	4749.228293	4214.69108	4575.140915	4704.245567	4939.621081
654	2693.684503	2377.213295	1735.985041	1500.398643	1579.472261	1703.576355	2001.322288	1853.732345	2007.812357	1799.025243	1855.233144	1791.328897	2065.65946	2053.802064	1911.54273	1332.926962	1944.525134	1789.663985	1706.406798	2142.309872	2027.479339	1528.869038	1831.039833	1849.33623	1787.025393	2048.499871	1997.06212	1774.660217	1695.260294	1965.038779	2034.14248	2103.714189	1991.543885	1591.60056	1777.627187	1769.869422	4558.833187	4357.784442	5066.915261	4215.400437	4022.870195	3782.56061	4853.972666	5627.872172	5438.446783	4444.739914	4854.721361	4595.584178	4493.645827
655	2831.681112	2055.043449	2244.806165	1419.550666	1994.888963	1589.443012	2193.200253	1784.532786	2242.015635	1641.830112	1597.123049	1806.164681	2234.47664	2183.20016	2077.602713	1380.74231	1725.214671	1860.109756	1933.399553	2197.759132	2251.110276	1736.442087	1630.673729	1747.003134	1997.105417	2120.902041	1947.984213	1430.041634	1680.258478	1961.63577	1993.276452	2018.481191	2054.78603	1454.285041	1666.890787	1822.362746	4716.618438	5172.023053	4910.019439	3658.753736	4449.414515	4591.053385	4759.49946	4354.780112	5251.779672	3859.623504	4785.481999	4886.545316	4313.546871
656	2466.475649	2010.055643	1859.729971	1645.275005	1741.097828	1661.814051	2057.206306	2052.212605	1847.070142	1651.830842	1810.346356	1789.464083	1893.868993	2143.249844	2065.134962	1393.879787	1898.336543	1705.11692	1930.473936	2024.574404	1954.012807	1235.729772	1763.835883	1759.011044	2136.158424	1916.36142	2006.713903	1725.13397	1895.793143	1800.855568	1625.484274	1895.088939	1901.068834	1446.918697	1685.320399	1761.146222	5282.477498	4509.608153	5383.507998	4011.327886	3942.356025	4612.670595	4722.972804	5018.416407	5486.556242	4545.350047	4320.292901	4338.117696	5598.311915
657	1988.10457	1959.894988	2250.888074	1393.861314	1830.347908	1902.847343	1910.149204	2241.367954	2112.162726	1403.214194	1878.193159	1998.472179	2021.216573	2198.544684	2046.988182	1549.374238	1869.28387	1857.409108	1870.921273	2100.541474	2149.104358	1552.914827	1647.505408	1712.977326	1879.826077	2099.523185	2094.2416	1577.221034	1755.740914	1965.935282	1933.8057	1942.099252	1983.234193	1554.348147	1727.928283	1768.98206	3866.844554	4626.47421	5323.68981	3732.513301	4253.360162	4174.661428	5169.472848	5041.965693	4892.666105	3752.896062	4220.716845	4820.498517	4838.057749
658	2427.914728	1821.937967	2060.210761	1722.244778	1891.756963	1917.625918	1791.389523	1979.336041	1719.642692	1418.270271	1734.035057	1909.191022	1931.049097	2138.872339	1892.801694	1469.841237	1861.156399	2139.248121	2247.110199	1981.20833	1922.032466	1526.559644	1844.10846	1778.005949	2096.389716	2112.351314	1944.88802	1603.777397	1731.534422	1870.824546	1706.602905	2084.406499	1942.82834	1518.060558	1621.093708	1853.258077	5483.243975	5562.469264	4278.954816	3536.141945	5023.623625	4322.012257	5749.452145	4879.561017	5007.078915	4247.158653	4656.307188	4583.290595	4674.322512
659	1802.257398	1762.85076	2161.822356	1534.675872	1943.139284	1701.862596	2082.662182	2115.804042	1925.00381	1389.905501	2097.777519	1860.711103	1721.634558	1888.116116	2207.323488	1527.364249	1631.817407	1794.150671	2260.666089	2075.488491	2100.944347	1481.039263	1710.381858	1800.259412	2035.798608	1958.126717	1982.026442	1481.737655	1795.982404	1897.332223	1876.191589	2050.333516	1927.5323	1433.382119	1732.908923	1918.860779	6497.505604	5091.064174	4937.798548	4069.962136	4198.799818	4474.036514	5760.519814	4567.401439	4820.286784	4202.883538	4204.923291	4751.382143	5209.776146
660	1618.248302	1790.051782	2242.510185	1691.830734	1524.406891	1862.652078	2011.970097	2131.509217	2249.215765	1424.656216	1680.203966	1667.968978	1876.960187	1836.862586	2269.844149	1329.840416	1589.282465	1948.425611	2000.543032	2117.479663	2043.767502	1698.294008	1745.823712	1734.239674	2103.977801	1913.240622	2034.575833	1519.112751	1712.502195	1957.572358	2009.615028	1964.559006	1848.678952	1574.793264	1660.449609	1794.42036	4099.008969	4092.525962	4980.593361	3673.483024	4156.068036	5231.924243	4605.388125	4699.729727	4930.786973	4045.182821	4005.150282	4185.123275	4291.986982
661	2203.80044	2325.318738	1777.968801	1576.726318	1755.371396	1860.714925	1905.023007	2132.784233	1743.039783	1648.804642	1566.442317	1959.003985	2027.414523	2381.393089	2046.619494	1599.207193	1794.906601	1722.430237	2255.704109	2091.598868	2068.744695	1386.832382	1672.130312	1705.677967	1697.708943	2023.368986	2036.232126	1309.796176	1828.150922	1765.420544	1745.376877	1938.283624	2033.131922	1509.980035	1685.668534	1842.119971	4849.276331	4945.066394	5041.151729	3736.2861	4509.200976	4400.807351	5066.584637	4676.815586	4798.951047	3027.790206	4453.503711	5527.196737	4972.563068
662	2208.905223	2352.225561	2413.986356	1216.666441	1839.059921	1716.048317	1909.618145	1975.930915	1902.72832	1790.603907	2001.301573	1865.566442	1931.13047	2132.921917	1998.531372	1300.592084	1774.29467	1791.793446	2059.495471	2290.405794	1920.225261	1871.509661	1828.759826	1719.343263	1969.371601	1957.489543	1967.579372	1587.640225	1816.358132	1906.020357	1819.296027	1875.347475	1973.026612	1495.102543	1642.408052	1931.813908	4725.264305	5876.695581	4965.863235	3589.438882	4620.371215	4985.291572	5133.876902	5194.449148	4436.417939	3499.107514	4705.869594	5064.088299	5090.469858
663	2429.136438	2650.895182	2057.937158	1474.052209	1733.693928	2039.848019	1934.336459	1845.075999	1980.622004	1277.596422	2154.392761	1713.306514	2187.153143	2101.286438	2105.862235	1385.692829	1989.308514	1811.849566	2306.842186	2081.569172	1903.276192	1291.400894	1681.870837	1866.129308	1950.181963	2038.440116	1998.93751	1460.289419	1707.4321	1722.250359	2124.056825	1981.130405	1910.120942	1532.019458	1798.502776	1736.071913	4909.920872	5145.129169	5112.127243	3668.880482	4834.075421	4495.815803	5245.342679	4583.623396	5161.011356	4643.748656	4468.254862	4587.752435	5403.360944
664	2606.480226	2025.929802	2147.878815	1447.542813	1609.129086	1788.880003	2025.511909	1937.738123	2012.730295	1666.970084	1867.53979	1660.753403	1943.059322	2083.573017	2089.453204	1463.004484	1627.182964	1789.977841	2150.016829	1910.896544	2092.645651	1339.3175	1788.299127	1782.416058	1990.219958	1988.708236	2011.674943	1552.985381	1798.744862	1840.993818	1906.849964	1978.913646	1932.352374	1349.041198	1759.460444	1706.573379	6044.652548	5228.950009	5067.141744	3999.577666	3810.157076	4884.619411	4701.152997	4985.568962	4789.442896	3078.286252	4710.513954	4760.884312	5637.813284
665	2305.593368	2579.294263	2049.223296	2015.702731	1704.336125	1835.286725	2144.581414	2051.210364	1980.893807	1592.01336	1784.921321	1834.849221	2513.782206	1952.595844	2018.289394	1501.883758	1642.349007	1956.43376	1994.06006	2002.906169	2106.235131	1363.608506	1678.272212	1698.358414	2019.558373	1916.437575	1907.786637	1524.516295	1711.585163	1879.025865	1895.564474	1963.427125	1957.131012	1455.944193	1741.885255	1926.214507	5474.100629	5874.266367	5641.886941	4109.132428	4625.139563	4602.225337	4378.018849	5804.691454	5294.780235	3215.171395	4744.155189	4205.394531	4413.811559
666	2103.60848	2186.188459	1921.95134	1587.611534	1912.440752	1735.028325	1899.772536	1699.899201	2369.872495	1366.109951	1420.797559	1782.950365	2064.761357	1990.863576	1963.129658	1636.482395	1717.036662	1766.282717	2162.607191	1926.610699	2027.750472	1470.285681	1955.251337	1896.664493	1866.216497	1953.728424	2019.885385	1284.276575	1790.138031	1893.279649	2078.467958	2055.95299	1966.04877	1375.70899	1694.368755	1888.221785	4372.908119	4693.919126	5552.631693	3589.206987	4380.027009	5206.735954	5150.293934	5361.951587	4959.620324	4101.120162	3945.673291	4227.140583	5126.453393
667	2510.795577	2317.863403	2021.540492	1755.476259	1849.273782	1876.820347	2189.396122	1711.757757	1854.318554	1309.360975	1676.49936	1784.130113	2033.606952	1925.524763	2045.28378	1569.374869	1907.975501	1855.483972	1714.801918	2012.171524	2231.742327	1554.947941	1813.771203	1989.426296	2030.082646	1907.531238	2178.896066	1299.089453	1856.384407	1854.167172	2014.682117	1918.687244	1927.179312	1442.735249	1625.393396	1850.482755	4237.020121	5581.334883	4967.056971	3618.475864	3599.231559	4040.298651	5161.078159	5187.41854	4840.060929	4411.400447	4612.186458	4536.35726	5042.76119
668	2286.484942	2123.690836	2012.812018	1430.641608	1687.94019	1788.439054	2161.844223	1764.914056	2031.412674	1243.29616	1770.167364	1889.654098	1996.316466	1989.083674	1927.447735	1570.809766	1846.046148	1864.752333	2134.262949	2126.32239	2222.673771	1446.918484	1801.947422	1873.494257	1974.738731	2007.548142	2033.722793	1619.840604	1706.767563	1793.773016	1929.561393	1958.567925	1910.780637	1612.657601	1758.18852	1880.795996	4843.961657	4422.456198	4854.226807	4677.830153	4563.603147	5185.438177	5251.808879	4873.479394	4555.921316	3461.251474	4407.986501	5223.901889	5102.213296
669	1986.563335	1923.133317	2199.261222	1422.586908	1808.383061	1908.889529	2007.220723	1998.083577	2108.373502	1870.620556	1935.053197	2090.312296	2189.274115	2094.668263	2239.301743	1546.236738	1622.405124	1843.676002	1806.786529	2151.972815	2214.394108	1595.574462	1933.949987	1950.403837	1947.760354	2054.802171	2035.679179	1546.150931	1814.24298	1832.384584	1901.435529	1959.981441	1922.044244	1512.644943	1694.088559	1825.318563	6676.873474	4615.832157	5111.746847	3862.305065	5121.925888	4495.226397	4362.854286	5020.870664	4499.044521	4536.764114	3859.464148	4563.565217	5721.724441
670	1887.995064	2044.544138	2193.237668	1489.323693	1674.336755	1789.422271	2062.890054	1998.114861	2040.33371	1580.630725	1707.100031	1757.527176	1877.146485	2149.971426	1924.624912	1556.646504	1741.409091	1809.872596	2191.947788	2121.360608	2051.177133	1835.10652	1752.811157	1909.570669	1877.673872	1895.687508	2079.665379	1419.513792	1664.695032	1823.741624	1921.257989	1943.448953	1940.286374	1363.357537	1876.193925	1717.973787	6487.56735	4988.310095	5390.000114	3959.334716	4396.309097	4368.089478	4262.579252	4655.57807	5095.07203	3740.432457	4269.174311	4370.687027	5174.353093
671	2034.385919	2086.139799	2040.043917	1531.391206	1530.498519	1787.771231	1711.048239	2031.229164	1909.42696	1552.682227	1829.996784	2043.674763	2008.379656	2095.713791	2009.753648	1610.408648	1876.227454	1925.670244	1967.494343	2012.008976	2159.056657	1686.60786	1746.281594	1857.125859	1926.915577	2035.343986	2022.126823	1284.707918	1964.70188	2020.030259	1994.887562	2092.747334	1876.003702	1446.331733	1676.185577	1871.970519	4450.342121	5560.974714	4740.762191	3797.366257	4228.623819	5169.170741	5402.493657	4995.372412	4884.592552	3986.338277	4224.961707	4808.111035	5973.505991
672	2645.943939	2156.599153	2089.437841	1984.476519	1617.502882	1680.114642	2055.678691	1892.482585	2339.192456	1528.871124	1858.02227	1997.435163	2026.153521	2011.701913	2132.053932	1755.035035	1978.651734	1868.727266	1851.26907	2070.104362	1935.672728	1235.755144	1540.113467	1838.471564	1864.795541	2128.551104	2118.31443	1577.983466	1648.310659	1867.624419	2059.010624	1899.543212	1958.424834	1533.89035	1726.078356	1808.113166	4820.597783	5193.987313	5213.711744	3580.584279	4298.101796	5137.408415	4877.041041	4953.762449	5272.533813	3485.807621	4538.389315	4601.479699	4199.811802
[truncated: 328 more rows]
[truncated: 95 more columns]
