# Supplementary material for: An Evaluation of the Plant Density Estimator the Point-Centred Quarter Method (PCQM) Using Monte Carlo Simulation
Source: PLoS One. 2016 Jun 23;11(6):e0157985. doi: 10.1371/journal.pone.0157985 (PMC4919016; doi:10.1371/journal.pone.0157985)
Supplement: S2 File — First, second, third, fourth and fifth rows represent cluster-radius, cluster-percent, samples, PCQM-eqn and PCQM types, respectively. (CSV) [file pone.0157985.s003.csv]

cluster-radius	1			1			1			1			1			1			3			3			3			3			3			3			1			1			1			1			1
cluster-percent	10			10			30			30			50			50			10			10			30			30			50			50			10			10			30			30			50
samples	15			15			15			15			15			15			15			15			15			15			15			15			20			20			20			20			20
pcqm-eqn	"new"	"new"	"new"	"old"	"old"	"old"	"new"	"new"	"new"	"old"	"old"	"old"	"new"	"new"	"new"	"old"	"old"	"old"	"new"	"new"	"new"	"old"	"old"	"old"	"new"	"new"	"new"	"old"	"old"	"old"	"new"	"new"	"new"	"old"	"old"	"old"	"new"	"new"	"new"	"old"	"old"	"old"	"new"	"new"	"new"	"old"	"old"	"old"	"new"
PCQM types	PCQM-density	PCQMtwo-density	PCQMthree-density	PCQM-density	PCQMtwo-density	PCQMthree-density	PCQM-density	PCQMtwo-density	PCQMthree-density	PCQM-density	PCQMtwo-density	PCQMthree-density	PCQM-density	PCQMtwo-density	PCQMthree-density	PCQM-density	PCQMtwo-density	PCQMthree-density	PCQM-density	PCQMtwo-density	PCQMthree-density	PCQM-density	PCQMtwo-density	PCQMthree-density	PCQM-density	PCQMtwo-density	PCQMthree-density	PCQM-density	PCQMtwo-density	PCQMthree-density	PCQM-density	PCQMtwo-density	PCQMthree-density	PCQM-density	PCQMtwo-density	PCQMthree-density	PCQM-density	PCQMtwo-density	PCQMthree-density	PCQM-density	PCQMtwo-density	PCQMthree-density	PCQM-density	PCQMtwo-density	PCQMthree-density	PCQM-density	PCQMtwo-density	PCQMthree-density	PCQM-density
1	2804.37174	2823.340299	2864.752369	2443.203181	2726.77501	2763.668203	2389.779749	2513.270332	2633.046116	1799.066491	2164.585207	2275.140935	1670.886391	2014.865188	2116.979318	1513.377869	2078.448753	2182.094354	2393.662598	2520.90076	2486.305971	1769.96555	2480.415829	2485.182999	3112.241299	3199.816559	3290.287379	2304.295232	3034.809599	2935.115971	2526.833493	2251.543203	2212.618828	2059.948247	2044.260031	2132.439514	3127.328211	2946.020563	3008.330585	2741.392733	2828.027643	2848.326366	2427.194356	2399.106078	2233.600816	1754.189318	1970.029901	2206.671967	2108.137258
2	2809.288738	2746.260976	2975.962042	1959.419984	2288.042411	2396.437415	2185.043259	2146.934753	2300.229562	2023.584134	2339.635927	2540.704651	1672.14184	1958.588301	2150.467008	2175.464816	2098.254618	2159.078389	2657.934546	2736.00699	2790.270798	2391.354943	2666.977887	2760.348138	2339.644159	2396.245434	2441.497048	1983.446286	2509.05433	2705.88649	2279.012997	2149.948934	2258.438316	1757.060894	1990.839159	2249.978846	2483.887237	2460.728423	2696.531583	2506.730575	2946.518307	3059.558695	2309.423767	2452.075042	2509.520764	1858.343582	2205.236491	2160.264182	2004.886687
3	3434.685473	3435.013792	3108.664103	2084.043748	2342.508993	2515.511744	2627.354661	2343.811414	2428.537748	1610.684713	1870.661381	2150.23103	1757.482175	1938.359567	1997.253877	1488.8854	1803.297787	1993.390721	3776.263819	3295.076801	3058.56188	3008.661414	2700.122363	2795.077405	2786.887711	2739.852763	2602.142207	2283.109762	2272.62659	2423.369108	2516.069277	2532.533415	2565.456809	2001.270914	2439.647248	2571.372891	3157.936038	2822.368178	2676.19272	2112.504122	2540.478885	2624.710584	2174.851413	2331.771521	2209.358853	1611.448017	1775.538312	1948.417097	1645.953586
4	2320.30428	2371.055444	2505.406165	1828.050495	2811.5547	2842.133126	2365.780712	2361.19049	2643.880218	1933.175464	2005.838784	2323.375943	2084.009715	1998.132928	1945.682469	1111.287594	1418.379949	1735.404769	2487.237721	2573.171337	2462.539251	2447.486957	2932.094321	3044.772735	2887.028669	3249.155373	3069.602812	1695.452709	2322.530693	2371.566746	2030.259866	1876.87974	1980.786605	1718.408749	1888.92642	1999.259206	2652.818776	3083.115073	3018.806866	2215.337091	2567.12935	2689.260082	2033.76865	2190.366501	2394.112927	1832.667633	2053.131426	2119.748263	1834.434457
5	2923.61057	2865.021378	2921.594798	2015.446738	2229.997544	2396.415714	1908.137867	1934.40312	2121.820772	1535.747298	2020.358992	2090.14324	2102.868487	1899.231445	2015.858777	1651.256601	1911.412274	2146.206975	2729.561718	2645.241851	2814.105799	1994.555217	2662.962776	2633.83869	3325.790773	2861.176154	2859.909665	1682.064532	2197.321047	2273.268119	1916.249913	2034.153463	2204.87243	1776.003388	2213.641199	2349.233217	2309.545498	2470.813315	2669.056852	2463.927854	2880.806573	2947.324018	2425.689201	2164.428229	2253.593887	1805.239222	2158.137937	2085.597169	1860.558362
6	3418.889243	3083.774531	3212.933703	2108.83759	2290.798276	2406.464851	2371.92519	2203.354028	2249.743907	1612.428311	2098.186977	2246.844644	1327.324156	1593.954968	1757.430102	1321.599781	1609.54994	1989.805032	2867.915096	2937.805351	2935.260408	2652.277917	2669.705581	2769.135669	2474.722823	2938.493346	2844.659891	2578.915002	3057.444769	3121.657139	1548.449926	1847.348225	2028.513787	1948.973505	2333.192332	2475.586368	3284.436445	3289.734909	3221.021568	2177.223406	2549.607414	2621.345151	2232.646725	2439.684632	2293.519246	1978.829207	2009.670699	2263.385622	1465.760948
7	3046.317288	2793.132831	2735.097729	1836.97887	2326.929531	2515.35633	3082.946119	2893.985863	2864.72859	1833.811573	2185.555625	2328.582349	1807.747988	1905.363604	2078.372321	1191.124241	1611.023406	1899.167283	3293.657919	2858.12419	3020.469619	1827.154454	2324.131067	2461.147094	3126.855138	2764.893117	2588.749011	2250.391775	2473.612782	2650.163056	2054.483698	2255.876031	2323.304184	1474.309607	1587.317131	1827.830487	2857.433031	2795.832362	2784.729822	2654.785546	2904.283764	2864.617464	2892.983558	2645.022923	2678.268034	2086.547966	2570.647803	2659.282651	2278.003411
8	3783.780508	3513.119493	3379.070378	1761.610945	2532.163806	2666.53618	2113.039898	2264.217676	2256.528945	1883.726042	2110.13277	2308.629844	1947.886446	2154.563971	2249.155367	1341.210903	1732.449793	1808.743534	3068.858579	2660.420859	2706.99954	2848.565934	2973.624768	2745.229076	2561.800486	2437.427398	2418.577595	1986.707232	2346.134443	2716.070708	2317.501906	2455.84759	2506.885429	1681.764596	2017.084366	2171.783744	2687.584074	2473.441256	2543.314284	2005.7915	2517.712337	2517.25823	2329.762335	2321.925248	2407.279525	1730.436309	1873.424495	1963.108651	2047.052439
9	2557.958946	2480.992172	2705.107398	2101.094936	2349.775781	2435.275221	1917.863796	2207.064353	2109.030214	1937.623834	2048.342809	2261.933097	2256.347515	2169.318322	2233.860044	1070.341163	1405.684357	1585.533249	3222.605106	3209.760175	3183.040904	2454.290005	3120.151582	3124.195441	2226.575026	2480.866006	2453.018248	2052.307231	2624.470945	2786.274065	1786.60939	1945.865133	2065.998917	1658.5764	2102.151618	2051.707485	2525.1082	2685.828839	2699.287679	1982.87258	2214.152152	2234.097658	2077.535107	2364.990137	2507.930606	1779.938807	2229.975165	2405.923401	1970.923852
10	2579.905278	2780.379519	2845.248417	1836.133488	2389.441554	2533.532095	1978.59213	2376.764499	2480.435266	1683.290249	2058.949382	2348.986556	1837.84875	2205.740292	2028.714242	1736.812991	2051.82197	2130.881234	3865.536989	3340.317604	3215.950584	2443.253324	2720.030492	2699.491083	2997.333608	2389.457938	2621.213274	2178.932998	2452.609389	2537.005573	3174.640572	2910.062194	2693.30525	1613.338425	2036.002712	2161.600917	2437.965146	2559.011218	2611.119269	2001.266377	2475.663018	2642.589623	2228.99527	2357.182538	2441.277107	1757.879825	2170.906982	2259.382249	1558.209145
11	2855.15834	2961.719786	3094.96339	1532.827343	2182.504745	2359.413849	2575.039854	2524.464255	2478.209877	1800.532524	2197.961704	2351.429963	1364.263874	1743.014401	1702.275161	1159.264221	1747.55366	2070.084658	2963.098375	2961.888376	2976.342709	2932.746428	3036.56353	2837.662078	2802.57556	2748.046596	2760.839242	2082.058918	2444.090842	2484.317644	2712.173972	2757.082066	2724.423704	1956.367404	2220.26183	2516.965455	3031.914376	3090.609287	2670.878658	2028.195692	2499.236111	2629.353801	1912.676493	2134.933391	2311.630906	1827.192754	2157.117113	2371.457339	1904.161398
12	3265.745128	3136.229103	2948.6084	2002.407594	2360.556178	2391.782564	1650.349352	2130.607421	2099.117009	1750.065115	2025.45551	2220.049958	1331.109197	1645.325321	1777.6726	1214.498921	1837.502456	1983.651825	2607.781434	2630.078398	2799.480952	1926.228572	2611.382903	2542.383678	2330.570026	2747.310786	2381.517482	1826.632971	2413.038653	2851.706794	2509.278524	2460.624869	2778.294937	1924.118224	2402.933761	2459.325105	2480.237863	2638.949366	2410.615555	2285.343121	2541.837443	2689.261443	1870.587566	2058.473362	2038.101966	1664.570723	2012.17454	2331.084956	1852.249998
13	3133.857805	2853.847439	3035.781318	1989.045231	2366.105631	2604.268569	2023.202397	2148.683464	2214.907602	2062.898749	2160.863004	2220.865422	1902.661267	1800.527045	1901.783431	1189.206855	1482.473294	1678.684654	2781.593766	2968.163586	3115.460371	1971.865122	2725.445961	2644.182547	2247.136731	2396.975314	2549.188763	1807.365873	2366.376465	2653.815093	2003.150669	2198.351681	2180.797803	1682.752765	2224.511057	2310.703833	2857.554754	2895.172323	2969.702698	1699.709211	2260.69098	2460.107539	2572.852015	2328.146368	2558.726923	1942.779767	2058.023603	2098.176393	1774.166305
14	2809.19986	2802.496618	2817.003554	2511.843679	2669.183406	2736.142353	2611.382507	2525.703339	2545.587453	1318.351327	1631.54249	1860.54917	1532.659337	1729.322207	1963.683017	1040.596653	1687.95786	1857.083937	3002.309572	3230.368835	2911.170237	1935.848752	2243.646897	2564.995228	2847.776788	2629.777379	2521.10056	2726.974159	3033.263516	3222.583206	2451.869114	2655.320691	2628.755315	1480.056618	1824.35324	1923.398733	2546.018996	2820.8495	2713.141586	2378.806062	2756.785938	2729.750586	2826.168677	2744.693512	2962.08397	1793.534504	2141.709222	2163.648397	1533.590123
15	2763.856218	2889.202979	2784.638024	2514.788322	3019.560593	2930.378811	1865.304149	1941.540864	1909.342896	1670.802031	1960.262019	2088.193981	1616.688113	1932.850668	1995.891999	1597.720002	2157.130493	2303.273806	2588.650838	2692.044359	2970.224993	1819.249298	2281.750861	2355.453666	2683.59405	2952.792893	3125.290741	1814.06463	2188.166516	2476.784028	1867.551668	2184.077719	2228.953963	1224.56022	1571.930774	1635.133386	2375.322376	2638.753286	2696.288279	1808.697688	2195.68793	2523.677615	2382.354156	2333.204665	2410.182713	1790.244874	2190.065856	2364.631918	1945.1387
16	2163.692555	2617.935799	2881.976998	2173.132438	2520.796292	2507.994861	3053.924859	2665.313276	2858.574145	1992.936884	2356.648129	2708.13035	1249.081641	1633.031503	1766.29803	1317.897551	1608.764197	1742.105628	2743.213141	3085.116988	2980.048684	2681.602411	2824.117656	2569.718074	2835.581964	2812.836258	2925.734218	1609.626426	2000.847894	2122.153061	2208.937334	2231.81124	2483.532176	1903.448468	2371.646634	2452.021127	2799.777111	2996.457646	2915.967145	1997.384899	2624.882206	2775.133679	2654.22237	2490.951825	2573.960639	1561.113442	1772.678665	1993.811226	1826.318077
17	2917.407783	2922.979225	3088.460545	1503.333667	2157.550526	2405.907479	2024.748443	2526.348042	2672.457983	1596.91227	2008.675901	2381.551423	1572.132968	1965.539116	2202.862267	1638.309679	1757.898424	1914.522327	2940.292257	3020.746208	2709.490803	2365.329641	2580.394578	2597.231879	2479.266874	2594.960956	2686.434341	1516.762517	2060.961073	2291.192407	2401.502581	1851.457003	2073.203354	2421.586895	2844.223524	2855.904517	2589.488673	2641.228	2663.481981	1881.164779	2417.918275	2500.207115	2385.42854	2346.578033	2380.513499	1753.40599	1964.931225	2104.06415	2138.656397
18	3056.529202	2968.059946	3025.062867	2514.6149	2629.059033	2691.292185	2487.234987	2516.823145	2682.90332	1649.677894	2314.24713	2537.379264	2013.804812	2101.28539	2274.645983	1437.926186	1655.162368	1832.795116	2961.744131	2993.030513	2674.311934	2337.343779	2384.994536	2703.431893	3166.622737	3349.549557	3128.706873	2503.620096	2384.23485	2611.841775	2930.515813	2615.376576	2473.74292	1576.008782	1801.303952	1874.480134	2702.546993	3091.424394	3057.720362	1989.490598	2521.263079	2531.79252	2523.389406	2537.314628	2483.495132	1729.616458	1871.212372	2029.851713	1455.36709
19	2821.446907	3032.298804	3082.37023	2680.18859	2751.539482	2698.997656	2120.181696	2254.272421	2391.840966	1762.244373	2290.022123	2294.333825	2247.478382	1935.715785	1958.388803	1511.124317	2067.228139	2193.879117	2824.983037	2737.025509	2761.647808	2525.65717	2637.112225	2898.481331	2291.833257	2238.859666	2316.090354	2558.637161	2794.489624	2877.676194	2263.325839	2475.253619	2573.621626	1390.145251	1709.309466	1773.775888	2452.181178	2808.923514	2707.460836	2444.693539	2417.567976	2493.878206	2792.799681	2809.601015	2669.283851	1807.731367	2012.063928	2135.188336	2130.323286
20	3361.852426	3290.749681	3060.46912	2186.453788	2628.277657	2842.172458	2014.417123	2480.880594	2524.945286	1544.366243	1984.174947	2205.460722	1647.90793	1931.23313	2029.377527	1592.876639	2073.402867	1921.698948	2250.151847	2737.917587	2858.681969	2123.93737	2504.998071	2420.581807	2089.463732	2235.386938	2479.248288	2058.784708	2353.944784	2535.34734	1802.489015	2086.173595	2158.462384	1596.78472	2015.33887	2305.695315	2452.763051	2541.426779	2559.341515	2032.836229	2673.94622	2540.447326	1968.522838	2275.394555	2412.828068	1299.245759	1793.085757	1917.372757	1410.025594
21	2921.891844	3156.026436	3113.924828	2337.560376	2688.910903	2826.108481	1981.334273	2255.940395	2300.35989	2093.020159	2203.736356	2380.917674	1699.235169	2064.614981	2116.74973	1302.887771	1619.098706	1769.018289	4141.786628	3376.509993	3484.484022	2363.648121	2270.518499	2488.975697	2273.881576	2357.743338	2538.585848	2198.213037	2403.598667	2468.145095	2072.137573	2147.595258	2258.670651	1696.15214	2289.457269	2244.057326	2503.513986	2711.807811	2506.634001	1909.69508	2161.129286	2452.475248	1732.48036	1997.325614	2114.937501	1646.874414	1866.674727	2059.806434	1679.977962
22	2908.638747	3076.245335	2963.715719	1761.40447	2380.559056	2621.786957	2125.025341	2468.890934	2257.466983	2177.484787	2015.802609	2217.953267	1895.642399	2024.84194	2200.546221	1524.959505	1871.440867	1980.806131	2718.961009	3067.95051	2998.530162	2113.296874	2355.315448	2537.935701	2557.850626	2461.802312	2346.197381	1919.585706	2503.66864	2563.347963	2686.186153	2773.200664	2852.805058	2048.248352	2084.240583	2311.244526	2457.887659	2676.329335	2806.83334	2057.015959	2540.884697	2664.665925	2876.464908	2549.670231	2577.965741	2096.475606	2332.960749	2457.976684	1805.965364
23	3238.628491	3208.252646	3136.018673	2017.385188	2262.483587	2364.153966	1870.159827	2125.02646	2141.099986	1933.882999	2203.005875	2351.788929	1714.05804	1965.892492	1941.582182	1201.422747	1724.036617	1867.605165	3260.239554	3594.452973	3503.458374	2189.227633	2663.558015	2703.956481	2089.996056	2201.237027	2126.586449	1730.241453	2238.05698	2283.762464	2001.189281	2074.209762	2235.631947	1464.594591	1744.949876	1780.067876	2794.1464	2948.436484	2788.372593	2455.713562	2791.602208	2858.778248	2873.295177	3003.137668	2679.303577	1652.13919	1793.898877	2016.759465	1932.260082
24	2658.526568	2824.241347	2917.417092	1861.396156	2344.757856	2355.410606	1932.566747	1996.588343	2218.007333	1401.736848	1706.21166	2084.508542	1747.032107	1942.504955	2051.10283	1401.945911	1741.732164	1946.598067	3214.511224	3247.759894	3306.924144	2296.758395	2467.228557	2598.717967	3394.34569	3125.581158	3078.297603	1971.695424	2575.070673	2890.318961	2449.010383	2608.854024	2810.906441	1570.502707	1935.566142	2190.984962	2465.250899	2723.581638	2597.133094	2001.319306	2392.993386	2566.210486	2410.153402	2611.390704	2635.27099	1653.364232	1919.421773	2031.126536	1940.081321
25	2357.65723	2614.781375	2723.9676	2372.264737	2582.770375	2669.683974	3053.995364	2430.505502	2480.148271	1663.322379	2266.219336	2474.288815	1630.660485	1876.150049	1987.389818	1480.652442	1739.633236	1812.038542	3140.548474	3156.366531	3277.766867	2048.928168	2235.40078	2377.556797	2081.58919	2222.308627	2446.736123	2335.925582	2727.223897	2562.309946	2108.907433	2458.400575	2694.236872	1711.663493	2029.197589	2179.819233	2428.71396	2627.300541	2664.573384	1883.506523	2489.821955	2810.562117	1965.816826	2388.787057	2301.064691	2024.911584	1976.806698	2231.129776	1799.251488
26	3079.784995	3016.066537	2952.142326	2353.461527	2843.356229	3053.704771	2505.24788	2751.060649	2711.035271	1909.077537	2037.783318	2227.456696	1324.202768	1474.993196	1644.334978	1281.342026	1710.628814	1965.157908	3425.627223	2833.829889	2722.894155	2378.736113	2867.044549	2918.176246	2721.116341	2912.365621	2939.170574	2233.847035	2463.544744	2818.710112	2233.297547	2403.925051	2430.223911	1936.586386	2150.111911	2205.809627	2542.762569	2800.396241	2903.964102	1926.455877	2315.921811	2481.147735	2564.558591	2742.55222	2733.805035	1908.53689	2484.779691	2429.431302	2155.331751
27	2878.341192	2999.684298	2784.137256	2101.130854	2688.859252	2755.570951	2002.476711	2214.943104	2233.676073	1422.801711	1687.759068	1969.226947	2099.42616	2089.125037	2070.92393	1290.870751	1573.485765	1861.666935	3495.905703	3189.750075	3117.283506	2643.940988	2839.376256	3043.485416	2051.619968	2336.397961	2538.696744	2925.03885	2967.725455	3027.100647	1933.47135	2181.255908	2357.969188	2033.168805	2209.742161	2502.251327	2559.905072	2579.712517	2870.879803	2171.349392	2423.264412	2596.538795	2424.017051	2581.397216	2623.346095	2412.629413	2536.873885	2379.47711	2047.484795
28	3224.825483	2921.041782	2896.721764	2112.174092	2403.27503	2674.547914	1955.1196	2262.749575	2397.351803	1575.122389	1948.247861	2337.077855	1830.237016	1894.840316	1987.043742	1653.645618	1502.18424	1712.578502	2787.802625	2750.41143	2622.72376	2458.010908	2450.484697	2494.155288	2685.729967	2733.095023	2645.647486	2080.522722	2207.982639	2505.270427	2621.555939	2212.297166	2643.926354	1312.206421	1821.81933	1909.912737	2821.659504	2459.337239	2594.405861	1670.267539	2149.530361	2379.46782	2334.241236	2287.627967	2227.787958	1970.203906	2288.68674	2455.31265	1687.813713
29	2591.045185	2607.771538	2707.444467	2459.951589	2668.924399	2652.219146	2114.093581	2359.970189	2377.423098	1853.068936	2252.275731	2425.102046	1577.709325	1714.385599	1889.486565	1201.13849	1503.695083	1694.941623	3812.298393	3329.225587	3295.063753	2508.619756	2641.21286	2713.302808	2697.602158	3088.678112	2793.544575	2648.096344	2752.252176	2929.930256	1868.2285	1896.833378	2041.211039	2024.1385	2348.114342	2094.078508	2572.727183	2509.289428	2527.166996	2039.007251	2532.753433	2687.813054	2203.057175	2446.307712	2619.352899	1700.673813	1862.306076	2127.365381	2105.117318
30	2502.698539	2550.031674	2912.208133	2440.338544	2628.987031	2894.447537	2665.505209	2609.830478	2690.829121	1953.650308	2174.130631	2460.029266	1833.527191	1929.971572	2127.433156	1309.607995	1450.153642	1762.833609	2300.582057	2512.978219	2634.83629	1921.761758	2259.96792	2417.401575	2705.137023	2572.931847	2573.880758	2182.467979	2691.234838	2781.185874	2119.898152	2182.079847	2148.768015	1602.084535	1919.673851	2046.802537	2652.006413	2751.083622	2725.194028	1956.103003	2238.033099	2399.158941	2184.050888	2305.278285	2298.272255	1968.387825	2282.373446	2313.707619	1870.359008
31	2910.139685	2921.773251	2707.661745	2312.791735	2703.646273	2575.646332	2594.966301	2293.91998	2305.196382	1841.328149	2318.19773	2290.649878	1675.569803	2127.09612	2196.662431	1217.093679	1751.021889	1781.030958	3138.069935	3091.423211	3108.56877	2095.987912	2558.275018	2717.084149	2589.757393	2716.186651	2794.5943	2438.879658	2728.71322	2794.768427	2181.346599	2435.636566	2695.990974	2142.514197	2291.3313	2368.182057	2813.59143	2864.890203	2763.930782	1879.854178	2391.73763	2670.645066	2808.668942	2825.536642	2653.282867	1743.098012	2053.179588	2138.365851	1928.056584
32	2525.813793	2638.48333	2888.454027	2067.529482	2655.324238	2667.365081	1857.483267	2207.485939	2381.178018	1661.299102	2100.86032	2314.142029	1703.626035	1895.298226	2017.888045	1263.220938	1936.217883	2381.788655	3179.318759	3446.548339	3009.46129	2653.774899	3131.340049	3038.500468	2593.222483	2770.892243	2625.489579	2325.218981	2245.081708	2530.715638	2078.124581	2451.923978	2300.371437	1530.258204	1831.538692	1870.105762	2053.179127	2332.484638	2513.78012	1938.129885	2554.217684	2653.814779	2333.399506	2120.108087	2266.208708	1572.870871	2058.286385	2121.50265	1651.618415
33	3207.893927	3148.402927	3358.828013	2092.821058	2379.096337	2540.690152	2611.741509	2574.608847	2413.545192	1791.405498	2045.13186	2186.623511	1693.655173	1796.790126	1850.020008	1390.272117	1797.971425	2003.533871	4041.627059	3532.783258	3314.712892	1908.428143	2063.343277	2342.758419	2966.141563	2914.710144	2850.30548	2412.68247	2380.930109	2386.355147	1913.358169	2232.561411	2538.298736	2168.17	2400.855652	2520.083794	3340.510141	3073.366388	3142.608183	1802.867393	2507.547409	2754.803422	2859.525149	2794.285671	2636.084498	1745.340111	1936.404076	2058.270633	1761.014267
34	2319.242267	2601.105183	2672.259428	1565.840325	2068.364498	2265.805366	2590.137255	2588.509679	2634.55256	1877.694557	2268.693805	2351.307953	1731.66727	2020.738429	2002.549155	1302.408799	1687.348864	1793.219187	2875.681982	2940.469366	2999.05094	1951.905741	2259.148765	2400.992105	2847.096019	2580.512741	2567.049287	2754.950191	2714.711169	2626.625513	1807.267419	2132.519626	2356.517703	1912.716506	2260.517492	2601.902192	2887.051704	3005.870349	3012.669767	2059.974025	2425.544775	2685.355176	2263.892445	2375.996021	2570.701808	2176.799098	2438.263445	2492.208454	1913.926578
35	3541.227006	2833.782	2968.002206	2183.155693	2454.853396	2669.071346	2563.257804	2710.313518	2591.173476	1923.323115	2160.882038	2215.310668	1798.994169	1903.97526	2082.528552	1376.948971	2003.776418	2076.012398	2926.80004	3019.743726	3025.043718	2743.905795	2963.320606	3404.120813	2507.188115	2547.77951	2614.80311	1474.370831	1958.596099	2167.986198	2204.87231	2160.218877	2187.072183	1310.380018	1821.850656	1975.596357	2948.087909	2689.839587	2816.031602	2573.76204	2994.320096	2980.953686	2322.692059	2363.283762	2256.695573	1712.742536	2197.28827	2190.529473	1613.234555
36	3089.506417	3252.216615	3183.327416	1935.077566	2453.224162	2613.077032	2118.323723	2252.676333	2168.477781	1785.149513	2186.145344	2436.552525	1687.924025	2024.377055	2083.336854	1150.080863	1395.518846	1652.771219	3381.467715	3274.192893	3233.612242	2627.945505	2759.806475	2907.455661	2688.506585	2427.636306	2527.130733	2152.701084	2419.535097	2506.658451	2309.17178	2699.263453	2629.274361	1553.148253	1715.329041	2043.578301	2579.821417	2922.596785	3068.535947	2344.902851	2717.906599	2597.900292	2385.779697	2425.238007	2603.41326	1792.977021	2170.407209	2254.27632	1868.917446
37	2823.706291	3036.247555	2835.879544	1707.613064	2432.930508	2619.160539	3127.639898	2599.819048	2644.852748	1790.326735	2090.023181	2258.224328	1650.265898	1779.763264	1903.207462	1421.780121	1797.550705	1910.036503	2531.232358	2434.369441	2653.243386	1909.297954	2376.873343	2598.34009	2992.399852	2673.115929	2692.839391	2546.988406	2752.250515	3200.435235	2084.806509	2414.078808	2437.574138	1593.002164	2287.713051	2363.86083	2290.200655	2460.385524	2583.951083	2056.922158	2494.099877	2527.656413	2077.231479	2203.528117	2382.220395	1436.047029	1845.413921	1996.512871	1682.820613
38	2848.069087	2791.536835	2992.366294	1870.7176	2536.831358	2546.205425	2395.603025	2660.470833	2455.192708	1542.353357	1964.816226	2252.429802	2223.958758	1984.850394	2062.365051	1601.273935	1686.918612	1858.01325	2431.163359	2765.363439	2954.514128	2107.198781	2302.793634	2530.527791	3016.653898	2902.123171	2753.268681	2239.767495	2527.614185	2597.334793	2022.865115	2240.54169	2434.145789	1725.079536	2136.558854	2113.675812	2717.380494	2624.217946	2776.175811	1780.982152	2328.633768	2383.535592	2444.966697	2148.895626	2221.580254	1675.360314	2048.524158	2168.022225	1884.710177
39	2268.168305	2339.082348	2479.303964	2001.498648	2183.333757	2210.742608	2026.844685	2367.046916	2412.869021	1639.686515	1890.007362	2162.81389	1523.305127	1798.943799	1937.305821	1595.508081	1860.851054	2191.705114	2955.406048	2834.738584	2880.072211	1998.139048	2484.962964	2609.010234	2487.713087	2837.19318	2882.70331	1875.663763	2348.624108	2539.710264	2338.930288	2573.31943	2789.67706	2109.250983	2281.294714	2419.773884	2563.978765	2659.049558	2850.920341	2050.232629	2444.613156	2581.110344	2212.916182	2116.51223	2230.119115	2133.955458	2291.344053	2396.629309	1721.579749
40	3176.010554	2887.284431	2806.376434	1845.629166	2284.146004	2503.710092	2322.942107	2576.376932	2428.363417	2230.024064	2428.009858	2422.134681	1897.044643	2214.372036	2395.756523	1206.200817	1416.540507	1586.392445	2275.907042	2501.692914	2692.05103	2013.798183	2503.597285	2704.457019	3024.616022	3266.930712	3097.929506	1999.397539	2564.978148	2585.391083	1845.558055	1995.95039	2130.449831	2367.306894	2650.075163	2407.939364	2505.993251	2450.130787	2505.314188	2178.612054	2438.569437	2594.655021	2299.042309	2268.208979	2244.896019	1805.980469	2083.373081	2266.280971	1999.148904
41	2606.49301	2994.64727	3017.086182	1663.17117	2004.599148	2256.108189	2474.516764	2163.095	2314.766757	2000.078436	2325.753789	2413.785508	1348.088078	1520.387202	1782.891547	1784.444946	1997.157494	2070.663623	2649.209538	2749.864184	2779.52075	1824.330988	2156.939686	2485.149939	2396.839999	2459.441502	2485.188233	2248.509186	2415.470048	2619.123331	2258.206357	2425.308051	2493.010324	2453.164986	2312.499832	2298.710797	2710.133888	2766.848424	2867.413986	1905.81119	2459.64201	2500.725262	2109.616225	2015.323498	2096.599156	1561.544233	1913.480705	2004.198376	1802.066185
42	2767.150651	3045.684668	2842.008961	1928.279364	2705.674025	2450.378622	1868.723813	2276.549259	2495.364447	2082.02303	2092.164977	2198.74443	1645.830588	1795.560585	1927.846685	1526.002645	1812.241928	1961.38961	3554.516688	3336.229052	3202.701394	2225.809333	2642.476405	2365.841247	2436.858279	2522.5658	2555.037793	2088.856645	2536.391548	2415.860279	2912.188933	2862.125058	2769.813193	2121.832479	2251.051401	2628.98718	2835.01321	2683.575892	2736.043797	2298.998861	2311.923262	2420.973873	1843.245985	2258.921651	2485.670885	1367.582483	1679.193247	1902.421615	1971.946008
43	2300.313642	2562.097611	2760.739718	2014.276707	2621.732358	2577.260874	2162.636472	2239.751355	2367.658373	2240.728022	2172.681439	2328.650172	1623.802595	1777.251859	1929.043339	1511.160658	1508.864843	1639.113848	2859.623071	2914.377322	2987.57591	2223.065311	2794.118749	2848.019827	3126.368803	2616.128012	2557.711989	1992.808895	2464.533134	2683.547089	1986.940264	2100.395765	2120.621298	1783.215878	2018.787331	1949.473466	3050.50746	2591.67408	2656.112752	2197.813944	2588.843446	2702.315772	2334.361937	2288.35692	2371.74239	1536.147014	1941.902163	1971.616715	1601.906422
44	2644.88719	3090.463702	3006.311596	2024.964474	2521.703627	2548.711296	3051.130643	3250.201423	3320.880962	2113.468352	2253.734712	2414.196003	1648.448099	1867.457446	2085.581417	1514.474063	1674.667702	1936.884434	3598.651097	3314.905034	3318.452551	2357.929464	2456.412937	2801.107166	2865.373533	2596.663876	2702.010379	2393.608025	2379.895107	2486.271559	2329.038687	2537.025431	2777.221103	1549.718683	2022.188442	2159.330992	2607.174834	2774.530045	2904.586823	1995.979945	2212.688102	2385.035664	2030.792419	2221.403755	2218.864343	1764.84573	1939.903381	2051.642455	2100.206568
45	2098.166074	2512.852697	2534.495436	2484.100153	2754.815085	3088.765675	2083.964727	2157.824691	2292.037393	1608.93256	2055.293207	2117.935562	2466.128866	2750.592058	2742.533301	1594.621561	2054.109695	2554.378789	3849.485747	3230.503745	3180.281118	2436.294122	2401.582436	2551.383963	2019.042346	2244.68345	2306.888486	2311.247657	2685.572469	2630.649234	1829.437639	2189.576165	2182.947013	1450.282531	1764.208966	1693.934407	3198.370951	3267.847934	3134.246028	1833.616726	2297.735128	2508.091292	2206.668579	1934.179963	2141.315836	1631.922368	2010.064115	2254.982413	1927.490257
46	2993.10292	2756.901666	2882.681178	1692.413822	2179.909834	2401.115343	1931.513878	1973.605181	2077.471955	1780.409744	2210.316265	2385.11172	1835.721733	2222.670915	2403.561935	1114.097961	1336.936169	1480.591023	2711.241851	2428.677119	2523.317068	2408.673267	2439.143273	2565.042823	2430.527739	2690.82381	2611.111033	2729.950632	2621.536908	2655.187515	2421.571046	2359.668513	2437.421194	1673.062665	1879.743923	2151.277983	3023.423064	2950.017811	2949.152985	1807.484704	2502.746871	2747.854339	2636.596714	2103.137973	2204.063533	1887.14315	2154.800695	2098.283171	1990.09684
47	2624.276932	2737.025515	2702.537769	1928.54052	2342.537868	2506.48205	2209.925994	2427.42651	2423.860528	1940.743099	2021.31853	2239.873156	1591.099777	1805.748141	1882.334347	1061.349486	1523.09523	1723.015702	2642.423161	2626.538893	2491.426412	2427.601285	2673.797265	2597.183059	2074.346593	2200.009856	2347.274059	3062.164344	3111.897401	3415.130229	2653.545429	2540.344204	2538.675194	1657.425856	2029.481353	2119.974713	2766.603922	2857.857407	2806.648459	1859.310047	2431.642612	2565.700398	2418.138775	2720.130127	2683.208138	1728.792452	1901.68167	2038.679275	1506.12811
48	3424.051625	3125.903233	2822.143073	1957.088244	2341.180463	2427.86895	2804.545627	2614.779938	2443.771819	1738.679795	1888.178437	2114.718076	1464.813134	1688.045808	1879.360083	1262.074471	1603.54567	1710.457511	2950.251604	3026.985542	2850.465807	2102.521132	2444.477731	2411.184134	2738.147512	2621.904721	2751.600918	1890.548545	2266.972752	2429.898309	3383.599704	3182.278394	3102.036106	1239.200517	1737.168195	2056.869499	2283.689609	2497.761446	2505.340272	2352.106907	2309.723068	2589.356684	2327.439098	2310.180017	2452.689842	1810.239175	2302.570683	2460.711726	1616.54535
49	3385.238981	2572.735897	2720.344724	2195.513709	2481.459015	2659.374644	2637.985063	2632.749684	2597.525701	1814.757511	2567.951117	2757.05463	1463.585468	1625.093384	1700.343504	1509.606474	1906.633808	2127.882859	2986.818633	2811.592612	2829.334157	1954.923479	2283.752101	2562.302725	3085.550913	2930.041341	2903.471658	1793.815916	2328.358877	2697.54507	2529.326539	2322.279801	2630.426373	1780.880448	1880.715375	1972.666999	3216.755253	3339.654355	3140.045799	2289.044467	2567.661657	2686.417495	2393.663077	2244.155262	2344.255383	1922.402752	2147.928791	2300.506259	1983.434068
50	2924.920631	2884.392539	2765.836771	2059.864779	2552.836448	2704.688389	2087.125809	2266.449546	2564.172942	1849.471019	2279.880643	2375.297238	1923.759278	1934.181415	2367.907819	1983.130393	2299.03423	2403.759225	3146.687374	3016.561113	3490.558046	2084.225453	2263.423065	2445.752403	1911.571192	2257.70241	2458.554309	2204.436984	2435.553093	2337.752726	2100.631858	2229.456006	2440.892978	2505.460022	2500.547588	2633.361959	2527.792393	2630.631966	2523.069298	1643.748186	2187.619809	2384.858225	2383.892292	2299.330832	2287.165758	1750.48077	1885.490139	2064.563435	1550.444386
51	2171.07964	2620.161039	2641.231895	2582.934656	2614.737675	2742.056281	2360.392693	2496.535349	2426.666264	1722.711185	2161.432762	2372.300166	1367.70235	1811.861136	1933.131382	1429.073377	1679.176882	1935.602308	2707.475115	2859.08778	2905.234016	2079.217837	2533.213031	2618.046933	2381.690221	2524.39	2674.088772	2231.902297	2436.191193	2793.712195	1991.596063	2443.523568	2559.349187	1628.383586	2227.530555	2404.630343	3076.60768	2703.104457	2745.835403	2084.228499	2530.991052	2763.074562	1837.490298	2465.297024	2536.174282	1723.46311	2027.188415	2243.348847	1816.376877
52	3079.662034	2988.555925	3044.258048	1927.2122	2476.883935	2668.57936	2448.0298	2729.196904	2532.162538	2141.604385	2270.627249	2328.490223	1454.153236	1784.260302	1861.942556	936.24661	1445.591938	1655.938126	2367.341246	2642.280932	2830.421086	2127.135107	2436.155705	2649.516767	2481.496525	2617.940964	2811.625253	2501.085132	3110.366329	3118.668446	1732.82247	1983.704469	2079.761805	2036.460429	2367.322314	2694.680514	2560.537066	2753.104849	2760.906902	2227.828819	2438.951434	2644.038877	2459.323423	2281.687574	2258.190454	1702.929434	2148.745135	2298.319463	1863.186919
53	2790.703912	2771.269157	2758.834053	2151.555515	2578.810002	2570.887985	2380.028344	2470.693482	2779.381391	2121.34362	2429.444175	2794.733374	1904.794729	1911.804014	2037.616054	1323.844339	1701.896747	1910.288543	2633.612783	2690.008734	2726.360868	1996.019029	2199.545331	2350.012342	3193.145451	2818.678217	2841.24494	2287.217693	2592.167429	2804.403777	1943.388205	1898.110768	2130.152239	1594.388555	1959.494386	2075.657746	3059.191936	2730.282644	2785.943401	2009.931909	2282.798655	2618.670796	2810.432337	2569.57448	2800.935218	1692.751495	2019.531742	2132.491077	1734.984431
54	3009.620239	2930.511368	2979.244755	2177.527389	2704.30853	2758.893873	2216.104612	2244.214378	2403.20083	1795.400471	2099.454102	2138.007936	1340.936724	1669.543206	1893.782975	1268.062377	1710.857621	1923.920087	2712.28241	2896.950812	2997.308786	2295.458065	2710.724969	2687.778044	2659.317502	2339.170692	2225.317738	1824.166503	2453.310718	2687.911279	2768.413426	2842.695592	2719.105414	1778.502592	2060.151859	2455.367287	2914.047009	2737.844638	2778.47329	2085.958789	2515.516807	2623.704896	2117.025479	2538.247367	2632.468502	1519.301176	1845.167332	2027.334044	1957.162968
55	2498.454393	2695.644257	2767.657287	2157.139589	2615.703544	2600.349856	2057.471373	2646.421439	2774.165284	1688.592098	1990.844681	2175.350734	1993.764147	2034.697289	2093.037842	1852.518878	2088.210354	2302.518614	3542.901071	3201.641383	3167.939272	1938.116207	2372.901785	2645.172715	2403.133937	2731.378151	2859.123013	2651.128197	2933.917751	2953.59487	1960.266639	2373.817888	2459.365752	1742.21182	2211.848572	2531.622487	2417.075648	2684.619965	2524.893695	1853.107528	2332.745321	2627.608169	2328.998407	2236.336429	2214.612245	1993.307373	2030.926922	2294.892942	1667.291825
56	3366.859468	3103.782664	3210.194711	2318.515273	2616.951617	2705.792385	2247.886837	2504.066628	2652.273987	1490.416923	1977.431853	2078.476154	1813.815832	1959.885406	2122.81472	1248.731674	1670.663633	1714.985002	4376.468056	3654.120036	3472.930922	1776.931105	2693.750648	2961.833663	2718.823268	2475.3922	2428.392799	2895.470158	2907.53963	3097.703947	1731.158177	1996.015117	2192.188893	1294.492253	1668.812516	1766.809761	2219.047452	2401.048667	2426.152838	2344.813641	2694.044344	2754.298921	2298.606756	2126.366297	2172.153648	1610.15472	2077.197347	2214.535906	1912.832872
57	2896.940989	3023.308721	2927.249785	2023.575271	2557.072755	2563.034603	3301.804	2874.365903	3006.592418	1698.551007	2010.606249	2268.108794	1645.067822	1847.707033	2028.675196	1099.957067	1443.190586	1598.580754	3173.715776	3033.439123	3369.127853	1781.325837	2298.233315	2503.471109	2461.777641	2640.902604	2643.230162	2221.437461	2751.461438	3021.970435	2130.065044	2036.301297	2171.642836	1532.487198	1920.183773	2014.928563	3166.943253	2860.0805	2605.084318	1786.560655	2311.220275	2540.762035	2024.113548	2098.114851	2238.127805	1755.182156	1840.832971	2033.973888	1605.005083
58	3476.932166	3191.9011	3171.763055	1905.853898	2522.259937	2542.164162	1702.19278	2204.270631	2376.461932	2354.772675	2350.573535	2251.678454	1543.288473	1847.304601	1936.360627	1252.967214	1628.124723	1906.968558	2690.66952	3011.4222	3039.765451	1888.970558	2270.718791	2363.03114	2706.817884	2501.144272	2581.312253	2197.536091	2699.130174	2754.72664	2019.390994	2241.040979	2400.322226	1681.664695	2359.500565	2392.602928	2658.481468	3069.081259	3069.632028	1997.126293	2331.423788	2524.526559	1700.89278	1794.576727	1974.668923	1783.343789	2175.503579	2332.245358	2020.742384
59	2620.830789	2745.422178	2686.069317	1798.56943	2332.723886	2437.906961	2222.26835	2749.793033	2831.765077	1705.959778	2173.926477	2215.298907	1721.358624	1758.746246	2017.717507	1138.151523	1541.693759	1779.321414	2668.829951	2463.538503	2549.684425	1903.763076	2438.44866	2687.928255	2316.96965	2564.403688	2644.886421	1681.059801	2062.667965	2258.116638	2619.591749	2363.393715	2377.613655	1685.124748	1982.316695	2235.138072	2315.393214	2463.134525	2486.024412	2221.043108	2623.398339	2644.063144	2107.658209	2156.003124	2284.845135	1585.633026	1932.141717	2084.131782	1698.543048
60	3328.665588	2751.410327	3106.105481	2158.591274	2768.525573	2908.631219	2267.239789	2417.956789	2435.806276	2193.018958	2304.176058	2419.797861	1971.840739	2229.846705	2389.432124	1245.512958	1580.281701	1702.115578	2520.008849	2772.141099	2785.059999	2121.971268	2658.869191	2559.643454	2657.926935	3027.896089	2956.362663	2287.13639	2340.053953	2405.335569	2956.390139	2968.06215	2833.391288	1545.874647	2017.539611	2121.548124	2561.28962	2726.280924	2906.68498	2136.612535	2714.337651	2787.321646	2313.901902	2282.96244	2314.467947	1787.403148	2236.712308	2240.217696	1373.523365
61	3038.921282	3104.948984	2997.59647	2049.719065	2601.168801	2785.113039	2251.218384	2185.203646	2422.195147	1839.026437	2387.784736	2583.94442	1975.388429	1856.550993	1877.978787	1216.552838	1597.954001	1685.193535	2833.22388	3372.867393	3240.080876	2615.013176	2975.648689	2921.30971	2418.925983	2605.208981	2599.579159	2857.439857	2864.206868	2692.313125	1876.232324	2240.309566	2255.655595	1629.022667	1872.455459	2070.590651	2729.220753	2869.640851	3048.598222	1758.791549	2222.466981	2453.003256	2215.033677	2152.479828	2367.887659	1681.486665	1868.299616	2017.031562	1796.574689
62	2458.075603	2780.407235	2834.058855	1877.996724	2374.533232	2475.833044	2199.114448	2400.345368	2611.266142	1438.725502	1874.771311	2165.045686	2360.873305	2414.782845	2486.536268	1303.479867	1643.194051	1828.705879	3423.183918	3685.036612	3636.576992	2192.297716	2316.910839	2494.059455	2182.199637	2500.461667	2571.01026	2016.583403	2401.641649	2430.108831	1651.062536	2020.340994	2037.527982	1421.235039	2028.030121	2169.158608	2390.035218	2569.211541	2563.289927	1899.445354	2454.508603	2555.781576	2365.814887	2260.4078	2446.851871	1606.829319	1938.701247	2034.694402	2050.70852
63	3078.522903	2924.153572	2827.542535	1972.967105	2264.893264	2251.358984	2108.439895	2396.672704	2153.482433	2572.909907	2779.432863	2788.538433	2050.671836	2197.586437	2378.428473	1195.875788	1512.609405	1695.140727	2828.257718	2821.236033	3007.960367	2242.554644	2520.7608	2767.558171	3345.163184	2808.530726	2683.065711	1761.373727	2165.709561	2387.433348	2127.714049	2436.787358	2601.797741	1924.672562	2088.969097	2303.066667	2922.92237	2813.327994	2682.889731	2302.437098	2545.167739	2680.984744	2325.07011	2195.767564	2186.580264	2074.224	2222.561333	2376.680234	1630.716842
64	2609.202186	2787.343006	2616.189538	2057.140153	2237.660416	2295.277589	2008.919608	2267.045468	2385.306475	2138.133798	2266.081992	2256.447503	2108.351113	2228.597556	2406.414239	939.0416466	1427.523955	1634.711594	3312.91798	3013.287306	3024.137973	2688.82937	2820.132374	2723.178981	3850.902861	3497.952716	3245.148297	1583.552169	1989.667943	2233.840664	2378.808398	2591.70903	2398.947506	2361.180574	2705.427576	2722.955439	3017.235463	2904.713017	2704.787267	2024.835852	2467.919523	2548.502708	2548.036219	2591.536724	2493.492407	1657.658515	1985.329832	2161.930079	1954.826767
65	2181.728525	2394.154197	2830.165228	1978.728253	2546.574534	2502.107259	2055.252046	2018.915053	2153.648776	1586.734592	1886.825278	1969.977147	1718.502876	1538.504603	1763.194446	1115.673883	1485.459669	1617.726828	3544.561956	3236.400745	3207.479638	2287.762944	2726.860312	2846.915492	2947.556099	2804.116851	2655.27444	2078.959608	2452.145767	2649.34404	2386.443017	2153.400183	2293.285786	2115.356914	2370.411405	2655.907029	2996.563035	2961.510865	2960.335087	1810.488099	2333.574211	2551.491893	2004.478375	2027.678826	2185.018273	1519.541319	1754.164902	2038.328832	2353.384494
66	2587.675899	2907.911432	2980.58096	2617.082058	2833.695155	2700.310225	2548.514703	2513.379508	2426.658928	2091.959537	2691.958408	2569.542973	1881.433188	2019.055237	2102.987888	1609.136068	1909.426492	1886.627744	2761.945231	2938.58864	2885.841612	2104.999611	2630.417897	2552.650709	2097.145432	2437.27596	2445.877976	1924.408896	2253.165965	2368.072032	2188.819842	2465.158923	2465.091917	1661.231815	1960.829011	2186.837729	3562.443204	3240.610365	3329.242628	1986.564633	2394.798514	2595.950307	1973.78866	2264.291629	2360.660575	1938.540633	2033.739821	2316.257027	1711.770235
67	2420.934347	2905.595419	2924.322167	2234.686033	2509.889198	2693.356069	2745.618383	2468.544937	2645.886863	2036.429819	2082.447883	2352.107936	1771.331478	1888.637284	2056.06965	1989.421806	2147.837396	2153.978937	2876.376039	2787.374651	2777.733687	1729.118318	2345.559862	2446.849599	2046.551637	2251.211169	2370.922508	2370.478038	2820.853377	2876.224767	2309.598754	2284.072721	2459.609942	1488.001435	1822.134729	1880.116661	2622.29972	2959.8805	2986.075793	2509.048014	2786.154568	2626.71141	2386.40279	2340.588414	2334.85544	2182.747397	2143.315928	2157.233221	1720.366996
68	2367.221505	2563.27888	2596.635526	1946.544706	2458.438975	2576.268628	2059.453344	2659.345989	2784.574246	2016.460438	2089.578367	2171.214721	1930.050125	1812.559275	2000.368024	1562.186024	1674.105073	1812.79349	2963.671385	3150.287065	3280.001348	2271.779488	2582.846595	2905.360833	2476.12257	2536.327828	2467.989827	2285.052445	2494.453773	2764.740925	1885.334429	2026.360406	2192.432133	1376.648407	1757.307591	1944.97768	2968.016234	3011.25886	3157.989807	2062.395239	2403.16918	2540.095088	2367.944711	2491.655601	2423.196401	1638.748123	2046.820537	2160.108753	2050.177638
69	2909.590079	3083.183113	3084.737423	2155.11686	2728.535987	2765.620463	2331.047222	2272.543175	2325.467675	1852.510951	2469.898438	2693.171649	2011.819819	2031.635057	2095.9834	1741.614651	1965.240422	2226.137094	3326.226554	2788.352772	3005.984056	1880.740455	2369.179675	2557.530111	2688.883119	2539.432026	2635.630466	2496.661045	2963.332187	2921.430781	2250.557375	2747.297935	2834.55438	2175.703677	2436.674251	2768.784112	2354.051453	2483.483972	2693.442938	1997.408132	2452.581286	2725.422861	2094.852666	2210.518259	2243.50715	1712.049125	1986.734185	2096.262807	2142.417889
70	2875.355097	2950.665608	3026.166307	1974.957814	2381.226935	2623.313714	2236.857825	2512.832887	2541.915895	1822.248422	1876.612212	2171.04007	2364.349641	2004.416783	1935.240719	1237.12889	1484.803948	1656.522396	3404.43438	2975.405833	3009.911708	2112.482624	2552.554087	2496.423349	2443.118262	2813.329869	2644.787882	2031.478396	2450.784763	2509.031357	2107.628382	2239.415524	2346.485915	2369.171372	2394.648285	2372.6019	2858.458866	2749.959362	2747.101061	2158.367239	2741.234818	2590.720673	2000.763185	2138.59362	2297.999432	1791.488757	2128.843425	2376.112015	1656.653484
71	2762.661855	2532.319536	2582.144896	1942.39971	2243.479936	2449.849143	1702.029275	2197.040152	2278.334398	1922.096899	2244.379212	2560.208091	1666.106501	1952.997657	2235.585618	1281.789622	1462.752269	1682.571007	2903.743438	2905.076796	3157.853277	2044.860618	2478.472817	2532.922309	2740.626802	2713.096156	2653.870165	1775.121107	2303.975665	2472.141464	3024.832826	2565.442793	2434.096806	1637.767402	1794.907516	2111.780779	2530.614105	2858.100955	2851.227382	2141.899747	2597.01401	2765.006524	2242.119346	2553.175148	2639.700177	2082.143425	2332.874513	2576.849968	1764.822086
72	2703.175294	3020.996937	3108.780841	2043.994977	2602.451105	2765.882162	2389.067463	2364.351679	2411.121003	1876.628021	2003.95039	2261.813645	1932.202181	2183.604287	2206.655051	1229.453249	1578.775021	1568.717861	2568.331025	2578.063275	2909.057904	1967.936374	2510.41323	2604.59371	2549.871045	2396.280835	2522.985057	1686.7859	2217.779603	2468.62683	2295.764082	2280.564493	2429.995716	1637.895324	1956.729994	2099.518684	3651.253855	3458.064589	3027.887346	2134.233544	2613.752445	2847.383098	2425.344333	2624.572608	2844.656206	1956.809617	2217.111218	2292.749678	2240.15255
73	2404.050631	2555.741226	2761.750888	2050.417788	2434.460905	2628.121125	2432.48047	2487.924913	2659.943044	2006.321717	2152.755921	2268.25387	1674.0835	1965.781872	1968.617939	1302.156043	1682.716385	1681.25296	3284.364581	3065.512416	2979.877847	1950.097571	2444.429934	2616.7367	2929.891203	3071.652463	3086.790163	2304.110432	2770.895465	2885.470258	2307.762793	2242.468071	2212.959774	1550.39243	2031.219683	2089.481042	2173.834986	2570.77483	2532.955504	1888.376202	2277.040605	2487.030683	2175.303737	2321.645933	2413.175417	1950.636652	2076.241941	2143.897666	2206.389272
74	2688.99758	2998.921112	2807.839459	2498.806754	2692.407356	2892.391143	2466.760119	3047.572945	2893.420319	1629.366795	2076.191938	2442.658624	1941.061942	1815.279416	1793.627666	1213.461805	1495.770475	1659.872964	2569.421248	2591.568231	2828.07075	2012.687554	2361.977582	2405.084796	3073.339951	3598.417205	3489.360048	2260.444232	2773.207026	2835.885208	2469.084602	2509.721814	2439.372093	1566.606575	1841.449145	1891.703349	2891.048869	3077.005146	3175.140447	1736.205672	2196.054613	2338.757181	1991.645165	2210.491638	2385.187984	1703.204079	1987.59988	2203.136636	1601.584133
75	2445.706256	2611.814319	2701.996041	1994.228869	2482.19372	2612.037055	2400.988265	2653.842578	2689.933057	1734.35053	1979.111447	2289.480114	1578.579983	1717.614435	1872.397303	1490.137437	1826.037093	1871.492728	2845.474272	2780.557425	3077.427506	2054.21501	2674.793436	2785.744177	2806.919252	2893.007462	3110.923863	1854.277847	2241.681059	2410.722449	2012.918496	2610.362056	2919.992563	1891.926283	2180.443111	2225.122788	3311.16115	3188.365917	2938.92226	2209.430097	2553.075432	2612.582294	2835.149783	2572.968735	2661.140673	1649.105008	1997.668978	2258.708608	2250.600075
76	2285.409233	2552.182868	2560.948761	2403.030065	2682.592642	2780.053599	2092.387988	2137.512268	2264.952865	1755.382411	2011.898714	2237.995591	1605.087383	1636.450882	1859.727443	1317.246192	1623.085641	1769.215206	3887.236114	3221.150566	3052.447436	2845.185523	3127.716096	3006.644056	2701.527082	2841.539296	2900.256142	2043.520141	2336.860301	2479.82307	2320.239358	2154.749666	2320.562889	1523.355001	1820.259471	1894.597767	2781.390827	2719.514313	2751.97243	2371.881268	2863.607708	2893.508273	2086.644264	2047.328028	2173.569107	2119.368808	2313.097068	2454.856911	2037.969341
77	2517.829803	2491.695826	2548.630372	1769.622741	2100.060479	2334.063851	2669.499439	2581.987453	2618.200023	1890.956605	2201.354396	2586.325975	1672.417144	2078.718478	2146.281165	1593.095962	1737.705634	1919.755237	2819.978646	3307.111073	3200.331911	2265.54313	2407.44704	2708.392576	3131.343193	2888.496208	2858.013402	2038.600386	2326.655406	2356.501158	2837.528983	2791.024515	2917.360301	1610.395553	2204.658173	2171.886057	2767.93087	2741.893678	2756.26709	2190.771495	2384.246068	2527.572253	2538.578265	2467.733398	2451.758472	1851.074129	2074.531175	2154.413174	1822.433132
78	3406.540462	2912.881867	2933.15595	2177.163369	2579.70959	2578.189881	2214.216232	2487.364795	2461.914603	1465.89216	1747.871232	1828.331609	1727.968545	2159.522026	2226.090443	1144.067317	1618.768163	1899.794509	2683.788663	2965.107746	3099.080469	2571.009703	2623.458599	2792.399989	2798.110195	2903.834952	2768.766607	2304.857917	2430.987098	2486.081582	1902.663653	2128.064648	2323.973909	1506.409085	1737.322769	1851.561766	2635.447366	2754.53845	2597.814462	2077.758212	2582.555309	2537.194909	2860.959125	2653.248923	2576.075495	1609.340984	2070.93676	2109.035643	1792.267804
79	3182.407265	3058.749089	3164.03684	1895.37634	2407.478742	2432.390683	2184.842197	2389.75904	2312.066355	1587.248085	2063.324608	2335.576508	1870.092469	1838.648064	1830.008491	1223.695371	1689.217176	1766.900527	3295.688828	3054.434357	3057.519148	1792.389106	2417.661482	2627.641729	2340.533248	2522.899037	2597.330729	2277.671444	2781.136589	3135.349803	1897.546142	2252.675481	2270.303229	2325.499375	2436.695755	2366.484881	2923.016186	2779.450223	2663.635268	1860.204047	2177.333593	2332.955357	1931.859848	2196.595051	2220.649411	1594.582227	2044.558346	2218.898689	1780.188088
80	2605.989804	2702.242757	2734.461112	2284.195434	2508.274133	2673.301736	2417.177188	2350.970942	2350.784828	1804.757397	2589.259225	2967.120299	1702.998459	2198.596049	2501.900695	1629.102749	1985.546513	1781.525489	2284.833923	2701.35985	2810.130759	1984.438508	2408.202115	2615.709872	2593.022255	2464.230305	2424.137954	1959.850994	2496.829918	2723.032345	2351.350414	2727.294317	2392.293567	1560.24928	2034.335858	2191.40253	3094.749594	2994.117022	2983.693221	2036.720385	2386.858789	2548.650982	2676.353065	2568.854535	2743.936261	1718.237694	2063.034134	2176.799798	2054.399891
81	3122.997368	2892.956017	2862.876355	2341.50111	2569.161755	2771.872837	2092.800474	2350.298571	2139.362055	1327.558773	1930.66062	1997.131171	1951.00005	2086.940707	2113.392471	1430.03174	1894.377753	2178.017622	2801.406521	2918.381679	2682.897487	2071.824462	2370.304579	2550.232648	2604.308862	2508.261187	2465.295568	1894.888329	2223.18733	2304.764767	2275.432965	2391.150055	2323.224706	1487.297812	2123.304147	2245.040556	2597.697151	2528.677821	2605.175333	2367.754574	2780.205815	2704.890435	2517.798717	2607.137216	2446.358628	1461.396132	2035.703727	2115.918029	2100.257906
82	2888.181625	2990.053412	2900.46219	2259.425721	2571.488167	2595.852109	2367.386179	2546.323299	2396.366463	1584.16936	1883.135641	2084.282989	1765.287928	2049.728665	2219.455028	1295.122284	1700.675063	1935.747251	3341.705466	3011.935875	2924.645964	1761.992233	2373.025401	2537.21296	2436.677667	2389.405494	2450.464317	1837.01559	2172.335916	2443.170691	2127.57823	2378.685613	2696.741975	1772.918562	1778.876934	1997.68462	3285.748251	2931.039329	2860.160805	2332.583412	2576.353851	2597.840502	2077.596892	2087.868027	2254.178004	1636.586071	2278.844607	2527.793733	1555.596229
83	2942.679095	3070.424705	2969.518836	2135.921635	2647.77692	2626.755678	2324.596728	2419.107149	2344.95977	1992.652096	2527.477129	2756.727967	1670.514872	1937.314583	2123.928104	1434.905745	1934.677301	2183.979245	3121.660727	2711.167972	2747.811787	2531.399659	2926.974999	2929.230066	3002.699602	3052.926402	3153.173828	1671.382106	1964.670007	2235.311901	1792.944448	1890.085173	2141.781841	2063.862832	2482.834148	2529.037569	2452.772307	2535.738638	2595.528585	1872.259478	2308.949746	2466.64704	2450.537428	2426.97397	2547.583652	1896.878385	2399.070934	2349.108764	2453.138744
84	3126.631916	2535.187534	2838.538106	1728.397869	2348.085697	2577.892844	1816.765183	2009.567423	2229.265183	1653.761749	2044.537541	2314.742387	2669.091152	2963.911509	2549.333598	1377.814101	1849.886078	2004.940133	2940.337083	3059.505365	3155.43803	2609.643431	2830.320405	2812.804927	3016.408675	2639.356847	2767.335406	2312.321925	2494.346197	2521.726296	2354.692485	2349.930058	2509.325099	2123.563411	1900.177166	1899.730443	2728.498541	2731.939395	2923.385272	1706.401156	2435.230618	2638.446582	2116.694109	2118.106906	2126.150018	1601.986251	2099.250952	2116.562014	2041.95312
85	2730.601796	2828.688371	2809.693933	2614.032019	2879.259526	3038.90637	2584.831129	2578.463532	2574.399238	1641.068064	2023.721182	2001.921666	1529.234605	1887.474955	2083.890565	1114.560699	1310.450485	1635.939432	3183.399385	3001.343881	3152.263968	2514.845565	2851.362225	2957.867246	2678.014233	2753.921176	2934.184745	1474.503815	1943.671911	2098.828318	2365.441372	2489.68833	2570.529282	2427.90403	2619.72743	2735.805882	2764.888738	2785.980397	2486.89538	2587.955427	2858.757083	2804.279891	1646.789583	1975.331497	2059.218915	1905.715832	1966.64302	2161.767248	2062.329258
86	2445.334853	2612.742409	2691.039623	2216.444638	2624.698386	2766.686513	2045.838959	2237.882544	2362.919395	1920.22005	2049.625195	2314.443186	2022.258003	2111.727955	2257.950416	1372.985599	1794.331526	2024.374155	2710.54339	3098.089697	3071.160509	1884.243191	2235.754406	2453.56534	2852.665106	2620.02174	2890.720892	2013.42945	2294.824551	2382.573121	2479.581044	2708.095055	2693.222902	1991.803505	2450.543227	2894.375412	2930.036987	2699.72792	2715.736791	1922.248928	2458.38174	2792.07276	2212.581089	2301.667436	2245.878666	1635.78206	1899.647033	2169.23625	1805.087636
87	2950.916072	2654.000673	2797.857249	2338.275271	2281.453891	2319.344585	2122.321504	2301.0544	2292.24728	1642.316411	2135.955086	2263.743802	1814.642584	1756.384535	2048.147528	1074.783489	1468.363653	1617.906105	2895.73962	2850.302887	2724.752189	2220.634041	2434.532041	2470.39011	3106.661287	3145.11983	3082.133782	2124.325253	2371.792452	2585.631719	1872.769964	2221.747703	2254.731544	2570.474173	2577.284187	2645.838666	2345.925477	2760.654602	2668.810805	2101.686694	2305.157268	2472.269287	2158.062796	2271.305705	2293.750695	1900.618365	2217.73996	2583.151886	2317.44301
88	3332.109287	3235.181487	3315.449295	2223.321306	2540.059201	2543.835475	1823.315346	2280.507151	2510.966222	1801.202516	2121.662311	2463.495678	1698.087413	1999.720487	2160.404436	1218.748442	1545.008465	1730.719761	2802.095613	2583.462713	2670.428013	2743.319645	2806.183599	3126.565447	1756.646366	2366.508271	2521.436969	2304.457373	2963.78146	3120.879463	1863.225324	2385.178344	2331.640289	1900.428026	2097.498246	2213.156696	2469.530008	2772.209874	2663.76467	1996.226107	2483.596293	2670.110511	2378.525441	2349.021817	2351.715522	1686.290871	2049.138944	2105.838595	2169.968722
89	2353.844694	2445.91653	2511.222696	2192.350203	2856.003944	2947.127147	2500.786455	2450.119873	2706.656822	1793.650492	2064.424732	2097.494444	1838.085818	1924.882425	1947.111954	1491.493153	1665.656833	1882.914401	2921.303886	2947.264329	2817.719401	1883.447663	2246.274968	2561.459839	2673.483973	2961.649993	2966.629626	2117.098689	2717.676862	2770.439047	1899.849337	2327.362912	2313.497269	1862.793752	2338.920276	2402.983119	2552.294433	3006.765007	3019.598069	2134.852891	2418.947409	2672.150679	2422.960844	2347.481584	2446.530841	1847.420786	2039.525177	2245.792225	1594.399025
90	2939.641545	2716.556562	2790.195589	2186.294935	2375.261858	2598.155934	2621.413824	2382.346055	2503.837888	1959.344956	2198.085059	2320.432972	2174.776136	2065.088425	2209.825263	1328.941839	1515.830821	1761.399864	3194.948385	3235.30236	3100.25988	2686.905325	2873.236394	2992.364545	2544.675042	2653.385007	2568.759294	2388.544841	2855.574386	2877.732283	1707.139983	2275.881208	2413.035538	1566.00735	1907.444952	2166.306009	2834.284447	3107.724228	2981.362761	1995.007086	2410.258028	2555.421404	2187.368774	2314.952793	2326.085914	1675.651811	2178.039593	2461.278775	2263.150197
91	3275.988998	2802.61894	2764.669897	2279.834562	2480.164538	2531.60189	2550.866491	2559.002337	2555.464032	1619.905551	2309.496207	2403.593733	1316.506251	1716.318555	1807.563005	1210.813903	1595.319864	1830.732075	2756.44176	2822.109402	2773.180781	2470.892988	2321.678667	2327.917493	2934.556654	2833.390064	2765.179365	2294.086658	2915.752563	3135.3042	2113.158965	2227.327152	2344.195654	2248.071005	2014.621816	2188.641644	2707.621247	2852.665391	2770.408123	1694.264854	2187.595982	2396.952655	2392.7702	2384.708231	2417.401963	1610.294472	2012.218116	2190.632951	1742.683753
92	2915.463237	2786.020175	2578.806305	2435.142582	2787.793058	2806.139404	2554.29655	2333.738321	2247.672048	2124.823261	2348.134902	2343.787608	1713.503641	1920.79224	1992.142981	1244.274682	1460.506419	1567.822148	3585.575532	3222.188763	3077.356022	2172.34924	2507.964214	2455.743773	2553.283779	2609.570384	2704.164196	2216.318889	2688.582083	2929.911389	2265.542561	2398.302795	2668.08952	1516.325724	1775.791266	1861.212542	2823.0198	2740.451691	2685.117425	2293.840719	2760.574356	2791.356851	2333.92583	2265.364866	2264.40103	1750.581956	1915.891102	1905.073566	1689.467226
93	2940.495494	2730.623778	2765.545025	2314.799857	2749.732574	2844.168812	2381.790882	2477.602914	2599.05703	1974.526329	2364.765471	2473.645041	1938.89382	2204.853622	2439.700603	1072.138874	1454.445616	1703.140579	2602.587317	2936.783514	3015.898567	2490.675086	2540.098255	2577.730672	2375.683316	2945.586733	3085.050527	2171.533615	2621.454286	2581.15704	2195.296641	2218.089551	2442.008511	2024.095091	2036.456217	2182.963124	2755.4298	3189.733574	3236.05177	1749.357111	2246.092656	2458.755446	2172.811292	2516.940358	2766.808875	1844.494612	2115.998607	2331.733126	1734.985628
94	2928.644405	2697.071289	2651.162305	2467.918899	2842.379852	2760.987532	1690.649405	2030.692613	2120.184952	1903.241792	2174.425047	2419.929996	2323.428258	2466.747045	2764.239461	1455.068733	1787.394492	1993.211611	3083.241134	3007.990116	3151.557759	2191.002379	2835.829858	2869.90044	2080.424976	2357.291062	2400.07585	1810.693651	2014.324697	2218.110918	2112.945179	1994.415057	2105.084821	1741.921734	2307.505071	2706.693166	2945.324272	2858.379809	2842.103752	2029.656178	2394.794885	2467.862629	2214.831173	2223.519979	2225.721832	1387.078046	1849.039784	2040.863519	2411.883613
95	2784.92047	2812.913364	3006.414073	2625.138597	2734.489306	2487.245488	1978.207519	2257.763275	2293.687449	1687.160155	2060.870466	2051.275434	2322.301072	2618.932479	2401.271442	1574.502829	1936.718738	2206.707249	2893.858042	3141.141879	3006.273558	1819.081121	2285.447627	2383.054066	2261.10068	2122.102794	2199.635541	2245.946532	2745.009735	2927.609346	2571.445937	2598.468295	2532.871144	1915.285417	2444.685677	2432.4219	2603.462046	2884.332121	2707.855233	2362.905836	2313.417432	2557.680919	2421.951196	2215.667548	2253.587169	2133.127773	2138.454987	2440.006934	1985.005373
96	2502.631289	2694.136242	2798.281912	2158.076923	2453.270895	2329.706489	2294.101621	2238.920051	2419.745246	1628.238358	1973.705561	2356.003954	1499.35415	1839.608556	1977.804094	1258.671997	1382.341927	1603.323815	3285.424302	3091.092488	3021.884549	2283.535291	2513.908811	2626.348899	3950.039741	3786.207298	3571.862161	2113.169684	2500.259705	2471.0956	2828.244214	2631.90599	2971.176403	2704.192285	2811.200329	2833.299084	2634.706095	2658.494137	2652.705665	1993.55158	2303.932695	2551.699124	2625.02538	2428.983478	2623.829377	1652.279011	1929.44385	2117.298457	1643.843565
97	1972.38247	2404.445685	2500.552055	2558.61065	2619.00182	2602.808702	2629.034612	2443.356459	2564.310728	2061.133657	2658.486464	2768.098308	2028.227456	2416.133457	2308.45704	1772.764413	1952.847299	2205.472542	2837.690334	2874.081483	2872.385781	2326.016126	2465.995215	2846.983796	2888.573434	2878.651887	2777.460103	2163.358199	2606.513999	2621.099825	1607.422757	2101.980902	2143.209591	2216.600949	2410.82136	2576.818957	2427.87207	2779.157601	2641.18852	2354.072781	2587.407438	2587.713217	2413.044912	2314.160569	2457.847103	1730.81015	2045.36887	2139.59407	1802.259446
98	2116.466769	2666.708293	2712.905908	2281.147847	2708.693985	2752.143956	2517.062979	2382.100955	2474.040608	1855.08436	1844.142155	2054.143351	1819.980407	1876.847208	1986.881524	1481.440706	1731.402349	1825.197484	4184.696634	3104.268157	3035.470913	2459.736807	2393.735751	2421.050887	2374.672937	2437.72919	2483.174213	1879.433284	2483.886411	2821.684621	2018.118468	2135.444449	2385.62275	1620.922916	2114.399334	2322.855538	3333.891408	2994.520977	2975.966145	2015.859944	2664.204657	2890.550729	2102.010268	2293.643849	2264.77065	2129.931752	2245.744097	2526.580377	1845.646825
99	2702.969734	2817.846782	3028.17919	2046.898653	2445.494249	2590.278807	2561.465025	2383.938971	2589.045704	2001.994765	2303.742918	2408.066203	1538.362773	1747.187648	1894.06258	1954.398937	1985.872952	1995.145877	2983.019435	2921.817381	3007.219227	2499.858399	2597.558399	2826.211616	3411.840833	3492.501459	3046.596655	2168.281776	2703.336778	2859.987203	2496.211621	2573.663514	2569.576009	1931.719346	2260.623948	2667.818032	2832.501296	2713.095943	2841.880294	2064.35507	2424.63913	2632.385072	1959.67222	2079.396434	2316.082838	1584.290397	1876.532673	2071.691029	2001.125378
100	4043.066588	3358.567451	3360.800196	2233.532974	2512.544307	2673.090806	2446.225649	2693.623964	2684.055431	2216.734405	2560.996878	2509.684702	1744.456296	1928.23322	2058.668537	1495.652863	1792.321071	1916.461509	3521.909047	3087.026611	3100.40187	2027.212603	2204.190568	2438.725757	2307.218592	2466.912986	2551.920389	2158.821384	2507.999502	2475.749772	2303.804227	2470.693017	2432.500185	1718.268407	1935.502814	2125.018374	2890.963708	2708.361853	2680.991896	2042.099183	2436.488236	2802.172618	3009.698995	2494.056812	2667.016285	1483.106294	1892.322846	2006.747269	1749.901473
101	2410.140795	2666.685183	2740.69576	2009.141375	2441.886143	2732.14173	2175.635037	2427.715512	2393.212745	1642.366308	1783.65428	2004.321225	2159.226533	2257.292882	2324.733781	1369.514936	1428.638664	1734.020948	3056.695476	2911.109826	2937.7436	2439.539282	2639.091907	2829.334354	2131.77782	2617.99707	2721.449246	2121.760966	2220.676544	2449.463878	2396.039925	2593.927727	2454.376176	1874.144726	2736.630529	2602.090733	3290.185483	2647.404396	2708.619499	1852.745775	2319.687886	2485.922288	2294.812181	2250.803624	2381.806197	1631.825633	1819.131613	2084.503278	1756.793374
102	2602.744288	2623.311182	2846.050737	2098.589457	2444.397605	2477.30097	2178.642874	2444.851204	2588.889087	2162.090219	2630.969996	2588.295492	1601.046332	2051.145614	2174.894504	1793.940685	1788.747632	1933.554503	2635.627526	2921.357065	2737.169109	2730.347422	2642.828046	2616.732291	3230.96296	2924.526796	2751.773543	2392.031332	2274.721833	2340.18131	2204.351755	2343.882732	2467.964322	2175.910031	2682.047805	2542.718717	2464.711596	2615.540098	2582.201052	2110.238595	2370.478381	2645.436218	2327.495716	2361.508217	2369.534637	1700.868541	2011.443634	2109.211797	1986.692412
103	3462.031051	3280.319148	3380.018793	1999.026386	2391.202707	2585.337885	3011.603365	2688.303693	2850.287721	2421.201157	2486.085984	2501.78807	2144.494996	2037.176806	1912.818428	1698.412072	1927.161108	2028.872058	4555.892514	3966.316259	3615.672763	2053.129274	2334.819355	2450.901297	2596.265014	2748.969741	2561.308638	1482.657306	2051.196379	2411.142754	1945.56472	2286.951974	2593.051189	1439.766631	1833.253188	1925.623391	2731.241625	2764.685897	2558.053628	2575.604661	2819.426775	2867.008332	2392.236146	2454.48923	2453.083218	1827.764439	2113.778706	2368.455921	2197.061359
104	3596.728869	2847.161777	2904.054894	2161.984356	2796.139602	2989.718236	2415.836825	2110.12555	2311.499725	1812.535063	2029.282328	2169.217381	2138.112999	2298.82784	2334.19885	1154.11379	1518.680857	1718.06764	3104.77518	3392.56935	3127.314134	2214.996446	2451.583928	2577.791586	3217.503389	2712.543772	2708.757752	2263.862308	2635.197747	2902.363673	2285.697302	2413.619909	2475.490158	1557.456701	1902.520575	1871.934791	2570.806286	2967.68018	2937.565422	2385.926697	2865.02275	2931.464955	2279.142087	2257.558338	2125.916554	1732.422025	2195.839189	2396.786882	1968.627242
105	3330.419012	3051.070561	2848.481791	2235.249	2564.22208	2511.084983	2107.671285	2081.99054	2396.118081	1955.286012	2066.649754	2170.044748	1886.485064	2114.394092	2290.072667	1597.138086	1710.703461	1772.322488	2363.95599	2667.377685	2706.939015	2438.795692	2830.125529	3032.624856	3231.807075	2898.215928	2927.706652	2851.248229	2813.314159	2855.473403	2168.953541	2280.98168	2516.978476	1605.108181	2113.209365	2130.416694	2392.807559	2468.185075	2593.412178	1758.114355	2164.44303	2423.385166	2532.585883	2494.452022	2600.2031	1612.850492	1862.619139	2147.706831	1726.872851
106	2846.556527	2964.035071	2987.890447	1922.634585	2611.721418	2614.527145	2266.420717	2314.917657	2480.225781	1612.011789	2239.100842	2234.342929	1679.769177	1883.113596	2077.874832	1637.046367	2185.410404	2306.817735	2611.788314	2517.682632	2643.251375	2726.44624	3125.233793	3008.154623	2428.33831	2496.394137	2570.981576	1915.463465	2312.999294	2498.260883	2127.879199	2243.911668	2382.887251	1450.098532	1803.420456	2153.282794	2875.383284	2850.945577	2874.596655	1957.803748	2554.417002	2652.696744	2232.588235	2034.663796	2175.215661	1889.08256	2344.042143	2469.36295	1832.433836
107	2986.524853	3195.425965	3209.356521	1935.218765	2368.434935	2705.217489	2490.862901	2505.413154	2372.401737	2225.950433	2666.05059	2603.794395	2869.592027	3149.925274	3010.372408	2265.054531	2790.944526	2898.573009	3155.050975	3077.809875	2895.886532	2189.814375	2571.054362	2659.332466	2947.998279	3004.592474	2828.675679	2602.997944	3005.074617	3164.879909	1771.139705	1912.251081	2051.614354	1556.456335	2024.333666	2230.856675	2134.815921	2555.234848	2643.395015	2053.703248	2404.23091	2555.595816	2246.978716	2268.441913	2349.363101	1995.19689	2061.841101	2219.65666	2008.08342
108	2198.535767	2628.58086	2959.365451	2192.837052	2567.404076	2503.447829	2374.399479	2329.044428	2501.435368	1581.802226	1944.815878	2123.04771	1771.911446	1795.999873	2114.837036	1256.696764	1617.265998	1658.510117	3008.875622	2923.168318	3002.888903	2134.240705	2424.630157	2561.965799	2226.336946	2368.377705	2476.839	2099.16442	2607.721157	2732.174255	2702.131	2881.424251	3151.008099	1622.859857	1874.316634	1914.337627	2624.050753	2763.384524	2809.83712	1998.460461	2642.310547	2837.390656	2233.944563	2129.165733	2139.224309	1647.611849	1979.444288	2127.11704	1907.075332
109	2436.624533	2490.956576	2541.313238	2147.14311	2554.32609	2580.192394	2313.977852	2222.34605	2240.101636	1445.112222	1717.075238	1991.704554	1973.803527	1885.31797	2032.792795	1250.963339	1535.709609	1853.915826	2838.322897	2636.416306	2704.917139	2011.249642	2193.812028	2356.203809	2752.950916	2855.39393	2883.137865	2729.723553	2602.701984	2577.250906	1655.114888	2164.254584	2262.919262	1560.699497	2054.722122	2279.228767	3085.786006	3088.563002	2957.866259	2258.292068	2522.216398	2650.436241	2381.079462	2485.866557	2665.973632	2314.08514	2688.975265	2759.609006	1970.334556
110	2564.273774	2902.221782	3087.526281	1891.023951	2378.825491	2392.845263	2210.922268	2335.390562	2460.782625	1391.544914	1929.101635	2207.253915	1997.537835	1924.970112	2009.986354	1818.821189	2117.953951	2228.529317	3729.216825	3362.274699	3293.640013	2042.938418	2506.883171	2610.876818	2499.764184	2443.592616	2443.602624	2235.663984	2861.345537	2804.566169	1618.676518	1897.644258	2185.62758	1272.947597	1728.290665	2021.764389	2241.335036	2423.983665	2716.497727	2220.713202	2559.131632	2569.868064	3157.2347	3178.303863	3130.876263	1868.814937	2065.709538	2382.455241	1553.25402
111	2365.879529	2551.797209	2718.796719	2310.728695	2701.321623	2467.303922	2884.381287	3028.630518	3057.419898	1834.852213	2218.081557	2374.181459	1740.717058	1690.846992	1715.830406	1203.982333	1490.136157	1608.551316	2781.154982	3000.725163	3089.167244	2978.703035	3016.902552	2988.872143	3225.931585	2832.118557	2862.55824	2483.615279	2918.952345	3080.495912	2168.844211	2812.943081	2873.314608	1472.889973	1702.887283	1882.838241	2715.424419	2733.431345	2722.988185	2012.564944	2298.460309	2656.396973	2243.385226	2318.142336	2472.828173	1815.161876	2142.248174	2240.493547	2502.054791
112	2383.329892	2335.750712	2508.510174	1835.905667	2459.804827	2731.693454	2046.114549	2203.200826	2131.923716	1883.139282	2379.197271	2443.607274	2185.319541	2252.616255	2090.513791	1154.903049	1759.961219	2026.172815	3155.306004	3070.097138	3235.391776	2090.769569	2351.002916	2372.775044	3162.380765	3058.622503	2925.030379	1952.463482	2239.708177	2397.898775	2261.797537	2312.967129	2407.564846	1448.88142	2049.329656	2070.502626	2759.676542	2597.959137	2603.411056	2157.100258	2457.571642	2573.385207	2532.781431	2433.800502	2545.86166	1889.863357	2434.198548	2504.617679	1819.334173
113	2862.219661	2835.946997	2962.668967	1875.767466	2354.068034	2414.946501	1818.651358	2081.869533	2315.167304	1863.72109	2216.502214	2466.449069	1473.085614	1660.384169	1664.727721	1670.637001	1754.657303	1908.100084	3201.067028	3150.658163	3027.079307	2698.7828	2826.076175	2610.136398	2833.456069	2705.096401	2897.640293	2701.2718	2759.504802	2788.25705	2237.251266	2451.387301	2583.330559	1516.001464	1795.383461	2086.994934	2980.954707	3163.401145	3104.359158	2272.893972	2526.051535	2666.046067	2211.059861	2309.601134	2271.784674	1600.354677	2052.501254	2368.720451	1898.393662
114	2937.232045	2864.634652	2989.093274	2328.586766	2832.727109	2915.931167	2258.328563	2371.285971	2438.660937	1852.136519	2263.507248	2425.93529	1802.812838	2140.639725	2177.212665	1373.674516	1979.441883	2060.400251	3071.489213	3176.047615	2915.124124	2624.544216	2963.756087	2851.743899	2708.347436	2643.520524	2575.386364	2418.515623	2532.514659	2580.811439	2034.066424	2389.322385	2334.702009	2123.478178	1917.732789	2142.403537	2318.114742	2622.693228	2618.781623	1998.484383	2172.366929	2362.324338	2651.501912	2652.436019	2835.856678	1795.717754	2140.020127	2273.506809	1631.036981
115	3050.016491	2784.905762	2898.332196	2126.875789	2302.154391	2605.364159	2338.029277	2571.370475	2688.2174	2199.304467	2518.705916	2518.272778	1818.543837	1833.455836	1966.225195	1336.771951	1632.669048	1865.587387	2336.48077	2606.074453	2788.582248	3141.430054	2868.035062	2611.114011	3645.250677	3588.991443	3719.881481	2682.941639	3043.154042	3246.613648	2016.077229	2122.503129	2187.68215	2330.463017	2577.1795	2845.357398	2413.212051	2518.874644	2745.043589	2161.582903	2505.010429	2486.65924	2202.963654	2422.091594	2380.883476	1551.891057	1867.348333	2179.118701	2022.358351
116	2959.397728	2726.044091	2723.320344	2051.467684	2580.609785	2628.213001	2853.149715	2658.104068	2489.037695	1790.663619	2135.927185	2225.604645	1609.653296	1838.781247	1748.47144	1207.258057	1599.255755	1722.750799	2858.711581	2702.268472	2777.804873	2233.83166	2601.12023	2568.75891	2613.26096	2649.704829	2710.544229	2265.749821	2602.715271	2702.16839	2690.452878	2581.350614	2608.291466	1763.782594	2041.811703	2027.150568	3381.928602	2983.32159	2851.170234	2055.767508	2533.539901	2587.895323	2508.284693	2366.937777	2510.860571	2109.220172	2272.792675	2211.609146	1622.507576
117	2598.657504	2516.405127	2695.536035	1727.710083	2222.923896	2375.507498	2845.92893	2914.967511	2640.814156	1838.341071	2529.481523	2519.904381	1577.323425	1863.650716	2040.744174	1244.502644	1463.938631	1725.166017	2557.790338	2751.364792	2711.04723	2652.529661	2941.351163	3075.525393	2691.86037	2938.762772	2833.785646	1763.775336	2198.468172	2402.172374	3051.045944	2652.068667	2490.311105	1464.418495	1740.731378	1808.738562	2677.595155	2749.126003	2828.761244	1985.986096	2657.895212	2791.002565	2764.954067	2698.072901	2677.95524	1844.110763	2193.189037	2456.000457	1837.134134
118	2916.426094	2946.288163	3216.788395	2095.234585	2327.569402	2636.450296	2083.306109	2211.182254	2269.745228	1892.832379	2448.077718	2626.224435	2038.899158	2093.933702	2070.677431	1101.166313	1515.468178	1725.856794	3174.215889	3110.06624	3263.625236	2018.545158	2139.284223	2382.631159	2501.742022	2762.237081	2689.590797	2172.41272	2517.185219	2413.09558	2363.600695	2301.970476	2321.477575	1955.949593	2273.172696	2393.730557	2372.573744	2756.210933	2642.378987	1808.764386	2269.260101	2469.008494	2788.312716	2540.833534	2474.874644	1658.141152	1906.05274	2066.201714	2339.102996
119	2472.797799	2819.589376	2912.817525	2651.244934	2730.404213	2716.485578	2391.685376	2468.558542	2582.201082	1611.622775	2062.097947	2130.851259	1593.315039	1773.502092	1867.632411	1566.803723	1817.18026	2020.061377	3594.953068	3681.197158	3447.196384	2322.009031	2533.613837	2659.768972	3400.912937	3213.659381	3069.005672	2056.060071	2708.288116	2542.340309	2272.421696	2542.272557	2615.808775	1575.755535	1906.014789	1989.247	2910.633778	2942.9995	2763.99458	2006.706526	2418.436586	2751.653264	2216.831357	2250.882858	2357.629054	1406.701653	1814.87237	2039.716272	2263.729649
120	2773.51091	2757.535166	2913.13383	2242.028546	2620.711518	2824.764879	2194.706157	2315.13487	2482.734613	2082.11369	2188.993742	2319.967138	1592.491845	2005.735381	2133.473573	1677.218048	1719.331354	1957.273616	3502.082464	2943.821512	2927.98711	2415.983269	2655.095455	2722.166049	2386.864426	2501.495957	2314.614849	2346.741058	2507.165641	2546.991741	1956.411394	2495.782013	2665.188401	1427.557982	1873.903869	2084.267981	2675.134508	2677.064404	2745.956211	2737.351193	2823.628067	2719.273762	2338.47083	2523.444757	2686.910595	1836.743902	2121.411031	2061.105018	2020.783846
121	2773.671124	2717.863168	2787.516178	2000.359732	2331.453018	2487.750635	3001.341542	2557.070556	2528.924863	1656.515356	1902.973541	2136.448034	2906.184008	2557.303846	2287.939346	1402.948623	1765.047055	2029.776428	3250.551015	3145.672054	2923.960039	2435.44181	2580.845433	2731.797775	3560.390204	3094.554713	3000.571536	1620.753855	2228.885347	2450.051156	2676.977411	2462.332535	2439.235599	2044.269849	1684.358158	1856.355965	2379.095117	2557.573056	2681.434483	2242.043307	2533.229166	2744.294809	2144.469937	2296.989084	2293.61956	1783.75721	2140.279713	2274.80832	1828.077073
122	3354.01534	3017.918731	2991.28959	2343.290478	2497.153488	2663.600415	2589.32365	2615.694479	2779.777725	2165.587616	2190.449615	2372.079767	1783.955886	1906.919795	1923.885059	1330.873677	1829.904541	1898.226181	3309.799187	3405.646674	3284.80046	1887.140748	2485.177839	2693.383786	2811.640874	2714.596897	2949.905335	2367.998906	2673.246689	2610.350187	2179.305355	2409.441877	2744.619161	2051.309786	2078.693431	2362.361397	2680.827391	2830.189879	2795.805267	1955.938554	2354.171599	2467.564778	2325.721147	2044.404246	2133.725859	1563.554487	1849.76339	2165.317052	1667.950849
123	2736.746373	3074.505899	3130.954849	1732.666172	2392.195442	2807.890988	2889.034212	2659.413701	2773.225151	1498.369003	1837.696098	2010.6355	1886.411805	1726.006435	1843.207094	1260.735726	1706.872705	2030.953675	3597.753286	2964.795403	2740.365835	2427.437431	3239.818364	3216.95786	3303.536637	3172.883298	3079.515689	2504.395849	2438.860283	2530.757344	2091.920955	2428.992677	2432.698942	1913.662117	2262.393352	2283.081397	2431.950399	2544.384916	2601.654381	1633.533871	2277.217717	2565.327561	2222.880363	2558.47455	2708.551608	1681.771105	1788.210054	2008.653765	1882.601759
124	3546.626132	2981.038616	3158.551713	2088.052944	2227.264112	2437.693994	2065.506359	2334.89125	2480.504553	1693.059706	2156.087562	2247.190085	1945.315507	2068.867279	2037.760606	1363.758809	1629.262712	1883.96607	2829.496203	2782.098823	2895.092919	2621.720115	2559.352383	2734.127754	2973.751792	3077.20307	2918.219196	2135.723276	2599.395454	2782.15984	2326.122386	2647.562295	2784.062527	1749.425759	2034.553174	2029.007281	2705.328998	3017.615136	2952.985358	2268.063305	2826.561282	2760.296647	2178.651745	2195.970849	2400.79377	1609.421278	1854.415492	2163.880177	2002.531989
125	2452.475178	2772.681277	2736.539268	1923.809512	2486.398305	2652.892747	2329.761096	2200.191801	2237.724216	1901.686867	2294.43459	2385.575028	2737.360842	2279.958119	2362.5051	1237.798023	1600.365601	1659.494271	2767.132216	3159.408847	3009.627302	2281.548696	2486.466101	2590.614217	2570.067395	2464.022903	2524.588065	1791.904351	2506.122301	2627.433944	2218.338548	2938.76924	2874.122572	1633.515024	1775.373152	1993.288023	2653.228837	2992.895246	2904.565125	1896.474148	2271.513664	2544.389949	2001.02719	2035.302595	2260.461449	1553.611652	2028.219492	2373.48278	1961.225256
126	2557.619362	2843.641385	2842.565378	2110.062791	2291.127235	2451.715008	2692.947648	2773.712822	3078.219963	1599.563556	2058.492089	2128.451851	1669.402102	1796.063179	1914.192497	1342.862037	1681.285718	1785.269163	3462.331094	3232.177741	3231.812781	2400.615467	2721.802485	2798.445793	2773.700877	2848.705259	2881.614933	2589.517744	2469.349412	2747.156245	2440.667092	2553.78685	2579.067962	1601.601501	2167.179639	2434.932084	2279.951037	2373.873073	2596.936276	2171.726242	2435.181849	2659.520791	2700.875411	2519.234056	2551.525388	1618.336491	1903.239899	2085.352878	1680.844968
127	2858.15332	3000.350423	3015.718587	2229.990661	2800.170723	2713.845328	3770.266382	3050.700172	2857.213055	1753.50109	2522.344782	2510.90248	1620.930605	1930.072904	2102.410701	1428.271628	1829.824996	2106.93205	2260.371139	2656.849714	2713.936535	2727.749864	3676.491602	3524.995287	2654.314867	2427.469283	2575.491477	1985.163684	2516.216229	2668.836814	2288.607706	2235.660139	2315.956718	1342.437436	1689.302363	1648.753526	3672.204126	3477.625369	3421.316526	2396.903063	2459.013405	2544.356362	2800.890759	2598.784543	2558.228847	1902.224049	2206.416973	2145.508782	2056.430546
128	2523.263682	2701.490902	2640.694544	1920.66608	2102.311986	2463.030261	2349.080213	2140.285412	2230.692328	2214.331095	2025.855307	2162.459781	1757.161748	1947.637226	2202.399022	1098.871268	1518.660196	1706.593537	2865.094092	3124.211327	3146.687975	2310.319678	2478.826611	2467.961248	2746.033204	2947.431549	2700.73311	2019.988565	2290.897343	2763.697435	2186.760208	2321.05826	2327.928728	1552.707297	1824.68103	1962.431984	2719.658315	3070.318853	3130.607499	1890.855686	2529.319186	2570.884745	1982.227567	2010.091018	2259.889188	1851.694688	1942.595183	1998.209369	1704.696599
129	3035.296533	2906.590509	2854.452682	2246.926121	2433.984664	2496.396895	2076.844626	2353.179536	2478.330624	1946.577863	2186.937894	2311.301796	1519.733334	1699.424369	1751.375518	1200.216822	1519.377973	1675.215316	2756.085918	3026.641978	3034.489095	2583.655596	2528.422345	2496.998014	2484.556759	2785.717943	2732.730055	1986.919692	2379.589755	2406.771185	2071.799527	2252.654857	2285.174813	1485.430789	1990.891737	2211.965066	2786.45319	2887.027042	2917.640092	1846.070692	2169.097786	2261.5429	2310.698698	2618.742276	2690.126088	1898.089335	2053.00796	2052.822501	1844.968391
130	2697.251382	2692.609662	2761.985137	2319.285029	2678.625522	2790.624126	2690.94569	2497.854728	2562.65265	1639.582709	2074.613356	2317.144496	1519.457714	1557.697764	1706.595649	1300.402144	1679.883477	1987.312822	3600.3166	3226.388857	3106.01657	2322.105716	2958.402023	2930.358547	3336.008178	3321.496394	3125.875183	2473.983191	2350.976565	2511.161627	2131.016715	2388.297324	2616.209465	1992.374936	2515.041834	2751.825906	2793.720667	2710.739482	2683.444301	1950.916028	2342.953904	2390.973259	2487.861547	2330.267184	2343.210266	1896.440072	2248.289052	2422.823046	2130.90438
131	2758.791022	2535.898294	2705.427094	2104.73993	2421.491642	2549.161161	2545.213142	2416.205431	2327.837767	2006.722887	1950.647558	2131.756762	2064.531333	2472.029983	2417.976545	1325.268559	1515.121968	1665.705231	2505.869183	2864.295776	3025.443335	2479.903247	2937.149544	3017.901914	2013.957894	2422.35943	2450.657604	2276.676004	2464.359607	2451.711542	1602.006928	1971.421143	2069.923469	1872.419297	2140.831043	2325.808399	2794.617287	2483.137525	2696.004348	2556.610447	2943.058954	2853.400349	2316.870062	2312.469005	2394.625788	1593.163114	2036.058211	2155.834321	2115.047508
132	2791.049825	2639.441918	2503.358788	1738.067394	2238.376695	2480.726002	1947.416919	2265.461074	2301.656829	1868.665776	2110.058077	2092.954631	1726.701683	1883.507515	2067.141063	1483.717935	1552.84245	1772.483796	2690.634973	3099.206352	3169.813153	1930.219848	2391.291874	2654.555019	2404.473871	2393.625275	2450.54771	2105.160655	2484.89036	2325.495033	2721.689948	2971.273961	2899.813122	2050.720028	2176.887449	2383.671436	2788.415519	2812.109743	2676.742686	2378.633208	2609.735422	2720.019759	2231.865483	2251.422768	2349.226011	2049.487092	2238.404626	2269.416612	1940.336605
133	2288.130485	2430.342714	2549.094542	2175.034765	2574.565539	2820.998318	2331.858199	2439.544003	2564.974125	1854.832659	2038.499941	2354.027202	1640.837556	1931.96086	1886.575336	1447.63037	1673.479135	1679.348867	2994.373888	3110.527738	3109.784803	1902.568325	2436.692851	2348.954045	3032.256326	2839.701383	2564.427258	2190.121659	2950.524815	2978.247311	2135.791415	2190.173269	2236.370746	1827.710628	2174.055396	2263.053978	2411.589254	2578.831059	2654.016949	2239.861262	2521.433971	2702.646372	2250.002748	2357.534156	2482.073227	1822.50271	2483.433201	2490.082679	1820.330294
134	2576.723569	2536.306969	2522.930977	2327.292871	2631.039398	2858.5674	2510.77819	2512.426386	2613.12849	1446.682013	1788.237476	1817.112447	1885.845916	1898.785037	2094.041066	1346.018144	1481.431939	1577.269632	3257.368994	3080.772963	3122.965232	2211.91363	2590.945096	2623.644987	3039.670489	2733.503729	2821.41364	2460.548246	2697.67138	2768.557216	2700.318172	2809.536927	2575.442727	2223.262712	2332.07326	2695.015211	2468.707328	2710.283755	2745.177416	2425.365226	2507.266239	2548.139158	1900.998249	2175.946125	2320.660725	1686.551485	1960.208273	2183.356005	1725.81663
135	2845.813315	2807.69617	2731.973666	2062.384266	2309.856715	2619.377518	2248.468093	2157.577835	2084.84192	2059.512673	2072.161802	2271.468525	1372.492001	1634.187305	1780.953983	1586.767237	1986.285374	2124.993178	3443.979665	3476.141397	3442.156697	2160.794627	2754.435972	2695.885723	2554.095665	2498.826433	2357.833184	2674.244957	2725.658281	2896.301349	2638.773962	2389.188171	2195.931305	1989.676318	1858.318956	2008.298152	2485.391041	2749.954746	2688.7244	2323.697025	2694.178566	2684.805944	2089.428369	1982.718571	2179.969373	1596.471012	1934.270731	2123.782616	1742.171511
136	2229.295345	2603.324119	2670.33227	1843.46113	2450.752839	2313.197483	2474.12165	2525.994449	2600.122083	2173.576998	2274.850496	2275.924587	2286.895532	2400.818603	2676.260246	1282.301796	1728.222507	1866.121046	2713.933212	2614.358804	2738.712392	2407.995116	2936.636234	3164.882841	2779.901327	2936.851942	2598.822053	2266.045414	2693.329933	2815.393877	2242.416581	2471.844229	2537.371394	1559.542857	2150.308122	2317.799054	3255.730181	2746.90607	2773.361801	2195.193489	2734.432153	2713.881943	2248.856421	2324.916824	2623.872114	1661.446493	2014.715007	2188.444382	1723.452873
137	3075.967097	2978.837772	2868.633213	1998.823587	2294.370047	2518.772267	2318.477186	2123.099006	2347.889498	2438.269252	2815.834011	2969.365255	1737.459248	2023.983568	2157.704734	1797.581114	2193.744366	2568.034183	3602.19955	3026.356659	3205.653771	2469.769146	2675.912279	2875.152849	2359.52404	2328.272741	2388.070985	1999.126815	2496.784347	2765.784888	2257.4948	2534.835311	2645.165386	1758.671038	2007.488225	2211.577927	2532.267732	2409.15824	2585.609097	1920.150198	2326.901726	2497.988638	1941.445521	2091.916722	2091.118934	1562.090432	1892.21072	2022.111853	1830.925751
138	2671.953842	2824.134893	2875.036963	1958.411182	2765.643865	2753.693798	2647.783096	2821.485601	2826.847463	1857.764072	2029.889765	2319.462081	1381.747516	1752.940124	2071.640773	1440.512436	1805.932362	2099.914823	4291.070549	3837.003921	3502.015288	2109.429169	2379.514937	2475.913111	2279.490012	2338.84967	2389.835593	2327.117864	2525.879828	2698.882076	2236.190482	2331.612976	2299.138328	1827.828854	2035.657276	2258.134615	2307.041578	2489.801448	2648.227415	2015.087489	2471.850761	2515.192319	2186.952766	2425.237991	2506.67028	1962.554668	2038.950944	2269.949272	1987.089008
139	3220.087808	3158.65344	2920.041894	1980.637772	2467.425711	2453.674495	2179.049737	2364.850667	2427.760144	1986.106763	2196.189917	2159.522203	1178.423047	1640.112942	1872.640051	1232.190663	1487.607972	1778.160208	2650.440449	2801.49345	2630.847633	2411.684056	2613.621354	2699.872115	2870.981961	2564.90715	2542.124501	2106.322167	2202.017465	2434.375734	2197.903216	2361.020694	2491.986903	1779.207233	2052.057145	2155.755921	3131.585314	3018.046068	2956.519541	1787.76951	2186.943908	2406.917034	2088.836292	2246.520379	2444.990331	1858.834217	1893.146948	2008.043428	2064.59801
140	3003.818004	3198.206433	3090.412874	1844.789713	2330.967889	2535.872357	2521.571334	2563.491306	2524.012009	1518.175884	1795.881854	2037.921168	1831.726455	2023.229078	2213.816612	1258.08629	1648.57793	1901.444559	2562.370712	2635.352887	2582.825914	2375.414922	2792.859898	2736.425926	3104.28397	3119.996145	3295.158178	2747.827457	2725.371811	2615.476924	2650.204826	2520.235865	2629.669453	1722.297745	2005.576348	2134.207948	2611.463494	2665.47862	2716.235751	2295.672528	2648.858648	2738.703365	2317.695577	2413.76754	2421.800403	2122.974216	2451.190809	2480.930578	1727.489492
141	3170.67606	2945.454463	3098.066844	2153.585588	2229.47034	2437.654808	2029.100934	2435.874457	2338.367341	1682.388549	2045.194768	2173.190172	1463.85138	1667.451245	1988.897435	1188.434381	1702.424514	1873.37577	2844.928758	3177.639809	3094.456945	2632.621561	2571.016218	2649.587793	2812.721486	2830.166226	2866.04177	1900.928598	2640.029746	2820.039685	2027.391008	2437.927142	2703.358197	1727.811228	2191.418036	2343.783053	3182.077647	3318.941169	3074.603405	2229.183863	2869.156877	2801.803193	2283.70644	2251.950687	2293.263469	2104.187771	2285.514361	2400.196964	2131.095263
142	2842.174442	2988.301209	3264.750274	2387.838983	2417.417646	2471.778098	1871.527456	2111.140478	2248.344155	1830.683506	2117.891523	2294.357003	1967.211025	2004.466946	2225.91125	1178.273222	1520.218514	1753.81168	2424.243142	2657.899603	2710.61331	2155.48283	2474.624543	2533.661092	2570.943758	2576.810207	2567.454678	1839.698948	2205.044528	2473.526487	2128.02256	2625.112578	2662.637375	1577.191592	1823.154163	2040.096556	2865.852855	2960.142217	3009.319702	2348.22194	2538.318101	2654.208856	2161.203709	2557.69425	2612.924231	1483.661175	1812.308976	1911.709265	2010.72758
143	2675.2188	2571.466321	2581.993704	1989.095013	2464.827833	2551.661243	2269.54628	2295.488603	2522.749599	1755.586354	1869.882928	2132.074832	1936.745891	1888.124774	2095.856681	1389.986258	1604.914983	1647.590783	3249.820957	3064.529941	3265.057771	2100.397082	2445.869111	2653.795232	2571.518641	2598.035209	2678.093261	2450.702151	2994.43789	2855.85468	2625.001124	2325.350628	2308.795894	1906.249149	2121.336327	2005.130091	3348.256632	3085.27174	3101.257249	1863.348689	2523.412549	2493.109119	2489.307888	2689.514622	2464.993779	2446.882146	2673.394653	2635.758577	1708.703588
144	3222.132957	3344.67715	3377.870949	2451.728909	2808.980763	2814.056039	2234.641837	2316.055266	2480.715074	1792.288233	2105.82946	2084.488145	1678.276673	1884.283121	2089.599257	1941.226668	2439.339487	2762.477529	2568.166295	2665.243841	2794.264753	2842.0126	2952.148178	2796.373594	2633.147479	2764.056954	2925.886246	2016.401179	2270.710167	2451.924723	2336.182396	2606.001626	2567.443687	1847.107916	2169.764445	2288.576442	2342.776051	2441.703682	2575.931172	2323.397619	2895.850684	2725.79111	2106.076672	2208.751796	2201.967288	1680.230542	2133.876928	2266.827074	1745.204922
145	3149.194906	3077.489851	3255.681774	1634.615475	2044.435022	2170.346769	2361.514838	2645.043425	2648.907539	2026.843898	2075.717779	2113.897333	1829.014312	2149.328839	2318.54434	1353.978076	1503.685015	1702.386398	2481.218457	2443.633787	2534.262034	2625.937238	2948.700879	2869.874959	3115.875567	2728.467052	2692.631352	2257.439111	2433.404252	2682.824751	2314.682055	2664.797078	2691.040546	1892.859372	2263.493886	2452.156826	2151.299477	2461.45709	2447.274038	1856.63024	2225.573971	2422.843002	2031.650986	2306.702552	2344.252804	2252.803112	2805.249733	2664.297166	2395.744019
146	2864.658744	2836.699556	2971.121072	2688.91609	2641.414128	2780.444196	2724.604211	2949.918153	2887.59727	1743.381904	1873.463349	1989.188748	1718.218928	1848.911381	1875.442295	1556.575271	1950.839563	2039.784428	2818.150331	2912.81004	3049.095797	2015.63243	2412.621042	2512.843038	2360.603403	2593.6796	2664.803662	1778.51887	2291.967272	2376.309017	1655.717218	1906.621703	2091.148245	2022.684614	2310.048224	2304.39098	2276.452182	2623.814646	2770.658715	2189.964901	2424.396018	2451.553893	2227.10121	2406.651791	2380.262391	2150.456698	2202.6153	2184.290321	1850.515138
147	3197.671248	3195.232835	3083.207626	1850.395508	2485.959196	2526.501753	2228.326402	2336.454266	2528.239797	1802.092102	1900.496806	2139.181601	1608.269048	1737.253232	1955.968088	1114.735151	1431.523294	1746.070386	3010.859635	2913.062144	2959.563958	1832.148045	2426.823502	2589.288469	2420.701103	2588.606503	2424.893304	1999.030593	2725.872871	2803.596487	1826.905625	2138.769804	2096.31892	1280.940436	1740.826128	1944.194851	3001.486042	3191.772305	2864.241551	1851.768754	2350.560105	2373.344024	2512.90836	2544.351776	2497.146625	1712.047871	2061.576639	2312.486232	2191.844409
148	2790.440103	2817.375907	2904.825866	2199.776814	2436.783206	2518.654304	1860.902667	1861.938621	2012.467431	1884.406979	2316.231476	2249.463388	1384.727398	1681.594202	1959.65751	1452.782974	1844.385156	1830.329134	3159.463925	3372.917278	3060.493952	2132.952262	2449.718717	2534.545665	3340.530158	3211.403444	3166.772633	1631.342216	2070.590601	2251.812811	1774.378665	2141.390442	2212.167983	1424.108809	1760.841175	1935.399922	2481.686418	2781.878284	2800.947044	2243.127756	2450.162942	2490.125119	2507.891411	2601.070004	2610.855161	1729.563232	2120.51722	2136.831067	1792.257495
149	3009.804257	2801.364856	2748.891126	2303.043275	2505.640795	2416.032931	2704.61839	2546.975687	2674.475839	1811.724902	2086.825035	2396.340102	1692.540877	1787.39314	1969.84078	1195.203181	1679.658271	1736.364384	3096.982203	2963.710655	2938.557009	2161.689783	2699.390364	2606.266307	2197.254625	2218.571453	2292.100132	2108.831267	2672.777039	2580.306299	2666.15141	2733.762179	2711.964224	1690.403538	2203.662855	2399.037487	2728.525561	2806.603685	2694.406945	1927.641713	2534.725195	2531.147778	2910.696215	2815.813822	2851.702468	1545.528922	1999.129571	2021.736832	1869.611092
150	2895.232622	3151.646603	2842.504549	2297.108725	2779.239674	2970.464727	2334.750407	2441.194505	2638.000416	1952.717919	2056.669141	2067.694125	1641.228515	1879.844769	1985.613134	1263.495742	1532.393309	1718.014041	2647.593504	2661.385679	2712.534564	2043.147239	2447.999413	2568.68904	2503.307087	2800.964043	2827.048532	2167.822351	2242.640579	2337.244	1753.808173	2119.004734	2320.988474	1629.002532	2023.95747	2330.40677	2769.805836	3029.897302	3107.756442	1860.742918	2329.239615	2335.4573	2667.510621	2670.756882	2631.843493	1641.328703	1894.030383	2043.01042	2013.609689
151	2740.116103	2761.312971	3093.081566	1833.848482	2421.319865	2483.632544	2323.039376	2180.735879	2244.181775	1685.857932	1992.897277	2344.368339	1744.0437	2179.903585	2372.52939	1051.958584	1488.747967	1789.766626	3192.254303	2966.049631	2988.26386	2442.568164	2524.8673	2571.903728	2705.450156	2620.887351	2612.754032	2003.648204	2650.894698	2648.032754	2356.691049	2267.566623	2369.902709	1569.12355	2065.178325	2333.11345	2573.577378	2559.85378	2597.283399	2224.073047	2310.221875	2510.972203	2240.528151	2168.676025	2288.495494	1818.214132	2231.075802	2380.263674	2065.671277
152	3312.672712	2767.017598	2816.87026	2290.249748	2262.689537	2307.903653	2394.82257	2049.194247	2092.233373	1486.246336	1706.723699	2008.955449	1714.659559	1960.566445	2078.447956	1098.282208	1463.888725	1746.948815	2630.843325	2904.246027	2977.967545	1908.99415	2478.027109	2646.532558	2252.253427	2333.133891	2541.280188	2166.98438	2445.806089	2530.66511	2731.354905	2485.498196	2532.963971	1627.604741	1998.42834	2218.980335	2554.4502	2882.973968	2775.24206	1840.845815	2412.827752	2596.156272	2325.610095	2344.792577	2435.578094	1531.516758	1872.252079	2074.823244	1695.80136
153	3058.116913	2894.734489	2748.586725	2014.195257	2334.583345	2452.44087	2128.902193	2260.475974	2400.432864	1609.379554	1903.644641	2083.980939	1501.200699	1714.657619	1806.460554	1248.985338	1594.456274	1835.446409	2961.196837	2870.650425	2989.735653	2071.327779	2550.010623	2768.724584	2148.307985	2333.173574	2536.395474	2660.262037	3347.06191	3290.177102	2397.729864	2235.391847	2469.932126	2284.306649	2324.835455	2375.9382	2536.556744	2846.308997	2649.735312	1984.232728	2394.903021	2416.118989	2498.086938	2802.080139	2771.188193	1713.736961	2072.581439	2181.202334	1787.928062
154	2744.44956	2807.268327	2942.918065	2102.463348	2701.58431	2815.978974	2817.774604	2417.193262	2794.438715	1572.504459	2102.94229	2243.429124	1711.055093	1837.953173	2079.125992	1192.767735	1436.765926	1722.54687	3410.931035	3105.657822	3158.679288	1874.676382	2336.13435	2468.274647	2421.086615	2564.715309	2375.765815	1707.838818	2175.962738	2392.581124	1984.329776	2304.61683	2431.204424	2031.240165	2476.511747	2515.219328	2833.420155	2810.02609	2671.028173	2413.596746	2738.89991	2991.508821	2124.569434	2401.677699	2559.031298	1777.426592	1917.548417	2102.272133	1664.544441
155	2638.331514	2546.487023	2677.577601	2144.000946	2727.542506	3136.510641	2142.528051	2372.675097	2368.421768	1662.728728	1972.041718	2084.551468	2121.947426	2064.621732	2234.506885	1275.697217	1740.277907	1907.42578	3585.747278	3558.967096	3311.172109	1724.30324	2433.972264	2684.819236	2634.863096	2729.993956	2672.223487	2023.886934	2273.420036	2412.053039	3362.473934	3180.654192	3000.265536	1654.948079	2089.691437	2212.809729	2545.854046	2658.534056	2732.498617	1816.888454	2369.114305	2661.415578	2323.71306	2319.427704	2314.177391	1626.133213	1812.430269	2006.979576	1835.373857
156	2376.643619	2415.06741	2765.840341	2410.072089	2702.965937	2732.689028	2443.094609	2570.440354	2517.164604	2743.891175	2715.411806	2838.750162	1389.338745	1799.950281	1910.999259	1656.428999	2085.198582	2036.37852	3189.839853	2751.754756	2716.309898	3094.801559	2918.377509	3086.689357	2775.495796	2430.802712	2394.963772	1785.77364	2100.583814	2235.176556	1989.837314	1950.613199	2134.977484	1308.323751	1838.328696	1995.167906	2258.069955	2452.709827	2515.54094	2110.369913	2656.104135	2609.272106	2022.608077	2118.941312	2310.967928	1880.385328	1997.227295	2041.60036	1631.712409
157	2409.658722	2852.884303	2845.288004	2072.147918	2734.216063	2718.485518	2384.380142	2428.725193	2540.720772	2145.27483	2396.374307	2307.782297	2586.380932	2459.78288	2466.502458	1198.050518	1558.348204	1669.596733	2978.980308	3161.67751	3154.924023	1884.693648	2630.60957	2622.326764	3252.488785	3230.882822	2822.99802	1961.196809	2491.593049	2715.831423	2351.394695	2152.081609	2314.538477	1286.725679	1872.03049	2018.067899	2570.213605	2465.23543	2595.014474	2108.627649	2379.249999	2666.771249	1982.482051	2093.507498	2286.919455	1702.790094	1885.848163	2104.799833	2059.808434
158	2614.466613	2857.074816	2958.617141	2285.002502	2334.272521	2573.936229	1947.368842	2300.483781	2482.499817	1629.553158	2053.525242	2328.533393	1360.289916	1582.951446	1677.780302	1123.741857	1373.851595	1544.071573	2777.184598	2433.512157	2577.846468	2894.79589	3012.215192	2860.321031	3391.383164	2822.006259	2731.26695	2008.190352	2558.199004	2796.175643	3223.417673	2862.097636	2430.946521	1690.015753	2071.477528	2203.478468	3319.016055	3203.295598	2983.150713	2015.187441	2310.225718	2506.863887	2160.618532	2275.216811	2590.450791	1786.957486	2195.286826	2260.464924	1796.520193
159	2621.088492	2669.09512	2567.855108	2026.777301	2632.858103	2857.833137	2636.891363	2541.616295	2737.173484	1738.799263	1966.875811	2166.602684	1636.254368	1685.028483	1760.821912	1618.802997	1867.981163	2118.046122	3135.652077	3312.164005	3063.25085	2310.343469	2939.916409	2928.175236	2498.406167	2479.120077	2600.174603	1961.837289	2571.799557	2722.498167	1861.690689	2230.307376	2287.814966	1320.216281	1683.630476	1963.713883	2504.699554	2515.027235	2538.541352	1846.565274	2232.249745	2679.57492	2717.506853	2567.017912	2330.414645	1596.944805	2004.063074	2252.458456	1863.727863
160	3068.070347	2873.766057	3062.397053	2144.017493	2450.712225	2603.402387	2117.526559	2180.926256	1952.453708	1705.276327	1887.421245	2102.381606	1677.198267	1977.097735	1973.506451	1420.420778	1764.371834	1906.887922	2513.036789	2544.51841	2690.69903	2907.64769	2837.219942	3010.247162	2292.793687	2510.297881	2604.345704	1775.319554	2016.47322	2316.977047	2808.757852	2603.455782	2798.589307	1432.528694	1898.634247	2003.642667	2717.906996	2962.958968	3002.775737	2241.482104	2455.279829	2467.937964	2490.576822	2347.560707	2463.182835	2044.381442	2472.062672	2594.499956	1808.090864
161	2463.243731	2692.744463	2734.517519	2368.106679	2618.651677	2716.846748	2204.923165	2640.050096	2791.244666	1824.406189	2203.308832	2301.779494	1679.124716	1945.376808	2280.350906	1833.323496	2238.390353	2169.019102	2950.603057	3312.919702	3365.080568	2317.141105	2639.470595	2647.006941	2786.622368	2733.622905	2739.064945	2126.381255	2579.61703	2790.368933	1799.095137	2226.692885	2280.263491	1635.17979	2051.948452	2088.611551	2475.982605	2686.591194	2942.40072	2164.367765	2686.472877	2870.616068	2238.864383	2426.754807	2487.901304	1653.041964	2119.818635	2362.494903	1885.995335
162	2997.868597	2899.731401	2969.004049	2718.021816	2972.409991	2899.941513	2142.53713	2173.23843	2322.668232	1861.593875	2147.596316	2156.147314	1553.107982	1635.951741	1707.608709	1050.168919	1476.122088	1608.963798	2979.44383	3175.855674	3463.952277	2556.372455	2710.570202	2602.591607	2481.225559	2542.13174	2514.772582	2170.535251	2365.611656	2683.362995	2304.97706	2591.488991	2660.791484	1525.677809	1960.322579	2072.759821	2656.968719	2702.403637	2890.861919	1910.109593	2387.815849	2552.069428	2445.885579	2376.437491	2324.870425	1714.012105	2112.125879	2281.785463	1676.878488
163	2784.358304	2998.260572	2647.720592	2071.097125	2419.546039	2539.188861	2471.188955	2314.568956	2568.76813	2025.449848	1997.140794	2193.987975	1951.378818	2215.550401	2347.559118	1368.189616	1920.502846	1946.919922	3303.435804	2926.942232	2998.303877	2268.958996	2408.198431	2735.70911	3314.84328	2797.414476	2761.341707	2236.594275	2259.672019	2463.082242	2070.745507	2165.547998	2180.760531	1717.863836	2158.475067	1991.577198	2271.86416	2623.003851	2594.767179	2143.73588	2344.232181	2609.510876	3265.819391	2611.909602	2775.985394	1911.596138	1970.092375	2249.754864	1635.930359
164	3338.768582	3465.083135	3115.662057	2592.419246	2805.722049	2879.938748	2871.964199	2665.917124	2845.356125	1755.606419	2177.475548	2278.869914	2304.07892	2572.12105	2196.794196	1456.965528	1762.270372	1959.449744	2445.842228	2787.216912	2826.996711	2133.408258	2624.652814	2770.863787	2591.725753	2846.378618	2865.465368	2373.268606	2847.004773	2742.117986	2637.884899	2473.393969	2481.176412	1525.739874	2027.259772	2214.958098	2420.523654	2589.00171	2692.277329	1887.252965	2322.145483	2404.236196	2536.789075	2369.997196	2570.336159	1847.131148	2096.047727	2258.482029	1686.453632
165	2483.293356	2680.644151	2627.163502	1764.743358	2453.131675	2733.817184	2463.192241	2463.966352	2708.49707	1903.807572	2149.144933	2386.233025	1811.437611	1807.794789	1876.706785	1295.137213	1590.245151	1890.755062	3806.143555	3593.56565	3437.774967	1966.705777	2040.91508	2179.920495	2589.13782	2501.065321	2729.917679	1835.725589	2352.219156	2525.057694	2517.061349	2380.810754	2624.481326	1610.424561	1779.408242	1970.653798	3185.789502	2696.019779	2610.311034	2264.950673	2649.559623	2732.287666	2203.518192	2377.982785	2487.574402	1456.520035	1968.141169	2138.470805	1797.125187
166	3746.511537	3075.024392	3057.333748	2961.372677	2980.152005	2854.695008	2116.471501	1911.541276	2057.619925	2018.383673	2107.918692	2253.86851	1708.508807	1678.640159	1839.903916	1607.812297	1604.314536	1869.649778	3309.300634	3113.840404	3397.90268	1896.712168	2269.180428	2398.511128	2220.295767	2396.49285	2478.960377	1975.843651	2530.069432	2717.041186	1665.084949	1816.142995	2062.503637	1564.77803	1843.763508	1889.726927	2766.322439	2908.338861	2914.164577	1763.299487	2427.758586	2578.732247	2287.730528	2486.960976	2565.600251	1698.194394	2024.707139	2161.979314	2154.643543
167	2678.301024	2746.553475	2871.845733	2297.025043	2428.821459	2518.69785	2214.179789	2393.68331	2435.926942	1398.689691	1980.13791	2194.817283	1467.509111	1622.286002	1735.125268	1790.782246	2077.264004	2248.038402	2712.188099	2731.057641	2608.343145	2200.288229	2397.615821	2607.097482	2918.045024	2917.778155	3107.300153	2649.586897	2549.685348	2745.183649	1912.914113	2077.515615	2299.875665	1597.29945	2120.979631	2270.142935	3106.526727	2737.509254	2807.129839	1689.790684	2295.627644	2433.262324	2246.734862	2291.423064	2279.177338	1947.199746	2027.530247	2069.11011	1898.915689
168	4047.330372	3177.711915	3121.498152	2245.55409	2478.871463	2616.228012	2009.95632	2287.354164	2438.578807	2018.810333	2412.132084	2503.165436	1621.81679	1610.868562	1825.703271	1531.359572	1557.418094	1799.209237	2855.007457	2876.912577	3139.630249	2157.632318	2304.785168	2482.336657	2912.83856	2878.849195	2999.431332	3368.893325	3135.086788	2892.664436	2135.763427	2606.925134	2880.181993	1270.902086	1670.759968	1864.017247	2544.083051	2600.395051	2880.445754	1799.490173	2269.538894	2460.262899	2019.36359	2036.714154	2193.996847	1497.64992	1838.403906	2119.685219	1883.688977
169	2647.23021	2795.403973	2567.805899	2535.877616	2616.882374	2909.823724	2765.459705	2384.234839	2609.358005	2104.613044	2551.043014	2367.862807	1557.677149	1910.349795	2123.977972	1278.16609	1787.956935	1888.474654	2998.506548	3034.775378	3046.841019	1937.992336	2154.886978	2362.702593	2460.15361	2736.081037	2849.66617	2116.052092	2522.429216	2532.638862	2580.320723	2561.347424	2486.750173	1517.142006	1968.982051	2194.541346	2940.692202	2647.269689	2507.113628	2071.346862	2290.159226	2457.438021	2771.942114	2397.669248	2305.45072	1917.049245	2247.315139	2115.174746	1794.361165
170	2838.615999	2630.043946	2501.107768	2499.233847	2425.251079	2739.769973	2109.82629	2372.565332	2505.35576	1783.577015	2143.197337	2278.496427	2725.694925	2647.45054	2612.752428	1137.071367	1470.971342	1703.030834	3153.705297	2972.011518	2991.182793	1981.018646	2502.785795	2600.25741	3501.226494	3022.100271	2750.151135	2578.545736	3137.956787	3010.317464	2031.059823	2337.882797	2514.958613	2189.471468	2576.9879	2583.714248	2611.248329	2501.849886	2604.099465	2026.599098	2441.838372	2622.450308	1956.557064	2195.140155	2228.291482	1994.111233	2357.113175	2541.923849	2357.198832
171	3059.869965	2622.564019	2788.053081	2298.901807	2710.880639	2746.058132	2394.780485	2472.948822	2366.272498	1933.173793	2060.394844	2268.890522	1954.008829	2091.293432	2275.306542	1573.158671	1865.98923	1987.427426	2680.302754	2990.456922	2840.029512	2104.06424	2784.217187	2921.443364	2643.749085	2665.989413	2571.413363	2572.179526	2950.848829	3265.112847	2103.404572	2250.735202	2445.946685	1620.222233	1916.840641	2010.114584	3411.172851	3460.871205	3381.201257	1746.195503	2139.037511	2370.594986	2310.369527	2723.398202	2572.558354	1935.417057	2029.727262	2233.494266	1803.218453
172	2925.792582	2568.842852	2685.016443	1616.881073	2225.65085	2315.950971	2036.082008	2183.051778	2344.97357	1804.790519	2187.690252	2339.830671	1792.149711	2153.281328	2253.174131	1639.722485	1802.503258	1964.291999	2420.080693	2875.080736	3202.620494	2070.61064	2153.737505	2200.530042	3058.541142	2655.552704	2772.692383	1947.939796	2454.33343	2525.63822	2279.900597	2481.877258	2689.708293	2002.557326	2253.229945	2506.216194	2822.498175	2603.944247	2565.284717	1988.422838	2427.187572	2689.147422	2889.353875	2710.489749	2620.480989	1770.15237	1913.638544	1998.782799	1639.303748
173	2957.99617	3065.143324	3000.854328	2301.281926	2516.08518	2494.871837	2472.708123	2169.879994	2143.625706	1881.259193	2068.846172	2157.365641	1547.797009	1682.298046	1895.100212	1347.742324	1861.912936	2047.055196	3594.703211	3129.225986	2953.37958	2202.753611	2455.210571	2668.372124	3122.070333	2878.071096	2950.2735	2310.335011	3143.510811	3319.903287	2357.686908	2728.161861	2918.381422	1462.177467	1819.759397	1974.871382	2568.076811	2658.852055	2721.698889	1817.427667	2463.795884	2661.283089	2397.857973	2408.718098	2290.501194	1860.778286	1809.183547	1892.328246	1400.606815
174	2189.312664	2372.153207	2299.009645	1741.944253	2240.901006	2376.012198	1788.653855	1964.209586	2110.757022	1755.277991	2183.96479	2269.911781	2108.506678	2000.919316	2111.393929	1309.570111	1715.946258	1875.224176	4122.819848	3486.306975	3203.219427	1797.472963	2400.644946	2633.748051	2823.347828	2792.419222	2935.318454	1819.777901	2443.356032	2566.204035	2863.849537	2837.366721	2833.548058	2389.721693	2653.236339	2768.4615	2915.181553	2925.532069	2807.879287	2463.46113	2580.714914	2642.943073	1917.087035	2270.283651	2248.243432	1421.17641	1963.763627	1963.301513	1849.182874
175	3293.027559	2857.601658	2658.250321	1836.99832	2281.35456	2396.441309	2878.629809	2570.589843	2491.439441	1958.566227	2093.700877	2327.617942	1953.686031	1718.95432	1945.634804	1646.39016	1771.111604	1935.205491	3023.158342	2800.61293	2684.630501	2062.961011	2329.28043	2637.198297	2620.357403	2609.152202	2755.352064	2373.076805	2521.75627	2772.230495	2975.322589	2959.197359	2697.105281	1092.939296	1439.898417	1643.746272	2577.871295	2833.835368	2729.974763	2090.460653	2533.689968	2603.223083	2096.529585	2177.152053	2211.198406	1452.925873	1873.231743	2052.997963	2038.105025
176	3031.821709	2759.433434	2736.957067	1926.019581	2582.316676	2811.558392	2534.851245	2644.337417	2644.959574	1737.231823	2251.186108	2209.502866	1607.239795	1739.137402	1988.562815	892.973332	1356.140108	1518.764183	3715.542771	3655.138578	3472.479604	2240.395778	2657.953265	2676.667169	3118.55941	2615.944044	2680.675834	1762.819316	2479.845262	2643.234747	2090.018127	2552.464564	2690.194636	1702.144017	2089.856469	2353.622319	2717.967764	2949.066693	2882.229809	1997.401834	2435.017411	2784.513644	2898.569733	2950.383413	2925.224162	1649.606705	2131.060691	2069.984475	1910.526137
177	2668.520806	2762.579109	2903.874081	2055.40731	2495.127629	2754.685657	2242.443222	2337.626351	2352.365728	1831.161365	1967.206799	2112.675189	2005.67016	2120.814832	2069.854771	1604.068521	1835.525894	2036.017177	2868.720521	3138.937978	2845.013693	2837.323885	2823.483708	2925.190065	2631.517611	2999.979228	2970.053369	1959.772885	2173.47991	2489.268387	2047.348605	2317.366992	2252.410351	1891.409787	2234.050778	2109.24375	3340.548601	3153.804898	3038.35432	2054.502224	2638.924256	2793.822901	2366.613415	2481.946119	2768.047075	1933.529222	2173.761874	2469.000441	1555.872263
178	2578.612839	2576.590089	2881.506689	2223.596215	2563.896638	2714.647692	1791.440156	2157.312912	2173.98505	1479.166482	1759.809067	2039.821164	1624.287016	2009.361948	1949.741661	1723.105181	1740.439721	1800.482523	3522.454834	3328.423743	3248.837688	2528.669829	2774.332459	2773.216242	2494.72978	2396.914037	2296.004081	1742.430407	2228.387729	2410.130132	1530.358691	1954.827225	2260.752798	1988.936656	2164.587334	2282.917102	3047.699752	2862.50519	2954.918172	1723.802992	2322.284661	2620.478745	1982.117052	2105.066992	2120.026207	1504.148802	1976.220976	2078.758145	2125.757761
179	3035.485344	2929.189284	2922.086052	2181.404365	2422.887985	2419.643108	2205.781236	2179.256241	2254.119243	2064.87411	2328.662668	2308.061095	1838.219331	2130.351223	2235.093069	1826.812078	2229.684738	2261.354679	2768.092242	3147.468528	3085.563971	2253.226948	2882.732948	2607.609496	2067.452119	2466.537011	2472.332555	2257.526629	2406.911504	2501.025018	1672.44136	2086.291212	2062.88235	1907.956724	1731.333893	1840.816364	2658.871492	2706.844953	2757.925119	2103.104035	2479.875263	2650.276027	2928.899678	2687.881645	2838.16348	1733.427739	2046.034384	2172.297046	1997.527469
180	2472.293306	2663.539805	2562.655322	3073.004458	2826.000574	2743.315243	2423.365098	2326.84039	2505.053052	2380.491428	2321.00572	2452.222129	2070.67038	2062.534861	2109.746349	1350.985786	1839.304011	2059.062127	2594.044794	2917.165288	2888.159516	2177.508381	2617.815359	2705.790466	2215.669882	2496.524938	2568.123621	2376.103302	2770.228788	2819.622091	2019.334715	2297.285227	2269.420052	1750.194247	2187.513017	2334.713478	2887.209842	2601.759845	2822.057561	2113.363137	2495.894969	2775.340474	2391.07703	2442.305963	2494.467369	2018.718123	2166.458224	2153.124224	1937.56445
181	2368.414999	2692.366525	2620.343172	1916.501996	2524.351979	2726.134901	2148.856169	2310.21959	2344.45887	2497.051621	3069.045955	2986.835482	1979.947373	1813.496036	1853.800181	1583.908031	1810.409734	1878.723977	3186.524607	3017.917726	3073.232632	2067.815909	2673.588554	2879.957385	3211.044946	2884.175616	2819.15681	1883.931817	2121.854067	2371.158156	2186.369464	2232.719574	2056.594166	1619.859881	1939.094278	2027.632811	2326.097759	2499.719408	2532.054259	1956.182908	2358.08363	2420.676763	2240.764042	2285.00365	2334.130271	1633.846313	2020.240901	2276.14383	1695.593248
182	2588.831586	2886.470513	3049.464182	1970.515303	2504.871222	2703.15283	2139.281377	2107.470486	2337.509244	1686.070789	2101.713259	2251.597825	1984.650852	2058.676759	2255.420313	1250.594326	1770.424541	1916.865742	3261.863179	2932.519288	2865.803647	2145.962016	2812.908445	2957.350677	3234.637742	2952.274489	2719.54259	2086.17938	2363.725682	2587.241157	2874.896603	2345.108964	2630.970333	1612.152277	1817.02844	1858.86132	2935.417329	2998.202541	2672.162652	2182.82905	2592.303371	2737.446279	2346.93542	2079.813507	2354.508727	1838.101818	2041.301973	2152.532042	1973.497556
183	3648.845866	2789.750842	2833.992559	2249.35791	2463.78416	2484.416914	2273.45375	2454.055605	2521.148496	1728.683604	2076.380077	2290.836697	1761.282348	2050.880127	2061.694381	1342.360094	1838.312299	2142.553886	3440.272351	3232.859351	3174.08914	2213.141678	2589.613043	2554.80342	2312.961132	2414.9079	2444.278494	1940.648104	2341.602705	2574.088919	2211.921911	2075.235227	2204.38773	1430.922939	1849.405177	1952.491374	2702.419916	2913.410943	3024.016707	2299.959551	2666.554558	2793.528165	2029.927383	2263.339816	2447.400514	1864.302013	1930.427648	2076.575493	1884.044107
184	3351.845785	3295.118073	3003.879721	2275.626784	2551.633218	2486.645826	2167.147391	2139.928929	2270.766082	2217.01612	2558.568338	2735.793222	1869.061265	1863.184849	1975.601691	1350.398292	1784.949298	1891.125187	2535.376378	2790.705248	2872.144113	2039.68924	2147.235529	2386.260356	2284.926518	2329.564167	2364.551057	1704.244679	2304.044867	2655.456136	2439.470996	2310.600602	2547.958752	1679.322544	1918.597753	2072.929736	2621.810652	2773.851104	2942.146387	2405.825371	2542.740962	2742.493465	2152.179694	2329.270818	2405.184844	1850.189661	2238.433649	2295.153763	1975.625764
185	3303.216624	3120.965697	2777.825226	2251.859677	2630.490603	2704.126775	2246.657161	2323.154125	2365.85736	2105.822807	2171.169836	2300.245776	1321.943337	1641.362388	1745.609772	1405.963505	1811.667435	2103.094368	2860.873435	2591.710173	2705.209459	2128.509417	2550.256532	2699.91275	2421.378192	2363.864657	2180.430866	2415.368848	2577.157004	2480.324734	3437.074505	3091.696262	2952.265765	1921.77862	2395.062641	2515.04498	2114.732502	2447.152971	2438.536172	2240.947254	2348.604193	2393.366699	2489.450089	2545.935974	2440.204117	1635.061374	2025.02265	2149.449315	1799.994787
186	2837.967585	3185.915853	2999.80042	2034.094008	2599.34881	2533.057653	2736.393258	2523.934675	2479.121451	2061.687127	2456.473813	2540.320099	1836.802367	2257.198541	2560.151519	1230.971262	1603.723122	1802.991841	2915.983046	3123.423324	3333.939025	1898.796649	2250.883212	2327.141799	3512.094198	2995.274744	3042.757627	2245.773834	2417.843807	2515.148459	2164.721748	2618.945473	2753.536156	2070.577954	2405.649788	2288.687802	2762.232342	2875.216555	2913.995665	2226.812923	2678.71438	2596.421672	2303.508843	2546.836047	2451.306244	1539.252855	2023.648664	2070.605011	1942.173756
187	2172.41189	2343.930685	2498.779958	2639.443308	2753.476889	2693.616805	2547.84216	2551.126398	2484.943021	2298.400986	2445.770636	2403.503153	1732.992977	1835.505794	1961.257583	1351.810641	1544.843217	1802.69832	3281.647236	3096.254868	3327.460424	2460.175549	2575.699222	2651.761774	2555.403801	2169.694335	2217.885412	2258.75282	2387.329571	2626.19362	2301.483192	2444.996953	2662.211105	1838.24985	2459.986437	2518.086103	2873.361337	2914.44003	3023.337831	1787.509627	2316.68957	2474.803878	2137.906499	2516.501151	2550.186223	1808.507638	2132.389555	2343.389269	2098.557357
188	2440.544128	2704.136371	2757.320395	2053.673952	2485.15305	2615.273038	2121.494399	2201.916114	2377.986443	1906.584283	2265.92748	2138.442607	1731.092299	1912.622092	1936.816578	1244.979334	1823.200869	1964.298513	3312.658008	3296.690645	3357.159326	1966.782924	2329.938361	2669.817053	3049.990726	2894.318191	2866.03325	2812.22077	3223.652922	3255.080194	1946.174542	2258.581302	2297.447956	1960.532142	2148.817308	2398.874533	2574.7244	2553.127073	2747.603979	2148.781625	2388.466057	2516.161849	1928.844298	1992.64501	2218.768204	1684.8127	1911.346428	2149.47652	1583.655361
189	2472.848029	2516.172606	2765.054189	2142.107976	2674.964412	2789.699715	2480.044329	2684.563969	2913.797433	1813.721115	1945.706874	1995.233375	2424.069415	2534.397781	2881.498672	1160.927049	1364.7093	1569.130073	2670.179079	2957.834333	2822.69635	2258.938412	2790.180271	2692.749203	2265.373829	2291.390463	2584.365724	1765.178821	2353.895576	2552.316791	1768.902588	2243.455963	2203.998747	1767.965562	2162.635334	2000.518877	2761.59493	2511.208621	2574.560988	1709.877136	2353.41776	2495.865217	1947.409897	2177.185424	2379.71255	1779.792349	2099.502184	2243.160952	1597.461633
190	2808.736527	2485.56057	2601.243908	2048.180124	2423.214455	2682.688746	3045.485249	2498.61385	2387.468583	1710.979824	2232.403949	2315.142402	1919.16924	2220.999399	2256.52487	1333.670879	1730.032776	1923.369433	2885.961293	2723.953887	2869.485488	1699.881559	2228.666621	2494.521835	2685.528769	2586.154355	2629.752423	2036.055132	2781.394718	2846.263117	1984.622089	2169.286223	2390.695581	2599.124729	2602.669325	2566.485418	2370.688509	2561.763063	2673.853094	2290.961235	2615.881149	2652.43512	2928.895275	2525.410369	2395.559923	1778.610088	2048.678663	2330.641275	2150.675601
191	2868.098921	2967.047144	2923.510467	1667.242849	2102.791703	2365.412338	2562.971183	2655.72591	2701.947788	1897.568771	2271.085122	2414.944567	1613.537224	1803.711798	1885.667732	1611.818008	1774.891841	1847.608215	3294.729824	3249.909172	2974.404927	2596.664927	2933.745675	2858.619645	2429.986388	2774.69548	2829.039138	1932.667512	2183.04293	2273.533195	2079.078957	2092.635932	2227.030998	1349.043788	1785.944606	1918.076116	2833.908377	3018.992957	3088.168532	1639.744522	2185.484477	2405.949352	2559.508512	2463.191479	2249.787792	1840.047381	2098.463297	2096.82529	1521.444399
192	2523.737964	2743.902545	2749.239327	1936.147348	2488.551005	2741.484966	1744.345714	2000.485769	2273.139898	1845.330565	2062.198299	2073.750121	1843.618855	1883.622049	1821.784256	1443.11488	1565.390124	1763.141948	2643.437486	2995.784962	2793.247214	2404.458306	2873.465782	2797.875531	3092.617727	3169.162669	2926.222317	2241.965583	2319.697312	2479.131582	1959.671933	2327.877575	2387.270525	1836.201385	2025.167471	2262.40858	2996.380442	2789.50712	2810.291724	2426.236773	2499.90075	2572.921285	2412.556315	2320.892258	2313.584566	1485.937745	1897.048372	2037.263043	2158.769295
193	2659.706297	3066.101493	2913.779075	1843.772408	2449.719337	2547.975217	2515.947948	2268.99834	2345.131297	1891.852371	2158.502729	2461.90208	1766.579173	1851.047272	1885.929186	1473.33677	1858.773212	1991.82066	2542.325881	2798.669692	2874.141393	1786.167464	2261.992698	2438.66178	3285.721571	2945.210461	2883.72139	2115.219634	2526.548549	2658.043827	2122.248234	2207.607873	2317.177401	1818.496963	2067.018469	2208.90003	2737.081096	2688.36023	2713.327254	1970.621307	2355.111607	2516.797368	2038.91853	1940.74626	2200.275069	1920.438666	2031.57644	2210.019141	1579.572385
194	2734.616672	2593.763063	2738.240214	2045.997994	2523.766946	2686.774885	2458.491555	2792.985317	2595.770562	1629.771445	1814.38937	1998.322265	2585.004592	2449.48378	2291.957482	1490.705676	1821.1914	1966.977421	3264.240849	3242.847866	3260.197525	2018.35558	2707.054656	2916.8005	2787.328215	2568.11956	2489.515644	1664.866912	2186.383602	2445.934858	1734.662783	2240.55115	2393.921086	2867.371087	2962.97174	2826.781946	2730.896792	2897.526278	2888.927939	2188.642699	2494.347808	2475.444698	2111.772026	2342.673904	2445.472385	1431.99219	1887.65448	2105.998965	1795.442157
195	2518.917796	2401.760821	2603.70032	2094.837349	2783.406641	3032.284708	2282.127076	2177.782168	2346.730082	1486.034409	1735.89276	1921.620767	2330.998871	2472.88766	2441.688656	1212.135018	1515.383199	1682.431627	3398.673661	3178.597622	2973.058571	2565.761439	2782.358085	2938.657373	4056.258147	3359.68335	3385.978354	1484.146637	1917.719541	2232.583621	1811.251576	2087.916172	2231.538199	1552.088784	2034.780602	1948.378809	2243.321966	2367.338086	2478.626025	2047.821915	2464.141305	2666.989802	2037.996345	2109.12933	2245.756393	1531.871147	2012.610376	2185.277999	2224.669684
196	2714.764597	2905.52194	3058.210432	2040.399379	2496.629648	2512.670769	2441.558367	2463.081845	2399.880064	2017.517947	2542.757517	2580.821639	1989.615558	2063.442842	2312.569593	1383.0693	1821.3599	1989.698483	2549.859788	2774.804401	2916.411752	2455.273336	2462.634771	2474.35037	2311.995854	2445.059419	2435.424122	2430.311447	2441.737657	2561.923044	1963.112007	2195.290313	2395.177274	1645.787083	2083.738742	2178.527888	2803.179033	3113.085072	3052.717352	2366.725144	2431.398093	2532.125901	2298.308546	2321.673909	2380.690621	1546.836426	1904.58339	2062.682981	2027.002086
197	2955.887271	2686.979805	2810.959898	2566.958918	2721.73991	2722.643707	2290.127734	2352.283709	2278.760426	1908.080583	2409.910667	2384.336791	2072.776155	1913.777116	1982.76462	1573.302934	1713.518925	1881.191505	2841.743668	2956.369887	3364.74401	2140.844972	2861.901874	3042.801219	2492.146393	2585.465835	2360.640327	2160.869607	2624.832931	2636.785144	2358.090186	2845.485019	2832.567485	1341.627191	1910.72564	2235.929907	2821.056499	2812.590267	2941.123651	2090.913347	2521.335184	2662.514655	2135.732633	2102.364646	2202.091207	1395.93068	1746.866487	1998.358201	1945.269209
198	3417.562701	3212.063011	3174.923588	2181.830101	2398.258973	2705.090842	2125.335251	2046.102848	2118.703199	1699.025119	2099.347535	2452.06017	1985.712236	1622.274572	1762.853455	1128.294057	1556.10818	1641.222294	2883.093456	2810.996488	2828.106913	2111.88142	2837.343115	3201.681729	2777.157684	2872.517723	2932.837779	1833.05238	2229.572507	2647.067701	1526.134484	1827.102391	1815.021264	1179.085162	1571.586419	1810.229399	2862.73639	2856.410924	2872.215984	2026.35411	2500.156309	2646.801257	2837.006881	2466.351971	2561.319535	1656.10787	2073.056711	2334.276972	1529.485018
199	2373.829466	2781.44307	2963.183606	2422.894641	2604.875672	2789.348858	2078.285221	2413.843225	2377.062851	1569.462968	2193.350199	2393.247806	1777.100363	1778.785884	1957.452452	1255.146118	1726.374757	1958.842517	2789.09478	3048.781387	2983.784028	2180.141839	2244.053562	2436.560195	2581.902667	2659.867474	2796.998831	2136.158834	2048.350035	2342.577918	2213.960685	2594.313175	2592.245091	1489.622204	1896.196773	2014.652181	3656.955988	3160.420488	3081.76878	2222.483111	2784.449175	2660.807147	2241.882424	2334.576195	2324.215217	1708.987789	1947.442301	1963.076059	1859.314894
200	2779.920285	2953.434962	2981.572303	1866.412618	2322.258393	2344.964669	2263.212228	2440.747222	2302.333773	1824.255773	1866.83541	2143.377869	2976.674276	2535.591855	2787.103695	1102.133268	1434.734681	1684.157984	2958.964506	3195.90088	3255.010595	2267.706152	2715.316119	2834.779177	3347.847161	2837.343337	2714.699195	2330.813461	2607.139585	2698.586443	3194.874322	3175.244441	3214.823289	2043.67114	2622.718604	2663.202347	3104.463443	3058.908011	2949.249274	2183.767547	2541.261708	2481.229325	2435.794376	2283.980115	2548.796812	1903.824204	2029.866917	2175.332278	2103.211272
201	2619.308943	2751.250727	3068.413744	2079.304836	2552.420535	2682.676847	2214.843905	2300.245581	2267.065488	1528.830704	1809.179543	2124.113678	1717.188934	2109.555488	2207.181794	1472.282153	1850.919975	2041.130343	2933.356616	2917.491625	2758.602245	2350.877555	3058.659359	3010.894347	2692.733921	2688.49248	2947.348567	1921.197438	2299.447279	2511.667773	2062.410094	2086.642485	2157.034445	1533.798885	1814.077509	1806.746942	2756.576805	2936.845975	2948.451135	1988.6467	2386.109907	2725.884323	2333.536663	2449.333604	2518.487547	1687.83566	1883.791755	2003.239095	1607.018603
202	3194.684901	2972.748893	3098.078949	2504.315085	2298.885866	2489.94737	2162.678955	2249.483717	2335.67283	2126.413318	2220.727495	2168.690771	1835.75903	2069.192199	2232.813995	1164.311458	1347.241072	1635.882842	2978.855857	2808.280519	2598.770709	2273.846014	2670.669187	2714.474546	3022.70664	2723.077502	2663.050597	1742.517103	1859.815072	2071.927438	2281.989856	2273.244805	2566.916068	1585.058138	2055.652457	2109.464443	2679.586973	2706.502447	2577.941572	1847.046237	2381.414158	2685.180939	3159.992123	2793.286658	2784.156008	1786.109682	1850.247618	2097.145467	1682.461911
203	2623.558885	2691.77053	2802.914555	1923.263538	2389.954999	2575.029845	2179.224961	2238.332346	2514.486227	1993.975084	2181.135464	2528.404969	1760.875129	2109.281875	2225.516685	1558.808931	1907.325417	2002.423577	2814.136962	3038.622261	3051.149868	2175.538825	2471.992226	2585.115939	2633.431346	2618.496776	2707.350348	1696.589874	2169.960889	2175.503292	2080.230954	2102.263887	2157.236193	1694.388824	2163.12906	2392.12751	2784.095392	2854.033396	2807.735022	1904.088102	2383.120942	2558.853971	2064.791915	2298.666576	2366.620699	1856.500183	2243.646123	2207.499963	1887.876439
204	3083.499207	2707.344989	2593.754307	2396.222574	2664.208843	2688.897414	1994.125114	2051.987335	2129.390924	1907.5927	2110.182781	2306.924154	1843.511125	2161.855418	2182.664905	1529.313506	1969.942869	2016.486077	2572.903981	2857.000726	2711.217835	1946.050539	2209.102597	2321.407101	2442.987475	2545.705728	2654.486209	1953.121613	2410.003698	2394.384416	2102.454164	2383.029309	2450.252272	2053.696007	2477.684583	2597.571527	2927.793597	2749.228915	2758.547018	2296.764259	2658.94938	2812.110585	2445.786619	2303.30794	2389.595648	1969.381401	2402.445196	2270.327148	1843.306202
205	2552.80794	2913.49187	2828.287506	1907.904253	2405.355689	2539.739374	2338.470693	2242.060116	2319.107603	1779.981191	2090.272883	2141.222588	2103.760682	2062.903331	2139.899362	1392.49038	1864.621371	1961.313029	2855.734285	2715.811977	2574.864492	2006.365511	2441.766854	2530.956054	2496.660773	2758.283216	2777.805571	2288.627724	2419.084607	2504.750521	2655.942426	2532.091911	2486.094852	1862.898327	2034.795721	1934.966463	2561.923859	2596.106308	2616.150117	2184.952115	2592.751373	2495.49018	2184.522824	2179.282883	2272.707104	1719.560003	2112.916685	2211.459497	1508.383124
206	2768.068582	2462.978436	2482.267373	2328.860568	2774.527176	2833.176245	2297.229246	2079.421969	2191.094856	2004.99965	2311.479764	2450.098714	1944.692806	1994.839513	2141.221819	1190.008008	1757.387954	1840.063095	2429.12	3203.392612	3216.390198	2081.874785	2443.781545	2407.78178	2892.309969	2929.438997	3055.993011	2047.468795	2771.023045	2811.554295	2037.377682	2417.874654	2590.013418	1999.610799	2063.168625	2290.248634	2688.736426	2874.994881	2987.142181	2240.423398	2426.10362	2602.263207	2102.295323	2448.590673	2497.044085	1655.783024	1893.712133	2072.651546	1624.933547
207	3181.557629	3082.297127	3091.465775	1953.116735	2459.309558	2680.985606	1834.558714	1945.236385	2161.524945	1430.638559	1821.355742	2116.796201	1985.598569	1995.465592	2200.112946	1163.785747	1611.200053	1917.630231	2944.028265	2800.651594	2811.406877	2029.727995	2429.934016	2714.721861	2896.030971	2832.67721	2707.883977	1705.894749	2087.27372	2263.968396	1836.32458	2101.605178	2253.635397	2066.98996	2456.332563	2363.235741	3650.18132	2985.883392	2999.240512	1952.738633	2260.426832	2531.132608	2178.141584	2098.296456	2192.570964	1690.041751	2081.872742	2345.117967	1840.134565
208	2347.255064	2692.627678	2439.096677	1825.406026	2262.186508	2432.248937	1980.687622	1979.649083	2179.555757	2176.741686	2585.179814	2507.399739	1709.823847	2061.989142	2045.627817	1660.915427	2179.879892	2094.904188	2620.063404	2947.112446	2690.651579	1967.073282	2336.00306	2423.407657	2382.819062	2319.506549	2443.691758	2045.860203	2388.882525	2497.805474	2232.218145	2124.649958	2188.556042	1628.504527	1921.207041	2364.502127	2660.188725	2954.415879	2582.530151	2115.057199	2330.808644	2588.324731	2870.601619	2380.327941	2557.724583	1833.057337	2082.645723	2146.20905	2083.7806
209	2686.488943	2730.411346	2666.779186	1831.192518	2426.78473	2461.193391	2431.212133	2461.272194	2535.15371	1690.481791	2278.419369	2395.485229	1973.738211	1944.888568	2156.299162	1144.089743	1594.210698	1851.136919	2725.675123	2717.890652	2758.968122	2089.185061	2632.036505	2781.712692	3003.102796	2856.966276	2975.168157	3170.216781	3017.934612	3002.230002	2686.532591	2718.254601	2549.978606	1589.605416	1948.94851	2361.265277	3663.413222	3358.675563	2902.932086	1823.952703	2256.470237	2387.843987	2189.659378	2329.278105	2443.57009	1691.419922	1928.577878	2115.895519	1899.445318
210	2969.207605	2707.570318	2646.340862	2092.408703	2246.409783	2234.22875	2427.356465	2624.671918	2820.649406	1748.962552	2073.629582	2189.424999	1413.875124	1804.2536	1993.783244	1094.291988	1473.294164	1683.275701	2551.870296	2868.99495	2861.871846	2588.42284	2792.784387	2813.136385	2483.838201	2684.850588	2510.615408	3012.892793	3513.309046	3622.412779	3395.029331	2540.98026	2627.724067	1477.953585	1759.718688	2041.259832	2361.802108	2462.994876	2655.943173	2100.521085	2647.399065	2784.397521	2405.496262	2672.970941	2718.921454	1909.854656	1943.670339	2107.082641	1806.323106
211	2610.656365	2762.400371	2971.107921	2436.230222	2519.432029	2550.078944	1932.606509	2085.989849	2293.593016	1542.807183	1814.51871	2071.144627	1964.18109	2023.747794	2133.562241	998.4586969	1570.76282	1801.463792	3523.632135	3081.900398	2733.565231	2046.70883	2477.539645	2376.687155	2825.414042	2679.999164	2548.958704	2150.11292	2495.25634	2743.431426	2313.635733	2458.515906	2430.710662	1456.499884	2127.488867	1937.754831	2978.57519	3152.921797	3040.86868	1948.113574	2340.922183	2638.466073	2090.788908	2170.670906	2334.944194	1489.163584	1857.100864	1973.492615	1975.259407
212	3749.458926	3637.300303	3528.758579	2200.030324	2462.010146	2667.879999	2148.294506	2213.497025	2276.982108	1694.13509	1917.498245	2130.420526	1408.802924	1664.798483	1830.902671	1530.199946	1978.91778	2307.368852	3040.048364	3104.059044	3139.389179	1955.982194	2547.354398	2707.358247	2979.027899	2457.836789	2705.341877	2592.340241	2991.142381	2961.718306	1540.319343	2033.157173	2328.797187	1677.232762	2112.01552	2305.543201	2894.293084	2878.410912	3041.642769	2150.596641	2333.724488	2476.232637	2681.021288	2471.178957	2489.352177	1846.706118	2327.240759	2122.727053	1914.206364
213	3403.524442	3077.392093	2895.524453	2439.17905	2620.962266	2655.416774	2054.625838	2242.405041	2296.950397	1702.362131	2074.94133	2280.489903	2044.151935	2129.437651	2042.663274	1431.536105	1879.077894	2114.4956	2590.172122	2816.686567	2932.02727	1936.693417	2424.74815	2506.152238	3017.724898	2736.322134	2926.74799	1984.767083	2377.103302	2679.622339	1939.838006	2289.078689	2331.24293	1664.885852	2101.358142	2331.145899	3315.28414	3200.496009	2927.478405	1995.101542	2549.087076	2895.028043	2639.967844	2593.245109	2500.052763	1979.65797	2122.627029	2389.622768	1776.050562
214	2456.73852	2738.228997	2646.649377	1829.19441	2498.611762	2400.57867	2584.759771	2547.149695	2661.097337	1628.666991	1868.084793	2112.801701	1639.936299	1967.790989	1945.198654	1491.749432	1822.441252	2098.345335	3354.417842	3231.489637	2997.303123	1989.358309	2159.765504	2364.029033	2194.687705	2393.439136	2420.016308	1897.409867	2262.82868	2542.738898	2262.360281	2590.929047	2836.666079	1399.169517	1662.5989	1777.999089	2642.366078	2796.960388	2724.410843	1903.574915	2229.7463	2403.559193	2227.728825	2468.737504	2614.989154	1682.16855	2084.326369	2270.254039	1976.317623
215	2869.923297	3077.18357	3381.652061	2111.421238	2546.642034	2692.071064	2256.19972	2278.509137	2363.288778	1900.445259	2253.504207	2647.642872	1736.123156	1730.140021	1946.549168	1218.851064	1931.90552	2221.159623	2918.68989	2692.718176	2694.487775	2038.296221	2473.298154	2691.571029	2657.753049	2577.173076	2813.634491	2265.472686	2809.376817	2914.670291	2034.579865	2445.872918	2536.579949	1221.078655	1525.18216	1689.665343	2737.554225	3120.282872	3027.133205	2143.602472	2551.89791	2452.861458	2289.704626	2361.440725	2192.231003	1380.994763	1844.841418	2075.587286	2207.943963
216	2424.454488	2407.147228	2483.283974	2488.93295	2806.282496	2704.178282	2285.897652	2404.716394	2536.080524	1616.153673	1835.493918	2099.624191	1980.800556	2104.472287	2132.606478	1336.890817	1616.198283	1747.72785	3159.330118	3372.700858	3176.607683	1612.081792	2358.720698	2349.097514	2834.832576	2830.321244	2831.113125	2054.713375	2473.934754	2616.207072	1881.645709	2273.415838	2523.421033	1412.39719	1881.694046	1937.195238	2557.607948	2873.351136	2894.857493	1832.878301	2234.624122	2397.539621	2048.53234	2310.98494	2512.564567	1975.927358	2061.086793	2175.009434	2049.937649
217	2316.534383	2510.79411	2531.197604	2103.113007	2785.947928	2994.179959	2289.263023	2365.402506	2363.274023	1631.649375	2102.655129	2206.467192	1734.649453	1935.148538	2111.628206	1392.523104	1668.878867	1729.92859	3017.511645	2964.599426	2948.377303	1845.397364	2387.743807	2457.879095	3141.350586	2945.664788	2718.372883	2939.883798	2709.369264	2951.203898	2035.032532	2006.393041	2006.456644	1635.62557	2033.36221	2129.159515	2857.390716	2696.762366	2626.953562	2455.740977	2802.446823	2977.829652	2383.578533	2305.978948	2358.700101	2052.910427	2145.88363	2172.947031	1481.700266
218	3073.482234	3062.420136	2942.155032	1899.886977	2505.079198	2603.323587	2082.449176	2110.417796	2065.877616	1840.359966	1920.099333	2185.786024	1946.026224	2059.073942	2139.002124	1497.078615	2037.511311	2192.960622	3286.734457	3214.571721	3257.496556	2006.71078	2316.280109	2443.643491	3030.520156	2992.600668	2993.95425	2460.879666	2901.62207	2919.893547	2053.891588	2204.912916	2358.62559	1656.652189	1731.085624	1896.075706	3376.033454	3193.480927	2906.453006	2239.278593	2371.452242	2449.924887	2311.949409	2519.411098	2702.74677	1647.162368	1956.989163	2115.253161	1694.581207
219	2588.152545	2640.45903	2630.669123	2755.152755	2963.336138	2847.450974	2373.645988	2400.241332	2773.962706	1824.627605	2130.891844	2295.870936	2106.734965	2181.715856	2185.193611	1360.95273	1695.934865	1741.12292	2993.61051	3185.998182	3419.976115	2205.76464	2331.819848	2521.925642	2238.730963	2461.602941	2448.974413	2183.863143	2488.317532	2824.746611	2182.966428	2119.744596	2299.384648	1978.617301	2142.321814	2312.380048	3087.862535	2900.086843	2788.932149	2355.133692	2578.371247	2590.996897	2000.404178	2136.479319	2211.309069	1673.269398	1972.985543	2051.70037	1583.252637
220	2278.209772	2575.375691	2627.400727	2355.217138	2275.325314	2671.433891	2077.056302	2376.461632	2340.705516	1866.984258	2181.244416	2171.627009	1865.167791	1835.378352	1901.032319	1311.852676	1593.205967	1837.677099	3088.47124	2787.01683	2710.319754	2055.557353	2487.120585	2827.022041	2879.209773	2866.776926	2705.70732	2016.660937	2224.747877	2240.921682	2505.028604	2301.76245	2601.543384	1651.714801	2011.532423	2157.594873	2082.986072	2128.56027	2268.00581	1962.013471	2399.412298	2643.920397	2784.645927	2975.849348	3137.683367	1518.587227	2063.550002	2213.736051	1729.78538
221	2236.43362	2401.161892	2335.460536	2049.393009	2571.474297	2550.090781	2057.568116	2342.817658	2360.196772	1658.637321	2069.908374	2427.956751	1893.819483	1997.194056	2128.437147	1307.830795	1404.064523	1625.055274	3558.833578	2614.470256	2769.326335	2575.465569	2566.758786	2868.013328	3186.53025	3063.665277	2945.633027	2174.761709	2600.228151	2664.333166	1669.81711	2153.095823	2290.140688	1944.165026	2161.801983	2239.963872	2474.349084	2248.072568	2497.241195	1846.991831	2226.195205	2361.063819	2282.221508	2324.870312	2388.531577	1712.571203	2008.346197	2152.81218	1698.408161
222	2536.160977	2910.143482	2908.803898	1842.891098	2294.263991	2456.115483	1814.487495	2107.045685	2408.58993	2312.284469	2701.787658	2810.708472	1398.928228	1625.99751	1868.74489	1269.094389	1737.129763	1919.20218	3026.819926	3067.542891	3064.849035	1766.37745	2271.858573	2481.513323	2648.679227	2568.240136	2616.264189	2291.488775	2605.9147	2759.853864	1892.144244	2353.693352	2523.238047	2067.054573	2397.438707	2419.53179	3441.980155	2964.181855	2877.847495	2119.732678	2500.874112	2641.148012	2022.117502	2114.839143	2269.190855	1639.512593	1850.657486	2165.517688	2072.322789
223	2329.549119	2326.46272	2523.491654	2241.171779	3046.480525	3139.874243	1845.198092	2116.923849	2221.887884	1718.095156	2368.209286	2563.690214	1814.971802	1992.281926	2238.656035	1797.434229	1832.378349	2030.885871	3595.78497	3318.387078	3356.936181	1929.397189	2499.953384	2802.707723	2704.444061	2532.495688	2588.753721	2384.1068	2732.138501	2644.891114	2327.493305	2385.012626	2362.482585	2110.065012	2287.391726	2389.834789	2837.229501	2971.888751	3117.435714	1827.437757	2430.805213	2456.974529	2188.817091	2445.251885	2528.278298	1478.345039	1942.549418	1990.121999	2057.733192
224	3569.867986	2938.9098	2826.295985	2044.428514	2522.320918	2750.904711	2143.919151	2322.209249	2384.560575	1749.1875	1839.428831	2094.960768	1624.254852	1758.946565	1779.487294	1334.920536	1711.904653	1912.39297	3969.325024	3199.130447	3012.259542	2165.06018	2504.287159	2700.600481	2835.248816	2937.537489	2953.921091	2488.5448	2570.396762	2731.435327	1916.836985	2457.722613	2542.720594	1456.663581	1912.103029	1953.355939	2592.160387	2606.128237	2574.972582	1985.070026	2512.994491	2581.303784	2378.198545	2471.876363	2500.357228	1648.83905	2141.851217	2372.788787	2264.910413
225	2739.279675	3071.303201	2901.827543	1999.797019	2657.295594	2824.957417	2092.160201	2177.244423	2346.002763	1922.55158	2534.577499	2565.577999	1802.285414	1980.040585	1992.580239	1529.712469	1799.027363	1881.432385	3149.53679	2936.831313	2880.467564	2136.121561	2411.581379	2619.261721	2609.488765	2704.101627	2844.165625	2343.941506	2738.212087	2702.103924	2204.678281	2381.473412	2633.317722	1933.789607	2365.490821	2421.057654	2616.821812	2643.425758	2644.333708	1913.544022	2293.837438	2371.21778	1957.805833	2343.502356	2440.893424	1824.323371	1995.839976	2210.988718	1686.718758
226	3193.633112	3078.458517	3012.977531	2305.708636	2339.69412	2574.024784	2371.583121	2414.510078	2343.491936	2089.955518	2597.426347	2549.054237	1622.364509	1996.404015	2244.708628	1248.077282	1560.400616	1712.888699	3339.082857	3402.077124	3430.118804	2042.180675	2299.32902	2530.513317	2950.058994	2849.811428	2583.007943	1895.124554	2292.765602	2325.56147	2029.518364	2563.259759	2680.728674	1349.018741	1749.791906	1883.872404	2719.287688	2673.516558	2596.712344	2218.862927	2670.282822	2871.516846	2038.225644	2376.444437	2286.890172	1894.428219	2063.466111	2253.086652	1948.029677
227	3701.280101	2943.288885	3043.49655	2448.061413	2867.486437	2926.05737	2158.712881	2180.884702	2317.824019	2201.346855	2195.239109	2324.860953	1762.582651	1836.004354	1939.56241	989.2586178	1320.649553	1542.386176	3272.177197	3223.52117	2873.337283	2604.874134	2655.618469	2598.361066	3029.644681	3002.060681	2966.20505	1877.879539	2237.509917	2273.416225	2067.569053	2404.422904	2598.099433	1412.13248	1811.245935	1735.092796	2091.608102	2677.400214	2754.325942	1785.732217	2254.673086	2439.292572	1955.476906	2054.813271	2084.44462	1490.523874	1997.129853	2166.500317	1849.688059
228	4027.565072	3246.935264	3223.582019	1825.217189	2303.685636	2445.332115	2271.240712	2379.94417	2605.065367	1827.372788	2259.520719	2257.492814	1880.426663	1921.020773	2173.348369	1383.543818	1807.748033	2012.88421	3116.244423	2910.820747	3015.601024	1862.700804	2436.112594	2478.649491	2383.40786	2841.624777	2657.88975	2081.28151	2579.089064	2359.391155	2786.448181	2904.532667	3130.916228	2275.272266	2291.446585	2576.963399	2395.65768	2623.978459	2742.424945	2336.907027	2685.662004	2885.475817	2174.079719	2232.053188	2398.544283	1721.278617	1942.599048	2075.053273	1622.439924
229	2666.722917	2744.476093	2799.743757	1985.503147	2296.228484	2326.542483	3447.937812	3016.308758	2803.350354	2013.309673	2304.855647	2431.743256	1788.852177	2100.179692	2219.237168	1610.506242	1793.353194	2005.910434	2717.889054	2792.442407	2769.995798	2043.356602	2461.55919	2663.3759	3086.92465	3119.489341	3061.445857	1494.841161	2023.418239	2390.539082	1946.826188	2144.424871	2135.041587	1948.123902	2129.952299	2424.120855	2440.218372	2821.971356	2941.73569	2251.884065	2414.881669	2541.039579	2833.592052	2680.315715	2586.625817	1653.74745	1831.62014	2047.406891	1815.240532
230	3543.403931	3095.210047	3087.031277	2572.541293	2678.306385	2684.369595	2505.963802	2376.076456	2587.687691	1912.953458	2163.965134	2320.748433	1254.986523	1373.204976	1554.244519	1183.43874	1479.408375	1684.532244	2486.704546	2582.39668	2712.392197	2238.400412	2616.223746	2698.300345	2515.052162	2993.943137	2943.751012	1892.396972	2285.709098	2779.062065	1848.70088	2292.243741	2277.667181	1407.333398	1691.042024	1896.097903	2311.511101	2435.954063	2427.837781	2115.149441	2831.387195	2899.714145	2117.226096	2255.522106	2417.002371	1671.124209	2024.711647	2240.377061	1808.430381
231	2640.470377	2466.290263	2572.838819	2480.57654	2625.789645	2882.925235	2253.732168	2196.643213	2269.201744	1671.473738	2112.062734	2293.191987	1682.952762	1902.726816	2083.220817	1467.917385	1746.747507	2051.166079	3139.0657	2974.73173	3100.379491	2286.456215	2615.975584	2505.921082	2934.879013	2364.676704	2578.774774	2329.391201	2626.975569	2818.509469	1957.838079	2289.733381	2635.356509	2203.013584	2778.774517	2738.333495	2613.294869	2617.264829	2512.962109	2030.757457	2410.710609	2735.533963	2206.289406	2302.953658	2449.294211	1643.818855	2078.457251	2266.769133	2081.083327
232	2845.6738	2711.743916	2726.673181	2083.754009	2435.481332	2499.49387	2155.058912	2283.921965	2455.962848	2267.124649	2231.381942	2382.862458	2037.57322	1828.576161	1988.261474	1734.017002	1704.793972	1767.642497	2466.868895	2680.442229	2699.786022	2719.521085	2579.763313	2686.806965	3342.891448	2905.844403	2940.387703	2657.521896	2835.383854	2926.509965	2911.394121	2523.607712	2325.978486	1638.227212	2119.87751	2196.999909	2253.154362	2644.109946	2602.700657	1944.289091	2510.085209	2569.809101	2346.28896	2353.483174	2379.663503	1842.847489	2171.603995	2381.480148	1992.007809
233	2760.411816	2800.838842	2731.405442	2469.861805	2575.579743	2545.894726	1928.86333	2364.789595	2331.74346	1916.015611	2220.116711	2312.927227	2118.727772	1989.88407	2132.699361	1207.443838	1485.382994	1583.316655	3181.93702	3419.970851	3267.6451	1925.133603	2377.58198	2567.48089	2564.552134	2760.000772	2602.390506	2157.971695	2402.104849	2773.848727	1650.284427	1836.669507	1880.998828	1496.270934	2148.527754	2161.115197	2483.802992	2559.894414	2602.279635	2064.708201	2441.396474	2548.837778	1962.180022	2172.063787	2121.657509	1998.847511	2105.578015	2220.624555	1298.901218
234	3644.449529	3259.889366	3192.529616	2709.862488	3162.074716	2972.156473	2436.802625	2387.993392	2356.450667	1815.687757	2309.810189	2476.611832	1616.017936	2012.376427	2119.004758	1402.115188	1904.675746	1944.852197	3213.781042	2877.606535	2804.953909	2039.339702	2667.662688	2775.52682	2523.209994	2598.615947	2642.942208	2394.911432	2626.698487	2775.068003	2520.050799	2727.559816	2856.41367	1730.675613	2160.231456	2304.158646	2308.150027	2283.80835	2420.34053	1999.378886	2154.947692	2461.453204	1854.184479	2024.439857	2132.317512	1637.544155	2092.984577	2430.488824	1857.167229
235	2576.943344	2852.084347	2756.300433	2313.181137	2523.477181	2558.300176	2579.963232	2478.369465	2529.231853	1825.841606	2041.158902	2181.943534	1805.049161	1890.719322	1955.791314	1420.632697	1689.464666	1822.259211	3229.365348	3143.661111	3009.104725	2192.799048	2600.012167	2675.509972	2334.516682	2282.637464	2475.19461	2067.354495	2257.366793	2538.916222	1927.435051	2334.035522	2520.650903	1574.8332	1899.550759	1944.51594	2776.424483	2630.773859	2669.671908	2282.388847	2614.88494	2785.009656	2100.861554	2038.586062	2269.118323	1532.119577	1772.920261	1985.354321	1810.048741
236	3118.000892	3063.496284	3168.00837	2066.72433	2314.107851	2395.54728	2011.301115	1979.524398	2133.578948	1535.568908	2008.765029	2105.712616	2089.846369	1875.930486	2104.516075	1323.003996	1774.545753	2007.985181	2923.562563	2893.029956	3092.096024	2228.282078	2598.608459	2548.981413	2595.274908	2664.783784	2926.32622	1651.378677	1983.97775	2269.640136	2409.286149	2615.404636	2672.689678	2052.011353	2014.158623	2115.581168	3020.36218	2848.083241	2960.995125	2001.643745	2549.108451	2597.339792	1944.721036	2395.034236	2481.050931	1705.730182	2302.458249	2448.79724	2319.403437
237	2392.537793	2661.757905	2747.652053	2309.038764	2448.105374	2540.550131	2528.99095	2180.320751	2397.230784	1955.794967	2169.772834	2427.404724	2051.563174	1826.141784	1945.311407	1013.137831	1423.680651	1461.416736	3268.618746	3119.819985	2923.278777	2246.760354	2472.569558	2644.656619	2786.303698	2701.192431	2669.461169	2427.429707	2753.010196	2831.2324	1998.08394	2298.739221	2437.609751	1857.504515	2116.331614	2193.952321	3079.281964	3218.72162	3088.731631	2120.473131	2538.584707	2706.088039	2531.146072	2393.392984	2702.711697	1679.238124	2097.43408	2177.316907	1740.607488
238	2308.642651	2524.166685	2656.405182	2008.464309	2399.552034	2515.092195	2367.191945	2057.609802	2158.229177	2370.136769	2141.260883	2032.091496	1847.674527	1835.369678	1962.677884	1188.74553	1482.727921	1727.846829	2942.067392	3206.310108	2946.172168	2149.803597	2545.567272	2746.911163	2654.227922	2946.599832	3044.528776	2183.19561	2598.957337	2791.382031	2555.204742	2591.3178	2545.410885	2121.567858	2154.688734	2291.868899	2553.327776	2392.930543	2566.864209	2167.537234	2344.823611	2383.961237	2152.092325	2206.911618	2127.626043	1599.552216	2013.180435	2061.016642	1613.717046
239	2724.089879	2828.968586	2971.14382	2295.611073	2577.478221	2718.246743	2433.856378	2341.233007	2441.905058	2115.251556	2426.622155	2667.580678	1991.944944	2180.217316	2155.395944	1448.51969	1640.125546	1819.615996	3740.274881	3456.183866	3073.944452	2351.840119	2347.242039	2594.12828	2226.403297	2085.806772	2113.700423	1814.318196	2284.157833	2599.552587	2426.118804	2405.557873	2403.407024	2043.789474	2305.479636	2355.967297	2515.850421	2836.656037	3075.985583	2272.467142	2662.545344	2450.298021	1834.813331	2043.604745	2112.861378	1502.367964	1894.114294	2019.850482	1818.920239
240	3058.807684	2870.661851	2871.461047	2334.869589	2519.7814	2598.842645	2030.771367	2200.655856	2392.04248	1899.777877	2428.344791	2469.218947	1779.016707	1819.590715	2024.189286	1239.033926	1508.798636	1676.003776	3030.813209	2810.748892	2825.895716	2216.914376	2350.172027	2523.209142	2677.097215	2776.142186	2791.181944	2554.66459	2592.463945	2789.997324	2398.344491	2397.223131	2583.258009	1328.334079	1805.563456	1877.294245	2696.901797	2904.933	2990.420906	1789.36686	2472.212292	2643.370838	2465.216032	2567.229357	2591.197315	1627.445447	1942.472994	2096.358106	2332.686686
241	2402.38139	2660.862295	2669.297743	2186.710088	2462.355323	2483.468478	2427.529426	2430.863462	2506.874424	1658.240456	2182.779663	2329.408378	1751.465558	1919.170056	2220.597229	1693.977734	1748.068322	2021.98918	3229.629094	3322.06446	3248.60276	2066.060053	2164.383537	2332.733362	2918.474385	2752.143405	2913.590459	2424.700157	2676.984932	2883.104819	1914.517949	2284.109148	2451.973925	2030.45101	2453.15733	2176.007771	3295.265023	3124.986837	2934.133329	2095.225143	2293.670512	2654.775771	2500.843388	2607.196999	2801.928144	1719.584317	2134.285239	2377.923784	2079.179865
242	2683.739426	3058.248865	3091.078818	2040.854654	2143.635006	2645.360939	2256.669995	2224.912737	2272.807726	1816.348843	1989.392408	2171.881728	1436.204685	1570.184846	1740.755553	1116.489423	1478.750147	1714.884477	3428.165792	3070.224932	2777.360021	2827.633755	2753.152851	2839.077325	2651.477151	2684.720286	2595.248056	2510.470534	2849.434289	2998.151682	2649.719375	2656.370766	2657.979794	1746.907982	1965.705884	2266.605634	2794.243453	2773.742533	2842.906139	2244.462919	2731.932405	2792.462816	2943.233447	2763.470653	2653.301275	1651.660661	2041.127745	2052.303245	1531.941874
243	3192.706852	3392.531737	3116.561855	2336.80322	2505.251607	2640.290452	2357.283524	2578.001911	2463.484429	1985.945292	2324.738857	2534.791598	1548.878011	1932.314554	2004.360148	1187.349218	1608.122095	1894.995078	2913.059012	2982.512065	2860.299786	2280.029172	2727.575044	2593.982725	2742.32523	2502.771693	2535.557321	2526.542219	2674.649987	2747.613466	1799.73444	2072.439961	2215.665515	1451.585281	1781.799259	2053.660376	2946.944925	2792.352903	2631.834634	2111.480634	2201.695414	2325.475963	1999.573016	2276.624468	2428.461332	1775.494785	2130.107522	2315.51333	1963.115719
244	2988.327053	2976.267633	3017.472421	2032.26847	2497.387428	2520.595517	2119.382781	2264.647315	2275.448327	2179.563498	2274.57376	2382.664022	1844.062046	2233.771953	2316.997743	1623.745892	2087.620697	2195.57759	3137.256724	2876.082078	2855.389272	2197.675977	2627.652916	2693.011352	3428.931555	2990.945493	2928.335161	2805.474728	3180.821875	2749.411688	2286.844505	2354.732131	2492.064721	1613.34733	1757.668637	1951.995207	2863.60055	2845.710357	2826.774319	1937.692445	2225.847999	2477.84443	2174.094602	2290.007055	2263.187928	1687.216445	1958.540585	2232.485976	1586.635399
245	2315.800015	2375.348697	2672.956537	2168.486337	2537.479357	2676.023371	2609.769351	2538.056026	2435.782805	1731.373429	2109.949098	2236.503402	2284.23204	2126.579267	2328.11603	1146.753098	1611.852192	1831.881916	2894.903084	2730.646055	2844.884636	1995.505322	2491.186576	2580.780341	2696.802277	2557.001522	2352.042793	2421.576486	2697.801211	2725.678847	1809.146042	1925.844304	2070.610179	2185.332538	2596.584541	2852.448867	2628.252408	2490.037483	2665.495474	1848.661035	2197.052334	2380.338789	1942.864697	2059.686713	2357.388218	1542.983015	1741.6885	1891.769775	1465.343413
246	2360.202474	2720.007421	2784.930922	2432.758323	2568.681253	2600.76137	2348.815648	2543.633144	2720.094076	1652.045458	2014.073576	2155.084713	1903.630356	2009.777779	2038.286547	1223.810223	1615.858827	1820.609192	2866.170969	2936.256191	2801.528407	1833.806147	2324.84307	2489.450286	2692.779771	2573.517039	2620.193649	2209.815657	2656.419984	2714.029918	2057.532787	2322.63743	2343.317561	1517.607126	1915.336257	2066.929761	2781.629113	2902.5977	2944.82556	2379.89368	2750.632715	2849.746331	2360.47012	2290.323359	2411.880344	2053.398487	2347.421722	2464.151215	1804.487947
247	2468.974214	2708.017612	2830.000425	1787.562899	2323.631292	2379.651156	2492.682445	2522.879675	2608.617805	1985.578937	2109.327512	2329.686867	1905.872711	2075.127687	2303.702904	1675.581797	1880.964135	1991.264981	2366.905012	2657.482703	2973.845714	2041.796421	2552.95758	2654.749186	2391.247014	2703.328213	2736.171062	1731.071654	2212.989291	2457.302388	3122.221678	2827.347048	2477.29297	1420.892022	1719.227269	2029.11641	3174.159746	3440.325392	3142.201381	2401.126654	2608.89601	2898.64637	1867.909068	2295.020958	2512.538815	1650.114282	2082.625293	2280.825056	1528.028871
248	3659.49811	3482.484273	3518.421422	1822.155184	2436.611076	2650.030512	2294.822723	2219.722468	2246.963889	1687.588306	2151.053736	2272.529263	2056.732592	2064.448299	2033.094564	1188.712388	1682.197229	1728.605747	2310.82954	2489.469356	2629.426525	2075.781942	2434.525419	2756.291912	2771.736891	2630.866437	2801.23263	2240.034576	2593.644195	2658.230495	2553.186503	2320.012522	2393.60532	2305.618308	2316.031805	2586.582718	3227.878809	3056.51457	3007.198924	2121.345548	2445.917814	2625.110325	2253.205711	2482.423689	2687.787319	1655.464971	2031.326905	2190.301967	1900.504778
249	3667.878021	3269.079077	3427.478155	1931.712621	2325.862126	2246.865275	2394.574499	2782.034432	2650.729802	1681.006432	2024.064795	2328.625311	1831.123048	1638.577373	1833.853057	1274.115985	1649.164367	1710.239081	3260.759618	3372.617838	3303.250606	1782.065572	2088.772743	2412.11722	2192.562017	2315.508029	2417.683696	1829.015585	2253.084547	2372.857025	1742.907743	2023.820615	2298.66361	1534.698224	1897.058586	2208.197487	3086.42559	3056.075567	2858.403214	2321.632759	2961.686975	2998.83959	2858.886864	2772.298185	2762.004134	1475.980703	1830.074301	2090.817176	1622.63153
250	2951.500728	3157.099483	2922.559023	2571.950238	2676.635062	2783.908601	2158.338692	2352.0476	2685.357127	1932.48662	2171.083696	2350.493986	1621.682016	1718.637009	1847.972183	1314.71255	1525.576627	1600.661743	2728.701968	2924.269442	2931.505866	2121.843322	2720.740146	3073.259546	2357.393789	2438.25964	2525.645675	2062.791095	2419.416959	2473.411898	2263.725393	2492.51953	2551.244876	1996.280024	2354.75483	2358.695233	2472.222658	2679.791467	2691.464675	1863.928404	2418.085086	2748.8624	1914.58578	2097.533052	2332.583248	1839.09591	2090.427589	2463.835021	1736.416155
251	2780.556725	2900.189053	2858.585912	1767.68331	2275.184986	2544.357892	2221.067627	2286.890754	2461.994603	1862.402916	1953.463398	2175.470091	2477.099749	1928.710031	1906.95834	1339.231668	1667.271795	1866.968713	2519.838053	2465.78028	2506.669102	2152.565956	2312.810672	2531.794477	3753.15464	3382.269234	3060.801484	1993.435779	2726.072105	2965.749881	1534.353395	1880.373056	2145.868996	2145.549746	2026.370926	2132.407586	2312.226735	2374.546626	2447.200983	2012.393293	2375.596566	2483.278544	2550.496119	2706.890976	2772.721755	1924.087164	2055.993079	2129.649862	1792.507295
252	2937.261614	2687.394586	2727.848002	2436.207145	2442.662935	2657.752782	2851.15389	2933.60172	2820.265068	2097.497941	2079.47763	2381.757113	1598.551466	1753.42592	2045.633749	1716.034542	2193.318328	2229.588661	2976.698203	2743.328578	2670.981721	2268.967617	2710.020502	2705.31696	3136.774923	2742.518938	2831.21465	2046.46952	2580.26009	2533.05004	1869.887641	2086.357958	2203.051335	1598.980583	1909.679925	1991.752004	3552.541355	2782.751069	2825.016773	1827.882956	2303.819746	2663.214791	2527.261687	2348.13685	2491.59535	2019.784691	2194.814295	2271.593237	1851.522595
253	3103.745738	3304.314137	3084.498401	1981.187832	2669.149143	2787.847831	2341.746719	2226.559642	2428.063922	1752.964437	2034.736329	2236.752045	1765.533141	2150.927622	2200.839865	2129.487251	2123.306333	2307.889967	3259.22137	3423.109433	3181.074887	2200.381306	2580.182213	2683.192274	2859.747559	2753.252701	3018.029876	1832.874135	2121.394396	2163.201114	2339.506926	2261.848594	2131.864179	1470.469864	1961.391397	1960.655625	2912.754231	2736.329393	2696.40916	2524.449769	2749.737687	2826.177803	1876.646599	2103.884648	2223.356027	1489.889947	2053.577171	2181.032656	2135.117627
254	3011.622752	2977.178904	2808.853937	2394.837618	2489.420982	2575.239451	1895.825905	2061.507505	2130.106826	2472.541408	2154.810931	2178.372886	2520.392289	2353.183437	2553.717581	1840.049834	2147.522956	2403.549247	2942.594251	2974.780266	2870.140787	2046.906681	2401.333639	2696.278692	2393.229043	2442.777824	2585.795978	1673.434417	2265.252913	2511.004834	2320.930711	2435.373914	2576.782656	1432.670143	1838.293361	2020.322814	3022.732467	2690.254511	2785.928472	1971.9752	2297.446402	2563.728952	2204.089466	2534.729402	2698.585567	1711.27034	2181.684867	2403.897006	1715.074975
255	2490.916062	2519.310834	2699.853369	2102.186486	2308.734458	2650.9354	2437.380523	2280.513878	2253.30997	1773.591363	1928.733634	1957.635868	1669.967421	1878.016884	1900.643748	1487.334426	1714.121359	1781.104722	3252.397509	2854.139245	2758.168001	2155.447543	2775.605463	2538.436297	2730.3547	2263.594565	2351.61331	2406.40935	2733.6934	2831.629587	1736.537692	2006.759279	2220.890848	1806.782838	2084.896825	2347.986686	2671.20815	2616.658	2706.630634	2269.663676	2664.886719	2864.797473	2411.287497	2611.047596	2587.215152	1849.570723	2186.109034	2152.106654	1717.73304
256	2356.273149	2747.131471	3002.323296	2159.95636	2516.725217	2343.935439	1974.522977	2266.394859	2451.611921	1691.275144	2234.204008	2269.636734	1908.262026	2235.212301	2118.810432	1507.04996	1850.512162	1946.692712	4031.82969	3521.379435	3276.121055	2108.22162	2496.556526	2628.651609	2153.265294	2374.92905	2434.182396	1931.129	2324.692035	2472.430833	2134.756531	2152.165976	2250.899217	1811.492537	2043.569287	2087.466247	2732.780406	2748.653374	2853.710739	1793.840204	2112.350532	2353.377797	2827.463851	2675.174665	2455.775857	1737.476274	2106.779567	2068.129935	2151.963973
257	3124.457651	2795.290549	2988.911617	2517.208688	2786.740427	2949.0292	2367.015359	2525.428666	2444.494503	1625.19741	1892.364204	2197.7525	1348.390806	1728.943421	1783.629971	1576.150215	1837.122247	2098.053812	2489.009558	2795.943879	2876.11989	2292.407049	2430.5939	2616.568131	2922.734764	2951.94851	2754.410042	1928.56962	2451.209423	2675.390216	2499.555318	2546.008477	2570.93231	1758.327072	1921.108135	2157.600341	2778.32194	2745.851955	2907.156526	2066.921517	2406.401177	2477.672016	1952.440159	2506.159296	2490.602622	1818.974819	2148.179265	2072.81436	1797.182629
258	2834.990755	2806.92254	2942.346131	2262.975742	2399.226545	2413.71467	2682.682627	2512.463202	2602.823333	1906.685595	2216.845941	2225.210284	2096.465784	2236.208705	2335.717507	1775.753036	2137.896749	2288.046998	2563.570118	2693.29788	3055.944925	1832.105156	2213.22511	2501.146034	3456.455562	3137.436336	3202.21121	2053.451149	2233.028252	2328.266446	2247.480719	2416.528339	2535.207631	1661.664944	2201.061253	2221.067903	2876.533661	2559.463703	2665.242726	2103.403379	2406.058914	2564.895704	2881.365826	2647.55781	2434.847033	2272.962774	2644.749948	2711.507277	1853.31838
259	3267.366471	2812.677748	2928.251851	1636.857999	2016.655532	2210.531675	2111.256807	2586.778159	2573.07577	1701.657563	2082.571472	2281.116155	1704.019722	1864.53293	2191.587155	1397.789201	1739.967998	1855.957178	4436.296631	3291.973557	3165.348782	2280.428101	2778.07416	2904.056517	3182.977317	3160.81231	3073.511839	1813.269776	2187.011919	2451.220377	1824.042318	1658.482548	1923.651176	2133.27892	2381.650873	2510.907378	2199.358802	2546.529544	2491.299297	1834.429097	2137.477191	2318.438624	2052.141623	2265.251155	2477.291881	1711.138298	1922.306911	2131.03932	1708.602607
260	2584.564605	2545.829635	2735.949916	1774.918177	2119.111001	2278.007726	2197.383705	2628.118646	2602.104778	1627.299751	1923.329274	2105.058387	1799.240808	1907.286905	1991.870306	1203.784924	1684.708789	1926.815443	2983.646038	3034.529511	3080.62359	2198.649146	2591.292715	2630.836182	3358.821837	2996.65123	3139.08545	2323.127543	2510.225466	2770.776207	1632.308273	2140.995214	2302.214649	1536.138949	1888.917613	2075.179755	2283.12312	2642.07878	2514.649569	2149.31218	2615.62102	2754.228565	3077.100735	2841.985569	2680.000813	1861.530239	2051.989948	2201.651478	1724.699292
261	3285.200593	3020.455466	2968.720685	1712.433759	2390.636583	2590.069297	2670.271566	2442.310015	2227.045696	1774.798833	2141.791068	2210.624154	1912.618668	1905.138164	1935.463168	1488.915942	1796.903598	1926.710666	2655.218082	2860.618425	2970.766572	2190.957485	2765.025812	2743.090261	2389.868367	2407.004777	2510.117566	2121.417186	2463.979328	2729.803344	2716.624352	2672.400599	2781.318813	1643.336224	2173.070578	2219.181246	2466.916532	2366.794117	2530.983926	1960.775894	2497.579046	2699.83039	2355.185965	2295.892669	2456.859055	1876.886469	2214.879114	2102.655796	2208.714841
262	3484.933705	3237.240375	3139.928916	2443.416615	2521.306797	2709.643474	2068.735212	2131.366526	2357.567718	1845.94779	2144.376485	2321.130491	1721.079243	1906.033117	2110.25254	1358.788258	1794.459585	2018.513436	3144.515671	3129.882553	3231.3648	1918.922645	2233.442906	2320.28919	2814.004036	2374.685264	2381.075662	2348.642547	2264.67208	2223.016656	1998.095562	2224.709143	2402.600625	1745.349211	2008.517699	2081.065073	2456.340429	2639.293025	2622.80228	2766.889221	2765.189974	2788.757444	2230.302316	2155.4097	2210.300803	1750.679835	1897.186555	2066.75734	1616.655074
263	2423.961159	2664.414846	2802.019612	1697.113857	2024.639689	2195.211611	2647.076505	2479.027265	2487.149099	1782.071426	1995.741545	2197.420445	2170.849053	1900.962846	1984.53676	1244.48282	1526.340347	1691.078351	3170.21954	3253.605737	3455.384454	2098.326675	2363.479915	2671.117842	2173.554982	2371.628823	2548.584674	2315.262729	2829.541055	3120.932911	2077.634383	2267.0467	2372.358393	1532.955056	1898.125878	1859.687124	2647.483943	2547.155414	2649.237287	2175.94711	2561.747734	2775.060008	2097.485451	2213.024712	2283.179513	2050.577566	2269.236551	2377.337782	1675.834965
264	3160.508449	3086.179311	2981.049979	2650.137683	2693.366737	2730.367901	2087.678556	2230.997137	2400.992798	1969.145169	2487.81754	2606.82053	1917.78181	1906.382035	2272.636887	1573.930272	1951.604	2114.356098	2943.479813	2990.598079	3053.274354	2364.276153	2567.449239	2771.02822	3161.878298	2943.986074	3020.18829	1746.69092	2168.518254	2450.054293	2183.121734	2337.511045	2509.270266	2168.657084	2275.067322	2489.905071	2750.693913	2627.649142	2707.561515	1980.935297	2345.23482	2443.984185	1867.056716	2097.299225	2161.468752	1652.073337	2308.175292	2421.679595	1812.546611
265	2481.976488	2655.507507	2761.699989	2491.118359	2509.642894	2598.2223	2249.055922	2358.130501	2454.659791	2305.47991	3057.739762	3090.89139	1754.590601	1873.341535	2027.984718	1188.199064	1666.698108	1700.251245	2455.191621	2849.481163	3005.262127	2092.767807	2341.142214	2703.080631	2257.597984	2401.075643	2505.763311	1545.869697	1967.218378	2015.180993	2649.466052	2550.573689	2586.760951	1245.648753	1675.261271	1700.134468	2466.803787	2438.058365	2536.427452	2045.724806	2476.300388	2409.138132	2867.973997	2884.936547	2987.718282	2057.428832	2055.683102	2284.974719	2017.231596
266	2978.945593	2857.185539	2782.963328	2598.216695	2915.984143	2879.861636	2254.784628	2417.148782	2514.406925	2486.113888	2216.064568	2221.005464	2002.840694	2113.182255	2175.349399	1100.341644	1426.710182	1696.527216	2386.690581	2689.203414	2805.457222	2509.368153	2801.593468	2683.93159	2874.197761	2847.381403	3045.811533	1729.19095	2210.925129	2417.48991	3117.977728	2924.113285	3173.895371	1879.658806	2179.331174	2393.437861	2369.908816	2475.395577	2607.679001	2339.828204	2484.126715	2560.007106	2191.621703	2356.302548	2312.900524	1985.970413	1917.907923	2135.074354	1892.077417
267	3206.576063	2966.913766	2802.802281	1781.50813	2527.40235	2674.607144	2802.604636	2599.55258	2605.734015	1768.319361	2133.407565	2410.400805	1993.121896	2323.444456	2437.756739	1381.143953	1628.534528	1799.918565	2794.761403	2504.700464	2774.612474	2160.756538	2482.241399	2760.317975	2590.512898	2597.308058	2925.054736	2352.197576	2736.745698	3061.260033	1451.771294	1777.668288	2065.442137	1984.375495	2476.879798	2185.840736	2448.237997	2594.341192	2697.111051	1893.088633	2206.58455	2356.923938	2248.809395	2139.824184	2241.685999	1704.431287	1920.289409	2121.963241	1868.771318
268	3213.638541	2898.166975	2953.072963	1910.143528	2373.587021	2592.744963	2270.106974	2109.646097	2179.807647	1647.736532	1841.916717	2013.068489	2070.703683	2649.541694	2857.520069	1463.689054	1601.957066	1780.416104	3157.184844	2917.70136	3098.730677	1824.354169	2129.737475	2313.722786	2714.914886	2790.547602	3015.044301	1907.779211	2415.568026	2470.273295	1729.854111	1997.195263	2125.913292	1430.135546	1974.764372	2072.125188	2694.805365	2875.598305	2733.918405	1999.897804	2687.27907	2675.642119	2190.757176	2241.879547	2349.687498	2137.556675	2313.165547	2599.22902	1561.099017
269	2889.283011	2702.420064	2717.639803	2042.030837	2472.923352	2716.578862	2562.074645	2183.838301	2260.052793	2143.788903	2512.884743	2725.768325	1977.070623	2114.032891	2339.757079	1096.660208	1438.670661	1522.445983	2794.058979	2991.321985	2917.673881	1912.064089	2321.10716	2357.922497	2160.764724	2373.436813	2344.244442	1945.645246	2143.542465	2331.562965	2257.510359	2172.022204	2482.380753	2133.66898	2276.414925	2467.448316	3993.068344	3582.502996	3284.37434	1871.5355	2417.70573	2585.321857	2419.910552	2429.341176	2494.558601	1489.77024	1913.445669	2129.139412	1374.756163
270	2404.258465	2544.149141	2665.350449	2030.691471	2339.559031	2581.025857	2566.878374	2661.692928	2553.972118	1775.790575	2168.799231	2016.801213	1425.952528	1576.521414	1626.755629	1270.824122	1537.67972	1837.629507	2843.866517	3001.796815	2996.322089	1873.386976	2336.075122	2463.576335	2770.432244	2921.919507	2932.744577	1895.389133	2470.52204	2540.513256	2057.639482	2210.894822	2187.790922	1499.305991	1495.228255	1816.216763	2817.160783	2842.416107	3061.388554	1952.399087	2624.946014	2583.885869	2464.39299	2714.916661	2659.025837	1693.875848	1893.042554	1983.795671	1855.350371
271	2555.135611	2663.262583	2759.195123	2616.119834	2636.960552	2643.959757	2616.782987	2359.932236	2473.267346	1554.280625	2127.106675	2473.49329	2185.85243	1781.224315	2033.520842	1286.812779	1785.398033	1961.103246	3728.06004	3367.287073	3372.655922	2132.35745	2220.6544	2327.529353	2549.375292	2511.005305	2668.659902	1690.375067	2216.235072	2502.350939	1887.309117	2406.738087	2538.965306	1532.504985	1981.1582	1997.050711	3224.804976	2909.095893	2861.062525	1722.717263	2182.178276	2440.083503	2342.311989	2382.408414	2538.22878	1500.008659	1795.344686	1996.603782	1689.538098
272	2649.319574	2660.895314	2687.961335	2336.726895	2417.203897	2373.61802	2233.407825	2369.589842	2225.697562	1503.059759	2034.22623	2299.148469	1662.042177	1875.904429	2018.506055	1319.49774	1488.44208	1644.101342	2704.931937	2496.884809	2512.317128	2331.059147	2811.89702	2798.372597	2563.17839	2673.178632	2742.389387	2672.491672	2859.553402	2886.220348	1971.777242	2416.807744	2574.803718	1827.739982	1946.541329	1937.065715	2432.492544	2543.845504	2652.823348	1759.097234	2123.542311	2283.63122	2500.63618	2227.853654	2243.582924	1532.581957	1886.117287	1989.669739	2022.367245
273	2946.51233	2756.318312	3015.729747	1871.644291	2265.225472	2478.940747	2758.132954	2895.234542	2856.303686	1752.252612	2107.405608	2330.190042	1440.451639	1770.853742	1840.825058	1162.622935	1593.830487	1783.076369	3511.221648	3133.16403	3001.063895	1753.015495	2109.917376	2117.951893	2611.165545	2689.055175	2857.87177	2345.336044	2638.337784	2730.616727	1953.788844	2315.882768	2473.916551	1618.159088	1824.215172	1935.387289	3599.006984	2957.576321	2845.565329	1960.278384	2411.766632	2644.372006	2367.100683	2156.112602	2345.710072	1654.921337	2063.593016	2205.772875	1621.340233
274	3396.820589	3101.157838	3283.487506	1900.351255	2397.506066	2476.73574	2058.91194	2172.53372	2207.084572	1733.828557	2193.790838	2413.752259	1880.271246	1853.522259	2098.966768	1406.878332	1537.645109	1785.460592	3130.060985	3103.352791	2812.585108	2146.300573	2403.145373	2571.924407	3088.175518	3152.204725	3230.372227	2546.312682	2657.462086	2643.206757	2572.780561	2484.243062	2559.758714	1532.546918	1537.724087	1681.19808	2599.781747	2730.153247	2771.813051	2033.198075	2336.147491	2448.680148	2781.809055	2726.271575	3038.687493	1800.88732	1978.740969	2118.219243	2007.777935
275	3046.615304	3068.377799	3131.59496	1868.945993	2253.351722	2336.734247	1889.174273	2256.145046	2509.052429	1683.312381	2242.010627	2278.574022	1784.931026	1639.80451	1781.725343	1634.240915	1861.855954	2124.452508	3592.048781	3401.006801	3198.454278	2456.779718	2797.223102	2849.435773	3209.040702	3510.359496	3024.45254	1746.414492	2206.864024	2523.037741	2944.774448	2788.394898	2579.989354	1708.48088	1852.088434	2010.129243	2450.056708	2743.491317	2891.873905	2005.835043	2576.424209	2661.42436	2145.753181	2305.498329	2299.288002	1541.860547	1899.932888	2110.644631	2191.848209
276	2937.735992	2576.071105	2815.129525	2695.806506	2513.994321	2618.595326	2070.522114	2324.562796	2507.093957	1618.276187	1984.642188	2135.984771	1529.477837	1664.181235	1867.070109	1362.83127	1753.055027	1930.881022	2518.546928	2776.640653	2887.50708	2313.529624	2733.149759	2775.461401	3125.300212	2965.544841	2985.901402	2187.844235	2414.013141	2425.701777	1909.560216	2194.60658	2550.193638	1850.741744	2230.427371	2501.104154	2569.082772	2604.460695	2478.503616	2622.761223	2785.706717	2818.047684	2666.492797	2579.533032	2728.160249	1385.62881	1857.397448	2047.32518	2359.505439
277	2856.677671	3014.183655	2985.680937	2276.264105	2472.557664	2607.276664	2555.139586	2129.947428	2383.570092	1604.59019	1778.004635	2122.664442	1946.941776	1734.506656	1934.314969	1571.972442	1749.071689	1884.664348	2907.758869	3034.101909	2866.971998	2422.402761	2893.877555	3014.354024	3250.695576	2661.937441	2732.619592	2506.29682	2816.42316	2941.222378	2316.621218	2484.460615	2488.021374	1775.88106	1847.553441	2136.137341	2399.281494	2766.638764	2832.090808	1700.941923	2202.821804	2333.977115	2231.986991	2382.569089	2423.606995	1915.872407	2210.554524	2421.353399	1504.634859
278	2588.5011	2720.464685	2807.350065	2237.302098	2732.927757	3113.441835	2053.212811	2415.980502	2666.388151	2276.290908	2387.96668	2554.926762	1999.850202	1881.290332	1874.013576	1301.972467	1754.39844	1789.753523	3463.900563	3793.842223	3327.033357	2157.852532	2454.421318	2584.197668	2349.452801	2435.356778	2495.919888	2467.127383	3030.866529	2989.459293	2105.902114	2094.312648	2249.671508	1448.570799	1978.270402	2211.764434	2725.957349	2997.603938	2986.05054	2251.086664	2665.618153	2753.679965	2614.088356	2594.010859	2491.171527	1658.965887	1894.919744	2099.4687	1804.738388
279	2538.136789	2902.64208	2977.456676	1899.35318	2368.007232	2564.253821	2784.013491	2803.547779	2952.417274	2031.273615	2053.848847	2223.216871	2081.500313	2034.191903	2023.757071	1268.331244	1699.651179	2031.271148	2858.15947	2904.983316	2827.624985	2865.143932	2679.188134	2633.050539	3064.584951	3007.233074	3345.479003	2062.668324	2626.010626	2652.283937	1987.167563	2400.205816	2818.205322	1947.568382	2216.895487	2345.193134	2642.939592	2623.85294	2626.197764	2013.162303	2297.251197	2515.97273	2259.528605	2283.583329	2472.803961	1918.477329	2119.941689	2193.386205	1841.467927
280	2960.908038	3071.682428	2968.33483	1832.631583	2296.735209	2439.229968	2324.40278	2353.547959	2522.315257	2370.975595	2736.858512	2496.052333	1602.49239	1723.813349	2000.622252	1273.451274	1483.767122	1690.330524	2711.300304	2805.204056	2868.80094	2033.247438	2276.624552	2431.852741	2585.312464	2400.336444	2601.413842	1930.330277	2369.155848	2635.809455	2353.947143	2767.661983	2866.721749	1590.025484	1838.683602	2067.339919	2179.529488	2576.170918	2597.583292	1909.930642	2456.091712	2692.063664	2016.059862	1993.021693	2118.449841	1762.777952	1980.209225	2121.614175	1697.386954
281	3023.456604	3292.404838	3062.217148	2427.315189	2773.030348	2717.958342	2100.580693	2031.317267	2044.33862	1587.390338	1805.658079	2193.297596	2043.433733	1991.533209	2060.828081	1404.935318	1946.489253	2008.69264	2012.231765	2478.357179	2754.484996	1971.017041	2408.116741	2418.522508	2981.036277	2484.628384	2517.331856	2143.111395	2451.75018	2703.053539	1721.247751	2002.143965	2254.79547	2064.651206	2013.732581	2157.025862	3049.122377	3030.869109	2804.981192	2463.097403	2621.587772	2648.205305	2480.330172	2408.764359	2354.10318	1994.885583	2218.603879	2387.978204	1843.068118
282	3019.297453	3050.178286	2927.104954	2234.569637	2748.441037	2703.479827	2386.495755	2374.354063	2505.228079	1447.975755	1789.311028	2005.740783	2152.735788	2387.744115	2671.478333	1480.125668	1805.531047	2066.291424	2739.531915	2581.03527	2533.975845	2157.779932	2370.209303	2534.802412	2598.20693	2514.288157	2555.948879	2473.983613	3023.097191	3171.344526	1912.077676	2120.441535	2377.489947	1932.910258	2175.935516	2121.401416	3365.583673	3423.632458	3325.061571	2157.075974	2788.784397	2775.360954	2058.008221	1988.922423	2186.076647	1429.269669	1866.720169	2094.518195	1787.396192
283	2739.450605	2552.729819	2663.421665	2373.589992	2721.580095	2988.414341	2530.98857	2661.564853	2731.600005	1864.19861	2255.435286	2342.573709	1528.821287	1671.705553	1839.817506	1286.076862	1705.738945	1872.061476	2478.854333	2720.741618	3055.471329	2163.859827	2583.78472	2852.366575	2514.827699	2925.293393	2775.824114	1975.978159	2841.490168	3083.808178	1864.68537	2053.741467	2273.4968	1614.478926	1812.95583	2021.722336	2532.780948	2784.906142	3120.709229	1995.886067	2450.543752	2733.932333	2200.364605	2369.479709	2504.8199	1628.607098	1950.845232	2097.355207	1752.746928
284	2788.259768	2796.255854	2741.00229	2020.626197	2580.448939	2844.514803	2745.804642	2939.986267	3022.588177	1788.654839	1990.698708	2360.569254	1481.242766	1827.960388	2118.205087	1411.797613	1911.609197	2189.939099	3159.665638	3013.759159	2780.714542	2394.983494	2787.171662	2612.247463	3914.242626	3061.022269	2659.193835	1728.379341	2429.247276	2697.196433	2460.044002	2338.370181	2327.663771	1677.473895	2093.105329	2089.512731	2472.821083	2499.901751	2523.170292	1770.664999	2402.591594	2575.824066	2883.914676	2523.487548	2489.058111	1608.975222	1715.765515	1999.351918	1721.340739
285	2593.114048	2526.999029	2644.537172	2087.841659	2399.009969	2492.608711	2798.413565	2704.995276	2773.272596	1886.176217	2383.796093	2626.636731	2001.128906	2156.078418	2350.094524	1303.694248	1575.544124	1841.480392	2825.039828	3147.249556	3094.362449	2170.679887	2534.860713	2468.52014	3255.94372	3000.103351	3187.945727	1621.03688	1988.611856	2143.844623	1807.798985	2129.300203	2178.44308	1312.300707	1550.34008	1715.743013	2859.126774	2822.706492	2817.247593	1997.67785	2382.602061	2537.797671	2336.457202	2354.346958	2449.51681	1450.755728	1915.711083	2152.786457	1632.207017
286	2859.355278	2919.653027	2849.367003	2581.30342	2736.351286	2706.030319	2930.62466	2751.241341	2788.022196	1624.582943	2204.787228	2478.116481	2451.794268	2390.028438	2320.137699	1646.535081	1993.160978	2130.965964	3462.287934	2655.297812	2475.493837	1873.785328	2302.962861	2509.745324	2385.81885	2528.455545	2643.532281	2555.555449	2876.056982	2867.785075	2205.724963	2596.782125	2811.989205	1797.435039	2425.123747	2454.841462	2446.069356	2470.72135	2534.990575	1752.414315	2129.463433	2249.730805	2301.212324	2403.902405	2525.504037	1767.613354	2239.50007	2281.892669	1648.296651
287	2542.766674	2866.324646	2993.780218	2287.944943	2810.535953	2807.951243	2356.565899	2193.883024	2295.668149	1920.822195	2242.200645	2536.303053	1793.91088	2286.252605	2246.390838	1359.16432	1599.130702	1926.630109	2924.871835	2925.191556	2908.63223	2303.569375	2564.394733	2496.245928	2946.177251	3113.952553	3062.990329	2065.899258	2589.476212	2546.906321	1776.87873	2055.696122	2003.108205	1591.809252	2190.03665	2248.043402	3025.247283	2719.626744	2771.196734	1953.407992	2657.259577	2715.423026	2205.759445	2234.532051	2327.33421	1814.616044	2102.13184	2027.40699	1936.290614
288	2733.123402	2746.964942	2937.70737	1846.982527	2216.70498	2431.894011	2549.352327	2876.110716	2858.785371	1877.59394	2329.607971	2441.597251	1309.873962	1604.985193	1785.866961	1301.31832	1614.704038	1902.589968	3090.455501	3101.935551	2709.494776	2165.070986	2627.877211	2643.281354	2265.300514	2750.875378	2502.459021	2232.774694	2620.228997	2822.389111	2311.063025	2451.375035	2451.093675	1640.012042	1835.627062	2092.229363	2792.729922	2798.32506	2911.066944	1781.848226	2312.074114	2562.6316	2367.741168	2407.818651	2553.73246	1887.232667	1893.530424	2224.773228	1823.474186
289	2513.893023	2429.225926	2680.253124	2437.83752	2664.293182	2591.505582	1734.525648	1887.968363	2039.319396	1643.751523	1901.159338	2103.21168	2109.477209	2171.111794	2270.118506	1542.531971	1674.051944	1941.900818	2575.201253	2931.495787	2930.436983	2481.249175	2879.448142	3060.710792	2213.966483	2443.18866	2483.492662	1760.747242	2360.491089	2657.424122	3270.065193	3241.538651	3261.063205	1563.814002	1749.074244	1953.765679	2544.905363	2676.105739	2738.522932	2304.775034	2717.668968	2652.960953	2694.137048	2159.743614	2012.50347	1336.401974	1651.048097	1838.459177	1879.051316
290	2667.859534	2832.083208	2670.975259	2220.756157	2330.498009	2448.00992	1959.970723	2163.115466	2364.261144	1868.89938	2220.0659	2294.331378	2305.140847	2278.997643	2333.174823	1481.339532	2061.509097	2139.252449	2818.847444	2804.747561	2868.746641	2069.798736	2484.154209	2542.160727	2918.067151	2921.047957	2956.44007	1544.023387	2073.667763	2388.196909	2121.219225	2202.376104	2306.788582	2367.065576	2606.474964	2553.256226	2548.57078	2861.499906	2565.114194	2366.100585	2687.954375	2560.623855	2246.269059	2177.057214	2205.05854	1743.74032	1888.132852	1904.791913	1911.534637
291	2609.370055	2779.904509	2671.300396	2411.500149	2650.01193	2691.379594	2567.721432	2577.246947	2670.799431	1549.995062	2023.760302	1997.878343	1729.703151	2025.936311	2118.5325	1396.118421	1567.462272	1664.82826	2414.821455	2848.354822	2793.112288	2540.598736	2767.956421	2636.27563	2524.474302	2273.930284	2416.284985	1783.058151	2146.791704	2333.408003	2294.291381	2308.007154	2259.159589	1843.149932	2052.651794	2245.314866	3078.240009	3036.848738	2718.650952	2072.838932	2475.729472	2593.991738	1826.284431	2321.629025	2409.781109	1922.108697	2417.374001	2394.534748	2027.127102
292	2800.259759	2759.154683	2835.005044	2113.324952	2645.555998	2844.455846	1863.019305	2178.491238	2235.777036	2278.121683	2043.470534	2113.441842	1922.072346	2077.255055	2241.016351	1248.981292	1474.013017	1742.019582	3273.147733	2843.356881	2861.326397	2300.195653	2782.705799	2903.907002	2435.553796	2686.825089	2840.417908	2351.600419	2875.670383	2726.770856	2289.349682	2394.160492	2594.624057	1649.659313	1776.416192	1876.744576	2088.79093	2305.645064	2538.688839	1943.204896	2478.987316	2524.082703	2027.60024	1859.011074	2026.006685	1383.355601	1725.721909	1961.527471	2124.498747
293	3300.551397	3028.152007	2944.929818	1939.543647	1982.232604	2098.126351	2501.447214	2800.344785	3133.354561	1753.839697	1973.810595	2213.154671	3066.629013	2347.145132	2263.821645	1147.719194	1722.417335	2008.172836	3039.966886	2866.18075	2783.80852	2221.916019	2515.410592	2604.790284	3163.042983	2988.056377	3026.496036	2264.269792	2758.801264	3002.418837	2275.749333	2479.83838	2650.796583	1529.535971	2134.521578	2262.036356	2530.010874	2566.772971	2664.946756	1937.49529	2250.085158	2396.543857	2536.930161	2409.662885	2428.570035	1892.10049	2123.137334	2313.027511	1803.345026
294	3000.977676	2940.933067	3009.699509	2059.858546	2452.899162	2474.982899	2005.12448	2189.710712	2246.815162	1745.523601	2022.220401	2353.925733	2156.730317	2103.451296	2180.556369	1385.922442	1537.051271	1757.229569	3049.973728	3111.184012	3340.937927	2137.368264	2481.046429	2630.696722	3323.428149	3163.262561	2798.935538	2471.507622	2492.880527	2560.371817	2097.843024	2183.200114	2391.969766	1706.879234	2032.100835	2268.844565	2675.239114	2563.559296	2663.685048	1992.858203	2521.162275	2482.629906	2207.274239	2111.029139	2141.518876	1670.520454	1892.709452	2025.833896	1979.249904
295	2270.727948	2562.258968	2658.288176	2157.903607	2442.669313	2729.098266	2328.086961	2151.938065	2140.841146	2198.526745	2386.619155	2417.430228	1693.204299	2020.563053	2204.6652	1337.434502	1495.547299	1738.121226	3170.904544	2977.89427	2947.84932	2660.539641	2945.411662	2934.677347	2345.398354	2316.458048	2443.446802	1892.53568	2380.071625	2664.75354	2036.898814	2123.770095	2106.394924	1541.415247	1981.499934	2044.260693	2106.053497	2295.882278	2349.325217	2205.554213	2868.422435	2739.976134	2050.118788	2364.336988	2411.311143	1585.173533	1992.21718	2092.429637	2099.47624
296	2822.527272	3000.466892	3047.49806	1927.332277	2242.028654	2303.467398	2046.562613	2322.267539	2545.27435	1935.925994	1992.685845	2017.55641	1714.703618	1842.499447	2062.44804	1117.382731	1537.690092	1834.071681	2343.534054	2586.556754	2699.530561	2213.902338	2525.711161	2657.0867	2781.809676	3094.134812	3046.119148	1969.772383	2748.278774	2737.222497	2936.785277	2969.123645	2823.994805	2208.152295	2344.994956	2621.587654	2716.177298	2970.346518	2939.454678	2851.15144	2880.170647	2862.541093	2423.017211	2277.432285	2541.842301	1640.814113	2030.370943	2282.328248	2127.220291
297	3210.34106	2978.06083	3144.724566	2853.342897	3125.043174	3011.528495	2417.529073	2302.248041	2334.597888	2347.334572	2446.266398	2615.59079	1592.970989	1725.87273	1880.352056	1337.96621	1399.905035	1534.073427	4051.364757	3988.935338	3721.715786	2627.02756	2535.49449	2750.412486	2505.20738	2581.419642	2407.754303	2028.591597	2428.319137	2669.373208	2446.260729	2156.786188	2347.398245	2276.004504	2035.016211	2072.558191	2835.629219	2672.382317	2698.177726	1878.036441	2203.923159	2302.382925	2197.191235	2365.275497	2525.700888	1753.419317	2148.45277	2239.119742	1875.774636
298	2662.292581	2842.733971	2850.345257	1997.921199	2357.123318	2596.591924	2822.044956	2483.053586	2542.093609	1791.869313	2078.951606	2367.268574	1869.765556	1913.418681	2018.965441	1599.335659	1812.550962	1862.479357	2854.297424	2602.109159	2738.245679	1855.459137	2371.006727	2598.683645	3508.418491	2810.839617	2750.460205	2840.574902	3006.81224	3015.817994	2666.172142	2572.154684	2793.405022	1858.81625	2013.72287	2144.46412	2611.746239	2500.390522	2644.469978	2457.256917	2568.07281	2777.848154	2015.095766	2205.055426	2306.792741	2001.798015	2178.949677	2244.43513	2093.422504
299	2240.075838	2453.92189	2804.754948	2326.61428	2502.87176	2453.909413	2165.834076	2383.721734	2515.585122	1678.333447	2018.378553	2081.94511	1974.526218	1880.081204	1954.258312	1137.664	1468.858852	1692.595821	3085.706344	2988.419274	3062.877796	2549.142076	3113.047596	3074.26354	2892.189396	2762.189502	2711.997838	2382.239783	2975.734447	2961.171724	1967.074834	2073.666521	2236.824503	1678.494866	1997.836225	2224.881974	2541.543124	2715.384305	2780.805154	2591.669439	2666.664493	2727.866338	2418.041647	2277.027543	2350.836491	2003.369241	2321.639426	2427.416438	1623.778592
300	4236.334455	3103.086271	2995.647534	1783.070884	2320.229985	2481.249505	2070.589703	2364.944009	2606.311537	1823.163542	2037.310477	2292.195447	1780.241582	1838.740981	1941.895679	1562.229389	1931.814857	2081.48459	2769.678135	3466.45649	3009.433148	1741.16331	2422.130305	2618.572576	2538.49689	2322.821509	2405.375259	2551.803167	2451.020703	2410.764147	2085.399814	2423.562654	2478.643325	1729.721283	2109.920314	2415.990228	2954.460977	2927.659294	2714.571957	1888.594846	2510.056673	2696.151491	2502.726867	2155.339085	2227.221871	1345.609966	1889.2996	2151.376562	2015.819334
301	3076.509546	2970.672411	3102.327153	2816.49863	3040.825808	2649.502469	2100.378314	2234.429396	2167.110399	1712.951426	1902.977016	2159.605392	2669.150305	2121.926483	2241.158686	1155.129425	1469.382748	1648.470421	3345.09634	3302.389013	3034.695316	2421.533789	2618.60415	2813.445246	3117.194848	2764.561461	2591.927514	2173.690779	2402.014499	2804.041442	3144.685114	2946.960696	2824.990576	1696.072018	2196.139299	2569.241598	2709.243976	2846.126863	2962.483375	2098.647375	2439.722556	2610.442759	2710.449436	2602.179068	2719.780431	1557.449632	2217.364837	2341.975741	1915.104519
302	2877.195206	2814.727152	2771.128999	2372.558242	2845.602903	2927.08708	2822.767095	2835.098086	2730.132362	1361.437365	1867.33662	2362.052785	2376.663989	1800.254701	2040.933327	1392.590114	1399.837622	1619.035593	2771.599431	2794.086943	2874.329313	2287.975912	2434.293417	2434.289492	2877.911529	2968.07478	2728.924075	2333.580854	2461.796161	2631.767682	1556.427786	1978.013317	2376.21699	2265.809784	2752.797202	2685.997479	2493.966868	3007.267061	2989.191499	2074.278624	2579.526826	2768.021598	2651.568573	2531.594271	2631.162287	1792.512448	2094.080399	2237.471933	1729.283245
303	3043.82334	2877.647604	2670.59535	2153.00695	3022.127408	3105.64977	2827.004861	2729.502055	2619.064734	1873.622551	2082.006877	2098.685786	1820.783059	1963.392456	1974.908421	1118.483509	1402.01783	1716.153653	3814.105312	3377.866658	3216.395928	2285.967755	2574.749975	2685.155264	2963.0509	2978.846108	2989.669804	1746.879575	2201.566429	2256.007539	1831.763682	1994.961916	2164.380147	1992.342495	2160.543807	2304.146454	2494.851231	2561.576361	2615.278737	2341.378143	2699.142132	2880.998154	2189.553906	2274.548492	2428.451682	1900.089019	2249.36549	2386.398783	1505.241408
304	3382.329714	3060.724902	3177.445618	2323.785684	2346.420286	2544.798449	2065.749863	2444.358165	2339.115068	2282.795123	2140.523209	2297.800419	1594.639927	1761.095641	1914.31815	1126.413608	1550.580668	1739.534998	3012.780656	2915.418689	3076.481208	2055.867788	2399.691262	2670.003145	2840.776668	2826.962009	2738.880061	1967.026036	2267.237934	2527.35275	2466.923453	2253.549943	2373.720841	1539.005496	1796.075772	1763.438817	2993.667766	2921.057289	2935.508861	2295.104762	2654.49481	2557.54948	2564.580599	2441.772091	2376.539093	1916.800957	2051.502618	2232.073343	1704.802734
305	3534.9099	3411.79325	3249.02471	2673.042284	3005.671617	2619.44672	2202.80869	2087.266543	2248.275863	2168.126799	2470.127363	2542.900046	2206.495783	2099.333907	2163.826085	1593.187034	1919.847889	2082.155071	2349.175238	2525.686991	2647.493614	2587.994196	2636.433839	2776.685965	2371.823795	2249.875217	2297.564113	2151.359304	2699.117574	3032.907039	2364.085638	2760.67168	2875.813529	1735.513604	2146.719557	2326.173756	3287.628654	3155.255071	3017.353415	2109.451795	2410.68717	2470.846757	2283.665857	2471.32431	2588.217626	1549.556356	1941.695215	2110.911096	1454.576896
306	3149.358842	2866.263089	2972.742502	1919.515497	2312.244784	2440.250319	2023.308273	2244.57939	2220.727185	1580.010322	2024.896418	2165.412668	1911.925874	1924.034853	2086.823083	1563.780677	1943.226816	2152.757896	3392.332063	3270.297438	3208.51343	2731.769245	2797.997777	2808.366691	2502.37315	2496.233066	2465.333582	2174.216762	2399.551333	2666.357508	2945.157361	3070.549894	3219.643068	1713.736023	1916.713	1972.377927	2501.282798	2751.460334	2785.792929	2132.981999	2458.158904	2561.742519	2823.998972	2690.447895	2661.230665	1737.326178	2002.832384	2002.141119	1618.911905
307	2396.588187	2913.100313	2986.377038	1922.77775	2442.492719	2636.693763	2960.249168	2471.644574	2530.216037	2001.611229	2211.144389	2245.887972	1655.404737	1869.421693	2091.72171	1909.513646	2250.277884	2475.98123	3434.466224	2739.219475	2486.168558	2304.497672	2393.780597	2475.168661	2814.217623	2644.231896	2607.031754	2260.239953	2571.709371	2570.706917	2669.013008	2768.910495	2860.099908	1577.379477	2024.284858	2102.106451	2554.825224	3064.710616	2967.488216	2368.274915	2966.657684	2796.823038	2317.685712	2315.292021	2505.658178	1647.23249	2020.842679	2122.554039	1745.375577
308	2956.333135	2822.452305	2752.545291	2227.759694	2601.011577	2773.267353	2250.532027	2230.251071	2378.055368	1948.493463	2277.661942	2474.523061	2270.875022	2380.143202	2404.539005	1338.333265	1690.669988	2041.693616	2975.346048	2884.397453	2937.471011	2920.284959	3040.104872	2944.473264	2359.995067	2693.180008	2913.190217	2542.980867	3044.127191	3087.494213	2067.972664	2221.542768	2408.495769	1747.808137	2018.584271	2161.936424	2727.76282	2747.646373	2704.269533	1729.718583	2168.23065	2450.955149	1964.065554	2200.308305	2171.285564	2006.474113	2222.382779	2120.041101	1482.674411
309	2932.62624	2807.416756	2870.370314	2558.874233	2674.746629	2699.420611	2293.645325	2472.818907	2599.986697	1904.561247	2158.974747	2201.445065	1859.737079	2214.732838	2157.652762	1289.480499	1810.084556	1921.535128	2961.84713	3267.953724	3098.233524	2722.982731	2816.536322	2846.80144	3581.21332	3846.385128	3214.931215	1998.17074	2402.367828	2712.657653	2694.833149	2127.950248	2450.606481	1831.279142	2381.126323	2354.6514	2212.714991	2625.151911	2714.451767	1714.795248	2254.820964	2497.841331	1818.986737	1964.470358	2250.742288	1430.110293	1872.942836	2009.152622	2302.860895
310	2678.240679	2626.386233	2841.945754	1705.573307	2171.875785	2411.070509	2856.435441	2839.250339	2772.874665	1896.311037	2034.861535	2233.551298	1735.264514	2045.912566	1929.674681	1591.16746	1833.386558	1857.214779	2214.534984	2596.73796	2954.261129	2031.088152	2532.545024	2810.7856	2907.898515	2886.155032	2664.079302	2697.927142	2318.254999	2504.332828	2530.467145	2263.998113	2356.900406	1636.361307	2211.048338	2586.452684	2750.713108	2980.755943	2902.322235	2252.037981	2244.634158	2518.905232	2895.833171	2626.11787	2451.916674	1447.339166	1880.693826	2043.347349	1614.427194
311	2757.71406	3005.129303	3001.877965	2234.671455	2815.417278	2946.995237	1925.394069	2348.030037	2375.588792	1891.173824	2029.434304	2391.729535	2008.244312	2262.115172	2283.012759	1272.126065	1520.3493	1662.374034	2811.154425	3156.999862	2932.386913	2614.182752	2922.295843	2989.115728	3399.853352	3522.815194	3086.098436	2276.423939	2546.928836	2415.620793	2035.301583	2274.689715	2394.097484	1980.307882	2326.578979	2504.858194	3226.259234	3084.715813	3114.211074	2146.744451	2605.064385	2594.144872	2953.570519	2711.532266	2711.586756	1526.853148	1941.612542	2125.974613	2191.889514
312	2529.006272	2633.608854	2868.954622	1873.331739	2486.275867	2777.945613	2236.109488	2460.653681	2437.137388	1922.121772	2044.532082	2304.28885	1895.485589	2300.490879	2432.54183	1795.065175	2097.280558	2150.927387	2733.090562	2809.3079	2809.993405	2305.075424	2490.183403	2692.741414	2525.773366	2853.008946	2789.623639	2280.601068	2817.317963	3106.472148	1744.258661	2065.307671	2339.0778	1375.195641	1858.127886	2082.725543	3009.72373	2873.820888	2901.445065	2342.498546	2707.15519	2864.659088	2560.533249	2849.815718	2691.04581	1969.713704	2247.546747	2259.078837	1699.377539
313	3446.9942	2751.680184	2872.24471	2075.848292	2259.342711	2427.545016	3038.635435	2963.497729	2830.645753	1484.409914	1862.808795	2006.637786	1803.488339	1632.425674	1798.63942	1512.63948	1856.84434	1932.692899	2902.890702	2904.37079	2791.407609	1992.907924	2410.916402	2557.647198	2836.619823	3104.950428	3275.842309	1819.375007	2216.091551	2442.607595	2066.168205	2546.254713	2511.332015	1496.291578	1694.096227	1918.951624	2401.171594	2501.507203	2612.066701	2150.490397	2382.525901	2385.974548	2301.899221	2431.562846	2459.164198	1574.907935	1962.932737	2043.329671	2321.072869
314	2773.601292	2476.582677	2618.698051	2160.170299	2333.275327	2541.864089	2166.661913	2397.803826	2388.631943	1836.638691	2166.590289	2403.269313	1716.200551	1636.022978	1688.247431	1807.332068	1695.649023	1838.422212	2885.518747	2680.16925	2835.587783	1821.276801	2259.252442	2571.412808	2331.857025	2446.661292	2492.777989	3185.612746	3186.699886	3429.166517	1596.167587	1925.900787	2220.151458	1689.718945	2246.241614	2406.247226	2763.334725	2821.93904	2685.040469	2302.519772	2473.696627	2570.815039	1848.807346	2067.054088	2190.463291	1649.043968	2065.924157	2237.101777	1890.918367
315	2202.718234	2375.048451	2489.475302	2115.014937	2347.883176	2504.613828	2906.57663	2699.401707	2747.207715	1295.09164	1778.364702	1931.770331	1764.039339	1898.093975	2109.515983	1222.471927	1699.797742	1864.482252	3064.618454	2779.464159	2797.508974	2132.005177	2236.199049	2543.190783	2326.546913	2350.597346	2540.998099	1803.687369	1940.022504	2097.579448	2517.515114	2695.56463	2628.120159	1719.67672	1687.671004	1895.646562	3149.40226	3082.753336	3060.057503	2195.956209	2538.199251	2700.297502	2013.302079	2428.230326	2458.859675	2104.69293	1918.562514	2016.760644	2326.35099
316	2696.642744	2537.925243	2633.612241	2755.386909	3057.651791	2872.13556	2116.99009	2185.153396	2178.360366	1917.024313	2339.81676	2547.088796	1706.244364	1795.473944	1833.108604	1623.01126	1941.724896	2008.315361	3015.878171	2925.568135	2942.468095	2315.581977	2872.644166	2853.81103	2855.769826	2488.471877	2868.334174	2659.465849	2862.73715	2831.447282	2467.776325	2567.480807	2577.978514	1665.966707	1992.231953	2136.924272	2792.134109	2567.343906	2645.6362	2027.336235	2529.356085	2552.410442	2306.89637	2489.889465	2634.818599	1370.225509	1688.849733	1796.403474	1901.210995
317	2814.658936	2909.931521	2914.707255	1899.023705	2397.412603	2519.812216	2317.676576	2448.653169	2488.301762	1857.183404	2147.301509	2395.671417	2225.701327	2303.051639	2522.726243	1270.363622	1779.535093	2016.35693	2709.348796	2692.556765	2707.461764	2379.508668	2368.462673	2239.153675	4594.424092	4253.522587	3766.511212	1709.407703	1896.49083	2165.075044	3277.607999	3055.673779	3266.338569	1573.026441	1764.742402	1946.904512	3126.96263	2969.092198	2936.530325	1941.480447	2381.00797	2645.817652	2744.481068	2809.085878	2807.324274	1874.058824	2102.068395	2173.047084	1746.929172
318	2541.194567	2871.884906	2971.453429	2392.518999	2881.699849	3146.758383	2449.709245	2825.232726	2753.543732	1895.125646	2343.998442	2468.667707	1963.318311	2064.268137	2171.904862	1433.249034	1803.781275	1972.002634	2293.449121	2527.397155	2726.020421	1935.208596	2544.43638	2638.96427	2743.008547	2836.448828	2862.561432	2739.179004	2936.317929	2837.294732	1790.987529	2082.503462	2296.01779	1491.857847	1913.66873	2060.608634	2716.72029	2722.58513	2695.732133	2115.335867	2402.217355	2478.467257	2651.825915	2626.943603	2570.066479	1844.49573	2322.092286	2317.975231	1960.770537
319	2536.845524	2714.942432	2802.984062	1733.036834	2428.389798	2489.032045	2740.02531	2537.354156	2383.61221	1954.583269	2259.128768	2384.652287	1698.494597	1780.217041	2166.914687	1572.579714	1808.090622	2004.807086	2776.848976	2831.459408	2741.531624	2396.003287	2582.715764	2612.12711	2236.158487	2406.478106	2565.620193	2022.264422	2493.22738	2642.162584	2042.997854	2233.011549	2425.427577	2194.501462	2551.272289	2204.106804	3339.524334	3156.155206	2969.495093	1754.002035	2363.924549	2438.421205	2464.894985	2419.628449	2309.911559	2037.889688	2100.826249	2417.044451	1957.768871
320	2443.365327	2861.887952	2833.274521	1984.864585	2301.046835	2389.162148	2220.495865	2229.724149	2276.649653	1888.225508	2131.851838	2425.627763	1712.629156	1929.728731	1970.051877	1515.199833	1794.61219	1954.258352	3019.464906	3227.965919	3175.472487	2060.700277	2496.257448	2743.798925	2359.731435	2561.478215	2447.716861	2227.198237	2978.919233	2931.47129	2345.647242	2347.1769	2478.622293	1452.906002	1989.393833	2137.794776	3236.72382	3119.997908	3195.295171	2224.002308	2680.398267	2756.163265	2367.140211	2312.333754	2251.219887	1736.700609	2258.617146	2446.021842	1781.815205
321	3187.60194	2805.963526	2746.23087	2142.840991	2651.328938	2864.821797	1899.775443	2026.293267	2245.267232	1892.581634	2177.015904	2505.991435	2452.241127	2515.887381	2450.389099	1419.149373	1648.28391	1988.789842	2727.90581	2993.63906	2861.216916	2511.368589	2512.047768	2696.983427	2877.828752	3075.069653	2787.026843	2545.824625	2890.250184	3140.948482	3172.832529	3115.598907	2917.239361	1719.945983	2388.097947	2289.088539	2833.947292	3010.780749	3130.661611	2433.401145	2432.110043	2721.03182	1986.598546	2264.811117	2232.258156	1958.078241	2173.490971	2281.768695	1683.170073
322	2445.980206	2441.792591	2576.33211	2198.413966	2530.108892	2489.800259	1862.959694	2017.46029	2134.582427	1760.72365	2285.172517	2403.449112	1906.525524	1980.97495	2107.606023	1263.539628	1536.00681	1753.3429	2543.436365	2745.792697	2909.276224	2692.535798	2628.470643	2471.164383	2714.898632	2841.293066	2997.751442	1806.00267	2227.668357	2567.749503	2580.436926	2418.178742	2330.322155	1924.399401	1984.413888	2181.371609	2546.33999	2787.949462	3019.97096	2307.779057	2541.395486	2736.341163	1854.795683	2176.086044	2248.729349	1837.659671	1961.709552	1939.360815	1857.336914
323	2732.151339	2655.373711	2795.234476	2051.639281	2589.36441	2666.954313	2568.688766	2393.476848	2514.615511	1853.741079	2064.140204	2445.328747	2069.204712	2298.550338	2232.440519	1234.212841	1550.98923	1855.85874	2639.594411	2718.851757	2586.334453	1798.792352	2504.329409	2597.752465	2328.146644	2319.383282	2453.174339	2212.354513	2505.53183	2546.427867	2119.684868	2197.102071	2253.191423	2237.505188	2251.424782	2235.733725	2567.236019	2569.547973	2749.485	1918.489733	2415.537094	2656.124421	2528.987916	2296.753274	2281.5277	1525.597674	1942.884619	2192.896982	2001.426497
324	2092.374905	2387.854101	2484.77813	2815.113489	2828.3237	2935.650633	2136.270691	2225.777887	2430.53456	1929.4414	2257.780757	2542.908502	1215.090455	1771.022985	1882.235937	1881.934417	2201.761828	2278.221836	3123.353884	2832.01935	3103.098097	2302.24437	2236.016876	2430.184349	3257.952145	3166.361061	3215.580747	2114.383499	2708.436149	2803.617241	1622.699944	1969.584764	1932.547427	1694.408517	2042.700748	2168.458821	2738.780176	2996.44178	2998.138463	1915.092654	2373.77253	2498.907845	2146.392849	2247.308497	2282.879282	1476.628997	2011.422591	2118.321341	1731.262354
325	2538.661281	3067.257953	3107.877425	2322.744295	2981.442734	2969.018325	2227.350493	2198.295519	2223.351454	1710.061474	2194.873113	2211.516231	1665.91301	1889.663391	1887.943513	1720.517808	1934.166251	2043.735433	2787.655351	3083.883296	3009.202781	1583.426154	2034.567656	2164.167561	2871.423024	2570.461696	2636.324423	1974.642267	2275.465793	2529.683766	1716.861132	2191.089852	2239.065999	1532.404027	1902.73676	1878.489373	2932.172658	2592.649053	2414.61397	2357.551371	2606.183182	2891.85122	2525.977289	2325.907313	2254.174662	1647.797081	1807.979176	2029.396441	1674.798331
326	2474.183437	2713.866546	2692.855985	1922.123828	2492.52614	2655.853339	2245.44012	2193.144733	2207.744735	1832.58128	2240.513873	2233.785293	1939.842086	2065.843975	2106.071043	1255.550597	1414.208644	1700.463205	2754.732098	2592.786637	2662.701954	3324.868098	3573.352183	3281.86681	2669.87633	2447.248346	2646.710776	2111.996502	2533.603445	2449.290838	2112.800358	2301.453894	2365.423924	1652.156076	2401.680955	2395.984025	2820.390197	2469.811975	2504.615558	1652.677955	2208.125643	2488.055978	2645.363988	2660.126108	2600.19641	1945.34486	2437.989003	2521.773893	1614.536761
327	2135.082439	2350.798351	2463.601	2012.435877	2483.262875	2516.106347	2357.674004	2538.100558	2639.045515	1705.013553	2267.248335	2458.954026	1572.373344	1663.95887	1845.739954	1113.463039	1399.549169	1709.388837	3087.37348	2635.531352	2786.99861	2177.274988	2333.551142	2395.09125	2692.443472	2606.756128	2539.150739	2285.75145	2493.650283	2558.188573	2584.683249	2945.195485	2578.312914	1635.484321	2168.989682	2307.883004	2374.810269	2562.244469	2594.628703	2070.976103	2723.048176	3031.872125	2473.08726	2605.708923	2646.263025	1899.512918	1931.578527	1944.593686	1773.22883
328	3409.163838	3352.164071	3164.263963	2082.97948	2307.739591	2369.309514	2340.25223	2676.119953	2737.21278	1901.04269	2159.112263	2260.051463	1590.144735	1766.807795	2065.526164	1336.994869	1732.010381	1712.626868	3234.147326	2921.819646	2921.949753	2425.405202	2465.204334	2659.216253	2515.849957	2657.73996	2480.593941	2258.688956	2497.131236	2440.060138	2529.856562	2604.406079	2575.045664	1623.40039	2122.937805	2218.240014	2639.698496	2647.117457	2744.005315	2786.659974	3021.33833	3078.116106	2193.45394	2197.556833	2426.796685	1654.94196	1874.362668	2066.79226	2542.879917
329	2489.816238	2649.561553	2928.859714	2457.469233	2472.348608	2643.569444	3030.447839	2695.58439	2607.465031	1980.635744	2357.084554	2414.013971	1393.093517	1696.340672	1873.771749	1469.017044	1729.493929	1889.89869	2845.195545	2868.548078	2884.344424	2097.942816	2392.548065	2555.151215	2448.482781	2558.440195	2490.664295	2111.196226	2494.79385	2488.777352	2312.876727	2481.233584	2455.291916	1656.245923	1843.801343	2032.832681	2572.356671	2815.250434	2837.142661	1965.766505	2370.871849	2742.885592	2313.480706	2533.8778	2555.749639	1955.628171	2416.682357	2488.789404	1564.813901
330	3049.235754	3027.688913	2851.052211	1634.694577	2238.448726	2462.550576	2285.779848	2336.054564	2425.816171	1805.619629	2370.451633	2503.698535	1904.668205	2238.507329	2195.274977	1517.856675	1931.667339	1942.675674	3656.537625	3802.063437	3528.262085	2725.654919	3006.170749	2938.221481	2854.280375	2987.413548	3204.882801	2001.458361	2215.722785	2532.725526	1715.890328	2117.994352	2219.818454	1591.156756	1946.152519	2098.253096	2819.899459	3131.049643	3088.64039	2024.92923	2595.207445	2903.668819	2256.373725	2264.982269	2337.162809	1631.586654	1925.830785	2032.739876	1916.249908
331	2414.452417	2720.92545	2829.775273	1990.925452	2548.544978	2672.601808	2238.162789	2246.537117	2292.489908	1585.602486	1798.642026	2039.83105	1481.598055	1751.143299	1863.98677	1597.055374	1761.413577	1840.665274	3311.398717	3579.794994	3483.60574	1948.300167	2268.709317	2417.665632	2593.720684	2858.836443	3058.333539	2344.669536	2146.306985	2121.012501	2065.268646	2344.671162	2405.04793	1375.416056	1647.738019	1632.452661	3150.15656	3337.257799	3161.056413	1936.817442	2304.460099	2388.569296	2324.321141	2357.607203	2341.001154	1134.289208	1727.355674	1983.630631	1881.149462
332	2235.347027	2605.442765	2706.869642	1949.432158	2464.140555	2689.8636	2328.846594	2345.034993	2580.033038	2312.796369	2815.60567	2797.519314	2118.646632	2220.072357	2402.716543	1085.941735	1452.592163	1689.961017	3226.379205	3133.323112	3156.378955	2212.69161	2248.199912	2397.437751	2547.404318	2624.397717	2750.28239	2226.617529	2277.19883	2450.647864	2697.933872	2326.936346	2518.597391	2778.731062	2799.032817	2969.046883	3063.414067	3131.402131	2894.520001	1925.484224	2343.125131	2451.941354	2253.193274	2371.745639	2616.250988	1550.893921	2037.448611	2072.997646	1771.340213
333	2620.628062	2865.974169	3047.916012	2266.695994	2817.000281	2756.214944	1783.599745	2111.516661	2375.127441	2111.566507	2189.483801	2369.410981	1698.179041	2076.996608	2283.427033	1239.578831	1710.950396	1906.202043	3655.011887	3714.950026	3623.462918	2252.778315	2459.314376	2733.514101	2545.769269	2478.588474	2855.325184	2327.858685	2397.946709	2577.407526	2237.85278	2545.486404	2603.865831	2077.621263	2258.634023	2171.823196	2456.022227	2515.371809	2556.085622	2096.217989	2258.838617	2526.487837	2483.961154	2448.684435	2521.85997	1711.202667	1947.022916	2175.266724	1972.498447
334	2398.871768	2817.03772	2845.098898	2726.437305	2710.047257	2693.570155	2384.945488	2067.855369	2256.556311	2578.142999	2890.373736	2909.400544	2004.671729	2214.305439	2200.531779	1302.771694	1684.69425	1873.479048	3621.583878	3274.323703	3003.362317	2272.377307	2554.382923	2759.05992	2582.157927	2660.935016	2511.774385	2120.758762	2860.592351	2844.557152	2026.340868	2414.375818	2481.73134	1581.972328	2184.85874	2417.354834	2551.706456	2968.479906	2950.642625	2076.892344	2305.573887	2453.1725	2601.911502	2552.256608	2530.598732	1668.090698	2016.871816	2025.206997	2287.8328
335	2874.34312	2886.251601	3081.415391	2086.161321	2152.217686	2429.722663	2620.043232	2393.666696	2532.314835	1872.018433	2221.872521	2493.936317	2129.103914	2050.841052	2249.619524	1196.739681	1524.99378	1598.800634	2719.179184	2415.972382	2396.848906	2089.396818	2488.240251	2489.1253	2363.674901	2845.439744	2908.739495	1970.869989	2289.520197	2603.260668	1843.914916	2247.333811	2204.276709	1609.074273	2067.22863	2180.809758	3114.439106	2788.752827	2754.052398	2143.160649	2352.072437	2516.831155	2467.387291	2296.277213	2476.447229	1967.879527	2021.014222	2201.896079	1613.461611
336	2440.415762	2415.426611	2566.33906	2006.526739	2341.62171	2352.949851	2182.814545	2215.583117	2551.064794	1825.815725	2072.713537	2124.703431	2167.685025	2237.260837	2262.949094	1501.186789	1579.710311	1783.396936	2962.433909	2964.978906	2956.946947	1973.515401	2330.653775	2600.542701	2841.340335	2620.573068	2406.355121	2284.359871	2694.820355	2879.634601	2127.028404	2559.547251	2688.209773	1655.972367	1865.13869	1954.324571	3003.607901	2904.320843	2842.064217	2125.518348	2521.128761	2640.425608	2478.761975	2493.344879	2492.301259	1961.68671	2290.985727	2365.616652	2084.236114
337	3025.915873	2682.492601	2625.848965	1994.311215	2375.185279	2402.281185	2337.605833	2593.046483	2532.245789	1769.423658	2017.618776	2286.83201	2189.698779	2250.162693	2371.754615	1573.637182	1927.778207	2101.856254	2485.396396	2481.671672	2711.302903	2430.208734	2695.924401	2685.97908	2680.335423	2659.068594	2700.586252	2491.009113	2656.518514	2898.449692	1567.984993	1819.447061	1985.731631	1829.52421	2007.324106	2194.46959	2852.679162	2597.93078	2466.267011	1995.132673	2427.393657	2607.511631	2180.549629	2228.022327	2376.735503	2321.254496	2506.055394	2740.365083	1812.865635
338	2837.289387	2576.331878	2636.194001	2024.92421	2403.800511	2543.208853	2616.414006	2732.660358	2780.409222	1912.334072	2079.088133	2322.826233	2170.991453	2247.487833	2441.093765	1328.238707	1710.095766	1894.40463	3046.236743	2760.509239	2845.561519	2133.005694	2353.465523	2572.541311	2634.932635	2674.909566	2800.013374	2252.047694	2701.237486	3097.092315	2703.418735	2656.157173	2421.575744	1689.686539	2250.028662	2215.735362	2856.456367	2619.914516	2571.781867	1898.585457	2286.283054	2607.282806	2041.787056	2020.995567	2166.064725	1879.516424	2054.353329	2096.429048	1446.626685
339	2788.509312	2754.63401	2928.518409	1997.028013	2545.854317	2712.977437	1958.346533	2214.393359	2369.829999	1715.615411	1995.373386	2353.003396	1959.038147	2200.647634	2286.516715	1368.401944	1922.486671	2127.814024	2422.796288	2839.072527	2627.092247	1903.304194	2381.765619	2459.947363	2757.518197	2881.309638	2815.241512	2689.565102	2984.033236	3193.668744	2196.955303	2585.540176	2478.617023	1868.524167	1850.963109	1973.890047	2376.041237	2665.986957	2657.421841	1829.672076	2204.916327	2524.400174	2336.659586	2536.041586	2555.097852	1746.114914	2198.199391	2095.88848	1868.49775
340	2418.589404	2831.949451	2968.176978	1922.606388	2262.310034	2406.655137	2528.259278	2477.954304	2666.550348	1632.331689	2307.705185	2463.82422	1976.398975	2138.356398	2083.240541	1389.597327	1995.973468	2115.83749	2720.775293	2803.817745	2778.130149	2296.582835	2693.761628	2526.171605	2670.288685	2840.075927	2694.129177	1816.210751	2252.392284	2435.822382	2412.708985	2216.521017	2234.525153	1735.389898	2159.765654	2248.387023	2570.226522	2589.309134	2681.611257	1803.469418	2333.876032	2429.668039	2388.049643	2484.664106	2445.556721	1707.382396	1830.287931	2214.389806	2221.676992
341	2716.886053	2889.554974	3054.612235	2093.461564	2469.491964	2397.636088	2565.553834	2659.903413	2586.332761	1456.180266	1874.524205	2037.016717	1551.587742	1846.978557	2065.95647	1833.430027	1687.942444	2009.354336	2534.299518	2753.481027	2687.340824	2108.077355	2499.694288	2605.149913	3793.620657	3839.001722	3760.570173	2093.149505	2534.10148	2757.284486	2087.386274	2416.214278	2493.257493	1445.708455	1723.561979	1781.607568	2574.950605	2763.306409	2664.34775	1886.509989	2377.775519	2585.638011	1979.524221	2008.666394	2134.148431	1855.508322	2052.003535	2162.690386	2117.277177
342	3329.371635	3233.202462	3194.666751	2483.043985	2776.232802	2687.06621	2372.958811	2320.690202	2407.49624	2104.834319	2229.854044	2310.834979	1708.836952	1964.844997	2072.521114	1297.073994	1683.500784	1817.17128	3374.853255	3304.124844	3401.431319	2259.206224	2532.614408	2956.907245	2194.673294	2511.440534	2688.147462	2332.597001	2770.6521	2859.671056	1900.39266	2164.301273	2134.653747	1669.784802	1978.709822	2065.639926	2336.040119	2533.412947	2695.872843	2672.98463	2729.392269	2577.492794	2299.773571	2269.625715	2454.016869	1905.045743	2150.849267	2234.761403	2284.360616
343	2702.660372	3154.99055	3085.135939	2193.531757	2279.41	2491.530333	1815.944536	2037.301406	2252.672893	2340.101513	2994.45462	2859.907081	1766.549487	1795.105906	1883.736234	1430.616032	1812.369596	1912.793594	2965.56446	2877.39132	3030.932635	2201.880162	2514.55442	2733.791089	2719.77999	2832.366485	2676.215511	2229.597796	2936.618884	2899.039893	1868.17443	2313.177558	2499.342753	1876.576485	2234.151222	2465.106867	2771.967114	2666.435613	2658.52764	1860.812408	2561.277373	2541.606779	2598.45441	2752.099465	2867.129159	1912.373839	2077.590233	2166.539298	1772.156966
344	3161.590458	3097.444636	3084.608056	1992.995797	2372.331672	2574.382995	2037.350637	2208.915037	2318.532881	1529.036462	2049.757308	2279.146092	1561.166404	1738.405984	1947.057472	1780.663173	2206.856977	2152.855773	3107.339031	3440.81392	3262.510615	2009.058341	2371.680793	2520.701125	2338.301246	2614.801227	2581.151341	1824.017458	2111.489405	2210.531194	1938.654353	2146.974138	2035.178607	1672.841409	1834.92587	2031.370954	2288.955017	2611.874279	2645.653516	1868.122668	2358.273917	2587.029637	2201.820667	2377.851156	2322.823065	1949.912566	2139.586684	2272.93999	1633.579315
345	2070.353397	2382.080551	2610.058289	2094.132447	2367.004533	2580.915262	2040.470204	2279.442502	2338.057942	1799.864746	2012.6358	2193.127493	1645.07109	1780.651896	1823.958724	1351.821737	1589.724557	1771.166525	2207.447031	2346.195991	2439.737235	2043.54303	2545.20183	2540.93931	2565.563871	2566.539214	2570.020355	1928.070969	2174.258587	2432.874878	2115.173454	2367.230572	2434.208376	1613.394474	1862.948654	1903.765243	2699.922199	2608.158161	2754.003579	2029.592547	2291.155803	2390.407561	2915.950159	2673.221015	2775.252224	1474.785242	1957.664643	2145.002203	1750.306009
346	2931.744722	2909.644949	3060.899688	2581.772531	2782.140403	2822.657458	2764.485147	2716.820349	2645.27451	1683.753496	1965.611288	2250.569183	2317.018998	2290.074587	2151.806196	1167.961439	1694.060897	1772.691233	3028.674723	2826.152339	2763.406017	2063.464569	2306.936112	2401.604352	2561.636333	2743.480938	2470.35015	2792.530895	2894.912636	3090.775009	1887.806688	2146.130616	2324.399605	1747.546327	2372.043975	2506.436153	2761.056913	2720.065782	2793.953624	2385.339124	2746.958384	2653.108455	2182.777037	2411.723106	2330.731456	1684.572956	1914.44958	2092.172654	1809.301258
347	2661.4907	2925.676743	2896.958907	2293.271352	2493.940177	2481.362004	2293.559795	2388.006983	2443.851697	2080.549064	2180.449519	2465.686177	1820.052149	1846.959054	2016.84869	1635.474451	1935.576949	2155.282977	3321.464456	2904.359625	2932.490956	2311.771622	2922.253437	2943.279846	2916.90852	2853.227649	2983.943668	2320.759533	2899.484681	3216.857432	3275.97696	2818.379028	2708.63219	1994.121598	2287.514926	2292.710349	2908.229064	3075.098134	2931.632289	2132.672801	2604.262306	2636.104349	2444.31659	2458.451788	2502.233076	1403.555309	1996.823054	2046.833697	2029.026257
348	2637.153835	2553.903847	2638.407726	2394.197303	2556.201791	2473.402688	2272.567568	2479.070837	2401.445143	1701.685883	1777.428384	1974.470377	2055.427615	2186.480498	2136.041583	1068.08668	1626.868943	1711.742178	2630.087972	2859.750795	3041.310686	2215.587304	2526.579675	2793.0258	3691.077701	3316.086479	2992.914933	2245.883382	2749.698653	2938.647595	1745.845397	2002.762544	2185.080688	1909.840394	2150.498694	2317.107211	3239.693994	2936.128374	2843.690801	1733.588579	2170.098092	2551.559136	2518.832121	2395.614551	2646.053059	1910.420514	2437.928367	2533.563243	2251.420694
349	2618.326094	2760.990645	2739.7238	2028.865123	2473.895776	2612.925101	2342.979807	2323.653499	2355.072939	1608.599938	1927.048972	2279.918415	1489.018294	1765.003956	1916.466553	1323.86233	1732.277212	1823.894571	2907.695181	2810.845056	3029.546801	1777.49211	2458.174181	2589.175714	2712.636192	2488.496997	2548.195915	2267.345866	3022.049565	3075.892905	2572.593539	2537.578258	2502.198262	1427.363138	1762.436141	1897.36622	2746.777375	2744.405659	2712.233116	1935.45599	2484.414918	2586.398537	2025.810388	2108.523387	2235.160241	1758.809251	2102.873706	2331.876175	1549.142008
350	2607.576144	2806.671919	3034.00699	2400.130494	2371.018286	2424.925027	2117.821303	2106.658668	2083.533449	1984.648881	2224.290304	2328.082598	1879.785161	2104.471903	2177.750943	1624.565404	1911.376255	2076.359273	3624.330252	3046.430836	3102.13968	1961.966813	2426.709294	2600.180669	2789.827955	2972.108539	2734.646008	1954.054183	2427.900074	2574.728673	1760.880773	1940.327172	2251.576384	1775.457424	1943.595567	2134.222903	2467.531905	2543.994072	2515.22457	2065.143488	2692.551036	2788.348682	2263.647667	2386.618118	2186.323064	1566.390769	1820.738776	2020.794334	1557.552655
351	2466.092569	2659.071469	2596.558248	2140.155061	2563.100209	2619.58458	2079.479433	2442.69106	2640.285654	1591.723529	2044.407968	2410.718609	1456.903476	1756.164099	1991.931939	1429.961145	1839.280849	2046.423798	2592.666654	2586.224018	2688.906174	2673.193602	2931.147466	2967.354488	2481.544017	2559.711159	2523.309894	1782.077112	1996.611273	2151.553977	1977.177909	2239.172076	2285.266849	1405.99573	1815.201037	1956.340959	2931.17063	2729.760076	2795.991773	1780.682356	2257.573037	2493.560917	2585.197202	2396.579081	2480.430017	1687.222274	1820.536568	2122.158678	1471.525639
352	2958.566661	3093.842103	2857.983899	2058.690795	2539.219615	2697.527438	1963.874006	2197.995396	2409.964335	1807.178318	2333.782984	2444.95776	2086.255984	1977.675705	2200.509059	1672.138868	1708.437698	1943.579526	2944.008634	2985.139305	3001.648839	2362.389304	2674.75744	2801.39552	2735.386747	3084.616622	3285.302352	2144.000864	2302.528838	2533.688491	2091.069105	2426.828716	2458.791854	2275.03482	2387.660778	2748.636386	2796.629586	2776.969649	2707.396931	2196.63559	2759.304897	2856.291874	2409.530546	2396.933791	2380.420659	1767.714648	2162.127952	2200.273692	2189.952414
353	3024.67873	3010.259194	3008.65204	2421.26389	2522.915533	2584.796747	2531.803448	2183.136888	2347.143772	1509.514662	1976.028296	2155.915176	1445.354021	1652.329097	1778.875351	1261.607189	1827.449578	1803.075232	2794.621191	2753.553592	2908.507055	2396.725813	2541.620522	2605.690771	2113.831505	2384.706915	2357.635335	1976.710111	2486.16725	2718.298531	2395.851317	2512.868198	2587.555246	1558.413226	1650.353662	1978.048811	2672.041925	2728.64988	2882.721097	2245.864762	2412.010511	2576.731161	2219.745907	2170.346761	2304.66714	1428.701042	1969.44979	2175.053274	1690.595551
354	2590.236426	2669.535142	2649.543013	2297.284315	2322.559184	2535.096289	2032.938328	2352.64566	2368.334641	1847.482273	2305.147585	2431.91116	2415.801466	2806.740858	2623.864703	1294.891307	1689.346089	1834.9217	3019.215845	2887.160327	2893.972015	2428.723099	2710.95709	2813.237444	2508.586533	2839.05296	3007.337623	1597.05536	2251.357327	2412.668245	3242.602147	2608.262904	2725.519238	1563.729813	1829.415037	1947.830928	2501.703527	2726.403168	2669.706986	2067.000533	2484.737228	2671.546319	2049.092102	2215.167469	2193.691247	1828.894558	2113.416721	2232.582469	1808.862389
355	3057.823049	2628.401436	2528.963409	2094.101106	2434.002002	2560.654583	2315.325151	2321.99752	2512.047173	1576.414102	1952.748056	2325.616853	2016.93045	2239.620591	2318.941902	1309.031323	1787.99337	1882.313355	2577.633624	2615.956756	2632.214329	2026.129953	2490.786521	2763.775871	2255.231657	2577.067616	2627.524446	2148.879689	2645.757768	2790.536564	2461.569934	2394.278054	2630.825746	1422.045732	1942.442987	2114.503538	3002.406535	3006.243577	3060.620049	1998.959572	2292.967298	2486.069441	2355.693746	2013.449638	2115.075048	1708.495009	2038.217888	2208.333867	1677.04534
356	2156.12577	2585.325735	2779.972957	1765.913865	2433.376176	2589.486153	2359.466896	2571.37841	2421.042575	1634.439455	2125.794265	2199.533151	1951.220988	2344.574845	2407.682634	1360.624451	1851.315306	1991.703919	3208.815758	3121.177499	2855.501351	2036.170636	1976.108736	2185.940903	3283.208258	2613.482959	2755.304838	2232.075948	2284.460166	2437.778345	2604.154511	2582.991337	2840.911502	1765.717962	2340.153194	2353.785264	2173.08423	2485.298008	2492.638637	2244.72518	2786.297043	2903.883922	2544.045967	2647.874115	2522.893484	1588.685708	2084.990108	2227.054002	2314.133368
357	2241.728673	2536.788782	2753.157668	2054.326332	2227.846392	2398.177134	2281.33174	2722.262924	2581.695968	1880.077133	2157.255049	2289.023101	1532.665787	1714.370395	1949.791675	1493.13539	1755.502964	2044.228102	3077.936736	3104.291194	3034.195487	2113.116652	2422.629222	2543.074443	2427.554124	2677.258618	2682.072339	1845.938996	2315.589202	2508.620081	2520.912639	2601.604258	2513.220819	1384.126024	1829.798767	2075.990562	2857.938599	2483.986019	2624.865102	1892.087122	2196.508908	2392.264338	2378.419316	2533.017219	2488.929855	1729.939417	1984.955627	2190.504268	2345.649659
358	3340.883288	3088.001633	3021.502758	2475.692962	2232.672416	2501.096367	2734.088726	2554.257142	2591.867893	2235.729593	2629.121445	2782.754515	1619.190773	1852.011234	2066.784188	1299.335496	1622.330376	1824.041615	2988.520589	2966.722261	3335.231193	2015.356266	2269.44846	2399.00118	2450.144567	2494.601572	2484.547524	2057.187265	2449.811213	2660.179404	1795.812897	2149.225187	2447.762454	1422.673851	1816.165174	2000.370749	2319.18619	2545.437007	2582.499604	2532.810714	2610.812616	2822.838978	2500.155674	2550.068246	2517.324177	1539.335537	1888.996779	2052.466949	2054.332741
359	3921.967956	3493.134132	3619.592951	2056.108376	2551.583186	2749.340033	2097.384598	2275.637689	2330.613556	1692.442875	1934.074273	2084.12714	2091.128894	2078.444919	2149.974468	1289.665981	1792.878609	1896.737874	2745.836043	3187.660358	3173.37805	2754.792123	2793.38783	2687.773372	2052.93367	2556.783121	2818.151852	1771.629065	2264.480984	2348.301008	2956.557435	2936.134358	3095.16241	1746.894863	2135.259123	2227.842388	3154.651965	2708.950404	2844.592094	1925.985598	2692.423134	2540.629669	2306.670665	2272.274602	2346.869996	1685.287089	2152.550022	2213.306869	2426.137012
360	2696.193145	2763.487775	2926.151782	1680.16987	2180.457913	2419.226403	2480.656543	2289.448702	2445.530344	2125.372931	2315.59263	2499.121342	1470.246687	1741.462813	1926.098977	1945.448695	2153.550933	2413.736627	2978.229433	2945.241616	2850.416092	1935.759344	2323.928776	2632.227297	2225.747163	2340.028183	2544.381048	2148.41074	2324.139526	2543.118825	1648.143189	1993.483338	2250.421907	1846.302808	1983.2636	2146.926705	2744.462991	2769.395944	2662.658719	1952.197133	2448.878916	2515.883904	2251.14211	2253.452022	2174.368091	1614.990839	1801.605831	1942.253395	2253.112955
361	3046.786684	3397.302541	3370.928432	1911.409988	2164.338927	2488.791685	2489.669754	2479.055129	2679.368182	2181.447957	2527.952632	2502.180839	1723.149738	1908.678821	2059.458877	1347.797807	1870.364043	2080.766216	2523.724356	2436.607164	2641.709034	2312.852389	2397.553982	2606.606681	2662.98065	2808.038314	2921.651245	2167.989999	2544.147588	2700.894256	1997.83379	2208.071138	2319.213452	1724.597068	2207.963121	2139.650601	2577.852086	2652.256964	2644.179302	1737.094583	2180.147823	2382.812839	2242.812484	2275.420627	2329.994761	1740.29131	2191.786205	2283.32105	1863.137375
362	2826.64713	3177.750469	3102.231763	1921.681262	2331.362354	2453.759616	2422.191313	2181.376119	2288.3987	1819.843905	2185.720761	2321.682866	1956.067094	2065.559989	2236.266518	1086.47782	1420.189471	1671.324234	2598.8205	2784.928346	2911.75885	2456.59314	2672.122563	2745.214013	2412.480566	2270.162573	2357.147189	2301.2172	2400.816396	2342.656175	1750.01923	2060.4751	2106.55689	2122.404062	2341.385087	2330.625149	2799.740323	2835.939517	2808.887326	2039.2067	2388.314968	2430.382217	2976.599901	2723.968255	2834.409225	1633.845991	2026.440815	2322.459371	1614.359299
363	2728.276101	2731.0527	2848.449767	2218.614192	2462.830733	2633.377897	1784.773489	2156.114625	2271.311308	2065.455118	2061.018392	2131.422838	1601.412414	1740.527279	1959.429734	1293.542338	1665.527955	1931.952638	2187.317069	2559.057077	2580.409081	2228.689319	2491.071879	2418.915995	2461.02083	2606.181087	2606.859731	1930.182728	2247.056558	2514.529494	1565.087162	1973.562214	2046.65172	1763.079393	1980.28569	2055.219433	2795.588308	3192.82531	2875.34909	2052.855583	2426.312801	2559.052451	2176.123252	2259.460578	2514.061199	1586.166871	1823.570279	2050.393134	1757.833019
364	3005.143798	3124.588621	2929.566837	1761.317581	2236.761515	2308.451435	1741.579096	1981.762169	2135.53298	2121.689854	2396.954988	2590.974655	1380.853786	1602.079709	1687.254979	1306.039042	1682.730466	1895.930694	3165.502796	2913.746198	3044.010818	2175.392571	2376.966979	2620.206692	2699.870603	2569.098868	2662.534558	2028.730565	2374.958409	2328.789556	1935.898162	1975.105433	2170.921094	1502.448279	2047.955618	2148.939586	2916.640531	3040.56209	2843.308816	2553.308653	2735.128939	2691.402671	2172.990868	2308.036713	2326.760581	1799.002054	2121.544286	2235.290524	1622.376914
365	2874.162122	3172.912016	3051.325251	1981.132213	2283.381688	2418.152807	2391.108947	2359.613993	2544.675163	1620.910803	1808.951881	2076.164747	2573.036461	2507.120795	2238.944363	1752.469147	1989.994835	2201.772921	2726.933834	3409.582366	3216.01002	2313.21092	2895.915025	2798.091399	2361.12249	2456.664375	2651.676306	2323.14996	2329.116096	2275.455816	2370.959441	2363.560311	2437.941189	1909.333459	2274.981423	2193.072295	2653.813626	2687.768358	2816.120156	1842.594278	2363.110897	2523.620674	2162.831019	2357.452433	2486.879471	2140.856179	2244.429998	2378.343462	1676.126183
366	3025.535755	2889.7744	3156.372631	2207.355659	2497.109043	2717.665031	2592.274181	2579.419101	2657.291158	1898.15802	2314.537228	2303.958814	1905.790058	2089.209415	2157.866288	1322.147425	1560.697268	1579.707951	2559.48583	2589.66812	2844.176983	1871.798645	2385.559023	2533.114692	2507.964033	2491.120127	2670.884304	2140.340318	2762.907984	2754.02369	2213.480805	2378.135426	2382.735305	1853.975682	2167.789048	2334.710158	2506.133375	2537.446122	2514.888239	2066.575137	2509.269352	2807.861719	2130.143707	2108.229485	2109.621238	2223.084432	2320.662864	2336.800149	1742.547069
367	2557.138023	2668.378893	2855.490447	2738.96437	2623.581558	2741.174139	2486.399983	2624.339939	2541.579842	2352.717525	2487.780964	2670.847091	1883.025163	1940.509142	2029.407605	1520.88136	1743.241257	2043.144396	2649.820151	2582.431853	2600.479405	2514.733372	2766.103318	2643.378648	2439.476906	2146.759905	2360.376895	1896.483843	2386.311634	2451.194902	2384.117389	2551.310253	2612.05423	1528.846788	1966.720601	2014.848816	2549.952177	2869.923177	2798.770108	1922.073803	2312.012311	2552.903312	2358.247794	2179.332318	2358.916657	1770.852631	1939.885654	2146.061617	1871.743233
368	3268.415709	3333.260906	3009.977072	2125.831264	2441.341952	2733.698888	2449.868818	2533.843326	2534.024091	2406.930996	2369.106215	2550.995327	1950.843649	2151.823514	2120.548683	1460.49448	1733.451097	1853.316421	3287.100301	2872.982569	2992.287575	2666.70625	2670.213914	2681.091582	2418.630514	2445.309306	2458.645955	2033.163474	2364.826983	2620.241999	1473.000688	1923.509991	1936.194217	1546.564323	1873.416683	2075.699634	2790.735218	2601.228359	2608.091198	1774.858114	2266.91711	2450.503909	1945.667685	2306.608956	2267.60469	1509.774516	1842.92902	2006.725256	1352.586794
369	2453.968087	2511.712338	2524.536276	2214.786938	2662.185353	2683.535061	1943.693256	2170.834406	2232.043993	1612.704776	1906.949607	2156.552638	1849.592137	2115.49527	2031.998956	1446.747481	1890.064133	1937.904152	2392.555144	2881.294506	2837.743781	2099.44672	2577.946611	2899.709971	2659.921805	2458.003504	2483.400106	1713.889173	1935.067303	2180.904982	2459.432586	2466.232775	2641.135342	1365.647591	1869.560131	2133.853475	2835.55762	2842.624771	2689.832388	2204.780469	2543.130556	2638.992753	2004.940124	2021.839318	2210.950669	1518.964443	2037.947868	2014.817629	1826.699911
370	2774.161354	3063.45303	3022.934636	2163.311962	2360.373402	2492.17981	2047.028861	2131.071506	2234.356859	1674.730517	2127.074088	2423.939971	1678.61502	1754.366411	1894.118886	991.7923132	1357.628927	1640.960581	3094.892034	3125.869206	3258.792411	2209.52511	2691.840686	2959.25353	2536.190012	2949.756641	2796.053212	2766.124459	2925.315004	2813.254799	2148.968657	2247.8352	2493.553088	1990.829166	1826.146251	1970.647471	2686.068128	2986.529478	2944.483732	1832.492837	2260.322	2323.808625	2504.431713	2386.642413	2439.630938	1690.894637	2049.198046	2144.653371	1686.76437
371	3072.718555	2931.368786	2897.046872	1818.502318	2538.934766	2572.763907	2197.972021	2317.744679	2291.957023	1725.985785	1913.832804	2070.24626	2271.302665	2119.862971	2113.543776	1091.332659	1406.369563	1628.538938	3233.720072	2910.473815	2955.646666	1956.988966	2420.907151	2540.117732	3016.144759	3007.293207	2903.447156	2152.720805	2591.849516	2702.288423	2051.95177	2270.129578	2393.759192	2004.703106	2204.477822	2369.575171	3815.912514	3088.112164	3110.586047	1945.269872	2610.020002	2835.588048	2207.972604	2295.650096	2403.447431	1931.152107	2259.112679	2121.978961	1888.934321
372	2914.117863	2787.299264	2736.83165	2200.894109	2455.162025	2543.569303	2751.702483	2382.492096	2245.92273	1558.661537	2047.680861	2124.776358	1838.602036	1999.697408	2059.968337	1768.647782	2043.169033	2041.862274	3064.462577	3112.81425	2941.823635	1814.594071	2310.644717	2615.620563	2849.452501	2752.051574	2607.856451	2394.895607	3014.848789	3329.331616	2116.783298	2124.697596	2258.260555	1208.354666	1748.193648	1902.789477	2979.288631	2826.758404	2932.948809	1843.244178	2303.011849	2481.873022	2283.182569	2478.130532	2281.584605	1774.473976	2160.419351	2185.189531	1551.809922
373	3590.604213	2923.667533	2844.790179	2238.886451	2631.920681	2734.618127	2013.982657	2209.751337	2291.861882	2071.72464	1970.704712	2229.981824	1920.837554	2208.414058	2373.654863	1141.852078	1351.580923	1680.03992	2319.832898	2779.631374	2870.170528	2305.149978	2394.018465	2437.074474	2983.16091	2925.536934	2951.181301	2112.858122	2526.30518	2781.865816	2046.188115	2312.19581	2497.154493	1358.395041	1984.507836	2141.389565	2438.989659	2475.565267	2608.28938	1913.325062	2506.443719	2497.593257	2146.804233	2499.346402	2533.154036	1686.306108	2003.759614	2118.161795	1678.374533
374	2631.459696	2580.675159	2581.888771	1804.298134	2208.535215	2451.646056	2227.383079	2291.014163	2379.828198	1885.633699	2348.574691	2514.717394	1630.067633	2036.559164	2029.790484	1509.03538	1672.668666	1870.848932	2807.041942	2657.994002	2697.959989	2145.130561	2356.717304	2543.094274	2280.259337	2316.851672	2421.090704	2180.409774	2769.712721	2627.772403	2904.675157	2435.144659	2469.243764	1525.533992	1759.401813	2042.92516	2784.036613	2643.937155	2858.204268	2521.111787	2638.891858	2644.378275	2457.091118	2314.357432	2458.230943	1804.51219	2148.729691	2237.490159	2000.295736
375	2749.026225	2852.499375	2791.114556	1828.325994	2239.383868	2378.639501	1942.677181	2297.647138	2362.706579	2310.830851	2475.984991	2530.928508	2034.120482	1845.234405	1958.493042	1443.989359	1825.955245	1981.036332	3428.966748	3006.07332	3023.814012	2618.885285	2599.499058	2433.197761	2608.952226	2661.397814	2663.465222	2541.30209	2627.785151	2665.794251	1895.213889	1834.159976	1964.087593	1645.475211	1911.81346	1858.093437	3011.03663	3034.624968	3022.534405	1884.903478	2404.139934	2532.060679	2131.607452	2455.427541	2471.70042	1665.054796	1807.897359	1929.630219	1979.159558
376	3560.883925	3064.344461	3079.477451	1777.05152	2455.287423	2715.595839	2124.921783	2363.704973	2622.236684	1507.340571	1968.127773	2252.138897	1572.430801	1790.292267	1993.741993	1442.372017	1829.026435	1906.372011	2940.878313	3075.133374	2998.822756	1804.660352	2352.213639	2570.560403	2913.941656	2978.634904	2729.821075	2798.80311	3339.049089	3141.411735	2330.589904	2198.943503	2221.45485	1618.393846	1876.132746	2161.248657	3050.605848	2857.127539	2767.161952	1870.231558	2513.667205	2559.580523	2185.091693	2097.958206	2259.327596	1742.856938	1991.010635	2380.714611	1970.187698
377	2829.298704	2921.786845	2945.79954	2317.629894	2969.743337	2977.95908	1982.14873	2331.155837	2370.575325	1990.284695	2343.473693	2395.432205	1589.965191	1587.319983	1826.334679	1343.480946	1744.555259	1830.003162	2134.357963	2540.113121	2597.473797	1827.056928	2371.861466	2464.783356	2596.936051	2708.912023	2715.392486	2266.879908	2738.499894	2841.638542	2309.762393	2760.704135	2891.243804	2173.143363	2097.97425	2088.27712	2550.433659	2799.766886	2818.129315	2345.286495	2698.765044	2689.495962	2547.052514	2673.320186	2817.612418	1904.196248	1969.152971	2306.055455	1868.883175
378	2510.890937	2600.089497	2846.675817	1884.537295	2548.375803	2761.196343	2381.313977	2507.36883	2536.181844	2026.809823	2034.398613	2364.060415	2716.940436	2534.726924	2328.775573	1477.812391	1761.582868	1835.911836	3077.051266	2965.696257	2865.745683	2179.384456	2492.118641	2538.73657	2489.612046	2500.789516	2516.615105	2654.15086	2445.933369	2647.736179	2097.3064	2375.505734	2601.185913	1439.682318	1784.572395	2030.62813	2903.665888	2678.590539	2645.751894	2086.806279	2665.928883	2702.48639	2283.527085	2466.533028	2503.665453	1968.644014	2175.435639	2394.396197	1708.571736
379	2964.558901	2668.333891	2580.867804	1861.021438	2447.871911	2585.630315	3019.938643	2602.340716	2362.518634	2487.69404	2513.393648	2431.709803	1780.14943	1688.46387	1902.413231	1272.42731	1662.748246	1880.620235	3461.391441	2853.11522	2703.490105	1952.82775	2264.462718	2607.777946	2268.123688	2700.241651	2753.511118	2269.74382	2859.351149	2893.196106	2475.614061	2585.693096	2776.694688	1103.677211	1513.307205	1652.179815	2780.343107	2583.815182	2578.766227	2069.261653	2460.872271	2664.202501	2398.872848	2806.139992	2784.412868	1693.008752	1877.847223	2013.402946	2061.960499
380	2622.675109	3119.319283	2980.458232	2850.942824	2466.268169	2508.099983	2016.819157	2258.597028	2290.492895	1791.183618	2102.513723	2326.731835	2176.623545	1998.068486	2084.820335	1210.116878	1585.689786	1675.095131	2762.08959	2557.733946	2763.193659	1918.882982	2179.663921	2370.042651	2594.081705	2592.195155	2753.541089	2066.992962	2209.657208	2529.851951	1959.666896	2328.869036	2394.351233	1639.50235	2125.34248	2372.740432	2843.86641	2958.59178	3193.90951	1936.507352	2570.925686	2627.256901	2264.73955	2249.062758	2318.311713	1570.686148	1857.98782	1897.725248	1956.101424
381	2731.065556	2757.655386	3071.923209	2187.621525	2230.112154	2498.100827	2217.541961	2137.012652	2234.004684	2044.811992	2284.987012	2407.082107	1745.477037	2015.992312	2053.787601	1440.959023	1605.216546	1836.855997	3380.131183	3297.464786	3132.131064	2212.082037	2564.053173	2789.211683	2451.894187	2684.028505	2838.239075	2702.341352	2618.35039	2733.979118	2407.132442	2551.251136	2549.7619	2515.57407	2811.392026	2779.056958	2900.17349	2814.689657	2903.976922	2061.61166	2353.286476	2447.287538	2179.121493	2356.55193	2329.44019	1896.140251	2267.38188	2486.540632	2570.079851
382	2800.172303	2644.267379	2889.119403	2064.100432	2446.132212	2463.551863	2199.34436	2324.289942	2252.970847	1673.106487	2091.637712	2281.784569	1583.184892	1990.172248	2132.145471	1655.722357	1893.670371	2077.916017	3298.559319	3272.212159	3075.891135	1749.53704	2132.406092	2407.273583	2381.82434	2778.953142	2895.963611	2222.768309	2376.758126	2873.906999	2902.079889	2347.776501	2432.120231	1951.132047	2257.76081	2442.010033	2482.566698	2607.66916	2713.711555	2241.963905	2350.635639	2666.484739	2117.099949	2439.444146	2325.610781	1515.387247	1935.192984	2168.164153	2018.552401
383	3020.24385	2958.755428	3082.533121	2487.559862	2620.684853	2823.448425	2215.439392	2505.929357	2574.306974	1893.315025	2230.857031	2288.783426	2294.432118	2370.915397	2608.282147	1133.988127	1776.805047	1983.963397	3100.458592	2903.068611	2932.209359	2141.567426	2725.651015	2790.078696	2627.758409	2797.295946	2810.325071	2254.253466	2734.362369	2942.174426	2245.142151	2188.009321	2195.305545	2105.172573	2045.803933	2222.679055	2576.362329	2400.805442	2572.846875	1775.383451	2402.765912	2708.917155	2549.281222	2474.580568	2273.611356	1780.476553	1813.575655	1936.322126	1982.845599
384	2753.8005	2745.698297	2718.650473	2131.909438	2537.348045	2699.776696	1962.207243	2163.26356	2286.048746	2067.163658	2198.883943	2264.579727	1782.307702	1858.890654	1964.354044	1539.452606	1628.8234	1994.580275	3100.567848	2945.110213	2972.164371	2172.532308	2653.573455	2754.891057	2522.050784	2583.68932	2746.917058	2356.426286	2667.933752	2753.752519	2023.20486	2229.818643	2320.452479	1624.054226	2110.256403	2487.804347	3217.132063	2853.712188	2686.950009	2131.76096	2694.441236	2695.101321	2880.723505	2612.968596	2639.560798	1513.841887	1906.792043	2078.488645	1793.770543
385	2852.58867	2595.698254	2826.43778	2037.815332	2566.725587	2456.49251	2696.736523	2542.027451	2278.556736	2162.372949	2410.060706	2683.065637	2160.99741	2273.065887	2376.732618	1055.42549	1501.349596	1474.560974	2517.39813	2885.614118	2910.424291	2257.004957	2448.531401	2631.278489	2057.822882	2465.029939	2634.101437	2031.831868	2250.184339	2435.778834	1857.340837	2321.088907	2478.540979	1776.696553	2193.349851	2349.641315	2691.432842	2725.293215	2852.990559	2157.753807	2484.06636	2765.678757	2261.204254	2272.988487	2382.261515	1623.370109	1796.004742	1945.801322	2072.790249
386	2974.98129	2930.573172	3026.594892	3087.457348	3020.682471	2816.520917	2300.527853	2252.362594	2292.657155	1968.317836	2310.138309	2510.699418	1621.988161	1845.673235	1951.267703	1462.670032	2012.568752	2052.116228	2730.476098	3042.536974	2974.711976	2124.759244	2839.343874	2749.155419	2290.984416	2594.059322	2752.985893	1912.996913	2512.749312	2816.616092	2220.349614	2168.386014	2307.867171	1895.384954	2068.514435	2328.631529	2622.209294	2824.992661	2736.481768	2057.034367	2871.992791	3125.790559	1977.900903	2072.198103	2259.624446	1770.48637	1873.787454	2074.879396	2313.816074
387	3153.172351	2991.413757	2952.775107	1995.068387	2396.953747	2534.796413	2663.822071	2646.86007	2562.962988	2442.540381	2679.117008	2446.044148	2271.290043	1936.587086	2009.69659	1141.885684	1593.916337	1782.320584	2870.365992	3039.692786	3105.341211	2215.21616	2446.532926	2578.65274	2648.355507	2427.472927	2447.159263	1926.79834	2322.571771	2490.935354	2026.612802	2489.489918	2695.098556	1833.661652	2164.743587	2336.687811	2585.902371	2852.871244	2899.603794	2110.873941	2719.399059	2768.83003	3204.063673	2764.379944	2566.995236	1553.666897	1935.827658	2146.673764	2079.68141
388	2656.677316	2620.85508	2646.880416	1793.192096	2269.655672	2589.856246	2570.460218	2323.161024	2416.311964	1688.439567	2323.45902	2607.940113	1641.011866	1935.931061	2121.937901	1378.646763	1854.983106	2190.58027	3176.705167	2868.122044	2806.451809	2362.131864	2505.508629	2625.465829	2549.168135	2570.15501	2556.194669	2273.389195	2742.168109	2933.72066	2034.877549	2037.737072	2168.91906	1801.080079	1944.256528	1861.349428	2366.391405	2451.795633	2493.321713	2005.990265	2344.949019	2400.928959	2221.42739	2630.118452	2543.024698	1921.611931	2295.126549	2348.452845	2327.300156
389	2709.326495	2659.838377	2634.662713	2346.809917	2676.027725	2515.911975	1923.594603	2080.604636	2314.545874	1761.48379	2132.091069	2166.925249	2490.496471	2207.453258	2372.516667	1524.915286	1662.752566	1868.187604	3272.936792	3439.951472	3250.138997	2492.735288	3039.305547	3090.590941	2598.79445	2579.939826	2658.922418	2302.214227	2272.628022	2454.092411	2196.154938	2225.120316	2300.262288	1971.512382	2502.643565	2560.737174	2568.267135	2569.714771	2743.557364	1775.92532	2182.201279	2390.119982	2504.143579	2614.906591	2461.299398	1804.21832	1879.067174	2260.856076	2131.069501
390	2685.182807	2818.725366	3048.921815	2273.714297	2589.250495	2641.229233	2418.243148	2470.027105	2158.701203	1733.398169	2189.664002	2348.616657	1856.889985	1898.368059	1782.869941	1048.069895	1328.439667	1567.478607	2519.977558	2529.864039	2682.259393	2250.262254	2385.938568	2503.906525	2841.016985	2997.937818	2714.517859	1805.58127	2175.544426	2363.05752	2058.547091	2500.104471	2604.710585	1636.124652	2043.576831	2162.370323	3456.97061	3486.503359	3538.01176	1981.45457	2338.922322	2423.726639	2088.683421	2344.717876	2451.074161	1771.151017	2211.11904	2370.241348	1870.981574
391	2392.216988	2533.979237	2594.757348	2418.746719	2824.765385	2779.552296	2288.652585	2261.328287	2325.450141	1581.965523	2279.843581	2435.303168	2378.244744	2281.722381	2446.249919	1358.272285	1553.378213	1821.771961	3085.784371	3386.498759	3407.658143	2584.458564	3237.238784	3029.059107	2541.287621	2736.47993	2496.222526	2252.0739	2760.044374	2821.19409	2720.779325	2916.898675	2973.769425	1893.335853	2456.791732	2690.466064	2422.629381	2542.102327	2570.63844	1951.524971	2619.07087	2734.398739	2400.650553	2322.9231	2388.238809	1716.721976	2133.446791	2266.983671	1846.516226
392	3192.205757	2872.532204	3025.298016	2280.783783	2656.554888	2619.68917	2323.652159	2105.351284	2207.411885	1980.840735	2095.806715	2185.030229	1520.019217	2012.292009	2155.161608	1377.199398	1732.478738	1759.974379	3503.359047	3306.507905	3211.628285	2290.009207	2509.444315	2718.459193	3038.954714	3076.992774	3025.916907	2141.030115	2485.726709	2596.686807	2648.996773	2523.203493	2405.752446	1534.495916	1916.787578	2184.135006	2661.227548	2763.239785	2529.023793	2071.845297	2570.793344	2722.040709	2464.62479	2241.969075	2345.244399	1614.451908	1971.924007	2184.812531	1677.926643
393	2994.736703	2944.754706	2862.382744	2378.471117	2842.765003	2831.499611	1906.025885	2289.974309	2368.816026	2026.939123	2056.231872	2272.739075	1366.873604	1646.79113	1768.501084	1298.910117	1507.1956	1761.223835	2466.615388	2895.569206	2734.05945	2413.337195	2760.440308	2666.172091	2289.863248	2447.007172	2307.819538	1765.274584	2251.450072	2432.866879	2311.216064	2231.212989	2289.734855	1287.535033	1503.41355	1637.184036	2313.716559	2479.566944	2613.086708	2140.82143	2478.370627	2534.471939	1990.900945	1943.710099	2235.047274	1706.44315	2062.376609	2264.313956	2189.768288
394	2299.299503	2344.229003	2535.798895	2416.702266	2841.527516	2804.638642	2127.062073	2301.333019	2524.189893	1511.950276	1803.793633	2055.638594	1971.351653	2040.769955	2129.720092	1339.882512	1524.487055	1655.042978	2532.127525	2670.494877	2651.191393	2148.838857	2546.395779	2875.009978	2537.008431	2519.014408	2537.594209	2206.295922	2295.336553	2298.049139	1929.325628	2319.339732	2549.315975	1301.951934	1539.033614	1843.049924	2654.906295	2543.419606	2530.625348	2287.177862	2853.619585	3128.122007	2340.980788	2272.092758	2309.537767	1347.248426	1700.398288	1987.419384	2028.782834
395	2721.68568	2877.567606	3013.024582	1835.844583	2391.265906	2530.121791	2356.425915	2476.174226	2458.135564	1384.33	1787.956581	1947.968104	1555.778954	1730.599966	1936.517214	1604.22987	1958.985794	2190.15896	2947.74099	2990.711863	2929.990632	2108.949003	2397.584638	2535.579604	3467.674673	3115.161726	2757.460456	2558.777823	2778.740178	3035.491439	2580.800545	2470.344709	2523.804007	2180.867629	2336.553767	2360.037536	2723.433373	2570.461326	2691.223801	1961.168889	2449.304451	2692.8394	2261.508164	2416.905478	2216.402119	1519.147499	1882.592668	2059.82097	1656.891222
396	3023.277287	2875.749049	2983.223223	2501.245566	2268.910291	2152.048082	2564.401608	2457.755646	2391.366417	1877.527329	2319.492313	2298.389605	1741.315512	1929.915458	2025.387421	1221.979904	1447.081404	1765.878029	3145.473382	2744.764824	2797.864322	2357.029846	2634.423425	2751.601563	2231.554133	2292.913866	2457.466094	2455.125406	2815.42795	2988.882338	1827.428904	2116.803042	2189.418383	1644.619484	2162.384408	2052.174033	2905.410035	2975.714871	2912.40887	2006.498689	2391.788412	2555.133751	2900.209225	2993.698923	2884.927509	1722.002342	1957.287073	2073.526537	2126.671626
397	2862.336677	2869.285513	2989.556459	2031.851813	2690.705083	2788.145195	2656.593277	2386.699428	2395.548645	1974.913597	2188.778577	2451.90745	1743.56644	1822.891746	2172.320257	1396.446877	1575.06852	1723.650135	2743.240612	2579.825571	2796.873841	2415.121237	2506.503439	2682.420111	2529.016949	2294.869305	2388.14789	2882.339136	3146.182706	3160.948935	1799.527574	2052.935063	2256.430728	1855.475321	2369.22333	2578.923544	3095.626444	2676.479119	2855.420959	2158.960789	2278.629569	2561.723825	2587.423358	2489.452144	2447.237056	1430.347219	1909.050727	2233.581916	1637.376994
398	2874.687918	2980.513524	2966.289098	2183.905305	2643.247766	2739.877	2409.368439	2518.674113	2745.819572	1416.692628	1660.102783	1770.018642	1769.99172	1944.990332	2188.098247	1354.513291	1672.273864	1975.037381	2489.863246	3019.387251	3108.724447	1968.437202	2530.434743	2694.743487	2270.01101	2402.128945	2736.361639	2410.161515	2558.361239	2924.689223	2366.731108	2407.926144	2425.723944	1748.779826	2242.683066	2227.366472	2937.45728	2789.057202	2676.739948	2008.168994	2227.46548	2338.127384	2451.474916	2767.909606	2736.713746	1736.304756	2160.09441	2264.190583	1542.625459
399	2820.901572	2826.415945	2855.509102	1997.221994	2530.660353	2569.749676	2629.315269	2806.670406	2715.756893	1581.90702	1909.207553	2174.306507	1973.254899	2355.875149	2412.10434	1315.660196	1679.118841	1862.589799	3129.564591	3071.54212	3255.127494	1942.398081	2291.989006	2558.352654	2143.2362	2426.814679	2498.852268	1797.455636	2031.861055	2339.766892	2105.755599	2282.334332	2529.050175	1564.974677	1917.548931	2092.634315	2361.463867	2449.158533	2497.37775	1921.774679	2563.339035	2709.524275	2763.95873	2582.61578	2451.89443	1450.524172	1707.260505	1854.09775	2157.48708
400	2961.020677	3343.333172	3063.183528	2435.367399	2907.716296	2742.990523	2192.812087	2347.861918	2391.427387	2043.989342	2645.741294	2746.390615	1770.12464	1819.175326	1967.958821	1442.839602	1850.85233	1956.02793	2412.84397	2548.92338	2714.166891	2156.077619	2552.554047	2940.647995	2135.375741	2303.170222	2476.966228	2135.37424	2370.539193	2464.269089	1971.659475	2438.938946	2428.029753	1712.046824	1853.823981	2063.024577	2321.484113	2777.496267	2869.349081	2104.813936	2705.549366	2809.376693	2733.325691	2896.93407	2713.619181	1942.304318	2097.316709	2233.294789	1812.345969
401	3429.969059	3043.814489	2916.179861	1902.776224	2099.812068	2253.041306	2325.873722	2193.35362	2385.501744	1590.373734	1875.03868	2052.947998	2034.566015	1880.458528	1840.242661	1417.507428	1792.803073	2000.054694	2918.493902	2907.601953	2848.990432	2218.08952	2523.442128	2638.140109	2165.935466	2401.177301	2250.505042	1798.155522	2377.174489	2499.132729	2109.358592	2246.585062	2416.636015	1959.865524	2505.599933	2389.770796	2758.861923	2689.504067	2787.400931	2286.853557	2494.793864	2606.139922	2128.110586	2217.660387	2315.699697	1765.990135	1911.702174	2065.041042	2172.92873
402	2735.592473	3048.67681	3083.356578	1677.688524	2169.937037	2505.075161	2182.521946	2469.348568	2351.06768	2015.070981	2150.375635	2285.625692	1405.204476	1701.519592	1953.520608	1144.069402	1525.202028	1621.541829	2886.138525	2752.428643	2736.171613	2181.081423	2223.873065	2297.258961	2799.016578	2321.407254	2235.106246	1992.139696	2353.260938	2472.655522	2262.512327	2287.870881	2506.514069	1934.737157	2032.87133	2272.358209	2277.477873	2593.840067	2626.97706	1765.983568	2326.726551	2553.130915	2334.776946	2296.040005	2274.662194	1827.200866	2246.716324	2199.611822	1753.217238
403	3030.89486	3180.358538	3396.016054	1884.920167	2395.432493	2683.406667	2340.544006	2170.798547	2167.392947	1786.0705	2147.591155	2404.883286	1761.823123	2000.51368	2102.701849	1225.461091	1630.309595	1978.100733	3742.863807	3260.912457	3187.599079	2497.519302	2932.213956	2833.21742	2519.250921	2454.313388	2549.10667	2152.959823	2711.577928	3055.847707	2093.226419	2190.678488	2328.165832	1475.272888	1827.033723	1908.912108	2900.808185	2916.964258	2850.668556	1868.249114	2259.616153	2326.510564	2423.209517	2373.39716	2240.265194	1389.953992	1862.511516	2174.044829	1719.888223
404	2893.660464	3007.97466	3126.632922	2327.397443	2571.518811	2571.978862	2481.52831	2611.632822	2664.774379	1928.718659	2137.726665	2269.774899	1332.995785	1542.138489	1633.455626	1474.480622	1814.495457	1960.727117	2855.951321	2725.25626	2940.156987	1707.679685	2307.401126	2605.19794	2784.928481	3082.889942	3022.625756	2193.842333	2625.159867	2779.578877	2015.335084	2142.168898	2153.09624	1573.882693	2213.226106	2571.686815	3036.392649	2826.480186	2779.191895	2154.548056	2440.446723	2429.389907	2030.92291	2285.348465	2364.917256	1593.866781	2011.6089	2289.274723	1854.884885
405	2173.560413	2474.520065	2578.871324	2027.545765	2286.961272	2583.003008	2577.682477	2325.010616	2362.634361	1620.919376	1653.450618	1897.681473	2005.012766	2071.22222	2017.968525	1961.5639	2080.222207	2132.790608	2614.884062	2621.852381	2831.50772	2125.997336	2316.00905	2461.359044	2261.433532	2331.021	2492.529582	1691.347524	2214.059493	2340.236496	2562.503955	2475.881769	2586.599415	1552.512792	1813.845232	2142.29506	2745.689707	2803.252595	2880.339026	2152.633299	2515.75208	2741.757766	2406.863192	2319.799159	2450.723024	1901.835903	2242.48551	2320.845765	1906.388351
406	3018.166981	2834.055427	2777.931352	2897.737127	3181.963413	3083.32327	2907.706329	2927.429268	2972.210528	1950.348672	2105.472356	2336.795587	2006.434588	2105.809966	2235.117664	1146.325622	1425.084306	1631.619289	3319.347847	3241.333095	3149.305629	2002.079301	2512.863831	2691.550135	3182.659923	3075.183861	3135.164609	1869.083303	2532.890506	2741.350625	2395.447155	2557.030302	2484.439735	1699.537613	2385.925706	2552.695691	2653.993893	2488.798769	2685.222855	1865.290969	2392.316728	2837.10216	2002.370158	2194.494464	2313.50526	1708.577647	2017.421137	2045.670491	2041.124074
407	2847.329088	3091.7775	2952.35539	2357.472034	2478.694079	2658.613601	2374.890959	2513.804826	2515.143951	1580.445435	1975.624227	2018.707627	2139.431825	2121.056703	2218.015745	1265.801131	1536.166449	1648.875092	3223.917512	3093.456593	3024.137995	2184.333067	2343.325751	2463.45556	2470.230279	2587.898741	2360.226726	1855.981992	2233.6422	2436.825065	2259.046771	2282.465871	2414.510206	1524.518013	1929.322455	1848.274126	2921.607286	2874.837224	2713.578401	2015.601163	2800.186058	2783.95473	2240.297954	2303.465496	2209.658586	1966.892302	1995.090377	2079.477175	1693.04725
408	3352.396304	2901.647527	2879.590637	2301.588767	2671.016291	2798.664927	2617.922713	2471.021216	2645.723049	1973.536972	2193.574205	2352.128552	1776.402329	1850.52194	2016.781272	1526.12847	1805.271872	1852.334898	2905.434631	3132.549947	3204.28732	1930.387351	2468.216223	2483.434601	2643.3971	2492.362852	2804.585988	2160.116796	2511.506573	2640.43156	1791.00934	2127.140525	2120.166542	2075.858421	2185.637012	2401.07748	2495.735302	2605.819817	2840.007238	1839.908992	2330.741658	2435.640926	2580.054076	2512.907424	2610.043873	1736.745449	2029.103353	2137.654232	1836.05468
409	2794.204741	2580.451259	2853.306202	2127.600261	2301.32476	2574.353387	2254.025262	2450.041296	2671.903198	1686.687213	1946.404864	2343.485829	1802.990704	2014.099694	2125.090502	1670.151807	1847.535635	2051.684973	3420.67321	3054.092209	2891.978829	2069.369612	2471.2278	2718.253233	2260.120367	2274.900051	2308.989931	1894.642269	2314.089015	2566.855764	2875.471801	2966.486254	2959.894903	2103.279393	2146.445238	2493.319057	2473.402331	2832.838021	2865.962694	2091.962791	2396.815581	2572.720753	2142.008381	2250.329332	2296.329786	1563.033126	1904.280892	2088.706834	1689.308682
410	3140.423331	2734.593522	2824.233685	2080.03882	2461.743706	2501.910587	2024.307632	2459.338297	2683.922005	1544.350834	2061.700717	2228.123479	1366.717197	1501.093447	1675.024354	1527.592739	1606.647282	1675.932066	2440.418362	2602.614857	2978.99166	2982.631789	3173.192259	3073.467022	2177.425841	2198.750235	2301.974695	2611.311965	2447.387373	2570.484498	2184.471264	2227.084803	2165.957793	1649.226816	1957.098933	1962.13557	2359.443807	2723.183043	2779.126096	2236.327923	2395.379584	2565.452728	2028.170195	2129.79866	2209.216521	1852.469299	2335.562049	2476.177021	1544.740318
411	2287.012343	2454.131425	2643.727602	2169.676413	2666.697695	2793.455828	2234.226077	2335.060731	2323.3049	1886.242388	2218.546436	2481.583539	1505.448286	1730.384342	1840.486156	1179.540577	1566.425631	1790.451231	3135.113176	2899.976385	2967.13993	2121.769805	2192.078007	2441.986938	2270.673338	2787.978887	2804.746349	2024.943487	2451.274025	2616.086682	3499.263205	2998.453108	3074.158985	2158.080468	2432.242054	2513.482564	2535.098902	2934.816512	2732.647978	1802.291205	2128.63277	2417.489776	2515.217418	2717.121125	2672.610057	1797.191157	2105.230754	2252.447563	2013.533657
412	2154.274503	2453.949304	2655.162753	1955.933366	2324.59621	2619.086479	2334.443933	2656.190298	2688.756862	2297.128718	2317.889437	2400.002532	2091.028584	2086.654828	2096.063692	1335.174765	1515.388049	1692.511896	3690.075601	2992.483269	2807.432596	2158.834153	2851.996457	2718.699097	2448.412307	2365.949791	2278.759267	1906.839661	2292.814784	2386.376496	2285.215665	2406.789301	2503.994391	2029.882135	2486.206302	2384.817744	2783.459254	2735.089819	2739.685547	2583.241316	2926.106102	2938.19109	2145.10275	2250.535029	2363.577783	1362.581724	1790.689949	1968.124364	1691.545104
413	3153.813257	2923.565877	2887.664521	2121.991286	2447.961064	2595.784177	2869.932696	2328.098842	2421.306838	1626.518171	2260.961579	2283.543199	1657.45926	1872.00239	2069.759652	1365.529291	1694.088851	1866.930989	2948.542963	2844.513065	2907.250893	2072.712705	2544.38436	2615.122945	2544.494069	2506.869552	2507.692517	2198.771555	2624.212667	2699.263876	1565.389046	2079.419899	2133.831621	2504.954326	3215.712561	3189.251671	3073.467172	3024.121671	2928.198551	1850.403928	2428.218908	2565.440511	2550.153103	2421.370117	2444.36732	1799.173754	2255.772129	2559.349608	2048.887826
414	3009.653219	3133.558809	2992.573119	2222.555568	2576.602217	2399.876088	2364.060489	2315.517046	2614.422643	1679.589842	2146.855969	2360.972419	1826.409238	2058.204501	2129.931679	1881.412367	2100.738816	2372.320237	2386.195982	2632.074169	2608.836272	2593.326348	3211.576964	2985.055108	2355.82731	2155.848074	2338.533493	1877.495159	2030.288357	2396.662273	1631.807674	1859.123512	1949.812281	1877.341239	2355.614844	2371.114702	3489.599356	3056.35075	2944.205968	2264.194348	2262.325356	2548.177208	2084.716704	2408.767188	2542.718482	1812.609497	2088.592499	2234.477182	2430.453368
415	3066.982954	2759.929137	2752.968993	1904.505451	2482.964513	2508.274755	1799.811509	2082.092082	2185.151553	1905.587388	2113.841156	2322.168952	1843.813341	1865.347039	1915.655118	1495.455805	1951.433035	2034.636828	3199.427112	3325.817898	3487.440348	2322.948133	2521.133577	2707.808633	2591.806062	2514.593188	2722.070278	1510.714202	1935.977187	2190.92461	1965.941394	2378.623864	2281.482227	1963.980047	2168.989894	2309.762898	2554.380489	2625.359955	2771.078297	2186.239684	2529.897352	2631.054815	2498.050112	2702.255045	2664.904586	2039.382534	2170.874738	2238.382943	1882.57438
416	2553.621023	2939.644128	3001.567254	2484.416624	3127.685912	3020.218592	2196.631102	2406.655973	2370.073095	2121.184246	2294.330137	2568.100441	1668.221654	1883.915454	2007.900606	1143.490635	1684.435152	1845.082226	2806.40197	2817.075966	3085.456882	2078.61633	2620.123705	2893.671009	3746.962694	3408.752361	3300.89037	2081.312255	2290.700763	2238.123318	1765.193355	1834.99584	2050.794562	2030.178536	2244.945424	2466.634895	2994.555509	2830.412195	2692.053606	2236.092452	2834.914733	3019.833055	2621.094621	2618.177647	2671.258048	1588.677071	2100.990989	2335.958187	1960.655381
417	2753.744454	3331.642377	3208.458525	1900.878735	2352.866183	2444.836217	2481.199843	2530.682249	2535.842492	1874.634987	2253.091488	2434.622655	1769.36012	1940.691348	2141.965854	1807.404064	2197.366071	2236.10604	3327.982837	2901.561114	2681.921743	1857.910403	2269.940669	2456.039379	2497.860046	2540.960228	2457.464157	2036.796017	2639.833892	2596.406289	2322.257703	2615.133023	2411.697474	1550.123477	1881.890048	1974.417465	3473.056538	3004.69507	2859.91094	2558.742343	2876.230947	2795.847433	2517.295406	2422.592515	2404.86461	1803.589071	2083.832387	2234.926956	2118.161993
418	2678.067951	2785.833328	2618.330047	2036.411555	2324.395074	2425.222367	2312.470204	2427.356814	2406.928743	1797.681334	2207.886915	2305.228799	1833.345361	1965.172249	2107.955243	1637.644457	1783.098434	1791.153971	2492.58502	2714.651312	2866.843401	2656.125829	2873.354242	2897.932263	2610.692347	2549.474573	2532.045579	2290.877706	2522.894502	2536.93554	2045.803738	2323.0669	2335.669893	1275.996313	1598.474832	1993.64467	2399.78353	2635.832841	2796.041789	2382.104349	2428.190886	2377.217619	2131.888164	2303.626369	2254.624932	2002.377275	2641.382056	2935.894162	1695.820157
419	2681.897	2822.276159	2723.545761	1958.106794	2394.243719	2627.39471	1981.489191	2185.138166	2208.070944	2761.406585	2467.284284	2655.879575	1787.07719	1718.775971	1986.91005	1472.520416	1758.140322	1849.833223	2996.627291	3447.49827	3229.543494	2177.918513	2575.388638	2585.976125	2627.010123	2789.559067	2726.889637	2630.632645	2617.921789	2587.60667	2064.695113	2281.094409	2556.870472	1737.617892	1649.40041	1784.922795	2783.632305	2976.188437	3038.076098	2494.770922	2641.334673	2704.551579	2344.446669	2259.789039	2291.973551	1901.678437	2138.40818	2216.318209	2189.183359
420	3192.881741	2693.869183	3030.447158	2519.610236	2698.103985	2817.946343	2331.471377	2492.017828	2749.324535	1926.14183	2229.329387	2374.520837	2031.67749	2116.309835	2154.745608	1629.761493	1999.170363	2039.737402	2675.941816	2855.00601	2487.359419	2285.324214	2393.910987	2448.881947	3048.547088	2877.390416	2692.959227	1893.402145	2601.964112	2730.284852	1690.839523	1795.567267	1957.483947	1509.343079	2051.334269	2284.845869	2782.780557	2915.537167	2906.8832	1858.601886	2447.528984	2795.351314	2357.763156	2202.207163	2072.255724	1729.160857	2021.311791	2185.048907	1701.042778
421	3234.175477	3181.007701	3071.722278	1686.120593	2184.913594	2458.24759	2659.375864	2476.179687	2586.481551	2073.153611	2418.738012	2576.906973	2022.085426	2118.885333	2139.880574	1259.780529	1534.632653	1812.305205	2724.305811	2880.179297	3065.380453	2490.453674	2681.874245	2848.457934	2500.823836	2713.971355	2674.904995	2431.112942	2369.657674	2416.148244	1919.337091	2475.666506	2667.029863	1316.640894	1715.639214	1835.645564	2794.517732	3057.785873	3177.132712	1937.559776	2464.083617	2473.419837	2058.821206	2024.128615	2166.575964	1867.824601	2276.015149	2420.61501	1963.184121
422	2862.706968	2784.686052	2781.08103	2118.898292	2099.10594	2306.233445	2338.301927	2255.199448	2306.547831	2108.782781	2265.274939	2202.889211	2398.117135	2142.043919	1955.947585	1308.654337	1554.194988	1907.587517	1993.597626	2509.784037	2602.149033	2194.839082	2506.039808	2589.337679	2585.091221	2557.513192	2826.399671	2464.494996	2662.770469	2606.908416	2480.128238	2456.481965	2107.625902	1816.027361	2142.772284	2282.852428	2778.486776	2605.03084	2789.391724	1984.544645	2422.382983	2531.630476	1743.86915	1858.512143	1977.929418	1644.72449	2019.413096	2047.970745	1651.956164
423	3329.842544	3238.054064	3028.609359	2912.720614	2797.457967	2793.537246	2737.171765	2830.806123	2828.150972	1613.079579	2171.681467	2285.393738	1892.620175	1709.071344	1771.495425	1282.168007	1609.078984	1797.968377	3071.376067	3335.41033	3117.672412	2393.808882	2722.476994	2856.846188	2351.951565	2709.333501	2792.78955	2120.616183	2112.534086	2204.413768	2164.699337	2477.699016	2320.144091	1457.557415	1583.681512	1866.568964	2998.613499	2993.812668	3001.981063	1951.14272	2344.066014	2613.475119	2176.437739	2242.380686	2259.193313	1570.021479	1865.819769	2077.209203	1803.850622
424	2380.567438	2442.525793	2601.014662	1992.072015	2566.08384	2948.166893	2125.904237	2567.754034	2545.136959	1787.113906	1890.737745	1944.949502	2468.657777	2072.321628	2115.245808	1216.14514	1473.505933	1791.77763	3425.730807	3267.907851	3389.986775	2724.124731	2780.974929	2819.693976	2842.662441	2735.671226	2911.260845	1780.851948	2281.974755	2519.081624	2428.958063	2348.678474	2294.246888	1652.838965	2160.224972	2312.105423	2814.884131	2686.236974	2635.31796	2189.261342	2778.540529	2835.59524	2649.731103	2515.558261	2482.344356	1703.335555	2452.215924	2528.241847	1667.903848
425	2750.164929	2862.419603	2723.822285	2162.651064	2628.99855	2655.628851	2173.534293	2324.88738	2364.461527	1962.415514	2145.845116	2405.719194	1518.07816	1881.811437	2005.968723	1472.291262	1732.612216	1957.351687	2877.812814	2740.151493	2677.35561	1839.631425	2056.276815	2047.406036	2569.205336	2702.824392	2994.212854	2244.378419	2459.081285	2584.975564	1910.293045	2050.208286	2316.207235	1392.194197	1873.855229	2031.097601	2471.652389	2594.313351	2605.747206	2071.555093	2827.392123	2859.634236	2482.915961	2525.972327	2597.838678	1454.639003	1744.771722	1970.58587	1828.62159
426	2902.069448	2955.934644	2888.042939	1921.364535	2423.160566	2612.480687	2398.07008	2543.660718	2568.440317	1919.754651	2218.210441	2390.137	2206.791499	2487.18178	2667.23139	1258.265738	1561.562974	1763.718202	3073.121054	3335.999035	3216.279425	1802.834107	2355.081052	2628.330874	2620.912882	2443.690985	2429.454194	1888.465967	2325.943515	2334.332799	2655.423048	3009.145018	2831.385473	1375.106248	1614.327643	1778.078561	2341.338637	2409.477698	2530.21067	1898.760172	2379.659882	2504.076427	2033.378916	2180.01628	2433.695625	1686.819769	2079.264648	2151.734088	1660.001692
427	3230.441934	3147.154597	3301.558601	1930.570311	2210.316235	2427.091199	2454.029221	2480.909665	2479.567338	1799.071881	2249.104628	2522.807616	1484.785212	1816.726283	1953.702346	1183.749731	1550.091254	1707.695511	3604.843054	3050.780802	3175.892601	2071.048789	2329.998461	2439.592592	2592.529659	2940.504407	2827.932355	2030.005826	2598.958894	2737.527027	2466.505931	2578.769826	2576.419387	1365.92053	1859.661669	2147.67029	2971.959469	3165.970588	3045.263284	1908.616596	2525.260222	2652.894239	1990.078724	2217.192624	2324.509055	1809.926381	2187.941632	2164.25054	1492.409528
428	2556.046238	2682.000502	2781.335311	2808.765038	2971.867368	2677.730396	2093.673643	2406.005269	2625.578039	2053.575999	1966.601207	2154.438884	1686.370422	1765.813483	1763.148487	1300.65102	1415.131766	1603.670601	2807.309542	2969.289554	2958.207745	2115.079574	2377.437409	2581.733454	2586.76257	2823.827411	2790.180412	1738.558282	2467.739088	2436.381528	1947.938722	2178.702495	2297.093078	1706.789769	2225.554307	2234.028869	3108.847173	2634.416633	2703.702723	2657.031862	2841.789185	2898.533037	1924.922772	2258.883489	2151.980096	1596.846041	1901.274183	2117.572808	2038.546928
429	3070.177431	2764.266218	2885.952166	2152.553059	2204.322902	2372.77276	1846.685387	2355.145868	2383.039766	1802.065902	2153.939594	2373.481117	2012.714159	1943.879098	2096.029027	1637.510331	1694.343517	1995.7633	3053.075528	2812.672166	2735.779361	2128.632382	2454.337249	2508.25706	2381.282311	2589.671441	2669.805895	2675.63797	2865.931232	2760.789861	1751.762979	1996.81186	2120.329314	1874.817867	2237.159111	2144.760104	2841.458678	2757.538849	2830.074867	2074.510539	2867.665159	2955.502184	2456.833591	2414.723669	2303.246708	1527.977494	1986.658779	2115.690516	2129.054514
430	2689.778946	3131.146872	3441.963029	1963.59985	2384.338598	2649.142332	1964.225425	2407.074895	2416.121113	1968.932441	2040.956958	2127.789118	1566.099048	1673.145647	1866.264719	1544.009246	2159.130693	2360.896867	2999.213531	2940.560505	2885.308583	2149.19299	2431.238214	2473.824398	2908.606152	2880.213239	2709.269472	2305.038826	2532.811089	2411.339666	2013.448725	2445.957714	2588.648062	1693.740938	1926.958778	1997.680068	3099.022929	2711.20904	2688.531916	1963.456401	2274.216457	2640.461404	2193.637005	2228.844961	2401.744543	2164.941339	2214.688189	2192.000668	1669.911488
431	3129.594796	2926.09234	3090.713853	2351.690584	2543.010875	2664.160754	1951.514015	2251.504498	2553.25581	1643.469135	2081.222017	2255.03905	1963.575336	1937.345827	2005.080236	1263.174084	1581.287412	1770.646743	2498.361849	2916.749227	2960.114121	1954.888222	2509.824505	2496.261536	2403.171221	2707.108308	2944.667598	2226.18824	2838.025001	2750.466919	1760.811374	2032.51097	2338.842864	1780.049246	2390.258899	2637.898184	2790.703385	2868.993078	2797.855259	1953.459831	2458.350902	2639.904152	1806.950981	2035.361325	2107.013514	1735.393065	1917.029351	2153.196728	1646.956437
432	2497.990221	2723.67966	2723.731209	1652.477219	2308.249145	2415.549296	2490.999551	2358.142105	2430.645618	1961.564454	2434.691453	2392.964335	1980.160032	2037.656492	2175.09553	1003.037845	1344.704929	1504.10703	3208.504804	3261.647867	3141.805936	2219.12895	2327.435935	2448.366404	2369.238305	2295.422161	2157.026367	2265.235647	2688.275481	2970.977157	1749.183331	2198.91317	2257.520518	1853.941103	2218.354916	2236.270709	2803.791137	2679.827185	2687.377601	2167.983935	2293.8004	2410.328096	2453.17836	2364.606116	2523.31708	2041.044275	2265.436033	2151.485169	1774.601454
433	2995.027532	2717.259719	2608.866901	2338.612999	2485.949546	2672.323752	2236.826773	2232.408687	2484.240364	1688.662849	2156.003042	2200.830667	1788.99993	1908.918984	2182.441879	1424.572414	1626.315138	1878.872382	2956.712644	2800.726455	2811.509889	2247.072303	2626.331733	2771.883973	2118.754887	2438.844185	2592.499475	1730.357031	2071.748742	2178.411714	3641.240987	3392.671981	3095.156686	1878.886113	2312.398649	2546.869481	3349.945518	3240.384066	3052.567115	2467.945159	2554.255811	2710.812807	2796.652181	2708.819979	2424.327346	1649.321755	1718.499296	1989.277134	1701.746481
434	2399.68736	2610.398861	2737.113639	2217.327033	2487.30642	2665.678385	1781.388387	2149.060458	2348.817359	1914.281865	2249.681853	2508.322582	1918.609299	2183.689082	2299.189349	1180.933329	1593.017247	1735.886452	3163.300774	2982.980311	2826.6086	2170.035946	2710.943634	2750.072367	2894.018195	2966.90517	2926.336602	2234.562125	2947.178413	3258.008493	2178.482205	2526.002408	2775.522754	2202.830987	1968.312901	1981.698949	3223.306128	2927.295151	2954.078892	2057.661722	2377.293563	2604.359466	2610.614838	2343.809947	2421.030383	1639.319902	1967.653641	2248.52253	1600.292409
435	2044.557537	2169.766803	2409.839264	2060.971362	2621.183068	2572.617556	1931.479285	2088.261919	2182.514528	1940.481196	2390.66162	2778.583991	1827.900337	2116.328793	2003.979151	1633.375169	2052.161139	2095.403527	3123.0336	3371.426279	3293.153005	1822.554749	2364.457653	2461.913792	2573.736414	2447.630291	2510.636971	1578.496858	2141.425804	2568.321756	2208.648561	2315.051292	2267.888761	1844.70627	2031.695018	2202.840901	2503.555593	2750.204897	2785.054949	2208.559252	2433.469802	2498.05522	2391.125943	2221.945293	2284.723125	1887.6674	2264.867083	2316.258921	2332.216593
436	3045.046127	3222.14268	3072.540009	2554.156331	2523.190333	2613.18309	2225.439205	2295.03284	2236.015443	1756.770225	2184.695274	2321.231277	1795.953608	1795.738459	1923.127124	1353.42394	1758.626855	1834.00436	2636.55638	2603.733735	2757.586368	1862.34131	2387.343016	2324.149407	2403.059216	2576.861159	2818.408165	2066.539955	2421.770732	2592.087798	2034.092324	2567.118324	2582.871031	1338.912175	1528.632484	1787.308035	2983.245057	2697.877451	2593.111848	1972.055518	2268.002364	2421.710453	1776.813008	2162.917657	2364.862192	1808.383171	2166.118892	2228.046927	2183.634463
437	2741.405478	2844.349053	2791.749968	2022.986771	2441.843088	2408.786836	2883.339156	2555.234022	2493.29808	1914.080225	1894.299371	2177.84518	1751.338799	1968.00291	2129.550658	1241.984441	1522.352613	1633.361026	3349.438553	3113.693483	3217.580142	2141.832052	2501.646108	2743.337254	4071.268343	3566.202381	3634.755187	2085.3385	2569.446119	2637.957969	2003.530755	2041.393664	2057.689524	1571.015251	2332.115482	2619.043516	2784.078981	2738.996496	2865.548313	2154.740541	2648.049038	2816.057829	2155.204215	2409.984681	2193.725949	1673.823944	2104.395066	2321.564667	1810.784629
438	2594.594026	2548.111422	2510.109888	1959.534043	2349.593957	2498.018316	2104.399546	2375.552661	2496.583449	1934.316826	2321.791488	2431.613816	1685.05248	1876.731405	1944.841283	1414.753619	1581.382477	1756.793246	2977.33193	2618.20638	2883.218777	2324.015204	2615.679452	2715.007206	2791.833077	2957.962038	2916.113363	1745.026849	2216.992802	2479.607114	1742.446998	1880.257508	2063.014501	1976.239844	2212.845397	2352.127943	2531.468125	2598.760091	2702.15217	2618.989322	2936.435888	3102.23259	2303.951569	2558.996092	2458.262035	1710.195823	2223.769404	2468.987593	1412.502437
439	2646.437809	2778.841352	2787.711705	2022.285258	2591.449537	2964.150023	2009.778037	2110.30286	2273.191786	1900.331126	2147.195211	2281.776919	2280.232722	2377.383292	2418.857194	1296.822487	1711.129474	1883.67049	2505.640056	2707.465102	2669.448401	2281.482384	2900.502461	3235.091753	2872.184986	2804.408956	2823.417275	2680.011454	2592.545066	2733.966146	1982.929831	2050.859865	2121.543173	1869.536105	2277.820668	2321.696486	2678.727135	2646.606737	2651.358343	2251.92802	2433.362194	2588.34142	2531.66843	2509.860541	2531.905965	1777.110523	2048.492391	2149.907916	1764.102392
440	3081.600995	2593.266625	2849.766466	2148.795167	2516.085019	2602.07037	2000.34423	1929.742124	1940.232565	1534.387189	1820.39822	2101.607295	1728.727301	1833.621322	1995.186476	1294.013449	1627.841071	1983.798389	3089.211374	2915.993664	2853.269165	2379.083286	2998.015919	3174.703369	2080.058459	2303.266079	2500.229831	2045.180122	2517.743958	2656.077728	2228.445606	2199.114548	2137.733964	1459.540075	1885.647831	2158.515137	2389.89496	2478.1446	2774.986647	2236.483914	2575.528257	2659.232085	2432.553171	2585.325956	2717.757798	1654.272824	1962.592427	2168.796806	1984.212138
441	2902.794764	2838.868298	2695.608403	2011.685178	2371.711468	2739.836395	2220.012053	2204.958861	2290.177985	1564.010981	2025.498872	2334.158954	2279.680388	2270.288769	2091.309149	1637.659755	2048.406002	2093.30383	4018.720836	3450.970971	3176.977582	2026.445815	2625.979105	2570.705048	3271.263004	2770.882916	2879.862866	2133.01814	2417.364737	2538.70419	2607.864295	2851.124302	2736.69822	1786.805617	2079.322483	2358.75909	2815.498514	2741.352803	2775.379308	2313.748297	2554.382316	2780.939361	2360.469081	2115.278562	2144.271214	1593.339435	2056.702156	2135.871648	1664.676739
442	2395.008622	2265.89412	2392.922516	1692.558453	2010.934979	2504.966786	2468.235449	2355.145204	2539.785318	2434.835163	2303.21944	2196.534336	2640.252972	2352.753641	2396.888389	1090.954213	1651.484616	1742.763398	2835.90056	3045.203042	3181.087379	1731.327039	2360.860827	2590.613257	3004.296422	2474.497786	2295.473106	2247.224339	2646.359372	2939.09398	1849.203037	1932.839176	2125.903687	1825.439668	1913.984989	1994.171877	3099.733173	3200.963572	3092.821181	1984.5347	2470.338539	2555.610715	2319.701295	2494.47435	2761.182293	1642.334235	1955.665405	2055.46599	1773.891952
443	3224.879834	3068.615763	2994.420405	2924.479055	3122.69892	2900.928038	1902.087015	2265.115743	2615.83269	1692.783062	2127.687894	2111.93305	1595.070043	1900.004862	1991.120257	1401.479411	1805.277175	2175.911502	2634.760343	2890.594906	2893.596787	2460.457564	2513.333352	2646.480973	3674.681253	3341.573755	3199.51441	2496.878823	2768.958191	2759.758702	2417.89327	2640.348858	2665.225718	1810.818163	2052.546724	2218.292759	3946.405662	3376.786251	2957.323573	2006.962934	2650.442012	2517.369286	1829.672125	2183.340547	2334.477194	1487.555492	1951.079512	2058.324483	1827.951213
444	2797.721737	3045.578245	2848.533155	1911.190877	2315.017188	2486.799541	2711.382426	2691.348405	2745.30266	1932.217297	2430.516364	2486.259385	1996.539687	2332.128796	2362.374618	1401.923667	1707.387989	1672.210862	2690.080597	2862.445845	2936.664111	2206.791891	2841.568715	2879.64255	2840.851578	2820.211861	2772.085112	3037.66416	3054.590119	2924.03826	2916.806341	2603.510983	2845.354343	1482.897247	1859.89178	2010.70355	3006.433191	3126.904188	3022.956046	1978.035988	2649.99559	2722.926054	1979.412844	2037.88247	2180.711991	2000.870091	2409.54479	2525.905901	1695.507382
445	2268.434911	2470.665672	2603.517099	2144.698337	2680.918763	2529.77275	2411.856074	2425.581842	2492.45272	1526.647904	2096.668454	2421.759352	2063.176775	2015.40481	2150.470929	1607.962406	2091.66173	1995.889809	2542.025693	2862.967602	2935.481661	2024.78405	2656.176771	2744.917945	2515.545719	2910.311294	2916.655175	2444.697927	2642.163856	2877.350603	1938.369753	2104.523035	2272.163864	1561.631436	1760.719462	1895.163304	2585.571916	2701.666032	2804.631793	2136.062434	2605.207846	2727.90277	2071.776759	2442.225167	2461.180608	1559.222417	1936.465737	2213.941562	1944.965265
446	2474.880153	2663.414232	2855.570674	2267.887551	2473.875336	2516.389406	1845.581003	2002.415573	2165.371703	2371.838004	2647.305864	2799.443371	1583.073739	2038.205257	2190.159217	1525.792856	1922.226821	2059.373311	2738.916785	3033.194165	3113.770551	2070.110283	2316.420207	2716.717984	2504.835792	2698.504418	2722.730651	2274.71984	2753.83762	2966.496407	2780.924137	2974.289727	2943.089182	1929.816855	2031.796861	2371.117956	2901.029089	2925.883049	2935.988166	1799.037312	2413.749863	2581.902665	2000.524232	2432.190191	2408.374454	1587.099228	2020.467236	2134.037731	2012.583749
447	3174.856106	3065.175902	3018.734753	2326.771093	2666.177679	2846.995846	2269.241251	2227.794224	2194.496357	1648.042671	1960.934325	2443.815276	1749.09681	2001.187128	2249.890688	1563.844535	1617.213235	1691.629345	2319.296947	2556.250389	2597.805123	1852.222862	2321.295925	2582.484384	2509.110893	2596.516518	2718.128758	2591.714961	2718.07073	2417.747874	1976.595551	2502.21199	2631.242659	1687.138755	1965.551717	2054.440198	2577.815975	2684.468532	2547.651843	1990.504716	2475.879149	2508.41039	2058.846197	2313.767867	2410.873609	1649.541189	2012.606329	2115.42676	1646.35676
448	2941.865087	2667.556329	2557.554028	2009.782707	2479.328977	2548.169683	2543.814491	2512.555002	2492.407655	1580.753158	1819.380724	2056.662441	1746.944948	1737.074348	1799.363871	1264.659347	1706.884852	1850.943439	2864.908339	2680.317679	2598.58802	2629.24282	2576.370961	2702.618184	2493.455723	2425.268219	2482.513132	2224.004414	2588.707422	2659.084446	2087.519701	2357.982415	2499.32616	2044.991661	2108.267329	2283.210261	3098.228279	2727.27397	2724.83095	2204.334747	2355.585042	2600.335968	2172.110705	1998.913324	2129.914454	1725.157455	2113.934492	2224.740384	2149.279269
449	2820.020332	2685.239188	2745.231829	2260.869569	2559.500215	2622.868885	2649.270595	2927.371742	2861.730777	1679.945003	2013.568281	2190.083174	2316.166316	2214.895477	2121.449465	1423.158074	1594.840943	1763.017491	2699.419299	2610.162717	2753.213612	2337.595046	2490.009947	2461.116694	2911.02879	2825.236796	2661.842022	2125.701888	2430.974071	2565.604618	1839.787883	1985.98964	2139.811798	2192.753173	2298.597056	2130.932736	2574.285712	2941.572075	2825.225196	1955.000562	2421.971036	2733.059088	2728.070721	2551.210165	2716.18394	2047.392092	2331.857059	2295.011032	1841.49929
450	2467.415887	2869.71643	2904.472226	2800.041879	2809.569971	2748.094075	2332.394991	2474.808819	2434.172972	1524.953209	1895.368617	2102.990334	1805.837465	2270.004295	2337.822451	1588.185597	2054.440217	2290.499237	2567.53893	3027.77631	3127.207323	2031.212742	2108.357847	2424.197818	2835.829614	2712.15738	2797.949768	1779.936792	2154.516196	2409.755276	1637.252167	2042.570053	2371.066368	1654.097995	2001.179494	2170.819098	2506.00385	2779.349336	2777.504617	2136.940689	2513.319334	2697.426476	2310.54676	2163.994112	2276.255225	1513.726181	1816.643664	2046.332339	1732.308254
451	4185.76109	3563.91935	3162.850715	2267.432087	2646.82792	2740.207179	2809.727865	2619.573973	2729.24025	1760.565481	2019.714402	2078.868937	1790.095854	2105.858598	2127.598049	1382.458117	1963.635251	2171.941271	3031.388917	3040.329066	2921.967099	2514.527356	2511.666417	2495.691606	2650.849162	2600.475541	2515.489316	1922.162944	2203.360808	2376.460199	1836.891487	2250.595564	2228.350867	1310.600745	1867.762078	2124.347714	2307.516459	2590.457942	2691.914289	2455.88297	2540.61847	2561.456586	2403.698207	2439.724909	2401.470221	1646.883332	1836.893256	1926.780296	1723.42862
452	3304.220573	2976.676752	2880.730264	1865.671344	2321.073033	2503.627342	2116.527791	2158.863215	2357.27727	1966.505671	2551.895262	2572.711633	1540.796328	1650.585647	1856.021205	1721.134077	2177.044808	2134.02154	3533.788357	3613.228979	3066.620104	2038.375098	2560.751766	2650.085805	2195.174156	2466.681505	2569.739732	1915.000963	2354.09682	2483.335858	2096.496933	2152.70832	2320.857081	1935.333524	2367.436841	2463.437439	2644.717532	2723.074916	2874.950883	1779.302385	2430.107988	2596.9935	2114.007531	2269.624443	2268.598379	1860.96302	2184.513993	2293.336021	1689.925509
453	3288.625149	3393.352509	3422.357011	2498.871143	2742.753698	2522.801931	2245.747834	2382.447052	2499.374446	1767.132165	2152.945868	2210.071845	1524.142824	1672.848817	1858.605266	1161.910558	1626.929522	1843.885356	2813.192779	2631.666601	2822.432557	2314.341922	2553.469572	2657.774331	2566.505958	2681.034151	2759.369433	2155.792046	2348.019887	2554.585904	1995.741375	2087.45389	2293.69699	1875.195284	1946.911691	2214.336203	2346.497338	2626.253693	2574.884595	2392.222516	2757.132277	2723.32261	2160.189497	2472.981054	2496.452416	1615.640327	1785.347846	1913.917785	2005.209502
454	2358.155887	2579.217874	2612.712504	2410.395802	2606.526407	2814.843329	2338.058484	2290.123641	2270.010122	1945.5286	2329.858317	2473.568409	1620.000271	2028.398144	2051.466346	1044.339626	1502.859791	1709.153769	2662.424044	2931.319323	3096.181552	1859.728983	2229.107868	2399.037716	2420.706576	2547.555458	2449.549617	2115.480576	2521.302516	2629.086144	2645.601667	2823.014455	2889.521303	1825.809754	2202.45384	2399.212513	2811.45643	2875.931943	2921.419008	1978.610617	2448.473862	2562.133298	2313.974767	2175.988671	2194.187221	1306.954255	1822.531912	2043.357621	2126.769071
455	2612.228736	2863.066281	3129.097169	2325.59045	2691.272965	2804.669732	2510.818404	2917.997215	2877.961227	1965.219167	2386.856689	2624.772183	1879.099462	2554.564542	2618.178926	1650.502913	2163.810154	2383.24859	3125.527265	3047.764822	2929.746578	2036.924568	2229.624794	2385.974232	2570.357794	2557.942595	2557.083747	2349.892861	2301.711343	2506.902836	1452.972128	1836.263485	2041.945174	2291.75778	2324.057797	2273.10607	2786.520688	2935.232981	2726.530888	2190.365715	2320.409198	2345.931678	2182.188732	2203.128478	2251.730459	1878.811459	2113.014594	2249.935538	1907.643171
456	3046.766516	2954.032613	2969.419911	2219.722152	2470.464993	2704.782483	2659.42244	2566.212936	2689.238363	2285.307589	2146.186859	2450.780746	1815.572832	1834.716716	1951.246731	1135.368201	1456.53307	1749.179443	2546.16277	2621.625097	2710.002335	1913.005006	2421.868097	2569.276785	2684.055173	2755.97493	2581.778212	2150.803231	2285.278795	2550.648637	1593.820846	1863.574649	2026.849332	1688.269401	2120.279222	2129.677997	3169.672073	3395.764298	3259.108672	2052.535039	2325.52402	2472.592487	2167.114603	2209.486786	2190.751	1607.406174	2044.231992	2231.387966	1822.41564
457	2204.163266	2345.280913	2386.225685	2233.821417	2698.637347	2669.547085	1986.098021	2230.870897	2395.931636	2483.064623	2347.289599	2508.543326	1445.538131	1658.999548	1684.757408	1489.192478	1662.471665	1992.873558	2769.952752	2672.616543	3012.89378	2157.216136	2520.439551	2648.11223	3089.575259	3235.615803	2885.246435	1978.398774	2324.52078	2362.054912	2092.245479	2506.594685	2448.672418	1270.400896	1759.158411	1856.403502	2415.25317	2671.763872	2716.350087	2254.713651	2343.613598	2526.757146	1999.660583	2132.375351	2212.62821	1798.800412	2440.594058	2390.443616	2005.225752
458	4128.86303	3379.870588	3555.267206	2530.561408	2496.84378	2540.205334	2778.599847	2691.960152	2720.719952	1600.217797	1911.43909	2184.984605	1851.281223	1911.539205	2170.954183	1242.179922	1624.518778	1643.419689	2585.868795	2930.470851	3229.116651	2352.869044	2333.938897	2487.066803	2807.184701	2958.335377	3102.74961	2075.005071	2360.822267	2501.467546	2560.917269	2793.734431	2663.899457	1936.432164	2146.50375	2423.856205	2143.019824	2582.957215	2570.686207	1875.361706	2252.339209	2468.151162	2389.989829	2181.11125	2263.098003	1828.404795	2244.831569	2473.422758	1596.129841
459	2696.839793	2977.098599	3140.930128	2401.871049	2434.803094	2735.586966	2612.127228	2348.842758	2295.614419	1729.950062	2172.821756	2345.839322	1761.099265	2060.605451	2199.548075	1173.12034	1558.283851	1841.587461	2937.903577	2718.33987	2714.159605	2291.940317	2655.717395	2754.803281	2853.625272	2755.116302	2583.866631	1815.227219	2220.593698	2493.807669	1491.353464	1867.366085	1987.887952	1557.669369	1806.15969	1996.702149	2998.281549	2951.521794	2883.310355	2161.865336	2609.105742	2541.652262	1901.514038	2285.081995	2145.269029	1596.345893	1870.971977	2124.978499	1724.119266
460	2488.361799	2488.706432	2689.063556	2447.207211	2741.628819	2643.429579	2485.510467	2838.956652	2770.452586	1801.168449	2078.140032	2250.821787	1428.35314	1713.677745	1781.251067	1421.173378	2123.498297	2283.46525	3214.655271	2974.564728	3099.91076	2145.786118	2608.166891	2485.187982	2563.13296	2440.730601	2508.6693	2043.437457	2539.059573	2735.286311	2372.008212	2595.376919	2609.553026	1694.481293	1952.144493	2279.852165	2987.985929	2782.269231	2769.545504	2244.497448	2900.039854	3050.210906	2298.580088	2555.062928	2552.621706	1577.662836	1925.337099	2056.611332	1858.433422
461	3461.861736	3129.173571	3139.708374	2482.675855	2653.30795	2939.182356	2200.732331	2201.472188	2413.26562	1618.833033	1929.774018	2127.023452	2182.785266	2349.33671	2281.906645	1640.532311	1832.007611	2051.691897	3625.39285	3171.990428	3254.242531	2494.969189	2699.324407	2505.408714	2654.226914	2540.517211	2468.921627	2267.640642	2797.843093	3104.543706	1952.01702	2164.891766	2159.244831	1684.434705	1956.094114	2028.106805	3134.428252	2923.547999	2939.588986	2226.724144	2537.50136	2574.603985	2440.216376	2466.921155	2556.706329	1487.354255	1955.85667	2090.284142	1700.084228
462	3168.403685	3339.589326	2980.652895	1823.132521	2429.959657	2597.11518	3075.782814	2771.552124	2824.758888	1700.536576	2064.104721	2068.648971	1575.948054	1830.525858	1876.747688	1429.897564	1855.367157	1961.841803	2528.203567	2810.15526	2921.080756	2116.049631	2660.121385	2626.416307	2516.925903	2487.452266	2686.440208	1917.460843	2529.475743	2830.81997	1749.713404	1918.149609	2125.152762	1356.573528	1814.769906	1983.86878	2493.40884	2624.31843	2685.820879	2057.576086	2590.99226	2628.301557	2761.880222	2381.582927	2489.781643	1487.867002	1950.062331	2164.828537	1673.435246
463	2310.168763	2705.223814	2699.128911	2906.404862	2819.143904	2775.084164	2082.482078	2315.247738	2306.678931	1711.375598	2147.71736	2434.326495	1700.985416	1997.443356	2144.824817	1215.680538	1497.289881	1681.111962	3275.648549	3304.624095	3360.532393	2047.162079	2489.888546	2734.67494	3253.335952	2692.040544	2754.332594	2171.988371	2152.913857	2563.331008	2063.822416	2439.904652	2390.290316	1283.890501	1816.765756	1958.660971	3513.901773	3244.162395	3102.474889	1980.490259	2672.686159	2885.060455	2059.824201	2205.910863	2370.466439	1848.943695	1912.244667	2057.166244	1883.27597
464	2696.215206	2824.872271	3034.712223	1880.848747	2355.584612	2417.313901	2228.40958	2166.478506	2320.759781	1600.228026	2090.564787	2202.517478	1612.497399	1899.05362	2108.306692	1397.682935	1644.624016	1850.186801	2597.782838	2651.617732	2702.175993	2086.292379	2486.434501	2548.111043	2417.651171	2447.722109	2410.384769	2190.056279	2482.24705	2738.416695	2087.559372	2377.130175	2436.192857	1558.488784	1878.900518	1984.198325	3063.193859	2828.657742	2707.830409	2463.659929	2464.785354	2722.755707	2201.008886	2128.262887	2280.393349	1455.32796	1928.821856	2132.894312	1675.647719
465	3251.025854	2953.530234	3153.214317	1811.583098	2194.186085	2410.229097	1852.011927	1919.694896	2019.749657	1760.38428	1898.897535	2092.610296	1973.648152	1837.062346	1934.461046	1264.255705	1528.966437	1691.006939	2630.074809	2519.152907	2630.363886	2022.199211	2580.257937	2905.176972	2562.056329	2828.472795	2555.820813	2317.506215	2550.28831	2530.352735	3001.564505	2670.377817	2450.735648	1351.253452	1795.818363	1903.174694	3081.384658	3242.264484	3015.963636	1744.060642	2140.808587	2319.914178	2366.975429	2477.808782	2497.289174	1966.866557	2375.862461	2436.361074	2420.140719
466	2606.776951	2546.313734	2721.361131	1913.83362	2295.044751	2688.117242	2649.44343	2470.283281	2683.367602	2013.286678	2338.464173	2526.891125	2000.525076	2170.208741	2181.005253	1568.659476	1613.357695	1757.65419	2639.797754	2958.111048	2966.415235	1973.591422	2201.320316	2508.39613	3101.562007	3083.559189	3045.593936	1736.694913	2383.571178	2309.832482	1989.803748	2259.423363	2230.211498	1738.596367	1947.306815	2150.552666	2143.4383	2532.178113	2641.386096	2048.909979	2474.225952	2598.937891	2535.164589	2793.220932	2512.465373	1960.376332	2143.893328	2294.605789	1784.371737
467	3193.437296	2897.061167	3069.205145	2031.502381	2382.413435	2670.44745	2172.258	2243.631749	2436.240327	1817.916589	1999.691477	2114.155622	1372.312605	1707.080001	1905.968443	1321.842294	1534.343847	1666.909022	2720.78143	2823.206595	2942.064941	2665.958227	2899.949691	3175.958713	2331.025988	2779.554601	2821.546144	2919.334085	3144.877769	2870.652047	2624.947037	2723.512326	2710.2261	1757.739045	1969.746373	2134.446109	2632.927202	2543.595229	2684.425762	1965.608407	2519.669432	2543.497834	2173.761136	2377.540197	2507.802511	1901.809223	2073.06555	2215.189632	1620.438411
468	4247.658818	3171.128089	3204.830585	1810.733029	2324.521725	2309.997407	2155.956616	2243.403214	2376.247802	2083.587315	2152.38295	2244.610718	1534.722356	1873.330793	1883.400651	1683.774933	1811.423114	2128.954472	2998.127405	2816.698476	2647.551527	2010.82059	2293.745495	2308.264339	2559.548579	2763.833942	2652.204926	2700.135265	3256.668301	3061.37515	1933.588599	2227.551086	2442.321033	1601.171002	2306.392922	2537.441751	2896.000448	2852.787315	2753.556541	1835.735742	2152.662272	2344.578937	2469.299165	2288.645989	2349.477051	1576.872048	1985.898488	2212.093255	2220.202555
469	2652.242796	2982.835899	2975.500719	2357.317672	2738.742977	2911.952411	2340.592156	2382.444506	2323.617985	1694.292918	1932.687099	2245.911781	2080.30868	2037.373859	2091.325177	1055.100858	1484.331022	1737.995245	2891.783672	2624.04107	2775.285851	2009.133549	2496.105783	2648.098056	2880.421537	2278.709376	2407.452994	2008.527924	2128.08778	2416.894299	2167.601033	2389.937521	2539.366692	1171.633552	1761.135989	1864.946656	3123.385992	3075.951448	3097.972474	1802.121119	2330.301451	2543.478892	2144.903142	2393.988388	2339.186267	1823.607053	2177.064067	2265.40713	2118.321041
470	2541.763896	2937.02227	3158.744282	1639.12992	2294.875713	2569.573699	2455.361492	2496.704748	2489.409494	1553.67888	1885.748908	2076.600252	1728.702604	1833.797605	1960.887812	1389.498314	1526.753811	1649.333465	3137.598977	2563.768982	2856.051488	2049.232449	2381.504548	2309.241376	2903.650302	2896.667324	2901.577548	2321.637895	2302.976563	2359.541633	2456.886306	1979.064826	2214.852887	2376.337144	2632.367267	2820.987454	2919.0636	2866.387434	2719.408349	2009.62411	2740.573257	2753.425783	2466.58574	2567.440915	2570.556019	1482.343402	1838.293512	1907.192931	1576.415462
471	2973.103323	3352.629978	3086.541868	2837.114219	3095.79099	2904.476913	2068.381911	2268.987944	2401.589338	1998.146262	2053.476448	2261.4648	1753.763299	2056.366054	2267.26513	1300.966263	1766.517212	1949.994883	3136.121966	2940.631702	2981.612707	2571.111744	2844.644276	2691.512958	3036.089226	2703.297958	2451.132181	2366.236182	2861.466718	2890.013777	1889.720142	2232.853009	2379.364811	1825.409022	2049.679184	2305.956333	3274.176584	3097.35238	2787.560908	2494.247229	2447.782873	2670.144351	2361.469575	2387.111419	2495.554567	1885.903412	2245.21308	2478.29218	1652.200428
472	2475.051196	2438.164643	2621.150877	1993.415276	2312.951005	2548.345616	1913.933825	1997.834352	2258.573363	2181.242891	2835.561661	2978.801861	1994.752885	2330.890862	2525.357907	1064.225451	1293.39331	1388.880896	2651.580713	2720.469476	3033.098421	2269.613426	2510.187875	2516.537027	2530.604242	2310.947243	2269.08497	1884.22731	2202.901022	2213.8428	1862.95322	2166.020841	2222.55771	1449.544584	1803.810879	2208.296951	2903.478091	3044.741609	2936.259295	2280.307215	2712.026048	2788.826061	2593.089212	2683.058556	2863.248896	2034.685312	2218.894707	2390.563149	1563.429561
473	2896.971057	3014.435068	2856.736083	1849.571363	2501.172028	2700.188835	2866.474645	2846.69539	2672.027118	1807.018004	1949.111988	2004.998544	1570.828569	1723.600001	1914.388416	1345.252991	1646.698788	1710.449551	2885.70744	2944.32101	2956.542681	2036.321434	2411.048969	2530.904529	2837.642355	2695.110184	2687.196598	2048.414036	2457.637462	2520.99718	2214.227785	2350.031345	2343.521193	1579.769892	2062.637364	2346.484285	2749.712804	2452.029768	2647.250034	1716.076211	2374.973191	2543.475146	2326.02799	2518.400264	2519.807992	2033.141419	2206.301984	2306.986983	1910.733215
474	2915.304652	2626.448097	2664.522097	2288.051056	2550.676024	2553.68219	2314.990559	2188.758328	2319.006582	1600.480573	2018.912537	2327.886155	2370.294504	2589.467219	2654.923213	1620.908766	1913.540074	2244.2856	3274.569903	3307.771855	3236.54962	2467.051784	2584.637474	2742.198259	2655.330902	2753.464671	2917.683092	2583.888523	3204.87152	3286.55868	2071.114917	2354.592914	2413.773099	1642.898306	2310.951348	2013.867294	2889.111676	2926.928413	2861.766694	1840.919331	2455.70202	2646.998805	2269.466006	2566.070966	2615.686948	2018.612093	2117.628426	2183.16987	2073.134889
475	3271.205406	2991.553362	3027.810006	1624.704542	2263.946044	2543.336924	2538.043439	2217.187052	2286.865547	1799.559547	2282.75866	2393.745661	1711.797541	2037.39157	2170.376763	1212.775496	1601.840522	1773.14701	2478.832966	2501.218855	2588.300756	2504.550898	2861.842993	2818.96141	2702.568142	2690.300341	2614.177447	1793.158363	2087.133807	2352.627442	1985.730452	2200.528928	2293.982277	1728.532548	2056.190272	2281.851709	3577.808733	3324.160048	2980.426748	2251.219391	2520.854301	2670.045899	2415.821525	2587.105514	2454.523941	1742.004941	2170.29626	2359.589273	1997.526556
476	2779.079703	2887.59873	2912.068347	1746.380807	2553.180366	2764.953885	2467.894687	2788.79766	2607.546851	1658.829305	2092.787001	2238.856642	2001.707564	1752.923121	1967.860998	1249.040647	1532.852412	1854.491229	4153.051747	2906.999543	3031.37911	3143.520018	2874.476584	2893.77901	2976.458257	3010.073103	3157.44213	2097.809037	2313.252002	2690.499201	1913.868429	2285.677193	2253.571367	1483.386144	1994.148311	2172.580618	2030.380781	2252.456336	2386.511469	2464.143508	2552.901119	2660.213163	1842.280502	1948.306784	2043.567703	1592.517021	1909.594138	2068.645116	1686.517527
477	2621.952136	2621.227309	2726.172089	1827.110465	2496.45791	2740.079059	1858.554863	2042.018064	2237.3889	1583.07017	1665.541958	1910.507343	2045.42683	1935.768396	1981.182927	1450.634678	1871.112384	2072.248349	2262.915708	2569.352843	2537.439503	1872.080484	2310.102301	2517.732686	2471.266179	2709.099222	2625.951622	2379.533049	2730.098538	2903.989443	2919.433446	2923.63176	3225.428245	1227.706292	1770.454729	2034.460215	2466.453633	2614.405191	2574.71626	2231.714318	2391.885577	2566.448682	2209.310304	2350.04599	2355.225	1525.060481	2091.68032	2273.010102	1753.633181
478	2796.461475	2876.426668	3107.675017	1847.152207	2299.035407	2438.585535	2677.086735	2746.378991	2530.877828	1479.621958	1910.067476	2277.881726	1353.547361	1714.601501	1869.349597	1550.840329	1852.164676	2030.050966	3054.009093	2587.828733	2840.965591	2278.582095	2745.478492	2945.932552	2619.609839	2882.113473	3040.354761	1660.741826	2133.267585	2147.040356	1799.471983	2263.799048	2387.192679	1908.018067	2002.322395	2141.123644	2847.350785	3289.490236	2956.935867	1911.219281	2494.744291	2503.052643	2529.996401	2606.297697	2676.502038	1410.184609	1935.99025	2142.194147	1582.151325
479	2730.496428	2834.549713	2849.429439	2251.387988	2267.081415	2451.743422	2785.941813	2874.773908	2847.067365	1356.56825	1719.785596	2012.539215	2084.185375	2185.44464	2247.93009	1408.185112	1816.387803	2139.306798	2930.748779	3239.010386	3384.390438	2213.610309	2618.497973	2725.229868	2692.346431	2593.178259	2567.293356	1732.663519	1932.867226	2075.05595	1868.338787	2104.506976	2172.611733	1395.497047	1622.935378	1847.672138	2899.845568	2697.953263	2815.802405	2156.746872	2642.500309	2662.458031	2707.300837	2835.594184	2626.150682	1914.768674	1949.91654	2045.490886	2221.685315
480	2686.352784	2824.123871	2937.364904	2018.544032	2548.450606	2726.592953	2382.818095	2262.939324	2392.406367	2043.883982	2165.160901	2260.494854	1671.406388	1960.568213	2167.147207	1229.827528	1633.833737	1878.116277	3164.90493	3464.31962	3449.903615	1525.323001	1955.408458	2184.635097	2873.77551	2944.570024	2955.099627	2920.584202	3052.940395	3260.495076	2006.998333	2158.070991	2208.743134	1941.862386	2213.621981	2382.909958	3059.890385	3124.80362	3034.70267	2244.708862	2436.141127	2651.874406	2215.731153	2584.920459	2526.795593	1366.376012	1716.136723	1946.563309	1610.769425
481	2865.94858	2687.485579	2820.098561	1764.481093	2399.31198	2544.962757	2013.583188	2016.235386	2240.935704	1688.171566	2106.144234	2168.625956	1768.353944	1884.897716	2044.143862	1426.779228	1745.196758	2009.871564	2657.555498	2895.173986	3086.411416	2340.967277	2835.202474	3077.504893	2265.003154	2427.61444	2445.72668	2021.248361	2043.653525	2261.524522	1973.119084	2458.690727	2372.465273	1212.173403	1691.351194	1911.595524	2929.255844	2682.222195	2767.399339	2187.491928	2501.219273	2560.25777	2308.695134	2212.095601	2339.376747	1442.414747	1943.657527	2152.212337	1866.314617
482	2440.129385	2679.786131	2751.532754	2639.700129	3048.867442	3056.765673	2211.196272	2228.324902	2323.742869	1908.722053	2250.933321	2487.27565	1628.772415	1856.904671	1940.700693	1163.462129	1411.731373	1604.386022	2667.757749	2870.009759	3113.594131	2311.874945	2330.692641	2647.202943	3351.836719	2733.908645	2806.525529	2342.882555	2968.979099	2829.217494	1885.801128	2107.076795	2321.815811	1935.810947	2509.929491	2538.121558	2698.81662	2725.151603	2719.883592	1744.424053	2477.885649	2531.094357	2143.196437	2195.910573	2316.584867	1763.615169	2182.625271	2326.135141	2002.35548
483	2965.080597	2854.043427	2703.16804	2200.838748	2371.492326	2601.533409	1969.244028	2275.608843	2481.571923	1963.638233	2420.689999	2655.329483	2064.421361	2258.772229	2419.079913	1942.962177	1856.187503	1799.979514	2713.576	2639.919547	2567.624186	2731.096732	2568.154827	2731.12968	2831.763449	2663.246878	2927.631269	2132.052997	2468.227174	2575.134465	2432.107678	2230.228978	2166.12324	1716.577604	1885.957146	2061.833649	2180.839309	2396.854039	2452.098725	2652.766799	2475.816419	2594.817278	2322.157802	2426.923719	2410.285134	3031.4099	3008.50514	2899.257425	1959.869014
484	2750.870445	2876.907027	2811.807789	2332.660923	2695.278731	2803.189525	2796.091697	2233.564139	2173.596478	1530.515071	1963.065418	2163.063001	1632.307803	1687.653963	1832.623082	1265.585311	1678.964694	1839.293557	3408.651026	3303.490604	2994.837195	2008.034907	2351.742456	2566.550092	2199.282376	2300.109378	2329.49656	1995.896037	2159.81608	2309.271968	1913.868147	2098.029575	2286.793993	1899.360245	2377.433806	2416.312028	2479.226537	2637.582558	2573.580506	2041.09607	2686.944516	2659.925953	2786.095343	2588.484766	2661.004382	1400.948084	1730.21469	1868.447368	2097.991877
485	3061.926287	3080.366722	3101.384744	1990.102849	2495.094511	2694.801814	2070.839363	2244.33634	2234.735349	2371.499398	2078.294599	2171.275332	1653.864831	1716.886025	1751.061715	1482.63093	1856.087458	2039.572199	2654.679284	2657.391724	2823.472568	1919.638912	2603.51633	2641.755994	2382.100942	2481.808833	2399.028378	1548.154991	1993.336934	2256.226525	1938.5549	2315.300493	2400.280914	1388.983938	1785.372762	1985.78679	2515.903307	2713.083685	2896.908225	2378.211886	2681.782393	2855.57912	2308.673074	2281.318049	2366.104236	1443.013902	1691.180873	1858.316834	2148.42572
486	3464.643665	2960.21472	3095.840491	2411.53832	2562.295868	2664.751494	2029.213132	2511.957828	2699.533694	1814.185776	2256.994883	2620.091109	1830.684107	2034.482137	2342.203689	1417.378034	1525.999186	1755.019201	3191.642712	3077.589811	2941.164907	1952.968072	2350.491719	2632.096771	2647.783621	2827.469606	2600.66096	2033.074686	2246.360139	2433.1516	1865.681777	2189.569728	2457.980791	1549.033193	1927.556512	2250.791691	2728.492198	2847.473832	2810.054826	2050.052472	2438.468202	2421.413187	1907.801207	2287.41224	2276.04683	1437.953205	1806.047409	1965.619715	2204.353707
487	2659.591424	2570.184705	2494.640036	2037.273615	2618.912599	2556.586645	2208.698642	2459.97775	2859.252115	1832.591899	2365.899098	2273.6748	1798.563388	2108.214533	2257.053895	1175.014323	1621.784549	1817.186994	2566.184524	2901.157038	2685.182771	2077.277935	2513.071172	2748.528051	3024.340108	2936.809272	3032.482067	2137.656719	2732.956884	2826.282346	2222.760044	2228.856269	2425.165318	1362.72769	1758.623391	1929.180786	2361.747593	2365.412031	2496.597617	2226.545048	2521.684806	2667.614929	2193.210415	2713.573707	2773.982111	1709.174131	2132.096496	2146.423461	1579.762922
488	2541.732722	2825.718864	2803.03166	2540.539566	2543.929385	2406.663957	1853.983787	2148.449453	2248.784296	1461.037885	1833.887091	2126.098962	1824.507716	1842.473931	2191.067562	1402.336561	1669.333871	1917.683937	3186.603777	3130.274664	3125.112315	2364.489344	2705.425393	2857.672258	2792.978716	2907.566426	2889.469475	1959.656424	2432.845669	2537.348962	2185.740484	2334.10808	2487.689683	1754.002191	2013.344713	2111.945178	2337.765673	2726.330356	2840.657338	1979.558819	2330.544743	2475.725364	2388.652338	2487.418298	2459.069968	1728.338068	2145.735697	2237.528619	2217.474228
489	2673.158392	2359.920115	2685.518976	2626.052501	2600.828828	2493.454876	2024.146255	2276.510921	2500.900673	2291.546313	2464.699078	2487.827944	1875.942288	2001.278256	2045.531384	1334.865468	1874.114848	2021.627831	2607.59036	2934.72143	2988.959992	2009.387975	2254.135463	2476.799568	2076.873557	2237.659258	2250.299669	1899.224607	2339.729144	2758.813537	2073.086689	2349.405159	2535.051661	1731.549277	1998.219609	2283.439443	3207.195794	2819.867076	2744.862919	2035.633703	2494.259349	2630.181653	2392.936339	2714.475359	2835.201218	1693.536247	2178.130213	2326.8633	1953.849745
490	3250.823787	3142.299428	3177.711888	1605.111323	2013.942306	2364.862276	2272.068049	2261.453976	2289.684569	1624.334546	1885.423671	2063.186372	1987.763283	2079.069607	2132.478171	1408.391867	1604.572193	1820.327907	2638.146342	2597.107362	2681.89082	2398.469302	2717.5447	2948.242953	2904.72608	2689.932811	2783.905343	1900.63666	2408.27651	2503.036498	1872.524844	2050.980412	2394.748601	1811.46026	2232.104636	2374.099109	2857.084003	2871.845495	2961.593432	1969.945314	2529.91262	2611.943935	2440.555233	2511.015519	2439.982478	1894.816587	1991.201444	2254.84746	1745.648582
491	2342.051072	2559.96514	2562.282809	1947.321486	2430.501287	2599.563406	1854.814275	1944.233052	2095.426228	2388.88176	2649.139996	2503.520926	1681.285585	1997.478796	2280.61794	1601.42791	1917.557517	2036.821035	2977.820705	3019.554912	2981.360879	1825.672463	2291.584109	2371.694131	2696.311313	2781.81478	2786.319761	2006.00295	2238.3079	2438.010108	1876.961193	2012.757472	2134.14303	1634.546726	2153.484319	2267.041482	2964.681431	2923.065417	2763.021814	2214.122057	2634.362798	2684.888808	2272.277113	2370.038327	2548.052023	2122.369981	2124.453405	2138.53303	1645.383602
492	2758.824506	2744.345519	2775.205842	2416.412563	2461.114967	2724.277374	2128.994754	2408.185798	2589.633612	1684.459286	2048.319075	2183.677671	1936.738691	1710.088012	1898.209543	1454.164963	1911.719697	2219.873934	2667.660898	2723.195505	2831.396138	1788.7602	2340.45461	2699.827464	2030.570881	1958.574964	2191.349012	1755.511369	2135.214058	2315.931573	2811.488188	2900.332385	3026.037086	1237.896632	1593.790806	1679.327884	2504.112379	2555.065212	2601.688823	1947.075208	2602.739644	2768.901923	2726.183601	2547.567078	2493.473419	1607.62588	1951.98124	2118.105851	1872.424314
493	2131.131325	2313.906561	2600.211465	2129.582472	2549.120014	2639.876778	2155.022498	2353.852142	2240.611703	1518.170399	1672.672203	1852.6882	2021.59019	2108.025756	2212.844906	1184.199306	1575.032029	1784.736701	4084.920941	3812.37011	3738.441624	2426.245647	2789.518511	2831.005493	2555.233255	2754.32727	2905.846983	2587.497618	2631.804565	2747.605275	1828.025204	2113.25819	2131.530953	1655.301751	2062.670645	2230.975438	2348.819614	2481.671341	2600.927339	2275.088824	2573.315905	2739.511816	2497.32388	2335.723293	2322.085226	1529.968236	1824.608747	1962.075745	1643.735768
494	2161.759439	2367.165105	2629.746098	2139.756418	2670.164221	2698.474566	2414.972731	2571.110508	2282.092483	1685.006959	2011.27323	2296.288295	1538.726447	1691.102074	1901.369058	1119.90538	1518.232677	1645.903416	2758.851158	2764.973199	2917.884273	1790.73079	2194.954874	2426.210601	2520.743814	2636.860755	2445.014903	1990.13009	2332.090715	2490.889435	2311.755537	2520.523521	2637.469993	1492.75131	1844.307165	2045.62983	2541.156851	2428.205229	2554.95756	2362.440757	2785.074718	2542.559672	2390.23609	2471.078734	2636.927755	1905.750622	2073.857987	2157.126973	1428.729365
495	2970.180797	2672.000839	2653.336096	1943.651233	2485.230187	2697.922204	2721.756939	2475.836575	2370.268982	1708.161275	1897.539743	2085.078886	1476.489478	1757.842005	1880.389369	1675.135166	1691.336544	1892.161229	2789.161219	3125.923027	3145.73348	1860.226199	2170.578377	2477.096192	2301.667907	2300.329982	2271.840983	2080.939075	2365.128525	2500.360271	3263.82488	3230.857596	3055.865441	1487.450482	2131.433614	2409.724892	2849.457395	2758.125311	2660.238161	1831.124876	2497.266219	2649.905409	2402.176701	2486.956901	2569.220277	1874.980388	2153.308329	2250.603112	1812.437704
496	2978.130072	2850.772312	2929.723199	1920.253786	2313.927236	2550.050679	2211.85582	2601.383824	2573.394714	2026.343552	2369.963549	2528.323313	1396.895466	1772.775936	2100.421004	1219.109686	1602.903412	1871.847066	2594.29004	2854.943292	2772.787032	2084.795023	2373.816066	2448.483512	2537.204853	2549.809585	2603.941305	2021.982473	2570.999596	2679.534008	3109.170479	2954.859409	2813.173122	1505.5327	1791.651033	1815.890243	2399.075791	2427.59613	2474.412114	2007.360409	2466.602674	2639.893263	2444.659041	2663.808483	2852.67948	1670.93429	1981.476252	1982.746158	1932.895293
497	2394.940343	2432.364767	2523.944302	1980.783073	2423.252803	2584.457297	2514.210221	2362.180615	2268.556823	1990.306382	2308.17789	2397.902633	1956.417882	1859.674188	1830.832478	1484.648435	1905.250881	2073.863237	3488.817804	3572.644122	3426.768473	2510.596229	2748.930495	2854.322491	1955.988409	2236.321846	2271.229858	2318.918	2357.922556	2513.031492	2445.597109	2460.692462	2305.09242	1513.269747	1830.955648	2035.67034	2249.815502	2315.153293	2414.775025	2039.136769	2167.950751	2456.781509	2378.738384	2367.510614	2232.380082	1622.338178	1898.683124	2144.69617	1656.677418
498	2970.007833	2827.524413	3114.565237	1894.862369	2312.936332	2535.257189	2643.780933	2523.115125	2727.718781	1690.351741	1867.744077	2223.071417	2923.587679	3051.687422	2819.537913	1363.909282	1659.232705	1943.45943	3047.339978	2700.149828	2659.829418	2024.778275	2614.423729	2781.498149	3177.740342	2708.351507	2816.358777	2837.06481	3000.822349	2816.516713	2147.249343	2235.542213	2280.156838	1493.060402	1890.555432	2038.153337	2235.849726	2383.976473	2370.633392	1706.846057	2202.043709	2327.214014	2371.535716	2462.727327	2517.414748	1730.166046	2011.004178	2257.798863	2150.929401
499	2813.333325	2932.176664	3077.428441	2143.475981	2297.56461	2502.566874	1964.110475	2320.49949	2393.752939	1730.85762	2200.665791	2341.179653	1943.464433	2047.14127	2113.669447	1529.328636	1949.519707	2394.118153	3457.196566	3634.106835	3586.147974	2613.266991	3062.90324	3021.052963	2412.489368	2536.988204	2366.931949	2833.820725	2950.548127	2878.910983	2045.533354	2176.65506	2267.606869	1372.230203	1754.347444	1933.627476	2137.133675	2551.754539	2826.954073	2264.684297	2544.886164	2846.688635	2374.190608	2446.501686	2454.812263	1857.890817	2322.963023	2416.735986	1762.4112
500	3031.160989	3229.639831	3297.482548	1907.848929	2243.13951	2344.791119	2260.101935	2220.831059	2282.648496	1874.908937	2102.735854	2218.091706	2039.62777	2110.183007	1973.490111	1189.308228	1594.353313	1809.677394	2667.963927	2696.926219	2873.650931	2320.912435	2409.063731	2632.004309	2325.924203	2407.661011	2526.731313	2072.359206	2465.623249	2858.032716	2101.654852	2436.639897	2452.422679	1855.725953	2218.736389	2521.772399	3008.447298	2739.856983	2868.838065	2626.178987	2755.501746	3020.672869	2898.185316	2786.110725	2664.526352	1692.519039	2036.8696	2200.342278	1825.962222
501	2569.462771	2773.321647	3029.047859	1758.649555	2158.003627	2333.916173	1827.042096	2133.145674	2323.091558	2010.497054	2256.15867	2323.28503	1777.46476	2117.210783	2185.074325	1665.61215	2071.040495	2047.915691	2629.599779	2763.745163	2726.024521	1966.787483	2721.533543	2776.671765	2159.527878	2732.887826	2532.98843	1852.334528	2554.375018	2686.900226	2072.814201	2275.060871	2375.501976	2161.426628	2227.27866	2092.504507	2656.978887	3023.040658	3024.726937	2162.267683	2594.216801	2574.498718	2042.461155	1879.433057	2010.71317	1493.114689	1737.789874	2067.419551	1618.947424
502	2343.659243	2434.029941	2688.137729	2031.415009	2566.448884	2740.867122	2308.613268	2446.39982	2572.519055	1670.430719	1945.545868	2173.483784	1902.161493	2013.609282	1958.93605	1210.69912	1542.652514	1821.790356	2820.947165	2919.875745	3134.825642	2011.688468	2276.619639	2513.014453	2948.808605	2979.051371	2935.717116	1772.024404	2392.522057	2606.035838	2207.904033	2403.892267	2523.91397	1686.331912	2076.896221	2204.327863	2467.997775	2599.897483	2637.964321	1730.590147	1992.282442	2211.877782	2536.855567	2446.947335	2623.714637	1575.626762	2024.890487	2079.425215	2221.358791
503	2209.26425	2616.995327	2575.877423	1799.864112	2215.860087	2448.182382	2389.577596	2459.814888	2589.716703	1590.196759	1881.693787	2276.437251	1700.576788	2166.783917	2198.839526	1208.767413	1611.001442	1796.360532	2596.983409	2497.395469	2489.728403	2689.515786	2867.741291	2720.156971	3219.501112	2885.991129	2852.860885	2474.013509	2231.133235	2229.252238	1855.406845	2128.762882	2037.543195	1994.547087	2524.395199	2723.677499	2946.63958	2577.836454	2624.161133	2002.970053	2319.585121	2520.673789	2519.72864	2598.910115	2649.267568	1758.957409	2023.253284	2095.48334	1928.063708
504	2573.999173	2856.129324	2822.466758	2555.428665	2949.362611	2633.772216	2150.927247	2133.325575	2290.918992	1760.162049	1976.23541	2147.112655	1510.348121	1917.92066	2077.847973	1164.712391	1637.928952	1829.385341	2866.208815	2486.407485	2515.424443	2056.870567	2427.127809	2587.392882	2828.60916	2543.21567	2508.241679	2002.495016	2733.791077	2676.254008	2269.568522	2149.13285	2125.588213	1815.607416	2322.754484	2447.482428	3129.423131	2963.372217	2966.875659	2132.126229	2375.423445	2492.663017	1957.24501	2195.365906	2322.507141	2020.647318	2439.971507	2580.823684	1813.409619
505	2233.498998	2459.129998	2576.979504	2071.628835	2548.944872	2801.033059	2118.853451	2115.39264	2169.836428	1639.887436	2118.079204	2189.940914	2133.746398	1991.856191	2062.366491	1327.246327	1659.050237	1809.312484	3032.500294	2975.560184	3145.712489	1737.162903	2173.760564	2357.876828	3400.124336	3190.540558	3179.489184	2177.292254	2232.207802	2441.581341	2029.528656	2037.909699	2342.035777	1437.908432	1899.844735	1973.967849	3025.607707	2857.290108	2860.082076	1779.506374	2383.473999	2650.839505	2202.822161	2310.857351	2316.385484	1973.106405	1947.716426	2190.701798	1505.122463
506	3102.101449	2697.030634	2970.78797	1848.504506	2285.806873	2378.381736	2055.101303	2273.616385	2343.898226	2202.252952	2221.027121	2230.506138	1663.363587	1752.584159	1955.631685	1376.988358	1520.095897	1703.1422	3243.346282	3087.460347	2948.410507	2184.713543	2731.450188	2791.895913	2634.069769	2765.206444	2744.899856	2164.773405	2507.435949	2596.411767	2042.675846	2438.770834	2480.413282	1773.146699	2023.421082	2203.031747	2550.283009	2464.365924	2441.788693	1694.568522	2116.030997	2383.524461	2128.170907	2314.348323	2494.243958	1793.803183	2032.987676	2112.080145	2055.5745
507	3173.010699	2830.913543	3074.348072	1996.282469	2408.294215	2350.462567	2005.025099	2243.731572	2446.876017	2004.036719	2293.949805	2360.184176	1929.0801	1827.430353	1850.150026	1326.281666	1798.972198	2012.407712	2655.308126	2766.324748	2871.525244	2107.01864	2441.114187	2513.365438	2625.403198	2285.909897	2452.59462	2533.041705	2718.033559	2983.745029	2441.90456	2388.966262	2485.437062	1720.340279	1948.873486	2009.09415	2468.948549	2803.736124	2818.665415	2261.350137	2378.778683	2592.247867	2063.4234	2101.939975	2224.852437	1634.354706	1916.309697	2003.629285	1816.053685
508	2734.670728	2696.92185	2774.660602	2332.810705	2418.888766	2503.904849	2119.83908	2095.761162	2213.672474	1595.275511	1857.753619	1941.889938	1823.730776	1853.08151	1993.995086	1477.52877	1828.503041	1902.66124	2798.560983	2863.677592	3063.51652	2458.718993	2488.999506	2521.117266	2594.785387	2485.740194	2493.758196	2252.774639	2519.264114	2560.17792	2086.152511	2256.204566	2279.572572	1907.17996	2482.105509	2555.820081	2460.415257	2820.25729	2861.487954	2062.072341	2418.850657	2546.95175	2220.972766	2470.476737	2588.172971	1648.707876	2316.463892	2497.152284	1682.713129
509	2811.278162	3308.059819	3165.503091	1866.084988	2378.334568	2387.60651	2342.72244	2463.075567	2565.866769	1901.658661	2345.448743	2426.021162	1947.187701	1983.389683	2250.559784	1247.512334	1534.61633	1704.44115	2814.953412	3197.846457	3105.176455	2451.070078	2755.848118	2872.909074	2877.937105	2756.135892	2779.464135	2677.727122	2928.049489	2939.542533	2633.637463	2648.34584	2852.590395	1647.792148	2222.537307	2142.949467	3547.014422	3711.485283	3380.033692	2402.97042	2724.450526	2835.240569	2401.447831	2367.651216	2398.809541	1453.122563	2023.832155	2230.25629	2010.157285
510	2761.077485	2543.069851	2818.841537	2415.781401	2827.56209	2856.506762	2578.193997	2372.948676	2513.679243	1889.777902	2351.394736	2414.435868	1547.150732	1864.487791	1964.746665	1571.213839	1769.156838	1959.876316	3200.502627	2895.16314	2922.722731	2496.113784	2739.660235	2685.97785	2673.922957	2799.765592	2857.848219	1845.070636	2289.65873	2463.747181	3305.989616	3459.197974	3104.550698	2017.934596	2208.006005	2197.502525	2712.32184	2931.93892	3031.153859	1766.122882	2180.511262	2408.276479	2051.795661	2097.758507	2021.033027	1558.435685	1990.166554	2254.947208	1733.084502
511	2565.146317	2465.848685	2434.695666	2119.276183	3027.384924	2929.009908	2526.591156	2607.418838	2469.461888	2068.711727	2352.970765	2635.359463	1468.577525	1653.67882	1841.17799	1322.244616	1632.712232	1859.323557	3253.577991	3053.439508	3216.555283	1933.359688	2195.898105	2478.558653	2553.966605	2340.876728	2445.256478	1953.519001	2321.286476	2468.538352	2680.678011	2868.107399	3040.321338	2314.152258	2358.076632	2433.308202	2822.849604	2797.182564	2767.454806	2119.426045	2270.288525	2684.082495	2371.388803	2364.862479	2368.086096	1775.270413	2120.717387	2300.965024	1965.990825
512	2766.824812	2916.004849	2602.85784	2295.97948	2378.574127	2573.771458	2285.388752	2262.620211	2376.376398	1901.704423	2387.716334	2698.925925	1410.047342	1646.548932	1810.66943	1363.954816	1890.621588	1859.279432	2619.208475	2442.861501	2717.656893	1981.07816	2364.264758	2621.489112	3223.443485	2900.005279	2751.057267	2264.834316	2690.371274	2730.631609	2245.605401	2759.041129	2816.402307	1630.512499	2015.659181	2291.432281	2395.093454	2360.068479	2484.319445	2100.575442	2640.363052	2716.115034	2423.65265	2556.222363	2758.760794	1802.194989	2191.093885	2284.211584	1975.158201
513	2947.394634	3350.954775	3261.93254	2860.908581	2834.42451	2626.636083	2391.318841	2131.63138	2025.799574	1489.044544	1972.798849	2251.144327	1839.632691	1980.386876	2078.266053	1831.642946	2042.440547	2130.880964	2845.792427	3025.865936	3052.736111	2196.609032	2642.617966	2625.6812	2769.183382	2711.597132	2839.381175	1920.032541	2266.428458	2334.142525	2208.192252	2186.605787	2231.352602	1351.617518	1755.87465	2037.11921	2211.559638	2442.859737	2412.671407	2268.016874	2603.699076	2607.04866	2198.595932	2205.709359	2374.731493	1591.241573	1995.166429	2123.301529	1436.297804
514	2819.203041	2638.779908	2885.995033	2675.010143	2754.878021	3019.623042	1947.831253	2391.11667	2499.124285	1998.511401	2121.542953	2168.893157	1461.80648	1698.093895	1774.45979	1438.80501	1644.634051	1796.823859	3201.38359	2905.815113	2927.550939	2853.326708	2942.460564	2839.845888	2534.491678	2329.399111	2474.628612	2015.066444	2783.515054	2771.75889	2432.009371	2697.445869	2592.600766	1736.453779	2151.170221	2339.231182	2608.553854	2638.717849	2518.67823	1994.788784	2526.073605	2806.893546	2634.249557	2489.55764	2417.256129	1742.342845	2176.863244	2174.49488	1719.199107
515	2926.083865	3070.312541	3094.652665	1731.891438	2109.756814	2334.12804	2123.958723	2294.381211	2446.520453	1763.089135	2674.572289	2734.534406	2352.142668	2436.180732	2559.271901	1344.31373	1749.690324	1909.717231	2779.000621	2823.349509	2715.191123	2255.915834	2620.902545	2459.641688	2288.244189	2413.623082	2565.778496	3044.458392	3170.232458	3100.720645	2562.853342	2753.000312	2598.786337	1714.447165	1815.844931	1973.164676	2878.388045	2933.583369	2875.478542	1995.811088	2459.373026	2644.885476	2250.187798	2411.908821	2526.583284	1887.085931	2152.508366	2238.41331	2055.150681
516	3147.335343	3170.422227	3092.38308	1723.81279	2106.289951	2371.760111	2355.625842	2283.890234	2360.937035	1370.564528	1844.055858	2082.813806	1647.386075	1774.986241	1892.659977	1587.096125	1849.892323	2039.210633	4042.494568	3453.226437	3199.25262	2448.184161	2756.841112	2988.99611	3013.557405	2452.382784	2606.157451	2142.087908	2637.243141	2900.659993	2187.822148	2285.974463	2338.827424	1363.426229	2008.979998	2031.01201	2796.682454	2695.507512	2895.621178	2157.029043	2604.221754	2597.724283	1876.779451	2042.247441	2155.334235	1734.87765	2174.54134	2309.009793	1530.260915
517	2482.862658	2714.392915	2741.716159	2418.639636	2702.665356	2860.105483	2131.396549	2375.636184	2271.047167	1730.288867	2150.843443	2270.517546	1994.257061	2003.603035	2206.608563	1540.981583	1771.364617	1774.354005	4656.13648	4060.859654	3675.913819	2013.067591	2723.585617	2885.060247	2960.710853	2653.422655	2625.8039	1699.259976	2068.377951	2196.323773	2195.17863	2473.601375	2337.332555	1670.166478	2197.983305	2538.663819	2463.602656	2517.182986	2744.64817	2272.478284	2612.177304	2529.58128	2107.283071	2348.382743	2376.591332	1947.069539	2228.295955	2307.798149	2120.384247
518	2174.345648	2764.650005	2853.496056	2439.632105	2579.316446	2701.084336	2848.93016	2957.083415	3046.693601	1916.272653	1949.304606	2188.708253	1504.638392	1894.114804	2087.010153	1466.421996	1649.737808	1946.908141	2999.091119	2807.128029	2728.172056	2112.321803	2455.325322	2568.547836	2278.995469	2372.434695	2586.556517	2472.565394	2644.332321	2794.122029	2189.932425	2413.631765	2751.191135	1379.893772	1854.271133	1794.017244	2491.167657	2379.918877	2452.26536	2271.790537	2629.125871	3004.101418	2467.02448	2484.389258	2571.581405	1674.305624	1905.491527	2077.448426	1868.643253
519	2787.013908	2606.002656	2695.14942	2260.025334	2679.728341	2709.173981	1924.04293	2256.498519	2261.038976	1994.824892	2307.568205	2366.88302	1471.491722	1625.434341	1807.844184	1391.581883	1713.818856	2012.919922	3008.943343	2992.998041	3064.126412	2559.979458	3083.016799	2918.192644	2726.212698	2588.291921	2677.039038	2008.763423	2469.524388	2732.370043	2654.424768	2793.473945	2966.958323	2165.471043	2425.155814	2474.408822	2540.940512	2820.27437	2692.278469	1877.321604	2182.218142	2429.649792	2177.046635	2284.927813	2476.606709	2174.127295	2078.688099	2244.639678	2187.638391
520	2759.79608	3016.718919	2908.160206	2731.691103	2962.85901	2694.06178	2396.214691	2268.644086	2348.270453	1716.225617	2014.659853	2267.565784	1683.337598	1984.550457	2226.966561	1381.434957	1670.065322	1709.642416	3237.828438	2989.374063	2972.354877	2179.442324	2472.86204	2633.438572	2877.038968	3026.343049	3010.477543	1925.039615	2206.370125	2403.623545	2154.32756	2364.294895	2534.660686	1863.98158	2199.321843	2476.408094	2867.563087	2942.639029	2851.61301	2120.587706	2615.264443	2655.999305	2630.532356	2707.119914	2734.026427	1788.244591	2035.35668	2199.182678	2433.230959
521	2242.978819	2295.525405	2378.929666	2243.129212	2641.668071	2850.272617	3292.500661	3016.974566	2910.703248	1966.630863	2272.197828	2231.120975	1609.070159	2156.57519	2259.305453	1432.830414	1694.715159	1993.873123	3553.489398	3068.60094	3074.640547	1901.738866	2338.830531	2458.434293	2449.762229	2516.716727	2629.705703	2051.66542	2257.120933	2550.423505	2490.447368	2821.802836	2747.988763	1458.438613	1879.15288	2017.117245	2923.836542	2950.302659	2962.350908	1698.319411	2212.666601	2575.261109	2227.121623	2586.777898	2595.00934	2169.652105	2349.940045	2255.777342	1561.938291
522	2326.198412	2520.182762	2591.817548	1970.650831	2373.090957	2257.370518	2305.068747	2200.091538	2338.496375	1673.790812	1694.521879	2027.923006	2638.069776	2810.044426	2680.992172	1228.168113	1514.352117	1647.119537	3015.265815	3047.176287	3079.565213	2024.517207	2315.604322	2326.754917	2445.797748	2310.231426	2264.709353	2174.568529	2066.320574	2310.052522	2883.955535	3036.522157	3056.782088	1436.529656	1677.699028	1825.611027	2959.736169	2800.564415	2778.718327	2168.452217	2736.392182	2841.371843	2163.611572	2318.722967	2366.006764	1481.253712	1861.335394	2057.595457	2127.791953
523	2363.284104	2690.807548	2699.825145	2471.855129	2682.976468	2811.139598	2311.889151	2320.544284	2288.577003	1770.204204	2227.924376	2473.387891	2081.436698	1975.12877	2121.940978	1399.287344	1719.834472	1872.869567	4106.955959	3248.997523	3197.161258	2160.043962	2303.057114	2337.561867	2743.69686	2978.462264	2962.80408	2308.228574	2446.257912	2662.120942	2698.328408	2729.688472	2603.538085	1687.542708	2230.578754	2462.681723	2517.377702	2635.670053	2614.985532	2248.643214	2585.488211	2725.618277	2502.786695	2481.944683	2390.32454	1685.004684	2005.905429	2177.901916	2118.931187
524	2624.728571	2626.314156	2752.980648	2103.635713	2882.902274	2952.143936	2849.608718	2704.660738	2573.601214	1687.167128	2047.990241	2294.508394	1583.059802	1854.960393	2042.934069	1014.78298	1530.380384	1797.44969	3189.392335	3169.932504	3408.257423	2269.462689	2852.573994	2979.819993	2969.368604	2601.579504	2804.560906	1940.2399	2239.042273	2352.891712	2274.15883	2097.373329	1989.311901	1898.312723	2004.50114	2125.817389	3086.991402	2767.123287	2783.509051	2212.636612	2767.218802	2705.213098	2003.423056	2090.900286	2152.606867	1978.681171	2047.023342	2206.039324	2065.643831
525	2602.458777	2811.220583	2862.909478	2056.607769	2277.259649	2597.723826	1871.523775	2080.645236	2209.425702	1753.884309	2179.911561	2326.156405	1700.522415	2036.282746	2209.237095	1630.047956	1826.830382	1978.380139	3425.365556	3216.559711	3170.679155	2062.954931	2355.778513	2497.858986	2411.777531	2513.411237	2472.396729	3233.408003	3631.171802	3567.134585	1812.515221	2093.075388	2134.65853	1880.787989	2395.204142	2808.77444	2808.800147	3000.42438	2886.048347	1978.776792	2310.420487	2513.049593	2538.720113	2396.033205	2498.878977	1835.43711	2298.577693	2495.658039	1853.278256
526	2216.83568	2479.802677	2617.485018	2390.425364	2558.40633	2579.874505	2289.927242	2228.332399	2362.805349	2098.529925	2044.22296	2258.321239	1281.349948	1449.296357	1656.093875	1707.110088	1824.988634	1993.422147	3130.112156	3551.074926	3117.139972	2768.508279	2818.484909	2610.522009	3089.992461	2830.690106	3021.393528	2403.261679	3149.940159	3110.990451	2150.713561	2517.283288	2594.26019	1656.242216	2106.808887	2438.001457	2776.745465	2617.452146	2781.986401	1918.455422	2320.099488	2501.618462	2174.330774	2183.268431	2160.612415	1597.062955	1965.208358	2279.251475	2051.941069
527	3012.624033	3206.803385	3224.067112	2083.385218	2276.432122	2498.708434	2000.323203	2343.674262	2572.933934	1688.367661	2020.071786	2442.66552	1732.814184	1918.120099	2118.550173	1557.161776	1985.327425	2105.099826	2909.429213	2877.649328	3094.322027	2529.621656	2547.515965	2509.052461	2226.182763	2429.580472	2379.184702	1932.850356	2401.856653	2482.412746	2806.989747	2813.473715	2693.722774	1722.25665	1800.119847	1911.057606	2722.083314	2468.567559	2623.689491	2005.825681	2216.440088	2238.288372	2562.938044	2466.243494	2532.761783	1800.412178	2435.814222	2451.983054	1600.895428
528	2908.139562	2660.875862	2764.721343	1911.567629	2116.700441	2381.104044	1850.199885	2085.579964	2220.169056	1975.271887	2368.07993	2324.983762	2510.716935	2088.321177	2191.324634	1405.351408	1421.542288	1503.439386	3233.197614	3006.51873	2962.788902	2152.534935	2564.559527	2459.824659	2968.471936	3060.827284	2857.457961	2230.904852	2415.289772	2645.123163	2555.329825	2145.863982	2170.481879	1911.029521	2118.543648	2304.154092	2634.103853	2873.4396	2612.141952	2259.153164	2613.869967	2811.320624	1893.554394	2017.345903	2165.85809	1909.97392	2077.56774	2140.306059	1720.552592
529	2570.744705	2723.457675	2747.84725	2750.489306	2726.551318	2962.588587	1975.382174	2023.502666	2108.09852	1833.454403	2005.823728	2125.515611	1828.259848	1757.509919	1929.626701	1588.969664	1881.422698	2159.337386	3354.057224	3202.080175	3201.708705	2204.214575	2527.334201	2453.94981	2441.043572	2417.832746	2478.946715	2016.18575	2584.758493	2732.373986	4333.271153	3155.637889	3000.022192	1532.357805	1929.179419	1884.910111	2692.799989	2824.073724	2734.708156	1910.614678	2375.16617	2625.513772	2409.852469	2287.761558	2383.777767	1754.101046	2001.741035	2117.068317	1707.841463
530	2921.400965	2836.233755	3182.410974	1806.34986	2081.363238	2371.907807	2335.875064	2606.947858	2480.624777	2184.428008	2458.307136	2503.966303	1655.293591	1730.572731	1947.477907	1543.926472	1546.99669	1795.461494	3053.719288	2985.429124	3117.242647	1653.70527	2001.335358	2224.284555	2369.398607	2748.709711	2600.210056	2149.469894	2863.659733	2954.646892	2967.49822	2982.40514	2874.920526	1421.608798	1899.557582	1947.463513	2553.667072	2626.133937	2583.884748	1932.370555	2251.59074	2447.959911	2224.228307	2444.145945	2468.322582	1935.073061	2414.109264	2481.359771	1641.891804
531	2371.333096	2757.408961	2961.883935	2576.091747	2712.383045	2897.5837	2315.998899	2257.271489	2422.900738	1713.02395	2177.611431	2316.767489	1746.773872	1893.144784	2015.520877	1642.738616	1852.585899	1941.328658	2632.454336	2885.939139	2952.24852	2481.035087	2592.364249	2727.463626	2979.846833	3213.17591	3144.18784	2159.236108	2508.676481	2726.541431	2140.362604	2415.267088	2299.679156	1407.584604	1799.988374	1992.580412	3119.608115	2683.519258	2721.246043	2117.254371	2437.632025	2774.825264	2016.349275	2323.000706	2279.710555	1699.446322	2216.824566	2339.282595	1978.823371
532	2820.866821	2671.536191	2782.627274	2362.207623	2974.600782	3011.802897	2556.231326	2375.462804	2430.984096	1601.987545	1897.93102	2004.949939	2163.327124	2324.390221	2326.320859	1422.913254	1827.918551	2101.418161	3265.63589	3287.884617	3288.45172	1924.369464	2465.662834	2385.488042	3378.811199	2821.563417	2857.977959	2266.059864	2579.167453	2952.2663	1848.883481	2358.616219	2629.373096	1584.46611	2025.327073	2222.521328	3143.161144	3085.622902	2809.157766	1832.024069	2689.921832	2743.658386	1993.253265	2116.662297	2231.902984	1798.835478	2152.811443	2362.284209	1697.32181
533	3103.564333	2806.717706	3009.487431	1844.543711	2416.027786	2539.122389	2070.058739	2353.678384	2688.977696	1660.398226	2195.90381	2414.401259	2137.629909	1907.291247	2009.181601	1293.824295	1477.644316	1547.121097	3249.057297	2883.156911	2896.310832	2359.320123	2858.523401	2972.834975	2234.153955	2220.344133	2186.551632	1709.476048	2374.045028	2487.174333	1978.321664	2124.698687	2367.357461	1549.186667	1658.214539	1784.246447	2448.665349	2552.360056	2676.462443	2047.411963	2591.446591	2782.610117	2606.967906	2540.930112	2590.573103	2010.531748	2260.448758	2319.224927	1716.76594
534	2559.098809	2725.315176	2785.101116	2095.091693	2394.776418	2624.012326	2061.04415	2387.64628	2475.578801	1715.393973	1952.201192	2024.138482	1530.878163	1676.558516	1880.313123	1359.649526	1797.649773	1778.958946	3361.504806	3399.322558	3355.159311	1997.000107	2226.902825	2590.319631	2244.283417	2371.645847	2499.235816	2203.247016	2248.223408	2605.848525	2963.878843	3081.560892	2880.804409	1362.761399	1662.435281	1802.993156	2698.591628	2998.044126	2971.955326	2154.600186	2498.821334	2521.33564	2463.540197	2362.069689	2514.612066	1810.997465	2304.827088	2462.851675	1669.848364
535	2958.921904	2807.825559	2883.410986	2009.777931	2501.937875	2512.219484	1986.349031	2390.2491	2319.73594	2171.712815	2055.024116	2265.370942	2100.120609	1911.5786	1996.566509	1410.753636	1669.257599	1916.525994	2932.452346	2807.631639	2884.259648	2047.5784	2428.50426	2466.287745	2330.316834	2460.579108	2732.455001	2342.760297	2671.319356	2708.967093	2986.018854	2674.19952	2432.063905	1717.647493	2256.390968	2529.793159	3627.760746	3187.097651	3069.87823	1875.327131	2571.324129	2630.866694	1782.557283	2191.525514	2338.778489	1647.39117	2028.666317	2186.47937	1947.136092
536	2060.18837	2439.86924	2645.432422	2133.002243	2357.708202	2475.215448	2696.818083	2791.199906	2424.291869	1888.369019	2303.734248	2346.223141	2255.528629	2079.545481	2356.48514	1211.26451	1573.314284	1808.085991	2145.594921	2528.361349	2539.459216	2075.685556	2755.34456	2870.672125	2399.752148	2346.93881	2385.019725	1964.918858	2461.209662	2588.640328	1726.053177	2120.910329	2093.106899	1447.270045	1761.434547	1680.122217	2402.855375	2691.338319	2740.996894	1693.352249	2150.23403	2480.264133	2575.250245	2574.860342	2562.069255	1878.556023	2003.650769	2083.154567	1670.268112
537	2442.537798	2710.310529	2815.667722	1849.311199	2236.13998	2372.132492	2788.146321	3018.098357	3036.240125	1565.226558	1977.869825	2330.736519	1690.234864	2040.21047	2199.454541	1377.86276	1684.573048	1961.804711	3646.910694	3209.703078	3074.733803	2383.848503	2656.228323	2708.206727	2829.828465	2819.65867	2772.370245	2178.693207	2651.663506	2769.71508	2378.852091	2239.473027	2259.146596	1572.612699	2121.442613	2109.882471	2999.451386	3065.031551	2969.426149	2247.39124	2739.493714	2923.002116	2683.667511	2541.585236	2423.673977	1576.436224	1994.203279	2054.685649	1762.473552
538	2764.596736	2836.268776	2704.784662	2227.247867	2802.434574	2851.054727	1880.60549	2293.014296	2347.65539	1981.967243	2160.506225	2338.861169	2083.440828	2436.292624	2427.703938	1629.158448	1863.163148	1926.888928	2627.74821	2614.347688	2906.294152	1847.452587	2173.535485	2434.585818	2231.196763	2413.639934	2577.435323	2691.996017	2931.163779	2743.899628	2770.920147	2520.000463	2444.476344	1334.406259	1831.029135	1991.900803	2416.015028	2647.925842	2605.90135	2192.214464	2476.482424	2793.652541	2558.198819	2696.146723	2746.024173	1818.013511	2274.695879	2538.104157	1522.331914
539	2959.609643	2805.300917	2981.51203	2015.228184	2218.854561	2430.267124	2441.069893	2707.285634	2787.450384	1600.286669	1910.057327	2094.860074	2028.858936	2226.735303	2565.527252	1237.823349	1544.378056	1807.675637	2688.913244	2885.387771	2872.737137	2235.224154	2415.76931	2709.094937	3002.386251	2799.821775	3110.025991	2188.814881	2783.510694	3059.565312	2310.818451	2463.541025	2519.095866	1290.221524	1740.259324	1914.92445	2671.818632	2866.488935	2848.68201	2140.348518	2662.916149	2850.266067	2429.583528	2261.21938	2361.372351	1716.928162	2004.487888	2152.021923	2225.721001
540	2672.835017	2787.842691	2799.230888	2050.051962	2567.035844	2647.365872	2486.836075	2638.109745	2513.493068	1556.578559	1984.29576	2200.890567	1493.438082	1888.740249	2029.597382	1267.252692	1492.579769	1740.976007	2805.422462	2771.718697	2837.9092	2169.446759	2806.272261	2794.230936	3143.700811	2596.403511	2614.126545	2023.656015	2676.463825	2611.566723	1852.373398	2405.742436	2452.206219	1808.4656	1784.968588	1997.823249	2315.148391	2429.092098	2411.003079	1961.132351	2510.789581	2579.719549	2182.702174	2434.767968	2292.155483	1624.174788	1976.943996	2072.309152	1812.185184
541	3110.822613	2968.002316	2901.77267	2131.903726	2605.030163	2598.926617	2698.914211	2692.507203	2717.182976	1905.740125	2261.093299	2374.400878	1614.814869	1908.362099	2028.75621	1506.15419	1701.802371	1949.293015	3913.837096	2989.474199	3093.903822	1749.695725	2089.004625	2542.08208	3083.707952	2602.330235	2492.780996	3256.875309	3077.237215	3308.560717	2393.43379	2258.987434	2481.368035	1586.054322	1909.182776	1979.777938	2327.914603	2782.774706	2865.652753	2070.907307	2488.566308	2548.784699	2571.960608	2199.679521	2236.615548	1674.899238	1966.021987	2189.265643	1761.767438
542	3082.273768	2794.89194	2805.935054	2017.810359	2504.852399	2651.196552	1969.488899	2116.237012	2514.241458	1925.06396	2145.592887	2373.733746	1989.857743	2112.04839	2115.509347	1256.172466	1724.844291	1827.056251	2180.670886	2287.721055	2460.115554	2492.271099	3128.741421	3317.158436	2910.378118	2455.092907	2403.732392	2488.22519	2930.737787	2966.123554	2190.520941	2250.893585	2290.041425	1373.284289	1833.679264	2024.1149	3410.85533	3020.832568	2910.458946	1821.433129	2174.594237	2336.579712	2322.070976	2205.406379	2448.903075	1910.285892	2156.271598	2291.984651	1890.076585
543	2744.547759	3099.784272	3272.08773	2098.688656	2650.109619	2592.149916	1949.804635	2224.887227	2341.868224	2261.63965	2537.326602	2526.016479	1476.485903	1783.874262	1940.713636	1548.718578	1896.633955	1960.189644	3357.467053	2928.339976	2858.162594	2804.711016	3171.769895	2978.794356	2626.945017	2694.953229	2595.6809	2249.412987	2659.543429	2788.58534	2139.248881	2206.138659	2475.90769	1461.695114	2118.315969	2331.448094	2732.991746	2769.427917	2718.042373	1794.546876	2223.224758	2294.582909	1835.56236	1742.239559	1933.324609	2051.356217	2152.31951	2224.793322	2394.090867
544	3481.489572	2776.375944	2670.317344	2302.390939	2641.412889	2947.537194	2106.988162	2150.413897	2410.071213	2334.591336	2487.798497	2517.181146	1456.391609	1462.294507	1624.113881	1546.610462	1771.394246	1856.389569	2984.479761	3133.872671	3133.567361	2162.803601	2698.323819	2765.822443	2351.119401	2072.565539	2160.744204	2295.039838	2404.209276	2628.402038	2943.311988	2854.045485	3104.155161	2132.330796	2303.992019	2565.289513	2618.113649	2901.610163	2857.683601	2132.929325	2690.91239	2846.146609	3071.801907	2886.814484	2628.393595	1537.075149	1903.082242	2028.001135	2200.024513
545	2832.489347	2702.4106	2699.94208	1960.790836	2375.330685	2369.811154	2272.509203	2397.543016	2498.02028	2078.290938	1956.042866	2175.926812	1673.927512	1975.426748	2168.712427	1801.869645	2132.682814	2312.45737	2811.942315	2978.566401	3185.284895	2187.259816	2391.439342	2617.798023	3076.233207	3016.713012	2813.049244	2383.71674	2642.926076	2940.761511	1721.15712	2092.659731	2168.837556	1575.794324	1848.369194	2110.434372	2755.951392	2683.080953	2572.335258	1857.985326	2223.066152	2413.38756	2418.04764	2303.765808	2384.134748	1720.25308	2053.926489	2344.73329	2239.758559
546	3675.096424	2949.435795	2935.865681	1897.15293	2267.352323	2421.271872	2045.444148	2365.045483	2494.698033	1920.183929	2084.49376	2306.094805	2299.731165	2377.949536	2201.099573	1015.55026	1351.32161	1653.718012	2828.01341	2761.965672	2757.734135	2323.67575	2344.636117	2484.867262	3336.200449	2705.796834	2781.632612	2026.67221	2408.760766	2554.700707	1892.025681	2129.333979	2079.897794	1881.66562	2504.10147	2524.892932	2401.958449	2651.57335	2580.00545	2423.191908	3010.438455	2925.496224	2370.424228	2296.467617	2297.694797	1523.26262	1858.768108	2054.11134	2152.117308
547	2842.040659	2461.174788	2487.352986	1815.57211	2319.324911	2576.522473	2585.700874	2403.422203	2373.219586	1629.614327	1841.153841	1937.952926	2376.39243	2349.774819	2281.076221	1340.296594	1582.234905	1927.571146	3240.401754	2578.503372	2817.221086	1834.398714	2279.036503	2551.401743	2827.05538	2616.442847	2576.34656	2530.21644	2611.468525	2667.126805	2161.923459	2307.6539	2471.637316	1923.430751	2332.09571	2475.156393	2821.872819	2723.517771	2728.604469	2418.879924	2779.632801	2860.259914	2517.918088	2416.097923	2339.529324	1509.676825	1969.265547	2117.710911	2093.990388
548	3184.372137	3354.059713	3240.093345	2142.262527	2605.110072	2612.3631	2245.887316	2342.335672	2310.402993	1622.344407	1925.462601	2016.31989	1904.98338	2088.118372	2302.665613	1362.890906	1797.270404	2086.286783	3107.490652	3317.48644	3442.22405	1950.004085	2300.506563	2640.18131	2632.000343	2324.678397	2525.924005	1784.476124	2276.712031	2299.726411	1803.997994	2120.915482	2440.234062	1590.195028	1764.715563	2037.396066	3536.926387	3209.953215	3246.168046	2282.614257	2959.671597	2801.19465	2336.885833	2367.388122	2269.919718	1649.407195	1934.008007	2211.359865	1638.237342
549	2446.874339	2776.016758	2765.221076	2202.674795	2620.9177	2621.332429	1965.528614	2104.155687	2257.674654	2014.908385	2145.16805	2375.130219	1591.081346	1902.930665	2005.203343	1621.177243	2016.608635	2263.907265	3283.196969	3253.280694	2966.562666	2274.854458	2568.998172	2635.843262	3003.53744	2639.776131	2759.885702	2645.728033	3061.494078	2814.770691	1798.644827	1887.112392	1980.838949	1673.276375	2291.061437	2416.50565	2901.153972	3036.383082	2937.473064	1813.694202	2368.899699	2477.809283	2259.654963	2446.90195	2583.407598	1547.770307	1883.105762	2173.496269	1898.691773
550	2970.345599	2789.096231	2811.905582	1865.570159	2216.586013	2435.082507	1976.517307	2166.228611	2186.862767	1616.109927	1961.360917	2013.447526	1941.535638	2067.943649	2168.975664	1239.286949	1792.625153	1955.247024	3195.635527	3523.933177	3550.516699	2445.210101	2630.954844	2716.941362	2995.68581	3031.304172	2938.450293	1767.803127	2161.204923	2366.529826	3182.389567	3135.575907	3223.309927	1708.446228	2047.649552	2306.537812	2618.114326	2600.530896	2660.274458	2510.20631	2546.471004	2563.165135	2457.166101	2820.358222	2773.767994	1870.445581	2136.541973	2144.126188	1844.777114
551	2401.456259	2759.455082	2910.552958	1804.709545	2222.152141	2366.056422	2734.333577	2595.610865	2804.548634	1550.81441	1782.064964	2051.149358	1470.864242	1622.915975	1782.467681	1529.917909	1694.385899	1947.181947	2976.987732	2683.41299	2672.121862	2013.46805	2199.604654	2422.051049	2322.111239	2332.718574	2451.609585	2203.979076	2499.261948	2725.149427	1960.15918	2436.285255	2590.556919	1863.760129	2149.847604	2412.869127	2974.833478	2771.155873	2784.647375	2252.670072	2467.933709	2593.932601	2755.974279	2735.287325	2726.268363	1853.252554	2020.501445	2197.441356	2056.940499
552	2637.883431	2484.069831	2651.212893	1875.315498	2499.289914	2837.838345	2626.060363	2710.325683	2720.654072	2288.764816	2457.436259	2484.097314	1815.866245	2026.883296	2101.4347	1490.466798	1787.082011	2095.579582	2555.449363	3072.362363	2988.139345	1957.618024	2211.639566	2293.735017	3181.845452	2830.519237	3050.357604	2075.003112	2531.468681	2664.882372	3666.666751	2883.044215	2742.934788	1633.771768	2067.682445	2177.923073	2499.719968	2699.595001	2713.756579	2163.741005	2425.065754	2638.752403	2581.983364	2368.069408	2497.477036	1597.683517	1920.672318	2065.513669	1960.417648
553	2863.113548	2931.944556	2892.222261	2375.882971	2373.264487	2568.631012	1955.289169	2345.101362	2455.229573	1950.857237	2265.96518	2278.726388	2118.645825	2136.480709	2356.291883	1360.374119	1618.46535	1805.969099	2603.889271	2490.637817	2724.852063	2400.977069	2825.724468	2857.220243	2971.218239	2920.4873	2681.933325	2093.51447	2194.51303	2386.156167	1666.528583	2050.881133	2124.714767	1739.255181	2345.328544	2334.619363	2670.150507	2673.276906	2677.624357	1849.149792	2418.6817	2708.868453	2227.800411	2294.433324	2310.22243	1790.151188	2225.84055	2444.274089	1903.8495
554	2834.044243	2659.155221	2883.148631	2919.186129	3119.255655	3049.898797	2331.735059	2573.210704	2526.811762	1724.812409	1906.482673	2100.114292	1854.369321	2028.490137	2167.309577	1645.791739	1820.288209	1867.480286	2967.611837	2894.513061	3033.433115	2651.674965	2955.00502	3044.8615	3446.144335	3150.875722	2963.046916	1985.968721	2258.48192	2546.982463	2935.002716	2688.708369	2758.65692	1864.242067	2205.109155	2186.668594	2600.813369	2819.130401	2732.880422	2504.415457	2840.963622	2710.05632	2092.071806	2320.392018	2458.192162	1814.653981	1900.553152	2130.013728	2136.258284
555	2619.219866	2769.210693	2709.124523	2037.212561	2344.220209	2451.424692	2767.191242	2250.792816	2389.059192	1656.111631	2229.008752	2352.054423	1572.677338	1917.565564	2066.049262	1234.540103	1692.201918	1876.692568	3090.816397	3002.347041	2956.195934	1808.78486	2333.012103	2388.405075	2741.762828	2331.176349	2512.823077	1802.171656	2340.76819	2669.34878	2250.672696	2430.584109	2460.906616	1610.111694	1926.338526	2049.03005	2657.679891	2738.470892	2713.139965	1904.170295	2349.026985	2374.669424	2137.139266	2499.88553	2457.519112	2079.278513	2134.020568	2164.294614	1713.693522
556	2442.429932	2431.678669	2371.809402	2321.087534	2406.354086	2470.449214	2744.534722	2666.843128	2693.535819	1922.959759	2138.919927	2469.799498	1482.111075	1636.87718	1840.893241	2186.26284	2153.417289	1948.907575	2857.000028	3243.585254	3019.680853	2127.066095	2375.615781	2623.423231	2237.041473	2304.156966	2678.644902	1627.316678	2169.524509	2263.74781	1727.611944	2017.093293	2287.900548	1573.053974	1827.130441	1959.359864	2841.099762	2879.428756	2656.967337	2279.4013	2585.091481	2738.972476	2385.170418	2490.951296	2615.265172	1696.664912	1920.496072	2125.698651	1895.388516
557	2406.872579	2562.516573	2574.523459	1821.102254	2328.250733	2486.323062	2044.698823	2166.363026	2208.051599	1537.960447	1771.854223	1980.816408	2397.347998	2152.267611	2162.459652	1694.162115	2027.089678	2189.098032	3224.948024	3352.220555	3277.329643	2238.63669	2474.067641	2569.755697	2135.13747	2435.638224	2273.199728	2193.854722	2395.224675	2582.754134	2231.49481	2394.416331	2643.744585	2032.676166	2149.351694	2232.12897	2397.184202	2524.036532	2653.144877	1890.864975	2335.196648	2694.621033	2909.824357	2574.070092	2280.974608	2063.296839	2295.813563	2267.01693	1865.224697
558	2618.337896	2605.195467	2656.591279	2247.249052	2577.418312	2714.427767	2344.891532	2611.338088	2652.444101	1663.819207	1954.77353	2159.011698	1611.074206	1800.336782	1890.498818	1237.809561	1596.266114	1861.090958	3163.121096	3115.627769	3068.442737	1859.747104	2545.508983	2637.314969	3066.186827	2889.464507	2829.15157	2436.594764	2717.345593	3007.14727	1651.140784	1829.108518	2006.438076	1468.365631	1807.444504	2157.409525	3166.556403	2937.90068	2883.895142	1975.434138	2358.898598	2560.709021	2043.711192	1990.862529	2071.518914	1829.023238	2131.096912	2252.933032	2230.797826
559	2772.441874	2882.117866	2877.151127	2311.596406	2521.782595	2497.819244	2075.967923	2285.736898	2502.524925	1739.279158	2227.929178	2580.797528	1786.439855	2046.92836	2112.687162	1253.605264	1553.784583	1714.90281	2963.002849	2932.606892	2892.439299	2489.159623	2480.359878	2524.447634	3101.713048	2620.230353	2460.207416	2111.048995	2313.019403	2476.83702	1901.455333	2190.921834	2457.963501	2351.685728	2592.981137	2703.668251	2756.461	2722.029819	2689.889244	1939.74922	2345.5766	2438.932057	2129.035608	2201.032356	2296.403724	1480.19435	1811.417818	1961.138481	1884.910767
560	3426.226208	3241.05325	3207.706884	2381.127729	3191.171192	3115.674941	1973.662613	2300.078026	2301.729086	1804.612143	2290.781611	2638.610316	1936.693284	2039.056197	1938.450516	1437.685054	1606.084652	2045.338549	2875.642565	2938.986157	3193.603231	2112.214153	2286.240393	2396.724602	2757.827815	2705.929517	2733.004548	1960.089886	2047.877355	2245.625127	2608.318123	2779.554325	2783.349062	1708.455632	1989.666243	2206.826414	2446.320502	2443.900343	2664.478217	2237.853762	2506.640494	2573.969725	2456.68267	2489.868222	2595.62501	1855.761103	2137.337133	2359.31819	1920.135569
561	3088.708817	3392.473449	3247.66428	2478.841656	2630.247819	2725.6014	2061.482331	2395.11125	2594.063671	1947.285796	2250.144149	2391.484743	2171.828698	2254.624986	2243.688405	1381.082501	1624.317842	1968.485537	3077.136487	2882.554344	2918.080208	2556.649495	2550.000836	2420.377466	2584.59517	2905.72357	3066.60083	1806.006991	2418.349672	2597.632471	2259.841576	2624.407607	2668.106209	1616.33044	1737.860848	1779.534618	2336.041136	2690.633882	2554.919126	2475.576419	2394.167798	2587.798115	1983.091937	2090.204523	2132.525749	1493.034869	1901.819979	1988.624033	1747.717945
562	2667.999928	2680.084362	2755.528122	2012.504715	2445.744232	2232.540343	1954.33256	2053.467892	2025.991779	1717.513306	1893.253204	2004.496026	2127.311177	2335.470732	2558.324869	1098.81576	1427.219729	1643.070397	3125.233733	3240.643988	3394.373488	2202.259249	2380.232094	2542.011113	2277.515647	2572.43981	2889.276587	1915.630869	2523.103006	2651.508341	2158.237903	2764.52221	2818.476127	1411.101115	1864.461578	2118.860652	2529.065316	2885.190981	2868.688806	1892.909002	2312.523461	2583.961138	2586.857428	2485.360741	2547.539557	1673.495819	2047.406555	2279.179908	1655.359186
563	3046.832354	2942.921319	2755.489737	1682.415284	2486.623573	2570.581142	1937.239642	2127.598115	2208.442226	1829.290688	2163.704922	2427.25377	1819.954139	2083.075582	2150.66952	1353.66722	1599.718453	1735.529787	2959.284501	3008.122631	3054.809992	2224.814162	2412.060429	2630.858962	3011.865849	2997.593287	2914.705723	2724.096594	2718.56517	2753.911967	2893.406852	3048.237689	2899.820245	1745.855084	2153.132647	2001.481013	2508.459759	2732.919424	2727.042662	1668.133586	2056.780781	2399.864682	2575.635121	2889.036586	2782.637494	2274.315132	2291.857573	2363.601635	2142.398666
564	2233.966943	2248.630545	2529.045514	1721.041049	2000.473881	2176.511245	2234.746179	2883.282594	2884.111745	1963.016732	2012.574513	2105.907058	1772.152127	2035.77712	2003.842056	1342.843311	1471.45271	1574.29248	2893.68717	2879.110461	2971.095495	2481.737822	2797.390857	2873.424698	2825.5662	2640.448035	2731.780063	2358.073612	2707.593382	2724.611164	2750.425561	2983.034107	3037.080465	1803.766052	2019.965697	2187.156276	2945.922526	2923.402939	2775.207256	2120.274684	2617.141591	2607.916809	2301.210177	2483.755308	2313.211729	1951.735476	2137.884344	2327.583106	1672.595472
565	2492.954376	2652.739783	2795.450871	2442.824761	2922.636787	2808.266886	2383.655611	2482.121455	2342.563919	1530.491727	1841.023379	2167.489827	2026.436959	2139.483074	2376.610884	1600.452317	1916.799667	2021.409608	3119.46451	3001.45807	3123.711848	2094.439092	2485.473296	2746.914032	2600.043708	2577.916837	2707.316245	1916.840407	2298.210439	2514.524152	2262.769153	2560.44929	2400.959889	1646.135832	1982.306237	2077.348638	2419.529757	2660.039285	2578.241537	2786.755844	3284.229009	3486.885362	2546.240612	2269.948606	2515.032966	1489.845519	1987.282363	2161.999877	1902.438038
566	2803.260475	2862.196767	3128.687817	2134.760142	2572.017573	2691.266517	2024.031673	2217.1675	2357.531056	1973.535403	2478.626323	2310.320562	1977.89789	1990.271596	2099.861974	1228.470891	1573.412639	1707.394422	3578.129684	3255.048264	2896.891392	2205.388327	2302.62457	2436.898918	2911.701423	2681.703238	2598.530419	1731.396712	2208.402334	2322.149239	2110.848692	2255.10472	2429.671978	1783.261207	1900.065214	2123.055503	2342.555015	2489.443278	2608.389792	2104.429415	2422.161749	2523.946967	2451.508702	2407.6595	2383.83441	1887.98574	2139.077279	2383.006407	2248.821063
567	2946.664895	2665.368592	2686.739527	2405.219728	2665.708329	2756.872768	2994.492973	2575.974191	2478.966131	2013.385607	2390.081376	2473.720109	1853.396349	2044.298667	1986.435169	1298.037249	1844.726363	2064.351335	2353.396213	2457.629937	2557.044843	2483.134194	2532.664228	2643.964254	2954.696279	2843.912074	2732.660615	1939.481426	2378.544824	2526.808902	2418.016641	1905.901684	2133.743876	1699.300408	1947.762679	2237.948692	3028.057272	3037.720539	2918.2054	2438.061742	2486.944648	2648.477578	2149.970301	2459.863421	2488.009397	1559.198989	1902.695534	2061.134297	1777.497494
568	3285.545724	2997.982609	2979.603018	2228.859581	2782.438362	2719.963254	2477.018039	2420.811656	2470.663147	1951.874514	2158.380795	2430.640849	1728.096266	1836.608453	2014.33811	1324.606946	1905.045614	2040.556158	2421.837601	2683.72448	2722.400214	2824.889878	2700.344801	2675.616994	3069.319107	2359.192855	2439.564399	2759.082517	3092.848821	3150.880503	2180.84725	2321.727677	2396.176326	1867.61987	1850.142559	1894.461232	2410.869667	2634.102263	2923.040725	2131.999977	2464.965791	2522.46771	2425.091167	2421.879282	2668.003668	1367.091196	1755.562739	2036.357517	2363.933228
569	3127.895894	3140.339835	3061.483559	1809.496998	2415.839808	2589.392795	2528.887914	2571.638812	2839.74956	1522.683002	1806.190207	2014.266621	1956.696755	2040.41097	2166.507694	1519.108564	1692.181756	1718.586238	3208.005214	2777.084257	2936.95674	2414.971507	2715.312279	2918.923148	2968.062781	2910.48667	2846.887899	1648.360816	1942.183075	2148.747064	2226.251383	2475.311607	2683.015176	1792.714677	2057.227948	2161.073445	2191.426848	2561.605302	2487.384405	2003.095087	2353.172196	2636.847767	2287.372622	2384.116128	2523.09129	1712.484194	2087.245036	2256.708387	1725.250532
570	2467.511928	2832.212912	2820.427151	2265.721961	2711.906126	2893.159012	2263.542736	2331.431818	2381.764235	1890.329073	2144.848609	2324.560851	1908.205281	2238.494438	2253.162318	1228.329527	1543.919693	1776.869467	3494.573936	3252.765721	3251.610901	2024.427887	2572.614866	2920.730697	2682.886707	2863.975612	2730.382421	2421.351103	2650.063288	2952.425873	1885.28172	1896.639025	2108.900426	1409.46044	1667.408423	1810.480255	3009.320205	2646.843602	2692.558051	2248.268448	2457.610896	2567.043266	2554.8227	2534.203924	2537.975651	2050.787264	2461.580916	2515.582859	2269.903363
571	2890.909433	2898.244649	2909.226565	2279.900566	2704.533184	2528.099543	2640.533046	2330.198464	2371.854147	1893.011933	2039.255005	2187.744833	2143.76949	2170.90296	2158.908245	1570.23091	1673.829345	1734.867367	3069.541789	2584.074884	2784.363343	1859.176263	2566.730398	2662.346975	2742.395113	2609.010906	2414.819133	1826.167816	2341.060655	2652.736318	2188.727462	2288.073612	2308.795148	1260.469594	1620.638784	1751.705899	2195.557638	2373.74628	2623.475731	1913.808526	2323.441434	2496.679369	1994.401186	2074.121785	2100.092591	1525.720931	1908.094766	2066.645665	2091.311187
572	2629.884794	2894.889678	3095.5787	2346.112731	2574.341559	2693.071103	2388.499967	2510.422312	2487.906259	1893.253982	2154.608615	2385.284821	1648.631269	1906.2883	2013.643468	1483.720243	1698.175057	1809.454357	2402.383467	2615.014935	2722.290995	1945.628709	2401.359519	2682.618283	2972.282113	2649.145377	2577.904366	1708.489159	2489.547877	2602.435902	2299.200712	2433.640957	2478.995462	1461.395012	1677.971051	1813.72336	3028.452964	2923.880963	2704.682743	1976.550297	2010.885561	2367.288452	2328.961864	2396.34954	2602.19366	2088.41166	2475.392142	2618.940496	1936.571476
573	2462.073309	2710.27403	2823.475174	2097.57459	2652.503448	2857.80605	2206.589134	2337.019546	2222.897228	2020.394778	2298.513979	2380.186837	1716.670781	1778.129915	1849.950957	1524.610042	2062.066367	2086.809788	2643.138946	2680.34705	2675.806108	2234.575798	2368.633203	2634.972784	3543.338492	3097.962473	2910.201143	1983.344957	2339.455817	2612.264123	2198.066328	2445.71076	2489.406007	1863.143255	2104.25109	2374.28864	2651.665192	2546.162576	2634.694166	2279.192767	2510.587088	2748.073834	1991.981629	2098.386418	2166.401602	1348.366978	1988.704138	2217.363595	1888.673853
574	3434.771256	2992.758983	2954.586062	2001.807359	2541.3213	2484.245028	2342.596158	2542.46336	2679.738111	1900.528927	2248.790283	2420.844326	1595.980666	2079.67605	2114.038563	1184.641376	1553.012075	1660.286558	2544.840321	2853.615965	2772.712997	2053.310009	2232.441449	2397.737416	2408.161965	2619.245196	2777.137165	2459.431724	2482.269954	2642.597575	2179.568895	2050.046788	2074.178432	1600.85075	2109.806955	2154.182327	2418.491312	2820.546677	2629.413554	1780.634712	2356.282015	2625.902023	2046.106931	2164.29541	2076.010198	1594.48562	1913.912819	2255.603118	2125.296084
575	2356.234011	2742.86866	2712.967906	1491.418641	2065.693893	2384.221428	2262.781989	2268.532709	2445.543348	1496.237464	1892.745997	2048.484711	1551.437585	1862.052597	2010.709138	1056.467559	1501.699057	1775.530611	2958.57124	3108.876275	3030.810605	2561.992649	2768.472183	2653.955923	3410.816103	2828.478377	2761.031369	2133.900223	2445.599103	2693.024359	2461.853602	2604.668191	2520.687386	1675.055806	2202.727182	2500.792442	2803.940699	2574.117006	2542.392948	2343.891128	2638.219683	2705.89545	2208.263396	2333.749567	2397.466661	1896.668479	1940.982714	2087.562025	2176.476874
576	2547.853101	2579.447485	2631.488532	2838.17136	2830.811415	3064.548907	1973.492641	2363.88305	2540.769421	1780.223545	2117.283827	2253.475183	1940.183968	2093.754811	2202.432993	1721.206648	2067.472513	2054.630084	3361.37439	3428.517806	3424.632102	2403.809101	3006.772882	2964.899641	2540.703324	2780.185277	2988.376644	2249.123648	2545.536513	2707.150776	1898.535469	2048.358334	2192.810539	1514.486913	2090.041876	2280.920209	3531.775361	3135.842842	3076.372734	2312.826645	2550.489659	2574.982408	2135.590119	2487.629698	2388.875828	2279.914696	2148.598855	2341.983712	2247.949556
577	2835.742404	3018.652394	2693.350335	2026.253187	2690.30549	2886.654718	2340.380434	2639.320002	2419.893563	1878.672061	2291.545602	2532.820394	1705.613624	1830.110401	1966.786141	1471.081657	1881.982864	1965.113999	2592.800881	2826.515982	2832.323921	3060.81781	3116.213696	3079.096725	2425.891431	2439.919586	2380.193238	1773.167706	2191.834313	2413.99124	1744.40642	2173.608542	2632.811515	1564.224151	1910.181258	2138.208275	2511.18818	2897.277099	2861.011859	1864.443928	2375.851929	2645.935374	1983.14988	2171.716054	2331.135883	1866.314297	2117.420681	2252.184836	1579.875558
578	2850.673482	3049.488501	3230.359283	1934.913977	2437.876005	2617.964708	2639.103374	2732.213035	2699.090636	2067.882414	2215.522001	2284.941757	2158.051216	2219.36687	2123.618456	1147.836419	1504.004139	1790.815506	4006.484365	3282.345195	3586.58624	1934.773912	2430.025845	2377.264675	2988.089257	2954.234198	2859.657591	1806.397777	2285.778049	2484.21394	1968.802815	2039.460564	2059.215593	1350.198097	1703.745588	1781.728195	2711.492433	2844.783906	2662.294167	2079.331405	2369.836236	2497.892205	2397.218277	2501.490501	2541.738781	1859.680738	1918.105735	2122.168312	1828.266028
579	2865.942072	2798.897932	2827.288109	1943.864074	2453.448727	2572.777032	1990.612519	2159.699423	2265.611509	1951.001881	2254.007853	2300.777864	2000.145054	2578.32986	2352.63554	1326.694556	1711.097448	1945.240331	4002.502948	3892.363879	3865.638246	2270.720569	2841.614398	2981.33428	2934.684645	2974.870476	2632.633887	1958.304635	2358.17521	2483.127622	2268.702325	2267.187819	2319.58196	1739.546944	2093.638381	2325.83091	3246.881143	3034.096702	2803.973461	1720.788526	2180.682777	2401.947308	2923.38881	2955.012107	2872.525615	2039.575112	2260.330795	2589.855085	1836.597957
580	2893.0117	2905.077866	2986.769602	2588.192646	2771.308445	2624.283155	2117.541366	2195.525134	2299.101426	2078.194221	2155.789697	2409.398051	1865.497345	2159.108625	2185.217084	1520.484682	1923.102725	2182.411057	3203.724131	2984.006402	3322.301311	1859.865177	2182.299761	2255.539679	2717.930077	2685.777969	2704.184874	1912.514203	2460.988048	2558.279189	2483.809174	2117.102603	2339.21408	1507.178172	2027.1862	2163.914919	2856.725872	3025.49897	2827.623294	2127.721772	2530.436321	2786.187779	2024.291938	1981.387375	2093.824077	2052.979376	2175.627298	2262.919388	1800.677378
581	2495.526028	2787.810708	2840.295374	1344.187752	1789.727872	2107.15758	2610.733977	2496.046822	2281.743185	1957.834401	2259.21468	2319.658283	2223.414034	2239.455035	2121.382221	1273.931593	1532.344486	1607.956949	2694.574775	2895.02718	2858.022532	1915.05748	2251.69037	2368.223346	1938.991036	2235.353763	2377.668444	2219.543664	2324.191418	2555.520109	2162.705105	2215.592266	2408.416058	1551.811156	1623.782521	1786.466766	2143.212147	2506.689136	2527.404835	1768.937831	2373.621912	2443.406445	2389.645471	2481.564164	2537.065042	2546.347115	2421.682659	2472.121502	2432.183858
582	3326.760145	3107.55045	2943.167574	2182.824076	2859.219028	3029.421829	2704.996092	2780.326552	2730.674857	1602.695156	2036.165106	2180.404046	1708.808807	1817.41849	2101.399196	1242.086565	1740.622682	1791.227476	2825.607536	3099.77628	3172.346811	2131.469151	2458.994132	2575.757262	2813.790868	2484.645608	2612.108901	2072.256767	2551.089426	2642.98621	2074.413431	2497.877184	2465.111222	1720.451804	2221.68636	2272.759862	2463.49137	2593.815538	2568.492946	2344.842234	2871.079902	2748.835413	1907.034899	2254.399548	2435.461352	1885.056708	2033.168865	2135.346983	1642.372519
583	2611.538566	2773.063224	2861.561635	1989.276609	2356.773871	2252.260884	1911.221712	2166.06801	2297.059089	1678.469958	1997.232155	2237.358961	1986.160469	2022.288302	2093.202114	1262.843196	1620.111927	1814.233551	2765.416223	2466.749263	2739.80297	2007.212154	2173.765728	2415.194918	2692.35739	2501.871945	2526.165278	2072.796084	2568.628391	2720.58472	2015.195581	2383.896684	2726.082928	1530.972613	1997.989918	2166.726823	2711.876415	2899.663954	2836.546097	1965.365547	2476.460067	2579.675662	2177.812896	2205.427967	2474.553233	1428.050484	1784.921709	1971.973868	1850.93255
584	2574.613895	2622.371536	2770.962836	2167.344835	2268.202944	2365.41341	1733.422688	2192.247834	2345.607352	1987.550071	2187.121365	2339.657397	1983.61754	2119.917916	2189.506343	1400.928017	1657.723369	1789.610562	3012.534796	3042.283149	3263.637791	1913.646619	2260.718118	2415.377223	2666.622206	2561.751953	2606.087009	2126.289284	2381.365761	2612.965549	2329.902735	2257.378159	2431.670413	1168.623761	1498.812122	1775.174979	3173.215687	3177.797875	3201.817357	1994.795595	2541.451638	2508.669931	2359.829623	2500.750284	2440.542552	2337.960705	2199.396523	2352.040806	1553.924375
585	2478.467855	2781.434373	2940.916801	2182.861287	2595.77385	2609.83003	2212.317937	2262.788383	2436.967273	1894.288898	1982.517374	2183.570289	1755.266285	1675.562092	1880.173975	1464.188021	1838.908335	1917.321681	2624.584053	2662.993069	2650.07352	2295.224348	2692.982151	2673.422554	2489.95217	2881.396281	2750.631394	2589.419116	2477.730823	2513.144214	1512.958009	2028.050891	2285.538439	2294.362847	2509.364085	2684.249745	2416.007902	2724.242329	2813.160778	2011.667954	2336.061529	2629.148476	1937.521065	2165.566268	2317.560032	1943.170993	2095.879734	2282.355113	2224.890428
586	2708.549173	2732.381822	2704.549956	2195.057345	2297.299578	2586.665963	2041.978943	2176.324898	2421.610333	1928.495569	2024.494648	2214.027846	1616.301007	1737.366373	2086.649868	1644.979661	1751.30151	2000.381585	3036.431045	2759.579951	2701.748359	2441.540169	2521.363444	2795.509041	2639.407697	2310.142613	2234.463165	2072.162973	2604.731135	2748.425344	1614.763882	1947.89638	2282.081192	1622.868574	2125.864747	2147.92412	2565.048126	2530.153374	2623.981539	1978.967191	2403.500676	2689.502592	2310.867417	2320.070024	2371.996475	1381.889574	1851.832347	2011.117399	1860.635906
587	2695.042448	2804.647857	3013.41323	2109.766527	2987.374312	2793.541626	1769.876165	2072.161	2153.105357	1489.604269	2193.53289	2319.630896	2102.483075	2320.50049	2512.505237	1543.959049	2020.564883	2231.868762	3738.036898	3788.250881	3623.826495	2085.721216	2775.996631	2745.088715	3009.396308	2909.532971	2841.406859	2247.667807	2423.587906	2632.744691	1924.973359	2178.740874	2082.074981	1849.67003	2180.658972	2473.905639	2484.095097	2779.231201	2705.264867	1961.28231	2285.964055	2434.799752	2345.973096	2098.293074	1957.363478	1472.380905	1843.876251	1991.63148	2068.816741
588	2477.088473	2642.808466	2699.16559	2059.046773	2501.876662	2768.2662	2664.95212	2918.844441	2875.036043	2007.605828	2497.775512	2770.417632	1882.445698	2261.605449	2260.202513	1299.584957	1708.573548	1743.402854	3080.437841	2624.395441	2830.141311	2101.431959	2401.956901	2348.332352	2777.870414	2779.491513	2633.820794	1783.400248	2147.7759	2385.456373	2086.043769	2194.007288	2339.9398	1408.954249	1916.01613	1960.971968	3327.278986	3212.032308	3013.505887	2109.253861	2281.313984	2386.207759	2229.823696	2316.279352	2523.24344	1715.126514	2162.007435	2326.910391	1777.983617
589	2828.31277	2826.113296	2812.362985	1989.706446	2615.792656	2707.539172	3005.264006	2523.214233	2402.460179	2065.958856	2268.07174	2546.525629	1521.348	1947.933873	2020.791851	1157.42524	1762.80587	2019.762345	3231.07098	3480.965004	3456.980178	2438.241482	2642.71507	2652.0298	2526.586796	2590.29833	2576.124518	1925.796284	2623.901416	2863.040147	1724.822312	2155.385917	2441.071876	2205.63554	2211.027662	2460.60087	2601.312629	2598.130268	2587.827945	1829.284674	2349.265407	2571.565797	2481.598449	2518.868894	2585.047068	1779.294492	1962.813676	2058.092328	1835.792982
590	2798.682636	2810.814858	2848.272756	2237.693851	2581.702891	2742.708861	2066.889199	2256.229888	2367.065268	2099.19454	2499.581582	2792.371426	2265.834591	2164.413039	2169.002409	1381.866133	1594.878805	1768.182677	3041.065155	2765.585099	2840.839679	2173.023171	2686.355435	2642.349256	2637.16443	2609.002077	2658.224364	2427.934208	2320.098945	2627.528507	2255.832601	2409.378988	2445.387985	1400.331878	1894.457269	2216.347423	2170.045208	2228.086047	2367.939417	2047.25108	2462.708815	2632.073251	2385.45596	2493.430911	2644.519106	1566.269467	1937.73479	2190.412993	1601.827539
591	2978.383527	2791.275914	2945.097372	2023.470246	2525.607618	2755.055202	2503.249356	2662.653687	2475.736371	1763.977264	1915.711366	2135.199504	1850.685597	2269.193321	2437.742141	1249.931136	1579.521182	1730.211256	2685.140222	2676.239496	2768.85822	1943.294075	2327.247405	2545.702172	2847.532593	2512.738595	2577.071184	1692.644968	2434.733683	2662.557691	1993.649664	2415.618164	2538.587004	1778.020139	2066.124702	2222.591487	2720.679157	3040.664072	3196.399668	2431.185392	2662.040097	2649.211549	2315.064394	2482.50866	2510.790146	1494.684808	1907.0644	2278.352227	1704.140474
592	2507.806258	2633.046325	2693.343717	2506.81469	2671.299849	2683.393744	1988.583155	2013.515885	2121.0031	1959.540732	2430.662117	2487.867746	2160.976825	2146.436984	2522.433317	1602.049895	1830.862841	1988.629599	2705.016508	2812.498858	2939.917001	1908.116401	2399.202587	2470.972401	2900.273123	3061.423303	2916.833768	1636.963889	1910.764009	2080.544669	2057.643335	2230.91777	2441.77269	1925.067914	2183.876514	2221.575286	2799.897334	2943.976678	2952.286585	1885.001196	2286.675193	2365.647407	2237.742295	2487.407225	2583.903874	1918.754016	1926.180449	2202.644501	1677.667529
593	2610.510141	2888.890126	2907.770999	2203.172225	2696.193365	2653.072853	2001.222978	2154.237479	2226.287732	1983.469165	2253.659381	2420.676815	2015.688057	1932.001964	1940.217097	1604.366431	1881.506086	2067.292938	3101.461341	3200.709089	3226.152979	2010.116013	2274.858777	2434.773119	2798.368725	2761.136773	2716.085835	2515.755011	2890.002133	3024.224369	2072.857841	2225.870256	2362.23158	2252.90001	2360.104986	2293.622682	3389.112941	2669.060246	2715.079563	1985.395491	2514.004808	2579.171817	2911.101095	2444.010543	2435.383914	1534.699153	1846.745246	1958.56104	1507.748816
594	2964.423882	2716.474018	2644.431156	1688.688506	2158.850933	2423.881387	2116.489334	2343.955706	2199.794076	1909.452746	2086.697911	2225.490112	2029.345887	2142.687499	2259.516409	1463.063702	1700.392752	1648.729627	3921.650444	3365.811508	3149.726506	2288.793948	2628.534442	2668.295124	2658.051546	2318.462508	2428.157872	1988.258877	2720.43416	2882.227348	2469.539555	2827.381262	2863.55459	2159.962776	2034.410818	2288.73278	3178.851143	3098.026176	2960.219303	2317.851206	2645.134108	2658.745668	2339.118814	2386.953463	2589.60443	2013.00001	2349.739863	2539.484174	2221.575551
595	2968.939474	2973.13547	2849.215538	1736.429153	2374.021062	2640.539612	3063.06099	2953.584356	2809.366308	1869.974527	2409.50787	2577.178605	1997.099369	2290.889552	2184.867409	1381.025618	1767.417822	2060.977849	2710.268875	3023.183084	3103.08527	2429.779503	2952.472483	3128.907007	2298.104545	2527.302662	2641.493934	1947.78004	2410.994222	2571.072882	2121.361185	2312.32304	2414.730941	1686.681153	1813.41417	1982.266418	2586.935692	2715.152433	2662.506439	1885.595339	2392.808678	2754.805077	2529.123787	2596.727278	2706.401877	1815.237854	2011.920952	2127.352221	2419.044456
596	2814.322014	3153.151234	2943.145038	2587.928632	2620.544238	2683.435845	2298.344528	2155.848974	2287.422204	1818.357759	2176.838158	2206.90941	1871.80098	1811.323778	1925.928822	1313.891811	1700.507522	1911.581163	3479.252767	3208.202959	3295.462703	2501.49356	2403.524059	2530.532091	3182.914608	3100.788137	2897.369173	2371.747926	2748.009131	2684.964005	2841.76585	2854.886312	2617.290672	1688.182151	2220.626646	2262.635456	2682.026031	2773.775819	2686.323136	2319.770099	2581.133068	2432.411967	1993.545403	2098.738767	2046.002818	1509.304785	1982.277856	2199.482329	1572.767323
597	2737.682438	2449.367304	2550.729912	2212.557806	2505.255338	2636.791983	2349.553267	2259.7771	2289.055891	1785.05763	2035.600754	2239.667683	2255.765191	2001.294533	2331.156151	1248.676849	1767.194205	1991.492183	2528.293281	2522.936277	2849.692915	2022.924673	2721.910406	3001.881621	2988.463172	2957.850656	2915.474475	2197.031808	2711.96107	3187.852686	2556.050366	2893.035598	2942.378586	1493.280291	1773.849687	2026.750544	2362.405319	2765.595074	2860.555476	1694.023253	2225.94769	2504.227819	1758.498315	1976.886742	2196.436261	1590.488465	1757.44603	1946.975765	1611.195192
598	2296.356432	2698.900805	2624.232056	2261.929539	2605.196391	2513.316597	2836.476024	2754.6677	2391.393426	1714.442339	2002.145874	2114.347685	1573.456648	1857.894763	2023.891876	1258.213743	1536.453165	1750.19997	3246.943624	2888.006528	2910.23625	2508.553279	2852.306708	2760.43761	2351.450569	2496.957174	2532.418944	2263.404828	2567.413296	2840.161065	1678.062042	1825.557887	1904.224987	1661.569062	1935.84827	2007.741936	2474.764099	2667.253076	2515.123021	2431.382379	2611.759349	2733.434592	2227.340216	2436.85919	2550.615599	1643.652172	1983.516577	2106.076889	2233.25868
599	3013.077462	2920.156106	2969.520429	2036.128344	2659.18022	2900.893711	2417.929402	2437.920834	2339.295843	1721.963302	1874.51798	1983.275166	2318.901526	2234.031132	2282.513366	1326.772953	1731.789474	1976.98609	2926.694496	2896.607292	2996.331726	1810.690338	2462.745618	2515.757138	2566.727481	2679.478657	2588.66822	2333.488993	2360.954584	2522.197282	1911.55673	2099.293174	2184.860819	1550.751766	1868.63841	2044.422856	2305.213444	2330.646721	2565.919877	2380.255229	2824.878014	3041.755809	2232.291658	2327.873896	2404.264767	1822.56626	2177.24295	2311.301683	1694.890945
600	3281.787047	3096.822642	2929.707898	2564.001934	2575.603134	2696.488215	2406.828543	2123.03433	2181.574714	1716.416969	1948.882596	2023.127767	2012.368481	1996.154121	2097.734442	1315.694123	1494.871514	1663.446573	2971.289191	2920.450509	3034.662152	1790.557655	2130.923919	2352.101106	2692.099783	2386.826191	2447.72778	1615.101123	2099.359227	2296.086788	2823.080296	3093.379581	2918.938072	1457.439847	1728.86994	1958.141893	2826.145472	2669.971139	2660.731556	2299.827883	2465.868531	2613.332361	1736.554113	2159.729047	2248.93759	1564.124477	1926.905379	2143.306703	1932.165314
601	2739.14	2944.012932	2973.56896	2014.249986	2394.819945	2493.358844	2495.682015	2484.731381	2475.602526	1628.042501	1936.6895	2095.877526	2326.332778	2562.288544	2414.816289	1418.576441	1747.367028	1843.065599	2980.491803	2948.751613	3206.49591	1823.230671	2359.628239	2702.251737	2488.656905	2610.046665	2641.626194	1936.025638	2511.134994	2468.777382	1551.510627	2026.146897	1994.286148	1335.532432	1729.314307	1785.213121	2874.675566	2928.02529	3142.044104	2027.599925	2474.323955	2586.865344	2340.578615	2072.430311	2178.596519	1663.023137	1989.176227	2200.485795	2100.591721
602	2500.361855	2527.972644	2520.264511	2054.456294	2666.084811	2571.645134	2205.737385	2471.372979	2436.016143	1714.314846	1944.025484	2127.977911	1655.814439	1852.232551	1895.030791	1387.948805	1703.281278	1848.793345	3354.53569	2669.230215	2809.768266	1864.496578	2161.597765	2496.806581	2383.049381	2808.37477	2869.336352	1780.914208	1943.119567	2142.557153	1932.379308	2372.833649	2561.393086	1940.052743	2121.934468	2185.052409	2738.618934	2729.922153	2725.713922	2237.096847	2527.930223	2459.206352	3045.461561	2953.872187	2936.012566	1360.281357	1829.762014	2006.212845	1890.872259
603	2984.817387	2960.88101	2769.945484	2142.547089	2568.418942	2910.403398	2552.909343	2469.678515	2643.580776	1605.724406	2155.620177	2312.611971	1466.272081	1708.83626	1944.61572	1388.074321	1664.660757	1795.353884	3426.94004	3340.783608	3468.77352	2143.639785	2297.024613	2343.64314	2539.554554	2626.976486	2604.243855	2422.662185	2599.072264	2766.833936	1961.84944	2321.746144	2509.557087	2269.532148	2694.084959	2453.04966	2690.886178	2781.345764	2728.366556	1960.33101	2155.881865	2397.518058	2443.438763	2266.825172	2518.55748	1517.741981	2164.054386	2309.793259	1615.380669
604	3160.458541	2915.036909	3091.940273	2388.894679	2607.509421	2632.263364	1827.987558	2196.970089	2153.042313	1854.206939	2043.521254	2210.288984	1802.448164	2335.920165	2393.611873	1527.445524	1660.073266	1908.138978	2868.147181	2709.890027	2761.513585	2068.494	2733.813063	3028.430481	3075.544653	2572.651665	2762.684749	1954.94472	2255.972975	2408.890699	2496.288374	2418.13833	2395.12212	2370.069897	2436.695262	2611.154254	2615.589776	2950.152846	2897.322349	2386.409893	2543.857726	2749.315277	2538.175026	2650.702345	2679.148402	1389.74616	1683.122415	1889.691578	1825.038071
605	3622.105182	3136.760236	3009.718472	2245.513932	2536.006543	2534.862499	2444.753785	2391.111004	2484.031407	1631.531983	1920.564179	2075.98764	1683.610263	1929.195206	1991.786075	1253.390591	1354.765454	1523.178394	2482.396065	2547.616964	2657.469635	2098.037102	2558.91113	2692.885748	2693.998416	2521.21182	2447.630128	2047.468705	2504.716051	2658.931677	2020.130055	2567.032165	2523.208074	1850.334772	2008.563449	2243.083899	2494.556614	2611.888289	2657.157581	2007.566487	2573.676808	2592.370243	2296.524314	2505.709732	2485.524892	1853.027419	1988.179106	2170.508452	1921.116633
606	2872.963632	2699.253256	2896.540283	1887.545097	2393.647193	2288.959122	2402.266845	2730.522136	2734.987959	1790.35707	1992.603597	2050.121187	1512.208683	1684.52207	1967.157487	1376.398241	1828.822358	1955.79268	2907.450538	2906.805815	3077.393459	2179.138754	2381.958993	2189.677899	3378.11941	2870.78114	2706.708877	2244.783327	2545.375022	2502.823347	2084.363289	1840.58246	1891.726354	1613.113967	2155.749322	2250.956602	2758.86811	2841.880917	2881.496749	2299.869814	3113.958265	2985.64957	2862.89469	2586.981916	2477.81603	2075.626393	2349.838973	2297.190484	1696.997641
607	2231.56898	2781.422264	2889.347617	2068.695309	2076.205494	2292.619862	1840.702825	2226.629321	2506.987951	1540.55944	1934.869524	2125.089434	1951.398489	2164.515991	2433.42408	1210.185621	1404.403411	1658.589991	2770.727085	2704.665451	2611.037116	2373.760162	2325.046015	2446.321288	2431.920767	2434.786167	2434.69694	2380.99151	2524.630159	2666.535949	2882.229129	2818.690011	2865.493119	1585.939217	1943.683788	2112.85664	4031.859016	3333.275943	3210.756078	2023.022466	2428.467752	2669.603928	2080.269781	2482.264827	2549.625132	1517.287354	2027.73816	2248.527193	1683.323123
608	2606.578775	2767.022287	2936.952695	2349.67267	2382.810732	2789.319779	1949.953058	2086.240999	2291.419992	1954.69126	2164.844573	2343.383342	1705.134313	1962.023941	2126.672502	1332.222233	1436.703969	1573.930023	3302.51205	3252.196998	3128.912702	1726.8011	2315.966573	2407.340737	2933.006494	2943.077709	3111.453678	2344.209373	2853.030737	3037.460646	1875.058179	2042.790466	2219.310631	1455.365735	1964.640583	2181.534192	2893.326432	3001.988691	3016.744946	1847.35501	2241.734834	2550.750095	2658.293741	2641.105037	2842.494924	1600.866742	2107.855663	2170.958877	1532.652003
609	2474.606251	2716.866211	2753.28235	2869.576561	2850.632455	2850.675765	2280.993068	2538.967557	2539.951064	1850.605216	1981.362098	2251.290314	1410.543309	1803.280073	1951.205955	1305.688708	1717.670522	1925.860057	3456.572462	3033.326995	3219.138143	2498.739031	2458.673515	2583.294364	2250.461022	2294.565486	2437.772856	2150.108804	2494.966034	2845.508713	1966.015177	2430.387341	2454.326005	2151.666952	2417.729696	2433.96467	2417.759521	2547.246795	2800.954232	2094.54591	2548.33234	2955.240503	2602.609522	2514.316836	2596.792641	1812.137667	2152.194078	2226.442472	2174.661391
610	3076.772328	3122.311734	3018.11482	2671.269562	3050.692616	3156.828019	2623.844625	2440.34035	2434.8563	1507.546697	1916.452995	2082.801027	2248.99531	2271.735224	2231.096971	1532.691726	1847.303421	2065.971708	2960.359808	2641.427189	2633.461994	1961.992711	2261.520169	2566.411877	2779.431296	2932.02146	2903.08411	2057.701397	2107.770411	2210.632852	1858.298226	1972.844551	2062.806984	1419.468931	1861.865143	2031.576137	2480.113052	2659.037314	2443.245788	2066.823581	2606.979874	2701.908595	2394.476164	2405.204401	2647.576675	2099.284098	2326.223278	2429.177587	1892.654838
611	2808.305661	2826.681132	2803.074416	1940.608479	2418.354858	2752.74662	2527.455879	2751.986698	2583.697852	1811.929475	2086.23176	2384.95499	2118.370491	2364.564393	2405.825813	1827.308734	1777.398868	2063.110112	3316.263044	3233.196067	3083.488527	3110.789311	2827.142965	2728.346649	2452.111917	2615.020036	2620.713459	2232.26624	2366.843194	2415.998779	2063.282976	2144.885952	2326.782643	1737.301898	2061.476956	1897.975817	3288.528904	3018.265802	2930.165996	2068.529008	2425.488263	2618.486643	3131.275302	2797.468721	2490.099854	1505.07464	1884.448579	2084.272325	1878.312529
612	3406.872738	2999.902111	2858.435944	2701.55418	2647.577663	2782.145409	2087.502751	2052.775356	2290.894526	2107.405796	2035.042886	2179.899243	1556.561759	1761.779446	1843.662247	1144.442573	1538.830073	1814.490236	3341.568977	2892.177917	2954.149542	2614.6977	2643.097365	2925.017759	3303.447339	2935.92722	3013.091404	2822.681894	2832.384275	2937.696698	2500.693864	2837.743363	3026.039121	2115.848519	2565.082875	2659.397689	2815.145812	2889.649433	2720.241724	1811.789529	2509.91581	2557.762047	1882.716913	2149.860758	2250.373285	1615.587482	1777.220943	2129.188349	1805.479672
613	2245.132283	2381.6012	2512.205801	1674.495885	2425.77417	2672.013261	2372.778268	2203.950838	2268.982295	1900.924219	2235.413704	2442.469012	2037.027059	2234.785279	2179.587074	1588.13037	2068.260707	2308.008069	4129.672441	3698.03122	3376.07895	1911.811104	2159.566775	2344.396404	2254.818996	2174.135634	2390.810948	2701.477039	2552.251313	2621.039694	2156.928046	2346.975661	2506.796902	2242.635542	2428.320571	2457.700419	2968.190763	2825.417283	2882.918623	2069.802254	2498.320231	2538.002767	1945.831167	2191.316874	2337.076937	1539.049107	1972.613009	2064.524228	2034.823931
614	2327.343865	2452.510813	2487.676699	1792.781569	2437.653757	2559.009392	2516.346534	2667.616911	2657.332135	2118.85037	2405.815433	2608.669871	2055.825765	2201.927832	2238.733193	1241.985119	1651.775456	1827.274692	2905.864334	2960.67226	3081.399156	2557.004245	2646.913077	2588.195095	2843.19675	2566.220503	2659.848966	1971.056456	2529.764316	2709.932504	2441.747194	2603.541163	2581.368589	2098.908076	2436.08383	2256.935721	2733.193476	2741.855533	2958.84781	1980.509358	2266.320344	2570.950752	2503.48424	2346.395864	2495.124301	1875.198034	2050.82857	2129.453077	1977.232727
615	2856.270155	2609.095504	2703.474591	2047.067367	2406.487131	2725.655741	2369.751912	2498.538355	2613.640647	1877.89429	2212.683435	2433.262521	1997.271185	2165.230919	2315.295925	1644.670862	1767.245992	1892.102593	2796.613628	3231.893089	2986.855844	2090.492027	2406.090307	2526.9412	2278.945817	2371.35145	2384.697734	2199.211701	2421.395168	2390.434795	2289.696915	2396.163998	2584.125001	1369.338518	1654.931662	1789.938692	2554.292655	2769.06116	2739.411001	1807.828187	2366.164261	2569.311601	2231.746472	2520.285177	2685.907615	1883.523814	2193.562255	2247.490561	2159.309124
616	3721.089215	3179.168052	2974.947047	1945.237706	2632.976044	2677.284385	1840.725663	2187.678019	2205.178022	2374.515323	2579.963496	2665.392514	2376.958061	2188.680743	2208.386964	1377.999941	1824.168338	2030.385456	3542.89115	3592.995419	3342.768125	2505.156298	3151.472662	2789.818902	3165.202643	2773.034098	2739.874216	1735.007957	2139.134675	2375.206141	1973.135702	2299.303365	2455.148031	1919.701893	2232.841611	2185.847203	3023.95029	2705.862907	2903.891028	2072.389963	2510.889433	2573.945179	2275.789194	2310.166902	2378.718731	1706.358816	1933.530023	2187.490815	1675.029329
617	3291.564531	3033.928626	2926.679598	2094.794892	2620.655591	2395.226031	2745.580642	2602.359095	2405.127903	1796.697677	2231.10217	2408.210996	1515.115104	1897.103762	2110.925892	1421.921765	1648.83637	1929.340155	3374.583776	3364.834955	3575.636159	2822.87505	3116.128099	3386.094678	3103.337057	2952.157213	2830.318335	2399.834117	2890.00552	2941.330344	3044.62816	2989.041086	3071.368805	1556.367017	2026.856891	2062.102649	2720.946123	2868.98059	2878.755843	2055.941542	2703.08635	2856.177845	1892.509613	1975.770119	2197.305741	1820.162015	2122.084106	2469.90223	1993.225747
618	3207.390271	3025.747825	2956.575859	2045.868381	2420.433033	2468.817805	1961.02609	2178.412138	2268.137156	2389.161569	2630.270357	2906.819322	1702.577769	1981.163181	1978.406772	1319.628224	1678.147174	2050.183054	3186.586658	2964.642502	3031.646137	2091.905043	2259.945939	2361.636329	2593.707719	2838.602511	3095.57177	1900.39108	2198.334405	2329.464657	1755.527373	1995.87635	2262.597905	1539.304048	1940.380438	2101.891743	2639.227644	2683.208411	2721.412666	1977.053684	2447.637409	2608.60124	2246.051669	2200.987091	2290.84842	1808.674885	2132.95831	2309.531075	1852.754887
619	3035.402598	3258.040013	3137.100446	2388.935313	2783.927486	2888.41455	1920.79739	2090.691314	2331.855539	1860.29056	2224.90374	2312.995002	2231.646776	2155.39645	2181.946309	1598.059663	1707.950612	1929.073449	3121.331168	2820.754146	2955.297912	2186.403886	2445.303812	2620.434224	2726.810021	2627.319553	2745.411358	2180.067084	2719.181687	2694.652374	2775.9486	2769.946916	2935.863028	1570.515149	1851.092981	2032.028111	2228.440667	2452.378962	2451.346489	2393.252744	2515.919176	2677.289706	2053.181239	2309.833183	2374.406303	2146.585016	2211.768362	2441.527985	1843.012929
620	2718.619401	2632.543754	2617.509085	2166.007223	2614.378112	2563.492184	2888.352102	2642.454565	2583.523843	1867.991255	2370.203041	2536.041428	1552.950878	1595.358276	1837.101676	1182.96365	1648.68735	1810.503949	2799.734587	2733.907098	2733.185296	2408.377453	2853.551561	2805.103508	3266.812511	3168.480621	2949.804336	2004.14929	2462.326225	2572.599954	2515.267593	2590.249179	2607.111403	1744.66897	2049.762605	2360.406704	3457.32819	2851.18837	2972.85756	1855.583334	2380.687746	2564.632442	2644.002342	2612.772472	2492.327829	1708.460828	2080.035906	2275.306231	1341.609296
621	2398.489867	2536.51514	2665.536682	2187.026071	2451.814008	2476.817954	2232.102393	2208.513646	2320.8271	1925.921747	2114.480849	2404.608231	1526.370588	2098.298265	2229.868746	1718.497167	2008.150816	2148.600546	3396.503912	2932.30946	2690.892835	2521.350267	2759.996335	2612.640267	2935.421381	2999.645511	2778.822343	1823.005293	2261.550796	2194.669527	2148.582943	2324.264347	2423.677097	2155.969222	2313.708272	2399.210483	3298.101766	3163.926345	3051.906743	1848.817411	2233.085186	2342.992403	2742.483989	2482.607394	2455.261759	2123.977558	2360.252199	2438.120761	2033.526524
622	2807.331537	2733.739183	2851.303044	2208.518482	2319.875622	2371.744065	2645.589142	2676.214796	2631.441211	1638.596787	2237.035118	2631.326728	1646.265369	1871.973168	1949.360767	1108.720105	1475.001064	1745.763491	3983.452059	3198.906755	3253.98723	2344.140384	2593.333811	2758.581111	2088.544613	2441.951098	2628.677544	2915.887171	2480.075516	2570.337867	1827.40558	2071.659899	2250.154983	1597.440678	1820.474175	1987.521496	2488.064786	2525.075236	2759.209578	2469.001392	2980.526156	2919.272484	2107.111512	2149.820161	2169.810399	1960.434019	2191.801275	2413.518864	1566.957318
623	2873.012256	3176.686471	3256.661781	2003.070336	2345.855108	2698.751893	2548.000606	2700.989514	2680.994447	2580.318509	2592.754411	3018.993181	1696.64153	1799.256725	1912.609304	1150.245776	1408.005463	1644.938794	3477.224723	2815.943697	2934.379401	1955.913189	2585.936198	2634.658293	3281.450291	2855.692204	2809.568414	1608.365388	2116.953172	2355.139537	2234.309645	2318.669269	2490.946787	1919.679609	1908.268939	2045.398537	2588.836697	2766.484618	2895.93312	2116.910528	2488.330995	2626.416939	2511.627609	2380.500914	2421.212283	1992.799535	2117.376508	2328.118679	1966.065444
624	2872.192978	2795.031973	2664.385183	1767.362573	2373.671276	2502.464947	2228.037897	2459.361124	2620.485531	2437.087117	2243.612738	2324.592703	1405.127832	1624.742284	1758.445578	1730.370217	2402.679663	2422.303514	2704.744829	2407.90775	2718.470573	1694.376997	2195.851126	2348.549233	2181.458185	2567.460503	2730.533902	2351.341625	2476.861335	2730.414622	3313.595523	3354.015622	3345.392014	2006.288798	2516.83068	2595.812362	2387.854651	2668.025389	2479.883902	2285.66586	2763.532583	2939.9905	1960.19805	2151.078459	2408.189696	1780.249079	2263.290715	2193.206165	2166.055486
625	3306.987236	2767.474336	2746.780465	2172.657354	2507.087174	2541.967888	2302.631142	2357.69557	2445.39189	1790.882372	1975.201395	1958.947522	2258.237511	2208.413465	2164.084725	1400.573306	1603.964338	1798.106982	3011.244791	3028.797785	3042.031453	1998.620857	2261.071405	2494.302573	2341.733373	2279.785429	2254.984533	1693.742593	2184.290783	2355.216907	2241.794473	2412.490615	2509.688983	1893.890602	2308.583597	2363.493371	2930.416251	3330.331177	3215.388558	1967.466494	2378.224474	2599.900273	1967.350765	2146.889998	2320.76311	2003.358976	2357.155008	2465.576604	1835.832671
626	2678.19252	2778.726977	2898.739308	1980.429524	2193.206936	2370.236465	2487.022451	2379.487903	2616.090145	1810.702595	2379.753276	2519.984534	1454.33348	1801.307147	1916.561227	1488.708515	1992.201386	1954.525453	2798.358798	2785.581819	2917.67204	2268.728685	2259.769834	2326.845529	2338.363259	2276.333524	2327.964537	1829.643129	2136.592062	2373.665711	1768.775707	2169.63525	2177.029667	1526.447316	2139.512287	2168.406761	2559.279907	2978.853418	3017.057575	2453.9329	2609.613772	2715.402939	2188.069053	2580.444077	2569.300115	1879.875021	2085.607491	2295.622805	1854.787089
627	3349.426129	3077.776343	3135.687441	2099.952446	2477.253699	2704.115881	2458.180677	2594.33979	2436.397242	2034.188094	2179.072565	2119.102649	1650.155452	1794.16979	2105.438992	1247.895616	1481.649674	1686.889968	2926.485773	2745.038645	2804.77073	1883.620577	2479.887493	2700.153519	2011.082575	2202.68123	2378.679951	1572.79258	2209.005462	2490.830093	2173.017714	2309.127241	2413.439535	1777.49257	2091.027821	2236.610809	2355.395851	2616.336359	2606.386753	2129.033064	2384.433006	2445.683328	2412.219505	2223.199423	2487.841963	1712.187058	1955.567164	2181.539271	1836.575705
628	2684.961904	2694.629423	2892.121702	2615.240278	2896.235782	2715.37893	2723.585767	2713.980628	2632.870679	1989.83221	2188.577227	2272.12998	1688.143884	1957.305812	2156.73374	1323.903546	1686.909908	1876.678906	3326.021696	3444.122031	3200.550854	2623.193602	2861.937037	3065.296112	2539.904466	2796.106005	2720.354276	1763.041677	2043.983717	2300.83217	2037.591698	2511.488696	2532.310926	3209.878963	2874.240242	2606.187834	2843.132758	2696.096222	2855.204931	2221.286346	2470.16952	2643.400256	2513.358992	2408.46072	2540.626013	1468.515216	1858.507622	2083.287184	2148.411563
629	3229.639081	3260.786506	2976.977623	2518.273849	2748.272142	2568.724874	2267.140059	2625.189493	2432.790259	1818.591806	2178.012386	2314.731537	1917.259597	1826.536773	1966.73969	1084.621621	1458.392238	1718.569229	2490.368447	2551.587146	2585.904629	2452.621156	2838.569159	2976.449675	3137.003505	2896.162281	2826.726573	1857.339385	2510.433496	2563.656937	1731.608403	1848.721172	2124.048478	1469.99799	1685.843347	1898.858463	2871.158362	2859.783445	2698.327449	2044.802239	2290.540163	2406.386273	1855.249067	2116.948134	2320.135667	1468.039801	1920.364034	2089.508193	1655.582418
630	3247.600208	3019.534871	2866.502725	2052.252349	2565.082831	2636.71072	2426.51793	2194.795617	2252.963605	1903.821567	2125.652088	2299.856165	1676.989874	2009.563063	2170.428902	1232.74694	1461.96468	1694.367989	2972.88409	3016.62491	3197.775289	2642.943307	2737.666755	2817.705822	3102.851463	2374.012104	2475.388483	1993.441486	2638.499769	2998.651743	1681.549244	2052.53613	2273.683271	1687.410298	1872.787825	2085.029149	2772.289604	2848.669425	2768.381819	2263.931763	2454.392352	2539.52691	3037.254098	2610.711453	2579.10634	1354.568042	1724.360487	1850.352718	1644.031807
631	2374.784449	2478.256912	2637.614065	1928.626614	2065.381715	2217.395349	2111.027701	2137.254351	2343.553487	1856.150056	1987.369349	2250.384566	1725.512808	2027.438505	2052.18496	1334.455422	1701.634968	1900.626818	2880.300575	2960.113928	3005.887773	1940.10762	2503.458026	2658.683829	2319.526919	2444.395685	2764.160494	2054.669099	2355.506251	2590.094142	2002.706153	2117.385998	2430.328083	2008.50631	2153.700033	2398.576889	2502.264098	2651.127521	2618.906096	2402.462782	2445.13782	2493.450767	1744.694811	2057.337017	2245.243814	1981.62429	2163.457373	2367.609448	1943.630382
632	2485.440012	2741.70484	2859.604514	2339.621991	2769.077371	2716.58894	2093.290047	2338.387476	2423.142195	1603.551727	1997.477159	1987.232381	1866.204168	1838.124907	2037.529282	1319.335957	1764.190623	1985.568586	3449.729151	2973.719457	3112.046894	2354.317974	2647.292334	2939.736177	2666.876082	2888.993217	2716.069177	1816.117508	2255.900804	2490.790429	1619.880272	2054.132413	2175.817277	1202.164459	1802.90489	2009.51434	2587.047305	2567.337268	2571.336045	2168.798578	2871.383012	3163.619915	2460.858098	2827.531595	2738.760848	2218.186319	2296.606643	2445.515519	1916.140053
633	2793.032889	2500.114939	2686.748194	2318.897213	2802.814251	2875.172927	2130.092782	2167.363787	2538.706792	1764.636209	2182.86596	2618.505757	1981.217831	1668.720068	1970.569605	1240.382825	1543.686891	1788.495826	3123.25657	2801.282842	2681.438545	2527.872602	2577.997394	2786.259501	2306.304205	2661.31261	2542.815265	3163.349945	2706.310832	2876.568808	2621.945315	2867.474247	2651.142067	1622.884356	2034.540216	2268.89893	2669.256708	2842.399426	2766.22571	1957.115563	2570.332773	2734.463367	2323.020319	2263.882721	2371.106582	1620.514444	1913.910085	1964.089185	1843.255684
634	2723.568726	2883.431237	2655.849935	2193.303704	2638.175566	2487.324467	2032.7732	2347.660856	2371.013235	1894.672032	2242.08551	2464.898306	2073.665245	1971.212119	1957.641752	1469.311282	1708.313561	1858.047198	2907.669266	3151.602804	2907.278725	2222.986179	2584.284717	2747.150776	2671.452308	2497.837977	2616.787736	2424.999307	2864.62668	2793.829198	2011.854348	2496.439063	2660.103599	1712.044528	1974.583884	2075.208827	2781.546719	2973.082774	2866.000282	2157.794284	2374.44984	2530.535222	2102.525545	2247.729429	2351.376544	1650.597994	2052.419243	2187.739544	1409.568394
635	2535.933032	2694.914594	2549.978773	2031.208361	2391.367829	2328.825641	2195.744837	2394.24638	2324.982019	1664.576779	2063.369404	2218.958919	1906.73366	2348.565315	2426.722404	1548.194381	1705.177621	1878.863346	2824.496127	2994.300482	3109.096956	2288.262454	2271.428776	2376.461478	2963.547729	2628.977024	2669.205293	2180.841093	2465.50413	2527.691481	2455.025387	2359.941089	2425.174941	1680.338891	1727.198545	1841.046795	3187.851604	2904.096738	2683.931434	2176.798273	2680.78996	2780.43061	2654.707919	2756.927084	2528.694274	1638.370862	2129.684399	2180.80316	2083.547721
636	2482.233467	2694.346191	2943.825406	2096.900231	2374.368398	2504.214338	2341.96895	2384.029304	2490.843454	1564.046762	1902.748614	2022.989687	1920.199562	1909.936803	1949.858552	1369.050968	1733.399421	1887.638519	2448.09184	2546.124736	2504.757139	2815.680556	2944.618871	2857.09846	2521.387583	2588.427359	2640.649233	2328.891203	2425.649741	2562.687102	2351.74565	2568.307532	2767.426024	1912.22713	2544.990886	2626.760458	2532.367533	2686.05742	2669.848208	1996.901822	2450.0969	2739.168413	2444.684035	2300.952162	2464.470132	1826.349818	2205.46115	2377.733013	1815.726342
637	2530.087451	2643.985953	2698.797182	2196.334888	2355.255331	2555.147241	2471.894389	2638.468283	2689.75053	1878.495639	2083.027697	2327.110994	1835.764954	1923.22708	2119.278891	1353.842174	1785.52217	1913.118781	3827.528243	3325.326384	3005.232275	1807.157936	2531.462365	2627.61753	2541.819973	2968.93795	2695.837649	1878.562821	2270.186915	2439.917492	2498.303906	2742.50159	2636.121007	1524.771196	2165.551634	2221.112529	2828.028897	2654.011115	2835.35089	2264.556927	2806.370772	2767.375266	2365.420098	2593.638014	2525.979966	1834.601498	2129.439368	2289.392545	1921.307053
638	3552.308871	3148.197422	3041.11852	1931.341287	2354.711763	2372.952637	2275.40677	2679.261429	2678.355956	1408.658662	1827.269864	2064.186051	1695.141665	1715.562975	1677.429516	1737.734246	1928.848171	2119.632639	2967.886352	3135.486181	3270.032953	2340.314095	2580.840238	2666.170259	3120.0823	2968.354028	2757.826717	1747.77531	2259.824501	2467.983852	1773.107007	1939.823921	1948.570302	1571.96956	2130.120748	2181.350534	2872.693298	2866.418855	2800.213919	1900.916107	2295.759942	2498.75262	2642.910504	2524.61844	2573.094869	1611.020916	2040.349872	2117.512828	1575.1225
639	2707.448525	2674.328627	2371.833887	2228.373473	2878.217219	3087.688987	1671.444995	2063.642558	2290.482283	1612.278106	1900.889218	2190.455944	2037.219299	1994.207034	2237.201707	1588.260443	2063.065907	2189.102094	3298.472157	2809.066531	3008.160577	1931.136726	2318.695037	2519.036385	2639.691714	3037.38817	2972.609308	2499.35492	2622.546748	2794.930416	1756.64602	2237.038462	2463.51686	1647.538644	2001.420884	2082.853489	3120.272196	3124.153265	2957.969232	2301.546602	2561.339032	2552.908992	2654.223618	2730.887309	2592.465348	1725.226832	1841.888243	2049.674082	1841.114321
640	2416.417659	2841.701466	2674.84111	1922.72268	2292.888995	2542.317301	2374.317787	2428.38474	2561.860916	2156.316597	2115.694826	2192.554832	1731.867157	1760.17553	1838.37954	1311.075499	1500.849184	1714.825947	2944.451156	3098.026606	3041.423411	2332.300224	2944.37075	3107.49782	2670.57004	2554.774046	2822.098282	1913.606024	2268.475498	2416.992172	1792.235241	2435.664304	2558.812956	1471.945388	1862.333863	2017.455443	2478.758908	2764.538728	2883.982552	1785.007823	2166.740763	2306.978997	2324.449296	2120.016036	2228.469341	1981.113076	2171.248023	2414.210037	1987.530452
641	2659.45665	2759.700301	2697.173412	1783.844924	2072.109859	2150.173577	2349.100682	2633.7287	2535.425825	1838.401296	2048.277048	2220.05864	1998.082604	2206.434849	2401.627566	1464.377082	1681.717747	1935.473672	3103.130578	2896.529764	3166.720507	2605.947733	2875.840048	2659.636223	3019.987313	3000.547999	3041.896874	3055.758301	3076.691451	3161.094324	2858.960093	2633.153655	2800.196386	1600.738977	2062.051086	2290.910235	2912.843265	2740.672725	2669.042061	2245.81318	2577.364082	2753.624245	2416.726716	2519.623442	2499.953593	1956.495986	2100.183279	2381.849415	1524.488868
642	2101.057708	2480.981595	2620.434248	2054.46042	2565.687482	2509.942766	2424.282229	2485.679209	2367.584281	1913.57043	2118.334588	2355.472112	1599.029607	1842.762205	2040.321448	1558.163546	1920.290865	1936.469126	3594.786922	3358.168042	3463.289514	2244.968477	2398.208477	2490.91015	3271.583684	2962.485393	3010.985867	2501.52079	3371.534474	3308.759081	3085.150244	2961.970306	2670.742297	1750.611632	2131.257274	2228.09198	2272.45294	2721.799819	2819.459828	1961.183062	2354.943689	2606.524682	2176.362313	2425.436861	2481.489113	1982.578755	2267.107635	2387.871684	1951.323472
643	2846.180951	2776.167262	2821.840199	2185.774153	2365.905239	2550.992869	1910.610936	1979.631882	2179.342383	1858.811462	2409.246323	2419.604521	1584.490215	1851.617587	1982.024282	1318.068308	1817.000984	1875.092787	3505.596357	2998.755808	2928.738122	2258.146594	2495.076199	2611.032468	2984.384681	2707.83421	2664.070532	2084.035841	2295.133888	2480.207529	2701.493421	3010.629693	2927.711518	2198.975985	2631.309686	2610.604749	2264.492642	2470.830067	2549.916823	1747.566829	2099.146743	2422.320036	2012.651592	2083.938924	2109.903348	1267.963853	1787.478094	2014.069673	1818.656119
644	3129.024186	3343.374596	3465.982054	1837.244522	2214.981446	2473.912507	2401.882292	2464.919795	2487.867351	1989.816888	2390.283842	2317.458132	1876.089355	1772.253854	1731.894041	1728.853502	2098.31509	2244.303059	2985.703745	2968.424165	3057.99407	2069.785082	2619.363449	2681.066286	2568.234376	2686.178419	2636.575325	1564.966406	2229.559771	2464.841638	3064.54976	3065.587918	3142.220362	1443.827092	1901.661548	2122.268392	2504.455283	2724.553707	2597.127084	2282.674851	2630.3449	2891.391508	2279.521821	2630.205507	2836.907232	2058.607408	2479.707566	2526.895689	2172.324538
645	2403.761313	3083.749036	3060.281244	1949.819608	2438.832082	2535.842552	1935.767195	2220.48861	2410.931727	2044.787859	1931.622208	2307.416404	2032.3466	2300.387562	2266.43766	1288.80741	1494.242681	1654.256209	2850.876137	2833.2122	2761.176323	2047.381991	2435.869836	2608.683289	2202.074088	2391.115362	2424.038231	2771.681325	2843.74475	2924.960852	2369.780522	2413.171037	2547.706867	1614.491723	2214.143207	2223.360126	2901.426241	2782.522004	2670.679294	1900.641873	2496.230327	2664.88412	2129.845025	2115.172068	2209.734794	1402.242446	1694.177121	1833.611164	1926.429331
646	2406.314334	2679.364908	2658.443607	2232.437954	2907.494769	2936.291411	2247.136623	2408.966203	2459.593644	2019.054214	2526.197772	2817.189603	1577.932717	1627.897773	1931.808014	1383.186129	1481.452543	1625.981278	2689.662731	2714.159815	2923.190293	1908.963838	2205.639413	2297.693522	3528.073602	3527.523887	3514.767294	2133.975675	2474.932077	2611.952924	2681.377331	2696.302001	2867.286246	1391.182388	1708.82111	1867.00027	2486.221367	2471.406128	2634.214944	1763.870309	2178.937371	2310.43858	2094.592183	2335.715529	2444.764979	1745.863652	2004.783744	2194.443581	1809.666739
647	2888.524941	2916.139875	2870.16352	2088.244003	2533.945462	2466.844367	2454.457081	2492.57422	2531.869218	2177.142111	2340.023267	2130.860283	1879.944345	1969.430313	2005.893758	1298.635184	1592.394477	1771.334229	2736.868057	2827.24924	3060.237143	2181.516532	2344.987341	2473.483421	3317.680203	3330.426437	3192.799654	1981.750609	2549.338537	2697.552117	2090.416329	2528.124174	2607.342602	1764.103052	1939.034981	2229.336339	2306.812518	2579.02559	2614.212038	2261.683569	2479.35216	2715.075933	1961.191629	1864.696319	1989.325881	1888.233191	2157.910859	2357.244644	2040.012835
648	3302.37051	2839.933111	2687.341405	1813.795563	2339.077244	2468.557406	2214.959872	2157.506289	2311.369418	1770.06356	2075.689416	2316.395449	2002.56216	2131.728377	2076.593824	1261.289328	1723.213858	1869.957051	2594.631801	2810.360267	2752.380439	1987.428214	2475.622165	2814.452625	1875.711391	2113.141531	2325.854489	3365.48209	3149.390077	3464.332764	2371.123261	2442.38889	2334.643246	1177.519783	1749.690618	1806.632856	2779.580047	2741.023645	2708.002627	2057.730341	2357.062628	2530.484744	2142.933245	2356.488044	2492.335864	1420.000955	1775.454327	1897.781991	1684.294348
649	2831.481587	3010.697345	2863.849749	2000.090911	2655.633222	2640.870688	2499.059761	2168.108661	2382.857372	1768.767866	2059.055487	2282.49644	1968.180633	2036.00265	2108.728519	1771.904296	2123.625574	2099.345608	2887.674143	2687.041594	2561.010462	2808.011321	2893.720085	2728.750071	4548.609174	3680.181471	3635.847619	3051.632867	2815.623054	2918.101229	2342.456484	2276.011014	2372.072471	2064.092654	2300.932741	2522.431526	2365.514801	2624.954758	2504.719202	1897.350948	2474.963769	2646.811445	2557.030702	2420.161074	2349.594963	2391.049917	2400.000053	2329.519072	1802.034164
650	2441.794162	2451.756884	2673.828464	2478.545148	2840.081954	2969.878519	2440.849349	2533.274995	2510.792066	1926.85259	2249.687271	2559.148157	1696.612184	2061.488377	2053.396078	1455.339074	1928.705059	2097.599691	3198.751055	2925.617945	2791.503205	1791.996181	2092.87957	2058.849028	2567.138244	2962.777003	2858.198465	1850.45411	2478.333536	2663.559829	2062.197421	2359.861904	2245.092973	1506.676763	2009.845506	1831.055006	2827.343149	2904.605072	2950.085274	1741.919896	2334.294861	2408.626405	2522.270978	2805.003499	2888.01882	1692.852816	2153.509105	2136.836144	1737.903817
651	2375.304625	2461.957945	2509.117031	2060.88851	2553.272435	2518.458099	2610.637566	2736.296209	2557.721882	2040.339301	2265.705723	2417.686435	1940.116779	2212.692039	2403.506748	1244.395477	1558.864096	1650.603389	3208.140674	2912.883611	3027.676489	2598.504197	2958.368602	2987.521417	2597.565676	2423.221029	2563.391599	1724.624967	2141.897671	2145.675107	2657.02078	2436.935934	2562.720623	1714.826439	1951.152834	2060.053316	2254.675331	2574.989586	2505.920945	2218.332767	2832.947455	2795.838894	2179.522055	2098.198568	2174.014252	1665.155425	1993.577111	2175.737007	2052.785623
652	3175.119362	2794.261013	2585.52557	1907.476231	2510.862028	2590.798463	1884.008069	1986.524354	2215.393465	1825.648852	2097.953585	2380.490683	2687.025524	2189.305662	2585.23182	1679.548469	2111.360407	2183.126179	2577.026838	2644.400218	3052.000477	2201.339929	2601.989886	2687.874891	2748.337712	2687.853947	2915.846275	3091.772536	2931.557733	2976.655323	2261.784703	2102.29358	2244.343912	1547.49406	1909.938959	2204.683637	3049.206552	2888.493277	2777.561064	2305.693818	2686.786794	2789.251519	2129.988407	2308.519975	2532.439299	1311.20942	1643.525356	1948.992949	2084.04768
653	4321.978963	3263.194781	3045.523709	1942.120199	2450.248977	2501.802679	2176.245979	2317.789461	2246.379047	2032.711759	2188.831981	2426.455984	2137.003337	2131.675577	2034.521801	1267.215836	1718.993622	1794.079196	3646.969159	3216.964154	3146.480378	1689.803579	2078.412632	2253.4975	2405.12506	2405.684634	2607.391632	1736.411518	2189.131739	2332.772176	2697.901967	2586.100467	2679.509103	1352.055448	1718.424848	1835.313523	2364.554768	2499.120939	2594.6728	2107.811471	2363.757899	2373.225822	2583.53187	2673.392034	2581.469305	1645.848166	1797.713952	1962.518917	2106.005548
654	2770.998037	2893.010548	2995.256935	2165.288239	2676.221631	2965.032108	2294.295801	2374.967427	2356.44785	1992.260766	2296.29497	2470.976135	1665.19861	1877.603638	1987.213826	1299.909096	1428.328297	1597.645732	2935.909931	2956.634544	3008.695801	2644.759772	3070.839604	2801.627158	2526.672491	2443.994902	2535.757627	2023.799907	2309.83522	2558.870726	1848.017743	2001.094601	2174.978538	1507.127333	1894.606633	1937.813444	2557.581074	2371.98378	2519.682104	2823.536713	2925.625561	3049.851162	2032.142136	1965.105298	2034.299189	1915.917785	2201.67041	2352.626504	1971.181826
655	3083.565786	2675.747784	2643.88782	2289.010648	2476.323734	2679.414037	2334.382578	2565.724036	2496.536254	2055.261292	2301.331101	2441.394255	1773.217734	2008.278743	2041.542789	1325.550359	1829.322779	1942.978013	3313.109884	3039.855208	3021.153366	2687.62128	2539.298578	2593.508409	2606.444093	2449.338677	2572.037163	2402.660694	2845.904735	2795.318308	2585.181202	2962.280249	3109.215637	1269.658143	1801.152477	1916.078346	2793.102442	2796.417959	2669.469917	2159.758646	2523.764266	2803.694395	2471.260271	2369.826854	2525.311638	1848.991104	2028.302541	2178.455561	1578.424771
656	3159.156275	3009.652526	3104.726955	2514.060872	2777.16152	2656.773427	2086.764764	2129.456338	2343.240826	2515.293441	2542.990861	2695.510854	1724.411384	1946.209308	2072.897926	1258.188751	1884.820429	2105.648844	3159.546332	2663.642213	3102.317161	1905.820153	2232.69482	2413.117375	2595.507595	2588.360106	2839.281849	1917.246563	1950.001489	2323.374694	2039.464565	2160.402702	2149.84533	1328.814836	1709.778387	1864.039831	2639.199932	2627.986399	2573.795381	2104.253428	2440.189376	2581.930661	2336.41265	2189.929074	2335.206116	1674.783224	2019.240097	2184.54355	1654.917981
657	2860.026409	2979.751295	2769.09556	1909.757927	2328.911388	2529.101261	2279.373209	2410.576612	2349.316566	1469.289769	1886.629824	1955.486215	1784.719829	2004.004043	2213.31489	1495.024437	1706.925528	1865.371349	2832.991379	2967.155252	2858.912037	2054.610224	2544.64377	2737.280149	2118.580549	2334.444191	2449.331143	2198.223675	2238.271702	2353.340455	2078.46141	2294.109656	2376.321335	2167.267787	2717.126418	2686.136369	2751.523726	3128.996004	2913.403358	2317.910954	2535.650341	2475.132154	2454.275122	2617.088229	2614.935475	1829.700247	2223.577562	2235.711497	1804.335667
658	2598.289168	2582.637417	2646.63857	1948.621237	2109.189866	2396.436304	2391.164724	2399.57733	2556.820052	1870.61886	2103.474163	2289.896329	1831.898675	2096.868292	2135.99643	1240.29267	1576.382361	1647.355037	2860.950545	2762.697852	2720.89673	3304.861929	2804.054735	2637.311434	2564.286032	2889.572981	2744.499378	2041.125189	2658.916212	2953.130571	2319.847565	2692.662704	2831.957219	1632.32928	1924.578544	2082.853206	2498.486238	2664.561909	2798.763604	2350.287823	2572.454876	2513.82771	2077.054938	2462.133242	2522.437031	1862.078197	1836.506647	2008.747418	2243.017639
659	2290.398187	2654.045826	2746.579447	2432.847405	2640.662133	2534.351811	2214.070995	2193.202946	2243.878231	1937.858978	2239.101837	2327.266443	1636.264978	1817.849007	2004.349551	1412.746462	1610.367247	1949.452777	3005.111183	2653.962729	2687.799533	2420.514366	2421.753396	2662.583174	3074.149217	3197.302894	3162.611429	2054.125316	2285.590238	2420.177997	2411.760169	2211.655655	2169.049846	1170.075603	1518.381713	1684.039464	2265.826877	2717.139092	2693.391889	2204.29926	2691.565119	2962.950052	2511.993497	2254.413972	2178.364107	1807.475868	2109.60962	2276.853295	1843.630211
660	2811.355438	2691.344127	2585.732433	2214.465569	2629.612608	2923.656463	2768.465194	2703.400692	2933.37475	1663.504494	1935.463306	2104.811915	2074.651363	2072.352334	2174.412764	1133.53676	1396.228497	1617.795723	3197.120839	2912.114965	3111.46705	1843.933326	2258.223354	2414.933316	3100.952663	2977.501239	2921.708019	2361.485643	2978.341316	2890.714924	2011.329934	2045.13654	2150.081502	1391.138702	1983.501715	2081.827946	2558.896875	3003.405296	3048.186635	2246.548326	2390.689673	2517.122077	2044.965296	2264.213713	2418.508089	2131.958684	2163.951985	2122.016144	1919.854264
661	2731.900603	2605.139468	2757.164002	2916.525403	2518.515296	2685.113517	2439.633987	2519.007518	2692.047223	1830.460009	2231.979097	2309.249763	2503.193093	2391.700307	2407.021247	1668.875184	1907.464178	2001.124881	4413.659348	3825.936401	3314.911603	1916.905162	2255.714735	2323.874659	3377.751011	3495.084291	3168.373747	2195.37088	2480.37434	2583.292124	2103.328168	2479.422886	2324.517372	1551.791028	2061.19726	2045.393809	2585.42983	2606.959993	2700.398113	1998.047218	2340.229023	2449.891579	2408.376735	2528.741938	2540.364922	1765.483971	2107.909261	2221.534562	1620.138501
662	2789.698033	3041.213101	2963.595905	2263.684277	2818.796903	2662.722612	2548.077082	2659.652977	2581.540416	2298.83173	2451.47359	2420.488691	2034.768161	2094.328542	2088.070967	1526.949309	1899.347672	1925.382557	3054.789	3131.406084	2956.975436	2430.664383	2560.177148	2827.631177	2436.48288	2585.049147	2677.223827	2028.2908	2224.885271	2379.988656	2258.47345	2394.781774	2457.691315	1957.811354	2118.839289	2496.089966	2614.224254	2620.841844	2837.494151	2170.351684	2436.911268	2657.059238	2682.275023	2563.862966	2491.708192	2017.962169	2113.070552	2258.062807	1815.871923
663	2692.379228	2999.378732	3016.259782	2658.188757	2884.953081	3004.073439	2822.212048	2704.089074	2800.072801	2004.70423	2145.962327	2232.80284	2476.603205	2286.690149	2063.446534	1353.580614	1821.188546	1920.307041	3388.67979	2909.389387	2930.099285	2457.535593	2490.81207	2634.824846	2525.013468	2857.211372	2771.827089	2110.971769	2586.772041	2863.868464	1747.50324	2038.087383	2100.553432	1738.142886	2257.504405	2334.886652	2727.005284	3250.914231	3190.443587	1967.934551	2379.554249	2332.978389	2167.713362	2585.827372	2616.701261	1237.981724	1745.002819	1943.497589	1953.374284
664	2437.66015	2784.774065	3048.596739	2047.298031	2307.390214	2426.083712	2202.323966	2199.234173	2344.93407	1835.481931	1972.286479	2122.164425	1679.726133	2127.1876	2403.875686	1068.182078	1353.543513	1529.072969	2526.433448	2365.094714	2470.611074	2596.043699	2778.127083	3042.539743	3202.194953	2602.127732	2581.205205	1787.340792	2262.243951	2680.799799	2308.453053	2301.621734	2400.15316	1960.411918	2429.073459	2431.635791	3013.711183	2887.249823	3041.949366	2579.741289	2763.327372	2812.552645	2150.419517	2303.327001	2447.448333	1610.409799	2016.826441	2057.646037	1782.18461
665	3065.77924	2807.713905	2571.979935	2081.097938	2632.550678	2715.008499	2859.377202	2637.581631	2527.546523	1663.881747	1871.528754	2040.767507	2260.050216	2206.323666	2434.034031	1153.496564	1684.03627	1874.032159	3133.420435	2866.491844	2911.501856	2347.743875	2324.433285	2506.593444	3468.171928	2774.958177	2671.268116	2845.2438	2817.033141	2985.766462	2702.40672	2400.410621	2611.831482	2205.614526	2917.748491	2731.413437	2256.399229	2380.994324	2623.105662	2256.442564	2588.622638	2510.465693	2851.608329	2545.948113	2505.214031	1669.497879	1748.041391	1954.892554	1508.192651
666	2561.40783	2526.27992	2711.327278	1911.027935	2358.406986	2534.80487	2436.857855	2209.856283	2396.791643	1730.473956	2008.791922	2203.935754	1634.511208	1795.257	2098.195224	1426.064042	1767.414789	1966.532778	3039.972609	3170.738672	3174.857216	2188.082501	2888.456751	2693.050071	3127.527157	3098.228397	2949.148735	2025.942894	2399.411503	2559.652763	2171.964848	2201.606313	2329.195285	1729.639569	1875.942742	2206.155075	2500.278127	2665.871092	2491.187551	1954.320635	2440.361219	2695.98857	1965.658879	1916.85817	2026.136538	1888.280122	2059.268601	2321.22157	1740.843231
667	2496.690243	2807.456045	2759.165676	2491.336641	2858.949884	2842.411845	2316.027915	2306.540554	2235.514649	1679.845973	2019.009752	2338.232194	1834.178585	1941.420411	2056.657551	1510.680638	1861.351879	2001.581025	2727.05403	2771.845254	2779.182068	2261.709508	2408.78158	2690.354705	2623.68467	2788.568184	2935.120746	1869.493339	2272.357095	2350.82212	2608.224663	2514.528944	2616.62982	1131.094715	1523.012614	1690.447464	2950.632929	2899.540378	2981.547869	2353.872043	2478.060653	2599.043346	2308.374624	2404.752132	2432.792891	1660.393687	1940.346205	2102.597879	2051.575494
668	2707.229536	2656.282557	2804.580362	1901.662754	2157.165655	2239.913893	2244.830455	2475.130288	2569.131429	1722.232865	1825.575075	2000.472964	2074.289399	2078.635431	2174.040481	1338.420958	1614.365344	1793.904811	3115.252039	2755.075815	2979.159726	2377.911943	2733.051384	2964.367853	2718.28988	3014.438225	3045.390091	2697.954445	2684.346311	2822.629562	2189.367427	2286.634528	2373.694599	1585.068107	2023.822738	2158.556035	2120.49145	2561.262173	2669.581892	2461.420734	2807.96656	2908.207782	2210.058162	2495.745492	2359.349019	1881.729067	2048.809519	2257.263756	1917.471215
669	2132.088477	2557.457275	2840.183144	2324.567635	2633.731353	2745.212923	2808.28046	2830.418187	2612.458697	1797.195752	2355.04833	2390.042571	2681.647252	2223.169691	2409.778043	1854.5148	1914.726283	2165.545409	2751.366974	2801.667557	2736.109362	2006.901382	2126.8577	2360.798442	2677.217845	2553.169266	2495.492508	2209.529169	2657.945871	2977.672487	1561.803603	2014.099208	2066.459217	1848.077707	2166.920584	2324.153017	3221.580609	2951.620542	3039.346309	2038.503789	2335.235807	2630.743147	2341.514113	2327.040718	2360.00171	1550.419145	1887.971945	2059.628667	2230.919415
670	2332.537006	2586.212489	2597.696138	2065.229434	2232.253492	2442.624479	2494.464504	2522.837458	2467.843969	1909.136436	2032.91685	2026.076711	1635.895582	1965.022272	2075.680602	1405.871555	1659.548886	1865.281999	2743.069269	2870.626826	2821.452775	2467.675524	2674.754392	2829.15894	2819.42345	2788.517285	2752.085869	2158.605752	2554.17561	2587.462883	1650.38631	1879.656484	2131.237215	1921.434409	2129.387953	2430.939355	2776.337996	3078.583763	3035.023452	2111.744973	2349.788359	2403.426935	1976.329789	2274.496734	2332.263989	1609.829243	2178.330968	2411.738573	2118.65817
671	2349.603759	2518.216222	2653.756174	2206.870936	2632.672028	2722.34079	1977.821801	2199.891141	2517.892254	1499.285846	1918.638431	1966.795627	1674.611469	1773.506267	1873.904968	1261.608219	1753.185923	1820.839841	3019.408144	3082.980613	2911.757402	2107.305519	2675.590343	2604.081989	2622.337644	2745.144286	2658.93741	2068.303858	2487.196196	2628.975262	2415.36304	2833.284906	2901.81183	1395.969545	1849.098806	2111.208362	2748.18515	3200.408495	3173.454539	2003.633606	2431.175024	2571.278431	2501.197755	2494.233513	2476.093385	1626.329216	1770.868897	2027.692619	1800.416756
672	2482.707357	2641.777109	2604.557005	1856.627997	2366.836882	2421.723028	2555.049047	2575.139217	2583.334569	1409.840356	1841.968986	1975.518469	2331.341286	2380.986367	2252.137975	1223.32848	1744.175822	2017.216546	3186.882319	2970.370927	2851.85726	2146.797267	2529.764883	2447.705747	2755.553516	2922.817412	2792.083753	2178.195986	2630.153504	2846.896097	1819.034941	2221.798981	2323.547136	1310.748465	1753.653944	1859.742326	2264.215268	2605.269799	2516.592785	2451.361738	2637.885727	2610.099484	2491.008405	2094.588413	2120.799298	1605.988	1854.506151	2229.189653	2016.667011
[truncated: 328 more rows]
[truncated: 167 more columns]
