# Supplementary material for: An Evaluation of the Plant Density Estimator the Point-Centred Quarter Method (PCQM) Using Monte Carlo Simulation
Source: PLoS One. 2016 Jun 23;11(6):e0157985. doi: 10.1371/journal.pone.0157985 (PMC4919016; doi:10.1371/journal.pone.0157985)
Supplement: S3 File — First, second, third and fourth rows represent repulsion distance, samples, PCQM-eqn and PCQM types, respectively. (CSV) [file pone.0157985.s004.csv]

repulsion-distance	25	25	25	25	25	25	25	25	25	25	25	25	25	25	25	25	25	25	25	25	25	25	25	25	25	25	25	25	25	25	25	25	25	25	25	25	50	50	50	50	50	50	50	50	50	50	50	50	50
samples	15	15	15	15	15	15	20	20	20	20	20	20	25	25	25	25	25	25	30	30	30	30	30	30	50	50	50	50	50	50	100	100	100	100	100	100	15	15	15	15	15	15	20	20	20	20	20	20	25
pcqm-eqn	"new"	"new"	"new"	"old"	"old"	"old"	"new"	"new"	"new"	"old"	"old"	"old"	"new"	"new"	"new"	"old"	"old"	"old"	"new"	"new"	"new"	"old"	"old"	"old"	"new"	"new"	"new"	"old"	"old"	"old"	"new"	"new"	"new"	"old"	"old"	"old"	"new"	"new"	"new"	"old"	"old"	"old"	"new"	"new"	"new"	"old"	"old"	"old"	"new"
PCQM types	PCQM-density	PCQMtwo-density	PCQMthree-density	PCQM-density	PCQMtwo-density	PCQMthree-density	PCQM-density	PCQMtwo-density	PCQMthree-density	PCQM-density	PCQMtwo-density	PCQMthree-density	PCQM-density	PCQMtwo-density	PCQMthree-density	PCQM-density	PCQMtwo-density	PCQMthree-density	PCQM-density	PCQMtwo-density	PCQMthree-density	PCQM-density	PCQMtwo-density	PCQMthree-density	PCQM-density	PCQMtwo-density	PCQMthree-density	PCQM-density	PCQMtwo-density	PCQMthree-density	PCQM-density	PCQMtwo-density	PCQMthree-density	PCQM-density	PCQMtwo-density	PCQMthree-density	PCQM-density	PCQMtwo-density	PCQMthree-density	PCQM-density	PCQMtwo-density	PCQMthree-density	PCQM-density	PCQMtwo-density	PCQMthree-density	PCQM-density	PCQMtwo-density	PCQMthree-density	PCQM-density
1	2819.023064	2888.124743	3151.191471	2321.235082	2786.855073	2907.12977	3073.050346	3120.203227	3216.330697	2744.763392	3120.469922	3100.813017	2969.646682	2984.318871	2891.19399	2559.061308	3090.772493	3278.522977	3553.193601	3321.181481	3169.870926	2167.981756	2626.514097	2692.944578	3015.716919	2959.430693	3064.674672	2757.267554	3017.408811	3070.687413	3121.741909	3066.078285	3030.170593	2154.770142	2513.864708	2617.206615	3325.638245	3156.54947	3093.988449	2720.484048	2923.504797	3001.197774	3309.577679	3224.60195	3066.574713	2386.955248	2736.178593	2864.892487	3127.149865
2	3242.677742	2878.438024	3037.039526	2363.855741	2751.749054	2675.179518	3319.642713	2972.622052	3023.077981	2433.315266	2793.095259	2807.374924	3280.701265	3160.091129	3160.0052	2469.146764	2954.556076	2884.955323	2891.285276	3157.622501	2988.539876	2363.126023	2516.45505	2813.280681	3577.48678	3138.538238	3131.948656	2243.362686	2499.244866	2590.895674	3268.913391	2954.910101	3059.126756	2245.498389	2581.267078	2708.713719	3161.564089	3378.390658	3345.011682	2613.417977	2562.3163	2720.782937	3934.375207	4047.446374	3798.284323	3010.320939	3124.024529	2923.65997	3847.552001
3	4554.32909	3335.899357	3207.770344	2287.648063	2403.989374	2543.774359	2836.740526	2912.982717	2901.763832	2314.361226	2500.808221	2607.853157	3065.417756	2993.894736	2928.873866	2336.333298	2524.687773	2675.264923	2992.869156	3108.189794	3113.963014	2433.196331	2555.891648	2586.54557	3420.768349	3266.64445	3129.939027	1992.192278	2586.481449	2643.757104	3285.224292	3094.254484	3077.903258	2115.102709	2575.247651	2762.493296	3242.938424	3142.13726	3120.82794	2630.699362	2793.084627	3019.915278	2883.923926	2957.38617	2925.575285	2489.655698	3269.273357	3189.962467	3137.681333
4	2565.567702	2790.816592	2877.502459	2638.135896	2773.62754	2897.896503	2888.707927	3051.1043	2957.512839	2107.615286	2676.501559	2750.548243	2856.278797	2888.609906	2814.741856	2256.66834	2922.151897	2727.835913	2760.745627	2944.324503	2864.879206	2340.041035	2729.786601	2607.209572	3306.991249	3001.348072	2939.6485	2227.773576	2760.365856	2919.336207	3141.270016	3066.323473	3058.329024	2349.072845	2646.936089	2783.648629	3236.828305	3126.724182	3220.638835	2335.803983	2874.471163	2593.934717	3589.818566	3244.449099	3186.985418	2821.852398	3046.284321	3064.438997	3449.773219
5	3249.19729	3319.920198	3070.626074	2556.482388	2640.597902	2862.734584	3969.445407	3107.554468	2889.718991	2135.059432	2388.100327	2547.882458	2968.716413	2958.003593	2958.79213	3040.750007	2858.896496	2938.122602	2591.150593	2608.918087	2716.913632	2280.054777	2619.630349	2793.336312	3125.355072	3030.391562	3048.887827	2313.145975	2577.477435	2670.491195	3047.364621	2899.199963	2865.618838	2360.23088	2688.656717	2863.133613	3663.596828	3267.560794	3273.11974	2961.033547	2799.931831	2978.007612	3034.488486	3216.632126	2943.816115	2494.107489	2644.243497	2924.738335	3172.887488
6	3640.809311	3241.887158	3264.539526	2658.950604	2605.828196	2619.258898	3719.562143	3488.802233	3555.064499	2219.418793	2634.577489	2822.566696	3575.648403	3198.092042	3265.374687	2721.219351	2901.009006	2930.55522	3225.148891	2809.991601	2776.730453	2166.957226	2713.844851	2848.539106	2983.965398	2868.946252	3035.969438	2448.836462	2735.999603	2886.984551	2918.573565	2930.190249	2877.43446	2142.955003	2444.998157	2627.883527	3388.329635	2973.107913	2838.417331	2379.220832	2873.662679	3065.917876	3682.795272	3305.286922	3282.495676	2075.751647	2457.86346	2596.631107	3604.900916
7	3565.116025	3727.813566	3174.445113	2096.189665	2566.524311	2643.031808	3178.582174	2974.259226	2906.704611	2614.982476	2611.335144	2664.825517	2261.912036	2526.131898	2581.233492	1936.949512	2362.087313	2719.601675	3146.677652	2909.755683	2946.539882	2146.328686	2477.051782	2656.706211	3205.065534	3091.721782	3022.049773	2002.232844	2495.018487	2460.524659	2939.577076	2927.865791	2884.220353	2416.36046	2558.109587	2779.933162	2955.132578	3229.474176	3210.751491	2161.116796	2787.780924	2990.342679	2583.437872	3100.260851	3109.005111	2656.683827	3003.241354	2987.693862	3532.797974
8	2477.201637	2676.10556	2659.957049	1967.772374	2473.417455	2653.959828	2948.76583	2682.150658	2806.542698	2479.647608	2967.580141	2921.850088	3402.768635	3453.510423	3201.765817	2780.401578	2933.821697	2943.734294	3019.288347	3112.681744	2921.855737	2220.596455	2492.889963	2553.926755	3001.234934	3212.856098	3108.521498	2281.350755	2616.056393	2727.568353	3085.527572	3230.030338	3165.209859	2488.227371	2762.93231	2848.871609	3531.918943	3145.051205	3114.006046	2295.379246	2686.907552	2892.691197	3727.744049	3521.565106	3121.408289	2611.410313	2764.475189	2756.917795	3124.3831
9	2569.869799	2655.198361	2538.384725	2452.343584	2421.950297	2779.131488	2505.377637	2471.7787	2616.54513	2466.579173	2876.61108	2947.141637	2737.808152	2561.556644	2814.01102	2421.955201	2816.203573	2952.373844	3268.469387	2990.399751	3008.332081	1809.787074	2250.829957	2474.223543	2647.128788	2760.693623	2877.918722	1950.776049	2379.502715	2631.822232	3349.15461	3095.188009	3089.718594	2334.210895	2721.254994	2816.55717	3679.876113	3457.738601	3065.453057	2498.538231	2728.681886	2726.450839	3042.407257	3031.184939	2868.643941	3130.997053	2764.076721	2798.18666	2780.221765
10	2955.586193	2778.419047	2781.277612	2357.74199	2657.67916	2761.371838	2964.295968	2982.646985	3114.883926	2191.609142	2717.599149	2889.394507	2911.969412	2954.268935	2828.925565	2175.260422	2761.782245	2831.105495	3289.197643	3106.045041	3041.512131	2057.871119	2551.181667	2770.30589	2794.262008	2941.148445	2962.181529	2226.766853	2598.405461	2755.374177	3111.643195	3060.574791	3052.591279	2229.708893	2609.71608	2695.203242	2808.30882	2824.985313	2808.550296	2499.166082	2721.397278	2840.449404	2929.448757	2830.177046	2829.156339	2558.480491	3015.453471	2958.213067	2804.192283
11	2529.502013	2837.211023	2998.523969	2776.299087	2779.900051	2885.460875	3154.47286	2952.117693	3075.410492	2428.057568	2599.791288	2880.563793	3313.027937	3231.816094	3128.456538	2033.950608	2530.340476	2728.978205	3051.052028	3046.904849	2926.968556	2163.618341	2500.074411	2468.333575	2836.836123	2905.046773	2973.691688	2328.529601	2630.07632	2807.31075	2851.018072	2859.535405	2946.415897	2536.576337	2804.172927	2835.761209	3470.509934	3196.961561	2941.16538	3107.732227	2773.463093	3032.0212	3099.356817	2860.157943	3013.089585	2601.05013	2704.550788	2748.18068	4130.41523
12	2962.018381	3030.337141	2881.547987	2239.971724	2672.381915	2678.321374	2647.092333	2784.205489	2806.632807	1830.819097	2187.56214	2305.134737	2988.050495	2980.706946	3189.825741	2337.370992	2779.499377	2744.749963	3272.774535	3125.032904	2946.247582	1854.825256	2292.509593	2486.592714	3073.579192	3027.381284	3011.542827	2159.818045	2604.492793	2657.229624	3075.999505	3105.223572	3067.935095	2239.043397	2604.162124	2681.197555	3040.963955	3079.843634	3166.267931	2009.850336	2496.701878	2447.657762	2494.666268	2674.152571	2862.456776	2391.426977	2765.332677	2921.414769	3409.662169
13	3382.333785	3152.55457	2962.445864	2097.475249	2549.068319	2697.766588	3075.943577	2839.630491	2752.23061	2083.898732	2418.416014	2653.835558	2998.128647	3259.07421	3153.232673	2108.997603	2420.209873	2462.748943	2788.103992	2831.276815	2885.696666	2190.544813	2445.102338	2696.949041	3234.922943	3011.358533	3068.449703	2076.516799	2513.798462	2672.034832	2892.541377	3045.195749	3035.187019	2537.614194	2848.27608	2964.489565	4048.640265	4013.323367	3465.006865	2501.715825	2666.330079	2770.358478	3369.170291	3253.964	3131.499551	2493.602906	2772.17713	2795.274136	3419.65923
14	3017.475141	2837.635572	2818.105767	2627.475093	2971.71146	2852.236885	2891.520562	2886.597375	3014.160938	2645.314651	2807.248107	2894.999578	2928.122274	2955.337335	2950.694507	2553.058305	2690.569925	2864.230917	3285.133295	2917.449629	2812.170716	2144.849598	2639.442529	2785.489349	3090.819241	3070.987576	2986.487757	2140.350208	2574.261919	2698.853924	3007.754561	3094.386075	3032.698516	2242.070754	2649.215987	2767.557823	2956.885687	2928.785152	3001.609288	2523.91413	2845.207528	2703.560381	2822.191145	3012.447429	2917.451134	2222.975684	2600.602965	2740.088613	3103.413398
15	3461.474482	3088.679318	3197.5349	1781.031367	2276.878099	2390.467283	3855.549334	3407.9514	3529.608908	2134.54108	2619.293401	2742.891692	2827.244508	3004.365429	2790.627961	2626.840746	2573.644019	2804.403744	2804.150278	2803.91035	2960.423875	2852.943667	2997.468943	2815.391486	3525.834318	3163.677383	3120.847317	2717.32508	2859.147816	2865.73333	2810.857173	2926.707555	2985.288077	2231.461058	2634.20757	2692.85623	2853.482743	2752.002951	2837.404768	2438.005094	2632.687817	2633.000436	3601.266454	3247.187582	3294.962843	2761.743108	2696.616523	2816.186317	3816.116498
16	3364.915879	3087.381137	3135.277249	2467.598009	2819.320326	2834.933934	2841.674746	2960.747398	3135.472786	2448.72477	2636.146965	2664.830296	3003.809278	2914.842014	2850.235351	2407.893364	2745.835755	2742.697192	2661.35217	2680.616666	2697.783722	2400.315688	2925.475326	2928.393894	2857.879587	2890.345586	3013.441293	2495.984629	2715.599665	2932.718477	3057.795657	2974.239035	3009.318578	2330.73698	2629.906711	2721.547308	3394.051469	3333.84735	3363.768523	3213.250491	3314.058384	3176.570402	3751.041791	3492.011476	3227.967166	2478.506214	2782.094595	2789.464006	3129.176733
17	2791.053721	3034.602307	3085.980426	2596.993828	3120.522369	3119.156389	2816.370016	2952.02837	2963.304069	2463.461828	2921.220001	3116.929274	2997.794358	2987.319013	2968.330878	2756.757479	2667.010144	2719.480402	3255.551174	2905.955158	2846.166435	2682.829023	3080.963386	3053.434807	2782.902737	2873.535264	2938.380017	2116.072952	2588.742805	2709.251682	3376.906732	3064.437666	3003.317783	2073.27385	2398.389358	2547.257104	3257.407133	3194.905206	3194.057915	2428.658438	2624.7406	2809.957161	3044.285253	2898.444641	2839.524945	2349.563516	2762.084641	2690.573352	3476.59227
18	3900.44214	3434.871686	3193.536156	1750.969315	2072.704627	2286.522101	2575.434458	2832.588109	2816.912856	2689.000893	2689.936464	2691.687688	2462.484176	2895.988356	2879.140146	1935.401721	2428.690872	2507.543185	3125.063507	3057.418481	3181.532487	2552.694433	2778.601018	2902.877811	3169.380746	2950.889638	2907.172572	2607.761179	2851.841087	2900.395767	3322.382997	3072.139108	3075.265944	2242.374444	2487.390124	2661.78477	3165.380173	3045.461785	3288.290393	2839.709323	3028.499784	3165.729146	3495.236456	3309.714141	3204.006523	2356.545046	3052.564441	3135.807367	3348.956518
19	2938.78502	2638.949822	2705.312982	1865.180429	2397.551746	2461.211093	3079.181601	2668.349323	2691.336437	2568.060298	2946.094682	3133.903648	2702.8256	2820.287106	2805.449331	2308.927716	2677.496396	2713.386462	2855.142766	2779.563035	2919.408273	2243.073351	2740.4665	2941.613013	3026.732396	2856.628664	2814.985727	2350.651337	2550.301286	2584.078512	3190.641089	3161.634253	3115.608297	2600.550695	2718.013196	2823.982306	3081.803384	2862.717328	2741.944042	2907.328724	3041.373661	3261.840838	2915.373588	3215.228839	3186.022319	2654.515304	2592.459055	2914.353984	2546.432133
20	3472.608736	3287.563872	3197.676067	2727.373871	3023.903519	3050.251285	3249.825313	3421.947257	3337.397791	2147.094421	2506.812129	2524.985465	2871.649842	3205.331752	3275.43236	1884.075572	2296.719769	2561.258579	3076.401297	2923.862641	2838.381729	2466.2807	2844.915155	2764.399257	3053.802895	2974.393074	3001.57914	2380.002332	2747.529589	2862.32747	3266.476751	3086.945134	3041.973775	2195.194011	2586.129101	2694.52546	2993.759004	3029.227914	2872.035263	2384.867754	2636.611353	2552.650322	4136.321982	3900.86088	3648.722986	2343.347536	2728.269488	2658.601214	3066.451542
21	2978.725267	2886.586753	2943.976537	1969.407079	2061.169376	2383.77571	2967.560926	2797.549852	2779.115606	2964.368603	2923.278912	2926.377325	2696.917578	2762.605248	2983.659941	2349.822157	2771.089069	2868.061605	3344.212394	3176.149561	3128.204873	2061.406175	2488.334235	2593.579793	3072.835737	2852.257102	2732.911159	2190.771608	2484.019051	2582.295667	3146.020424	3019.319149	3078.516461	2152.093723	2490.950387	2608.314348	3643.948342	3248.471668	3074.712532	2888.978977	2715.461227	2762.230098	3343.092444	3112.48146	3026.448389	2285.900888	2683.481542	2760.506421	3156.028559
22	2834.791076	2937.94509	2935.603828	2155.942471	2550.484964	2510.055411	2923.782944	2761.877172	2945.419229	2406.282293	2665.042731	2723.534442	2855.175312	2730.486658	2762.834364	2723.913615	2650.841762	2754.432522	3491.532627	3063.455185	2953.6706	2242.356244	2276.110536	2495.657212	3108.342356	3151.944696	3159.869263	2211.854517	2581.422566	2704.657189	3219.455341	2948.331106	2959.008582	2411.252574	2682.465834	2732.468984	2877.274014	2656.188279	2663.936864	2541.01158	2901.084909	3065.325291	3420.438457	3080.302732	3010.53417	2295.844643	2482.738574	2749.948885	3042.089275
23	2536.311026	2796.020331	2856.421743	2503.393886	2608.138403	2543.415547	2984.487764	3096.141078	3043.360948	2567.054357	3005.785136	3032.096165	3701.865955	3710.133752	3304.163137	2376.403866	2794.038525	3015.496489	2850.017585	2935.165483	2820.550207	2074.606804	2508.246811	2578.386126	3053.514411	3071.568376	2924.411935	2440.971406	2699.58485	2945.55551	2886.514812	2888.055826	2925.411366	2273.736164	2616.076067	2719.170135	3610.591514	2840.436143	2768.041568	2761.018948	3281.985778	3163.721108	4036.691655	3618.598144	3304.157484	2837.452414	2856.622751	3125.599591	3410.388638
24	3071.283954	3015.908437	2857.136617	2444.789957	2504.787033	2486.864031	4130.367007	3271.607794	3074.189113	2258.2613	2838.49391	2792.858415	3032.911937	2968.654147	3009.106649	2138.087086	2499.755694	2515.826839	3481.384818	3067.139959	2866.258728	2117.029443	2470.885562	2639.3074	3211.58022	3002.933336	3061.574866	2339.664393	2716.979784	2891.589894	3117.476684	2971.720621	2938.719931	2098.893022	2565.630746	2728.181233	3256.85606	2856.10759	2842.549936	2654.162488	2838.33618	2822.519393	2864.046548	2992.248298	3101.448429	2636.612085	2640.60349	2798.695031	2857.374455
25	3016.246176	2952.004666	2961.449033	2408.95131	2697.895768	2624.586416	2594.903616	2845.439897	3143.357945	2186.773278	2351.904655	2424.515642	3277.542456	3056.739889	3103.837465	2237.708199	2695.0436	2814.377986	2965.539182	3123.446365	2985.658081	2536.638939	2650.409258	2791.898798	3070.975781	2906.370919	2941.558436	2158.722194	2522.205379	2765.105882	3122.728817	3029.036201	2967.664177	2272.23252	2649.079871	2709.437214	3474.639997	2982.399865	2954.58238	2599.822311	2821.539873	2878.897245	4085.903163	3229.127615	3204.927342	2609.372629	2978.092115	2987.517665	3372.181152
26	3192.645524	3082.17677	3092.689958	2744.237962	2825.124669	2908.121908	3086.043097	2829.01514	2955.870729	2089.159142	2624.23216	2772.049356	3157.326517	3020.416909	3025.429935	2380.252695	2776.530276	2857.455597	2884.309569	2762.416228	2921.522927	2298.498874	2789.052948	2762.529964	2963.884143	3027.302243	2983.393417	2393.071122	2661.62684	2709.078489	3103.9635	3064.06617	3009.859855	2290.530086	2448.156485	2614.673382	2990.989741	3035.049668	3075.747364	1832.305002	2346.968692	2464.829947	3681.737437	3449.717457	3466.384502	2192.42482	2585.810218	2679.873328	3671.691484
27	2629.069865	3002.570138	2911.313996	2357.794877	2298.374795	2424.94815	2871.783397	2845.082278	2928.940039	2038.899892	2351.416462	2739.200951	2952.003618	2898.926075	2843.973869	2296.274554	2775.179468	2877.285803	3718.555261	3480.236972	3336.490409	2327.206461	2638.306379	2604.236841	3149.006469	2952.391462	2893.865516	2352.450709	2630.071629	2723.787721	3218.849006	3188.49552	3103.332872	2262.380582	2548.663789	2714.323411	3386.402863	3311.989106	3243.911102	2827.299855	2819.378001	3076.612125	3000.14941	2961.826711	2927.171562	2742.201173	2827.687085	2703.077547	3108.965116
28	2697.419519	2807.766367	2971.678208	1818.492293	2351.431859	2434.562828	2680.766155	2726.18487	2798.23325	3402.901657	3420.15079	3397.529295	3045.132386	2998.488897	2976.863532	2156.272249	2534.000768	2749.821966	3658.644357	3175.659501	2925.118848	2111.687645	2471.948219	2577.22184	3183.297577	3096.378317	3101.237488	2243.681552	2711.420825	2743.019723	3041.6991	3000.492871	2912.260368	2287.461112	2693.081399	2767.087096	3143.222559	3091.015913	3202.10181	2487.703576	2710.00291	2800.05444	3330.841987	3256.651856	3093.137894	2417.804126	2925.73865	3107.200516	3309.309359
29	2934.80057	3055.197503	2942.772513	1785.88399	2255.609316	2480.267547	3118.509635	3470.643249	3397.413994	1909.600671	2457.061525	2727.372823	2790.925891	2853.827546	2978.111012	2256.718045	2604.411984	2527.930124	2694.997152	2732.959956	2740.161907	2186.748862	2545.723439	2845.110138	3044.624257	2914.694583	2939.231345	2276.856936	2517.204201	2708.663749	3459.101912	3119.687337	3090.889726	2301.474633	2602.778174	2769.497664	3213.866234	3013.567076	3047.70625	2175.815629	2607.741376	2676.092779	3480.841546	3078.694488	3268.192668	2799.414921	2849.093258	2959.46475	2943.011964
30	2710.538676	2527.184957	2593.937574	2289.841163	2862.949397	3167.859076	3007.26629	3160.512779	3064.89548	1977.97799	2455.777819	2630.966491	2533.931727	2602.9284	2803.177685	2285.530076	2478.297699	2581.681748	3499.846592	2888.426679	2924.293195	2047.239248	2461.01986	2587.796064	3139.942197	3063.597005	2945.518485	2479.426739	2668.20874	2847.517338	2943.690499	2968.652108	2962.719316	2240.319806	2625.897999	2746.29429	3043.798941	3059.841923	3075.662841	2508.729707	3149.364581	2961.856883	2929.359616	2687.162702	2729.00246	2586.420971	2820.267665	2744.89629	2750.374228
31	2922.171808	2913.973095	3058.876047	1817.39952	2204.328176	2385.735088	3195.05515	3372.534962	3126.714207	2053.941859	2747.024187	2854.950293	3011.495972	3016.095454	3031.024663	1903.595808	2442.15597	2514.29156	3539.113524	3078.814582	2920.82693	2243.187131	2854.418195	2881.959363	2935.44588	3059.283839	3064.101706	2227.465777	2541.070201	2562.498062	2929.761509	2867.619666	3001.734982	2359.915864	2604.001336	2751.44687	3786.255379	3478.695101	3206.022196	2427.220535	2694.42484	2752.852703	3305.258339	3041.230759	3061.897692	2149.518536	2466.341824	2652.348751	3014.393973
32	3372.710844	3152.704754	2837.081111	2439.874763	2839.00043	2948.967291	2921.135182	3083.311375	3222.393404	2311.452905	2600.09773	2841.061198	3423.501476	3113.899119	3058.191751	2399.255576	2487.1685	2671.984478	3143.711105	2831.166832	2944.783683	2159.573131	2671.591731	2852.128518	3018.047757	3071.918355	2886.831617	1933.420628	2297.02204	2549.998931	3208.927523	3158.901646	3043.612042	2473.868981	2792.622158	2762.705757	2842.540436	2930.558836	3045.918413	2457.5341	3071.121615	2854.09407	3623.115071	3392.708304	3101.337885	2567.781109	3059.835026	3119.176089	2945.062521
33	2875.374579	3035.015019	2823.131529	1814.479178	2250.520978	2494.418002	3274.457891	3082.266916	3043.944125	2541.120805	2905.056882	2990.459507	3363.849264	2882.304108	2840.910031	2395.694395	2699.563519	2852.187093	2957.273572	2794.521656	2714.722691	2559.6744	3034.5249	3114.531857	3365.553476	3239.959441	3195.383721	2266.954524	2647.351258	2799.606712	2930.472197	2767.396211	2941.204998	2436.132046	2749.528412	2924.210775	3333.810778	3002.197444	2843.838597	2373.165965	2688.535331	2810.446367	3160.990019	3218.85802	3088.587459	2423.227014	2533.887414	2682.407914	3708.992341
34	4133.81144	3811.089594	3447.241749	2392.166004	2647.646022	2518.098418	3150.816288	3229.536555	3053.360332	2234.61479	2329.953784	2471.7601	3422.95142	3454.175515	3249.997092	2189.528574	2558.638083	2680.165384	3322.253141	3063.340503	3027.79715	2390.526779	2680.305767	2752.174785	2844.552989	3065.937481	3018.269453	2427.164206	2685.539161	2882.81901	3263.090593	3170.406972	3031.782139	2213.993741	2496.240528	2714.582108	2822.186134	3115.347635	3145.49802	2583.623002	2955.873287	3112.148182	3227.608497	3043.976554	3143.97642	3224.095947	2633.513088	2745.826817	3588.551645
35	2577.267535	2891.389271	2804.936486	1741.878055	2162.706963	2325.339267	3385.507715	3357.651571	3106.513609	2443.614932	2873.022864	2870.837058	2841.532715	2933.402147	2887.434429	2311.744194	2799.578578	2849.083035	2775.994762	2988.135079	3043.034247	2569.151317	2563.197973	2649.345655	3026.788433	3016.15167	2986.694121	2390.84796	2809.153984	3037.282925	3066.356335	3077.558149	3044.547507	2202.480367	2565.539448	2730.50774	3992.67757	3677.923934	3309.593978	2415.750185	2903.456375	2830.012848	3193.055514	3337.190596	3325.469653	2442.550313	2717.161881	2891.140706	2954.3154
36	2839.588395	2909.518371	2849.044769	2041.31013	2396.206112	2635.987456	4027.27786	3430.054508	3295.855453	2878.877263	2926.015229	2945.257808	3356.105597	3022.77202	2963.638732	1920.751205	2425.128082	2580.794997	3016.213245	3037.269633	3070.175145	2091.011568	2330.945912	2347.179448	3624.815901	3115.317672	3204.378215	2376.895217	2677.338998	2774.965619	3082.384405	3034.30066	3015.77616	2352.849345	2607.094695	2707.993732	3388.060792	3253.828209	2994.435401	3059.192565	2788.68612	2850.067527	3770.126385	3348.138459	3132.580499	2353.899092	2693.583222	2751.186172	3457.752669
37	3039.065321	3015.035898	3191.845355	2889.931265	2751.333394	2696.611212	2785.761849	2624.149786	2765.793565	2706.41911	2927.564534	3089.375324	2843.698782	2954.277489	2930.855437	1876.476042	2433.995194	2609.410105	2608.868209	2818.175505	2854.612345	2927.314548	2929.423498	2902.399981	3006.22611	2924.875243	2939.149883	2660.469814	2833.163936	2912.961446	3194.237208	3059.894185	3075.950869	2286.076808	2731.113258	2818.726307	3227.341526	3074.786107	2879.219497	2352.360912	2387.492938	2541.213908	3319.003215	3143.077666	2743.650269	2888.754961	2825.663092	2920.922382	3235.598425
38	3251.672508	3686.554844	3463.237094	3260.511571	2752.902166	2963.426306	3033.106583	2968.149332	2834.489554	2709.137928	2983.929496	3039.294208	3175.544515	3085.955027	2921.389857	2149.625774	2477.872074	2563.886016	2820.899266	2740.681114	2846.165671	2202.502869	2458.023692	2637.597804	2983.649935	2926.215501	2844.529999	2323.479012	2744.472259	2894.956156	3076.447759	3085.343785	3025.959227	2385.720999	2747.913009	2907.049035	3237.208243	2948.976541	2979.990222	2651.906586	2673.017483	2741.408396	3553.632014	2998.796994	2997.322248	2980.203926	2973.526196	2938.627703	3232.591319
39	2555.972552	2624.719355	2682.788131	2268.072733	2647.973564	2927.330566	2951.45313	2653.192184	2725.366395	2484.053492	2776.564358	2755.25026	2806.85218	2877.100047	2959.01245	2417.713289	2878.01115	2896.29431	2580.526493	2573.798585	2639.022863	2461.526245	2834.995879	2927.839049	2853.177574	2936.669716	2907.728081	2401.921396	2644.967927	2681.613348	2912.374861	2808.972421	2814.292713	2326.397863	2643.12829	2736.924392	3816.947434	3457.011303	3415.897569	2534.285381	2676.364459	3043.529522	3550.377083	3273.868948	3272.891358	2409.447706	2642.663702	2739.792538	2884.305648
40	3427.450679	3217.944427	3103.318636	2325.775365	2685.576574	2812.662281	2973.096927	2959.652284	2885.550746	2576.302416	2791.432108	3066.081495	2916.72239	3091.89051	3049.916564	2004.00014	2495.608736	2689.55763	3343.234191	3163.714713	3054.300221	2478.090153	2716.06871	2864.474856	2795.187594	2888.291647	2888.359785	2261.102794	2591.93296	2654.68995	3071.102868	2947.110225	2959.394907	2211.38359	2691.394098	2767.10568	3461.495324	3282.046362	3313.629228	2507.346278	2715.575511	2692.38753	3380.748074	3241.222066	3173.708999	2581.985256	2594.788273	2638.384401	3313.386108
41	3428.254062	3135.263371	3257.68858	2193.370586	2644.152822	2886.00242	2868.952374	3037.186246	2972.428736	2078.278026	2778.092525	2745.586311	2674.895151	2810.554571	2783.685303	2647.695023	3112.659866	3022.513764	3239.446184	2935.016667	2919.251252	2784.038526	2893.435295	2949.130294	2771.471648	2939.81912	2892.092638	2166.484544	2457.634019	2656.95107	3546.26479	3243.991529	3108.978697	2191.890135	2510.327599	2675.524174	3318.79693	3035.130185	3261.28152	2633.133429	2933.114346	2823.652774	3909.353315	2974.679893	2907.292201	3078.338985	3065.170367	2913.815786	3389.298639
42	3134.605052	3175.851147	3145.894282	2140.593979	2653.038785	2706.838914	3567.674682	3354.064316	3072.62744	2075.073445	2462.612103	2634.101281	3171.199836	3023.259825	3002.054278	2539.938903	3127.586961	3042.304234	3025.38834	2897.407973	3017.456302	2680.485739	2741.876611	2775.942498	2963.884664	3152.385953	3149.846798	2105.706446	2593.246802	2688.596364	2982.702927	3006.219713	2981.970639	2330.649508	2617.042437	2671.877448	3757.997702	3037.311111	2990.567679	2424.931287	2575.429404	2928.357532	3633.124424	3048.272966	3042.28749	2419.478577	2683.629232	2751.65763	3304.060636
43	3752.730504	3600.897767	3482.031387	2081.887888	2454.827279	2527.600075	3250.910057	3429.341012	3303.897442	2242.609491	2691.164	2727.81833	3546.492028	3108.351822	3166.283153	2200.897237	2758.668379	2953.975198	3050.974671	3135.397692	3057.127514	2501.469846	2721.565291	2764.310193	2786.828763	2916.31881	2879.198159	2314.707826	2720.402601	2840.007984	3291.589695	3070.240537	3014.018297	2213.246762	2547.781664	2717.728707	2483.452488	2608.437935	2802.302888	2746.057767	3119.95561	2749.290695	4090.605525	3404.182933	3266.485035	3272.951006	2847.675471	3027.273502	3105.626115
44	3144.262127	2903.558713	2781.622839	2174.934605	2682.120968	2835.760053	3180.744725	2858.853797	2930.05092	2380.381653	2641.04816	2848.763494	3613.156564	3245.802233	3070.836587	2226.692882	2508.152262	2740.469941	3370.418587	3120.219004	3077.915062	2105.61178	2683.865218	2909.359169	2967.100379	2924.833546	2833.889235	2238.128526	2604.967295	2829.986377	3175.343653	3081.233139	2972.213475	2223.139577	2518.383771	2692.233396	2981.114271	3426.38954	3297.231062	2774.540845	2717.912845	2810.611134	3246.333511	3052.552973	3060.15577	2337.487716	2612.404444	2559.988	3402.28675
45	3965.8287	3625.338593	3264.197133	2287.033421	2637.100237	2722.539502	2304.198369	2646.123338	2721.754113	2127.516926	2422.298741	2580.819371	3381.650383	3195.296012	3322.612673	2221.935449	2678.985595	2774.232748	2899.028561	3103.305064	3024.711606	2391.897803	2581.004519	2810.610006	3181.511017	3065.024379	3068.47018	2183.494401	2565.556225	2637.623716	3025.013545	2985.290972	3009.152016	2400.252367	2628.493588	2688.799002	3803.150076	3441.392342	3191.702378	2960.241831	3009.142144	3192.355538	3718.827818	3140.05539	3158.007143	2843.526325	3002.244349	3151.723641	3496.690514
46	3150.152224	2871.346026	2833.991436	2469.234343	2698.901179	2651.007365	3080.920648	2980.887946	2808.975815	2310.73925	2568.577632	2678.090028	3163.616838	3069.977134	2979.838885	2243.257587	2850.089211	2801.636721	3479.164597	3288.734336	3224.36965	2346.916685	2721.675222	2756.449939	3015.350097	2876.991586	2784.964895	2246.086757	2612.366078	2682.364558	3037.598658	3047.399583	3023.293998	2549.48602	2808.050993	2875.680504	3840.754857	3252.232125	3145.44524	2626.000948	2884.646613	2744.167472	4211.020836	3438.198213	3233.57615	2430.279043	2701.044542	2829.197661	3265.169349
47	2918.866137	3047.216014	3109.925561	2455.991966	2920.148545	2813.816976	3659.48415	3547.4736	3435.898049	2114.326638	2736.167518	2766.416782	2750.244224	2710.142237	2934.731933	2498.07601	2831.146903	3019.730192	3161.533803	3004.360305	2922.444496	2102.644929	2612.419989	2688.105303	2892.403272	2828.376003	2918.368548	2038.923235	2415.180656	2560.197608	2716.726809	2944.354868	2972.103851	2412.464475	2594.340617	2725.974926	3132.479268	3242.872432	3085.458934	2685.723645	2886.725356	2973.528744	3473.068122	3088.857208	3081.536571	2146.130189	2610.223857	2878.48681	3756.188
48	2618.75807	2590.83903	2631.302322	2809.360206	3061.544526	2966.565533	3351.475724	2712.629586	2870.563589	2265.237948	2754.882143	2979.321188	2749.92467	2739.533588	2809.217159	2675.469401	2826.024792	2892.72807	3144.632899	3147.462132	3126.846629	2453.097404	2590.351376	2715.1351	3040.17006	3007.509818	2896.436271	2245.025649	2637.157288	2774.642284	3288.187729	3173.396792	3221.044494	2444.419654	2748.168535	2874.593729	3318.13728	2872.989233	2926.937011	2222.877362	2635.686215	2809.17305	3079.187918	2990.101461	2880.140595	2091.55154	2462.07082	2679.273895	3511.595571
49	2959.222939	3033.829283	2957.996622	1940.224917	2454.061721	2518.014226	3476.233979	3461.733874	3311.346281	2304.066268	2608.480652	2791.971908	2890.043034	2967.52012	2977.076834	2605.180305	2807.666984	2906.767149	3177.891064	2893.932023	2935.45645	2090.333974	2514.009381	2698.804071	2920.086125	3099.594816	3058.249694	2248.769662	2495.890833	2665.399799	3228.600887	3081.467227	3055.730854	2566.61293	2768.023449	2733.059124	2888.659066	3266.291509	2908.957098	2530.695268	2987.490355	2892.052254	3455.292977	3330.017203	3128.433439	2270.46906	2798.807206	2760.569205	2960.380678
50	2832.843039	2689.607272	2696.030998	1886.818913	2455.230808	2749.517313	2244.13937	2440.713212	2542.088941	2048.551478	2775.318063	2855.943718	3097.688279	3294.441979	3070.536795	2576.022559	2819.062115	2854.220392	3646.747839	3103.051421	2914.52294	2166.090412	2634.102441	2818.075726	2908.416418	2811.170873	2828.435773	2401.610017	2607.757794	2769.646746	2967.936049	2839.476403	2928.751418	2399.952628	2745.851674	2824.656915	3785.060033	3302.874825	3212.617116	2666.72606	2878.812373	2823.003345	3216.338404	3337.232518	3247.724056	2659.305733	2845.330838	3067.541866	3527.832165
51	2690.317281	2780.63277	2696.012553	2361.575081	2791.651906	2804.481327	2884.334325	2815.453888	2677.722745	2255.232401	2525.695067	2503.081528	3370.925033	2832.467704	2831.93464	2199.257971	2565.208461	2869.331115	2775.360488	2803.431538	2847.018406	2026.617345	2464.297611	2614.511324	2855.798974	2857.058674	2943.64237	2274.489257	2653.217113	2770.72475	3148.230682	3080.678278	2969.34988	2426.74537	2750.708475	2869.502776	3248.126505	3316.215286	3213.807223	2360.71526	2489.157179	2793.065472	3454.23089	3259.934411	2928.744174	2473.324828	2793.937948	2856.334653	3644.319931
52	2986.199662	3143.279982	3093.87001	2358.278915	2910.336152	3070.248522	3261.939622	3102.293015	3187.864014	2433.238687	2621.042349	2695.292053	3262.210041	3173.376979	3054.339322	1915.957453	2502.017132	2821.762004	3191.901773	2930.0723	2976.777815	2245.957916	2761.897123	2844.340991	3037.106505	3017.820758	3023.811824	2036.453884	2502.124439	2722.635925	2946.184016	3098.121918	3053.80799	2377.538202	2660.372711	2804.490257	3612.105368	3042.337506	3013.717066	2597.531323	2954.104262	2876.354541	2824.882993	2980.231969	2976.389369	2839.346522	2958.274947	2975.110276	3430.468123
53	2922.899734	2843.392409	2840.993076	1820.396421	2361.135456	2869.10279	3309.674381	2878.696683	2780.577096	1974.556469	2367.853201	2547.346074	2751.402186	2858.67411	2862.884775	2148.552549	2490.083311	2598.939085	3292.031492	2904.842179	2902.485481	2208.080659	2520.783856	2547.925376	3018.676257	3114.635254	2959.542949	2285.728085	2542.897775	2602.916806	3048.222285	2953.858705	2986.640204	2355.279678	2782.006239	2812.497373	3253.624303	3405.066491	3149.986043	2546.800417	2287.236968	2678.204466	2898.432701	2964.727001	2996.013942	2681.357894	2570.186533	2887.262917	3291.035765
54	2611.603517	2705.225095	2655.359122	2966.447798	2694.760853	2840.089483	2718.515226	3133.063404	2904.873602	2138.020151	2704.609535	2818.435712	2904.290022	3050.502877	3043.560201	2418.234005	2499.167275	2705.000388	3185.341917	3448.370205	3100.383083	2294.004151	2584.872669	2724.17161	2691.809155	2771.300462	2655.992536	2051.956027	2457.611143	2592.839571	3162.029357	3133.071296	2997.195921	2181.099692	2634.566257	2723.027001	2614.253962	2801.450843	2945.617193	2305.089024	2559.150708	2785.289351	2824.054066	3111.697379	3052.407276	2435.687219	2857.152023	2976.698175	3954.864754
55	3940.652313	3298.450193	3063.759723	2398.320188	2459.552349	2476.924202	3354.709107	3171.49099	3096.714424	2522.616462	3263.655835	3250.93813	3132.201003	3091.736047	3028.187956	1976.057074	2402.672349	2609.815374	3332.083691	2976.296604	2905.554588	2376.947752	2777.234456	2829.605522	3175.998021	3056.919577	2877.403452	2152.583634	2673.715719	2721.920044	3110.97799	3048.011857	2961.689141	2334.833317	2674.369572	2746.816796	3342.924728	3147.330364	2974.676245	2847.489082	2798.354533	2918.632927	3218.796163	3414.417333	3355.959908	1944.411253	2422.821691	2608.4093	3105.941896
56	2733.168037	2873.936174	2814.24814	1991.338511	2664.107103	2730.279199	3224.613708	3119.870402	3112.112236	2366.924127	2686.813933	2833.732368	2458.469626	2644.647098	2649.13266	2352.853433	2803.858421	2861.190814	3666.668246	3311.587047	3213.987305	2434.006953	2564.028115	2758.275144	3244.315208	3292.038475	3231.89323	2329.305564	2759.07843	2769.456094	2732.193633	2800.906374	2804.620216	2345.94327	2660.142686	2734.853559	3274.857812	3439.78275	3237.493784	2866.14224	3073.257327	3140.545436	3647.004408	3121.039536	2882.106244	2812.070409	2948.080488	3116.29568	3480.482164
57	2883.995532	2797.503578	2828.064431	3258.305225	3286.225927	3219.70746	3077.383797	3071.957476	3150.187803	2468.973246	2904.216907	2913.229656	3594.405031	3148.271987	3039.941603	2066.128893	2618.363428	2679.986327	2804.473118	2680.683627	2748.619665	2134.819821	2517.707787	2757.123595	2745.723435	2823.466639	2837.518938	2271.07839	2541.240338	2626.413353	3004.809985	2954.09404	2860.534864	2343.978017	2663.257914	2762.470511	3006.721349	3056.262573	3020.376071	2527.748283	2715.304082	2709.954649	3866.708087	3332.68236	3231.777657	2689.989133	3034.078328	3057.513742	3997.143927
58	3224.678177	3367.134958	3328.41811	2157.430738	2683.812761	2841.770531	2604.867268	2975.47249	2869.991579	2402.952815	2468.563278	2670.565141	2754.90761	2732.126332	2828.534313	2660.263518	3210.954271	3141.802143	2895.358477	2763.851797	2752.218122	2214.581379	2595.260546	2860.235634	3286.703507	3096.762268	3201.299913	2232.83434	2720.912222	2832.423603	2808.7269	2913.095109	2940.119126	2183.55082	2567.141338	2678.56227	3539.988106	3129.546182	3303.651745	2685.77893	2981.291254	3009.586482	2860.799739	2956.121468	2974.718531	2436.629749	2812.175641	2916.096949	3509.283685
59	2858.886845	3220.829186	3253.418656	2054.993004	2563.010764	2592.331717	3530.343717	3352.534148	3287.005852	2160.921861	2475.119408	2536.330169	3745.710029	3607.025813	3384.642408	2386.091444	2777.910072	2918.80076	2707.092816	2930.71128	3081.513784	2588.457432	2745.120773	2845.960397	3335.519828	3149.53665	3075.324408	2005.089291	2539.363777	2667.004119	2978.335795	2860.164847	2863.248727	2206.422044	2538.048406	2689.086919	3015.828468	3064.262441	3076.816624	3133.910724	2840.393223	2910.863054	2697.332007	2748.794999	3065.989932	2353.066876	2973.371868	2905.945676	3041.315309
60	3938.507816	3273.082829	3151.663271	2500.772806	2952.810344	2744.036074	3031.856374	2794.234607	2841.256183	2664.601637	2540.522814	2788.705446	3210.701623	3237.622887	3293.295347	2250.330186	2542.691897	2842.841305	3102.07047	3241.156608	3267.521609	2197.775082	2368.289861	2390.71094	3333.922808	2914.834971	2907.996251	2123.33044	2553.414258	2523.192151	3257.456233	3092.585153	3045.187902	2179.899717	2624.176219	2730.456268	2640.072619	2625.244701	2769.881489	2800.012559	2542.144572	2849.398273	3383.80927	3148.502631	3210.835417	2663.012387	2866.506602	2989.268955	3179.391954
61	2724.505485	2914.986116	2965.753622	2219.82979	2649.891251	2670.306005	3398.265831	3251.383025	2987.014064	2232.014423	2662.326373	2908.714942	4071.998937	3429.68428	3242.9495	2435.530237	2939.156437	2925.651139	3133.716915	3385.853403	3079.217999	2235.198863	2411.327449	2573.628399	3531.258958	3158.289395	2998.021954	2421.704153	2755.567295	2767.809602	3055.411348	2960.576	2913.634076	2384.545151	2677.872345	2752.305421	2969.771815	2751.149368	2962.210802	3491.815422	3134.817969	2992.106682	4050.743697	3425.066174	3220.469301	2386.786851	2472.977076	2489.799089	3520.618588
62	2643.40067	2730.878402	2780.69946	2283.210161	2749.533589	2774.516287	2905.175103	3222.158114	3211.233443	2261.545483	2647.575742	2882.296701	2663.970853	2724.037928	2795.771866	2424.401873	2558.281226	2716.448957	3101.674142	3126.168676	3188.500835	2152.391364	2474.050403	2719.097507	3216.567351	3091.222601	2952.676617	2511.860215	2865.713063	2850.730879	2856.113367	2869.858216	2921.278665	2377.521787	2702.961258	2802.73883	2898.056717	2818.072159	2823.05517	2699.624915	2825.756572	3007.160707	3360.899404	3390.772939	3246.322035	2144.807724	2513.074303	2634.25078	3101.894088
63	4108.851042	3438.459242	2934.909566	2110.173949	2464.390923	2781.583672	2597.672413	2842.40615	2801.653007	2279.630388	2574.205825	2712.14452	3520.450199	3134.029266	3196.415033	2246.926009	2710.003643	2702.545324	3320.490692	3195.936146	3140.228349	2439.246159	2653.27731	2825.25395	3008.342698	2802.481191	2855.638102	2470.807062	2579.161999	2682.483202	3099.268877	3046.263442	2992.139825	2301.434811	2601.120081	2800.398748	3530.821202	2990.416334	3127.493385	2114.979511	2835.416477	3086.949852	3426.555791	3490.625823	3465.597745	2740.22504	3076.840461	2977.019349	3900.747571
64	3234.030365	3201.976468	2965.308372	2265.813545	2655.654272	2816.312391	3202.026831	3202.340504	2943.810191	1960.093082	2529.039736	2694.576154	2883.918546	2693.086631	2815.58042	2436.202482	2826.964202	2906.558824	2569.764958	2708.062393	2797.661426	2344.005147	2655.830278	2783.594307	3108.642995	2904.48966	2912.045802	2434.103264	2715.147318	2792.087515	3000.408284	2927.905924	2904.242694	2603.555178	2929.985633	2896.398214	3282.453932	3295.322039	3153.295213	2276.261768	2901.105654	2732.678387	3119.116023	3395.671936	3203.409541	2018.678359	2421.179758	2524.536862	2995.770771
65	3649.687357	3569.355645	3437.06058	2564.210094	2624.70951	2705.174894	3302.058529	3307.21856	3343.521959	2714.115449	2708.788777	2758.974033	2701.940724	2781.745104	3043.195946	2537.402938	2752.455165	2747.880578	3177.321887	3207.125937	3060.78457	2174.979994	2816.792647	2887.892448	3554.708299	3228.098062	2998.000231	1953.922675	2474.273889	2712.20617	3205.422418	3065.081247	3032.354081	2474.609971	2665.799898	2735.942371	2536.535483	2368.146501	2674.010376	1825.491714	2378.195644	2676.474381	2936.278929	3131.503178	2945.947224	2915.314877	2832.275219	2900.182488	3284.44387
66	3345.583609	2950.030595	2800.836431	2114.590632	2707.044063	2668.128399	2637.982335	2707.328987	2861.227247	1790.060044	2400.000664	2540.423398	2899.905354	3027.137904	3082.522165	2008.792977	2290.988191	2622.066959	3396.792121	3229.567385	3216.513814	2537.219672	2750.492186	2730.114801	3138.406073	3048.354537	3046.886542	2411.362036	2663.629377	2818.682673	3182.354457	3065.860616	2988.323496	2147.983565	2623.531107	2738.648186	3581.812376	3509.733345	3232.5293	2387.245361	2628.814278	2820.966976	3954.680782	3424.41319	3415.93792	2697.494756	2769.213819	2721.807403	2598.891441
67	3530.28774	3429.925078	3141.864421	1904.181862	2481.776732	2450.546508	3188.247507	3030.887426	3080.682537	2035.288294	2490.766752	2602.671578	3179.53383	2787.312032	2741.750074	2053.455703	2317.522123	2599.686054	3083.633601	2824.127978	2877.475629	2613.92219	2835.509647	2942.391851	3392.699729	3161.398009	3099.447276	2271.028077	2562.825882	2753.788499	2961.382443	2899.930203	2913.737334	2130.755697	2537.541302	2711.09906	3405.17058	2785.097136	2878.990247	2740.329849	2804.633041	2965.952289	3559.674683	3376.898684	3277.954427	2884.740674	3195.367825	3154.62543	3253.284661
68	2971.786791	3008.97918	3147.937437	2421.937422	2951.335647	3197.0671	2868.840903	3021.591292	3011.552997	2448.777704	2829.11258	2649.054053	2547.76229	2751.973241	2844.362345	2371.559279	2509.444064	2635.217801	3015.634145	2837.36318	2926.72439	2082.909725	2643.083084	2806.901731	3249.657086	3080.998137	3055.041153	2315.001738	2531.723501	2694.759833	3125.222592	3137.062368	2971.227048	2143.870379	2585.749434	2698.540834	3182.921283	3132.013253	3154.355494	2308.460748	2576.349518	2545.386696	2871.44878	3062.383306	2821.762141	2011.777673	2447.541344	2724.250911	3194.497928
69	3893.663548	3273.100244	3119.611929	1874.158352	2351.966556	2627.536922	2982.197133	2858.489242	2885.914031	2193.53827	2606.088369	2719.954337	3370.322678	3171.076722	3096.238897	2144.026551	2542.469467	2694.739432	2946.320826	2904.159034	2776.509756	1982.116741	2574.155663	2746.496766	3164.895985	3052.855242	2924.511885	2468.33777	2753.700317	2763.241591	2914.01279	2936.238252	2899.588287	2310.572103	2641.205847	2649.880923	3304.908963	2946.276086	3163.24493	2584.230522	2951.776037	2879.167647	3384.936704	3081.889365	3201.561926	2419.919186	2880.231084	2859.199934	3578.959985
70	2545.138033	2532.213484	2713.967633	2370.400425	2548.472963	2821.265927	2821.74554	2728.638047	2868.636811	2491.626868	2576.829996	2518.795373	2694.921813	2709.537021	2761.22353	1892.011641	2384.153875	2622.809355	3003.516252	3064.003434	3077.082568	2542.115764	2609.128127	2789.132072	3146.043237	3025.540711	3018.954544	2144.4286	2641.339006	2620.405216	3227.865489	3124.214922	3005.677361	2366.215614	2778.993708	2823.830234	3574.322336	3388.549018	3336.851724	2415.235215	2658.269069	2827.580809	3405.057352	3238.186079	3125.047146	2611.299261	2961.567605	2987.550083	2993.859134
71	2735.658576	2774.949947	2843.245028	2309.66424	2588.017129	2665.774624	2993.431208	3095.831122	3203.474899	2269.404077	2703.06546	2764.774934	2829.637368	3029.320764	2871.919056	2456.199305	2773.327997	2852.300107	2728.869959	2999.204666	3043.861587	2216.213617	2528.417956	2812.78873	3193.256969	3077.996768	3093.13081	2387.688738	2496.232428	2543.533522	3230.370036	3005.334456	3004.517823	2334.933009	2523.33938	2664.896982	3233.664876	3178.601212	3182.904712	1978.670432	2428.819178	2439.060587	3331.20867	3228.311695	3020.23391	2619.269433	2753.85002	2946.882646	3027.007984
72	3053.736715	3274.755597	3304.403434	2139.638064	2377.894083	2753.311844	3459.609683	3281.736621	3291.557487	2607.748831	3150.955566	3002.138664	2852.069819	2907.514676	3130.120955	2296.46537	2871.098378	2946.937174	3178.636984	3188.971626	3241.419108	2131.089964	2601.703049	2716.252011	2861.804974	2793.349416	2861.424788	2115.015624	2539.332796	2647.498386	3033.471275	3039.007008	2954.451638	2362.929682	2818.116151	2873.658468	4455.278989	3745.614366	3314.260412	1987.732135	2303.080096	2604.196858	3169.875605	3233.899632	3192.785752	2607.927376	2809.44103	2913.291952	3388.795681
73	3744.062746	3282.577882	2999.506092	1493.043004	2143.118908	2311.312436	3304.667512	3318.703938	3291.41254	1817.791157	2289.047423	2394.518171	3538.00717	3182.126272	3061.424677	2463.131944	2616.419911	2802.045463	3062.012163	2924.103881	2936.137452	2212.358095	2494.692506	2565.75649	3108.13311	3044.782174	2933.669841	1964.108635	2350.878083	2518.486034	2997.512974	2958.480255	2990.620508	2483.191776	2731.055414	2851.949891	4279.055961	3108.547736	2916.097538	2379.373658	2899.074729	3013.059144	3131.627113	3019.653099	3049.119592	3103.92371	2921.072194	3103.587279	2745.156077
74	2991.085314	2953.143108	2934.72596	2253.006669	2660.147226	2777.433881	3378.773777	3244.441831	3145.597792	2520.464364	2696.489006	2873.280422	2884.375959	2992.379274	2909.242079	2269.825993	2635.52796	2656.172548	2540.65086	2638.750383	2860.957832	2291.42205	2419.867227	2614.434002	2809.225699	2963.944462	2942.963612	2443.085011	2545.192597	2632.488492	3099.937968	3107.93881	3022.843869	2192.263476	2551.613188	2741.334502	3695.317712	3208.71633	2949.283592	2071.345072	2607.715749	2681.108847	3226.941677	2956.966148	2719.02952	2136.744101	2527.489485	2819.849205	3385.66722
75	3315.363046	3229.739755	3169.112753	1598.829925	1980.66212	2402.492346	2966.533969	2836.761356	2954.004971	2345.422119	2673.082683	2789.219365	3337.714157	3301.516177	3087.481726	2543.28085	2925.313538	2953.088179	2995.683542	3031.716276	2938.792746	2041.589004	2571.768481	2691.458745	3031.491932	2875.001649	2995.701478	2539.583571	2763.715459	2778.904076	3167.083147	3062.9891	3009.582435	2376.888613	2535.010816	2705.453913	3073.058251	3196.060206	3117.235184	2760.319642	2781.052351	2854.287535	3311.422933	2946.996885	2802.911898	2283.523587	3112.576607	3047.528531	3694.644302
76	3674.561647	3087.465228	3027.107033	2410.911024	2450.6442	2615.783584	3207.836072	3042.204242	3062.947621	1844.996088	2238.773775	2356.852926	2614.388572	2816.296139	2823.578928	2691.199351	2941.18284	3154.605925	3101.730023	2978.743921	2857.901339	2456.168026	2630.983535	2820.729319	2950.389684	3041.00696	3041.015882	2304.529484	2587.793528	2710.969938	2839.232242	2941.504276	2905.54361	2233.260047	2611.520899	2786.630191	3151.557614	3161.32562	2885.585965	2732.771835	3069.961194	3040.982237	3162.387278	2765.233728	2813.661378	2414.770124	2479.407263	2651.627101	2976.383405
77	3356.484977	2827.607012	2860.204425	2151.869265	2503.920956	2521.371324	2711.115805	2845.021929	2891.711108	2471.028478	2594.985741	2787.264594	3393.737269	3245.055779	3213.24781	2191.985752	2220.608334	2502.12039	3269.61938	3086.42502	3006.439395	2259.710708	2819.420397	2913.379665	2897.491709	2909.329638	2906.178423	2176.016365	2541.443682	2659.362933	2830.24953	2874.908247	2945.473297	2220.601925	2606.241434	2717.551468	3379.498568	3857.168526	3925.093566	2560.681991	3104.353342	3177.444433	3297.263831	3136.640343	3064.459376	2801.288722	2702.865515	2738.584279	3358.89192
78	2618.252667	2742.815176	2823.285164	2267.031824	2876.442254	3009.783891	2837.869496	2951.101671	3019.496517	2507.372703	2935.327817	2926.703047	3253.966159	2990.459847	2835.132652	1985.429936	2626.727608	2774.365943	2895.561333	3050.32455	3018.522955	2720.335549	2909.720223	3193.450884	3189.2821	3208.739218	3213.163995	2127.959457	2597.799617	2731.340747	3398.842759	3113.551207	3033.826465	2155.225935	2580.578542	2716.880093	3160.915425	2987.257016	2927.756486	2405.771169	2664.840089	2900.460635	2989.11241	3226.3689	3012.57865	2474.113409	2859.889168	2917.468143	2983.273507
79	3376.935195	2791.240508	2946.192709	1804.011324	2524.80386	2608.664581	2861.00315	3129.227798	3108.93684	1891.41312	2498.201175	2621.037837	3295.656642	3029.612643	3092.321477	2360.200435	2633.858625	2781.726492	3075.128232	3051.250971	3235.636829	2248.577522	2589.587356	2736.644076	2858.951321	2810.669922	2915.934586	2427.891759	2620.052026	2841.60621	3045.541754	2986.954615	3102.99052	2302.674597	2568.53257	2679.211867	2937.075011	3056.071952	2854.805774	2415.016347	3153.769302	3060.241778	3027.067865	3091.341797	3173.123683	2293.126789	2490.45625	2660.575757	3125.162668
80	2978.973724	3019.148125	2795.286989	3153.450198	3240.308286	3113.835555	2683.473367	2531.534158	2604.492183	2236.657384	2521.396761	2677.765268	3135.715602	2986.800196	3005.243585	1992.987877	2214.006233	2492.748374	2682.568688	2839.199639	2920.265586	2694.828944	3027.847894	3097.084359	3136.805125	3057.745907	2999.172011	2252.076974	2632.876697	2710.114533	3152.772299	3080.889429	3073.027576	2291.877453	2693.5008	2812.768325	3389.519455	3111.640759	2971.281457	1795.64135	2172.805224	2400.904316	3293.023989	3266.137499	3166.791326	2328.046751	2868.502135	3133.83795	3241.678247
81	2913.302583	3057.608961	3208.408824	2536.843696	2845.794065	2802.873384	3344.338143	3326.816734	3435.502215	2204.17212	2769.075678	2753.823618	3290.77524	3237.403069	3037.621018	2248.314932	2725.664238	2833.622407	2900.489834	3048.144713	3040.854619	2458.578967	2797.611595	3049.534669	2901.392903	2987.676426	3013.118624	2152.04791	2454.233658	2647.295295	3348.933601	3244.338381	3198.770756	2310.629433	2694.160617	2782.821917	3801.565313	3343.770125	3318.768808	2291.819191	2871.271483	2857.069407	3697.252118	3775.960283	3482.757065	2441.93054	2872.462342	2820.157238	3491.361776
82	3282.347989	3278.085719	2801.799711	2904.164439	2708.840775	2666.959697	3268.237202	3019.552025	3006.543795	2083.932157	2442.403951	2661.986022	2855.904947	2887.42055	2778.469352	2318.906941	2678.468462	2895.422029	3523.68529	2828.688717	2786.095081	2276.764869	2469.249896	2608.240675	3048.869683	2787.801619	2917.732117	2324.702429	2803.219333	2714.019747	2954.265403	2920.38878	2894.670558	2376.606973	2817.925607	2907.60144	3290.839692	3023.262066	3093.893093	3110.779504	3739.753104	3366.343596	3307.418839	3207.788516	3197.795854	2761.077668	3024.714807	3145.385624	3561.992677
83	2949.655311	2901.415742	2703.348265	2234.689732	2464.945172	2274.739664	2682.38197	2723.737964	2730.977551	2289.683191	2676.627919	2813.973629	3297.499727	3136.14578	3018.312883	2528.76266	2801.520218	2891.613431	2920.876691	2975.742328	3115.573717	2094.15904	2558.894768	2557.368023	3502.824197	3259.761594	3258.775152	2382.879438	2789.231354	2964.845444	2908.423865	2888.214358	2921.642551	2237.127109	2622.782049	2803.565889	3589.036132	3022.074749	2925.398814	2299.859238	2866.81319	2817.312713	3233.312996	2741.146267	2796.768107	2208.256912	2703.319552	2882.285199	3702.922638
84	2928.625776	2678.398823	2764.863993	1777.435081	2344.570097	2749.40975	3189.195085	3159.137423	3023.384921	2990.238942	2845.861126	2721.195553	3742.528773	3362.104653	3190.671456	2104.543765	2450.374545	2608.873995	2691.533746	2783.581676	2818.783347	2287.488554	2519.145409	2427.072868	2833.276419	2945.717112	2928.740422	2286.224474	2635.030907	2717.88041	3132.387068	3130.024853	3111.691718	2419.079458	2743.262356	2860.097168	2959.418849	3488.945842	3186.415529	2458.588168	2720.416112	2723.463394	3075.95467	2961.273887	3029.866127	2645.731647	2664.783592	2680.155075	3490.206066
85	2840.898041	3084.334522	3185.802118	2183.973494	2843.431441	2997.60648	3172.361028	2936.60811	2792.1775	3063.584738	2685.008025	2867.545007	2494.251045	2841.779401	2886.638467	2363.531277	2709.555414	2924.280676	3025.490019	2996.71207	3139.083512	2258.037742	2513.955136	2636.010943	3158.852082	3153.661207	3227.592216	2265.527314	2566.436049	2763.994496	3193.539741	3143.892223	3032.703088	2302.241908	2569.086732	2657.581712	3101.509661	3082.571246	3116.459324	2643.714933	2651.982357	2652.039106	3770.940984	3398.203037	3143.29503	3018.529448	2978.078403	3034.949599	3384.734783
86	3076.876879	2866.230964	2926.698582	2392.657742	2542.055777	2865.750369	3141.226225	3127.432631	2977.386766	2921.476688	3119.130651	3096.17232	3094.362946	3008.545197	3128.974995	2189.989701	2465.142816	2787.903133	2720.503142	2653.650092	2706.155847	2281.492617	2701.192602	2910.290267	3146.984458	3144.796902	3015.07691	2380.689081	2598.303459	2616.039137	3107.973518	3020.494743	2977.044224	2209.348699	2681.064111	2747.759689	3003.783584	2791.785616	2942.178859	2943.418202	3075.548398	3211.817735	2956.644094	2891.597132	2719.600494	2452.591148	2782.330434	2812.318119	2614.292838
87	2776.975532	3060.014565	3140.230239	2426.669188	2551.26474	2625.018568	2734.707708	2679.498568	2953.490795	2248.635052	2390.774474	2595.064158	2631.786426	2600.714108	2753.544485	2155.170939	2361.893025	2482.830042	3387.96976	3464.928246	3381.282102	2139.288086	2544.071068	2625.463764	2976.196125	3015.012825	3107.932863	2320.314444	2757.174519	2854.371599	3034.434373	2838.85848	2865.753909	2337.024764	2696.122384	2752.738251	3366.406482	2629.594684	2765.106734	2265.254795	2501.128217	2562.458671	3331.304582	2938.366828	2959.695234	2545.204047	2807.650396	2783.844551	3533.461206
88	2788.619272	3004.189207	2992.942739	2581.931048	2860.149878	2856.787683	3152.672145	3021.84604	3191.479121	2372.970063	2856.146987	2837.530076	3129.767422	3237.773375	3038.910022	2405.101787	2722.92498	2885.888557	3000.430149	2803.654581	2771.466886	2355.212805	2713.906652	2729.173263	3136.130668	3142.932325	3102.668905	2386.474549	2638.573396	2848.996111	2854.22075	2958.703963	3069.604103	2242.175558	2630.261261	2724.239598	3421.878085	3430.167643	3384.323157	2886.304506	2938.59658	2892.23112	3143.537532	2902.740239	2805.27161	2608.341525	2920.344517	2882.370961	2856.516926
89	3107.527346	3097.959714	2963.562062	2244.054515	2670.691525	2808.745821	2972.164998	3096.774755	2966.771837	2017.596498	2457.079738	2553.701099	2860.050158	2943.886392	2906.895771	2382.165229	2586.32048	2648.744566	3021.736914	3185.859353	3022.308443	2392.814409	2801.455376	2916.314149	2888.66173	2994.917649	3011.967848	1969.549561	2506.180961	2659.121052	3224.229277	3017.591994	3036.27563	2435.148232	2755.052034	2836.432155	2973.371741	2663.31851	2710.045518	2194.186726	2434.18538	2683.762943	2860.309401	2956.596868	2925.850767	2777.060785	2718.477045	2858.191408	3105.105986
90	2851.886275	3317.07477	3196.782739	2689.231363	3141.584453	3236.016191	3058.373152	3132.423426	3080.077836	1971.512521	2329.21699	2411.671242	3610.166868	3254.848057	3064.093517	1968.626522	2527.920391	2727.46478	3266.71032	2862.873071	2922.712016	2045.609189	2544.835815	2597.656102	3115.992338	3114.12093	3072.521802	2203.600157	2554.348305	2576.044859	3154.272774	3021.222953	3019.879986	2297.082351	2560.175618	2706.19612	3612.401316	3250.367772	3151.443229	2843.122028	2855.637312	2845.333361	3206.468242	3224.899744	3096.391162	2163.5244	2807.688655	2842.240879	3148.614643
91	2491.172298	2700.706446	2548.875996	2774.865578	2646.058388	2861.501112	2777.770928	2776.104739	2907.695745	2633.292312	2920.860543	2958.135023	2796.207932	2859.795143	2786.055705	2529.115988	2733.88718	2786.140929	3318.696058	2838.961015	2814.12881	2848.007171	2931.540047	2983.948366	3504.354724	3223.882002	3134.685015	2469.162067	2811.245211	2789.047957	2898.527819	2813.485661	2893.227281	2359.418987	2732.092635	2730.270329	2968.144298	2956.355778	2780.21662	2964.549193	2933.885803	3077.626292	2904.959723	2863.055739	2858.635146	2928.36556	2758.657093	2837.52769	2898.058242
92	2243.799523	2661.179729	2713.391227	2186.51826	2217.753196	2228.334514	3451.38997	3319.145324	3195.010585	1888.090495	2346.782997	2623.044634	3366.463778	3123.819657	3172.224415	2484.917545	2605.971641	2608.958868	3351.486698	3112.852859	3129.621901	2496.278208	2825.575582	2861.660489	3447.563009	3253.82078	3294.556934	2154.823843	2488.947879	2623.68121	3369.529775	3130.514159	3125.95752	2364.710185	2776.829504	2868.255975	3104.434211	2941.413696	2987.063564	2101.345116	2604.68833	2767.446037	4250.248419	3742.454618	3582.540761	2513.764033	2832.233813	2771.644429	3202.193322
93	2819.343615	2892.497405	2791.240997	2278.16711	2790.859013	2859.283576	3756.231397	3389.475896	3352.057303	2510.588155	2872.818693	2875.358578	2827.440464	2842.166954	2970.728199	2517.666545	2777.181729	2828.061744	3315.566851	3356.41234	3120.454256	2584.651864	2579.452726	2578.526374	3502.630071	3184.211956	3219.970443	2090.689329	2580.59483	2639.376999	3121.052673	2891.481936	2923.499227	2309.809968	2639.336057	2717.396804	2920.524024	3074.277	2940.100111	3102.090125	3035.727277	2999.908761	3654.396531	3538.992117	3245.818665	3100.468216	3129.83185	2904.364989	3455.037068
94	2410.422177	2606.748396	2531.285821	1925.573619	2654.009314	2845.554737	2647.921501	2679.098061	2950.90614	2092.824291	2640.374804	2797.024806	2653.826934	3027.067693	3124.329211	2281.350817	2589.705555	2746.278995	2763.911511	2982.424435	2897.445087	2533.421434	2875.50645	2817.5814	3048.325526	2981.488155	2962.914838	2382.744761	2700.806237	2743.405679	2882.636111	2958.627626	2884.442633	2273.765056	2619.168957	2748.752378	2731.787178	2894.718493	2838.840772	3067.915817	2848.487902	2811.64095	3303.128599	3001.907617	3006.699972	2487.867662	2807.26092	2806.123709	3258.361816
95	3070.284648	2698.072653	2811.991732	2187.97521	2652.775457	2825.62547	3162.833597	2957.526177	2803.257744	2660.613708	2884.168522	2915.200357	3195.4071	3061.19348	2972.11447	2333.668797	2626.445645	2673.493465	2662.72873	2964.747674	3052.231883	2139.067055	2484.033998	2659.804148	2798.128958	3003.83861	3113.791646	2449.312854	2620.61021	2724.965091	3509.166817	3181.673644	2999.649326	2371.89558	2753.659433	2830.924073	3623.757728	3100.477132	3032.32783	2271.709682	2688.982548	2838.10153	3203.008289	2932.742126	3025.733163	2421.069238	2749.774327	2797.788996	3872.006192
96	2280.878437	2539.816676	2681.690733	2247.358436	2617.485168	2699.032654	2775.306671	2569.566168	2729.420785	2279.557379	2758.611616	2984.299344	2983.681266	3154.949656	3121.409394	2089.253999	2617.000113	2651.09401	3594.540117	3422.58731	3385.386087	1933.828388	2578.443787	2649.274216	2615.882032	2853.2901	2827.99448	2219.03623	2662.080532	2740.457947	2896.771601	2860.507769	2934.213282	2364.428315	2623.050282	2744.262887	3121.008307	3144.670571	3251.910473	2288.477703	2653.991184	2575.090805	2929.171045	2940.280814	2832.062752	2327.972305	2661.803742	2562.033541	3458.942712
97	2688.842505	2759.269364	2792.822043	2985.616133	2894.830244	2894.03709	3125.627049	2783.801555	2874.632228	2399.236535	2704.027702	2937.020556	2892.741231	2936.61021	2912.428918	2402.314555	2505.85433	2567.317581	2695.514091	2674.905687	2633.519601	2305.310416	2648.625077	2841.412438	3015.421339	3065.95529	3055.210738	2515.239217	2746.823009	2894.44699	3046.290038	3021.594175	2989.269168	2317.786779	2563.250629	2717.852814	2899.282448	2953.109829	2775.646905	2528.287957	3209.86966	3171.653612	3501.303648	3244.084564	3098.424942	2562.957928	2591.476567	2590.18542	3268.275461
98	3364.591318	2917.824739	2915.485581	2761.078922	3181.998627	3128.477522	3244.104639	2978.940964	2906.118926	2825.988461	3026.960537	2974.268051	2756.992032	2687.298322	2830.903076	2327.104421	2561.773587	2628.467097	2905.386483	2971.00291	3079.803249	2147.637878	2616.10988	2935.914091	3315.69104	3079.498291	3025.695095	2013.78171	2572.4945	2627.629294	3073.955805	3090.236993	3039.07176	2407.021381	2683.45829	2778.822034	3303.784966	3040.562733	3047.901414	2386.038407	2830.713474	2848.113375	3164.697016	3139.330625	3037.691592	2247.257518	2828.28548	2813.066245	3111.676293
99	3936.374959	3287.870758	3298.775563	2020.124831	2556.720757	2572.40423	3691.406397	3294.809209	3230.668096	2225.537161	2446.531785	2631.869424	3176.545112	3083.518218	2985.381373	2181.015013	2432.558274	2561.12754	3315.553984	3100.148155	3042.812189	2141.104494	2419.984486	2613.582995	3244.324924	3099.471511	3126.319464	2097.506524	2727.958524	2865.641747	3064.756408	3021.467483	2969.642916	2319.077248	2604.287755	2653.073532	3066.944841	3129.682607	3436.277265	2275.839354	2456.347721	2418.591902	3115.408485	3275.329992	3053.19357	1969.417111	2393.020951	2486.309736	3350.93211
100	3063.582385	2865.220632	2807.691636	2263.585992	2850.411667	2992.579403	2955.487866	2811.898288	2856.987223	2125.268781	2466.419574	2669.384387	2992.872722	3233.753614	3060.084468	3228.427871	3592.432345	3344.319632	3695.221625	3287.485462	3244.410632	2175.567524	2761.636008	2745.474232	3430.584491	3280.332738	3108.053287	2472.234409	2624.656015	2638.257452	3096.35783	3090.403092	3070.502309	2187.983081	2599.032416	2739.055418	2942.46877	3409.175729	2818.064324	2156.467731	2538.599577	2676.643268	3240.755239	3094.005416	2910.210768	2577.24291	2734.013225	2814.374961	3643.095395
101	3359.350586	3409.734917	2951.169267	2148.651792	2635.6386	2602.339947	2999.758993	2900.168634	2859.735499	2082.558082	2372.10016	2577.676907	3322.436078	3305.098494	2986.253558	2031.012421	2504.459187	2687.28319	3146.467722	3001.148032	3058.273461	2114.919817	2644.074422	2668.582097	3215.344325	3215.14137	2978.646242	2421.451486	2765.328422	2825.729194	2920.414581	2921.422515	2908.97604	2194.225281	2604.300885	2745.503052	3820.339684	3080.478508	3178.500495	2425.990209	2718.529483	2874.340521	3060.014327	3075.676332	2979.235329	2624.015325	2965.689249	2959.135267	3056.692165
102	3235.452296	3291.088504	3321.817211	2372.157915	2590.440244	2506.1337	3043.899565	2931.690362	2928.168577	2472.982937	2962.214055	3146.50916	3313.7086	3084.884886	2886.191774	2023.199983	2479.588904	2684.016854	3046.622254	2907.153429	3088.027503	2093.144059	2339.613584	2573.748776	2970.2013	3051.710327	3018.903225	2446.286313	2530.628372	2624.397116	3050.533806	2949.484451	2953.781162	2586.817554	2852.831169	2841.068831	3575.713673	3227.783683	3164.444058	2702.419986	2895.89943	2921.548144	2601.599025	2811.367658	2834.436175	2445.61865	2534.240493	2657.746685	3036.786669
103	3280.687669	3277.352504	3143.602585	2946.160312	3182.567617	3193.392362	3199.16443	2992.795054	2950.438979	2760.792462	3174.313647	3273.606241	2638.531357	2896.620138	2952.049378	2433.425725	2592.199675	2741.484958	3079.135293	3067.181582	3014.52158	2061.512151	2544.554767	2749.242667	3062.893297	3027.70397	2956.113178	2175.461803	2509.71168	2547.373946	3168.701924	3044.824518	2983.296518	2367.668635	2741.13638	2803.993614	3792.281912	3010.703894	3062.099929	2661.187103	3036.653948	2880.338434	2669.257474	2641.553357	2750.821677	2696.697191	2793.106309	2712.936646	3359.044992
104	2292.648277	2634.613437	2802.303875	2107.007184	2524.046426	2771.561115	3605.439253	3116.01402	3087.421589	2182.982991	2728.166966	2701.220137	3310.775595	3444.336486	3522.65686	2273.707085	2540.125743	2730.979875	2932.789817	2904.796051	2957.159915	2614.034342	2853.510802	2782.452076	3082.299727	3186.000916	3139.306973	2248.563187	2599.774753	2662.82786	2896.285347	2927.017837	2978.201053	2239.017721	2611.753408	2764.002	2681.570278	2549.828175	2666.19814	2747.366035	2808.596264	2883.947023	3224.847672	3208.330245	3082.41339	2130.989209	2689.500852	2749.558524	3701.15216
105	3765.338821	3370.625969	3320.784188	2038.154506	2294.40529	2557.638357	2992.721369	3311.262535	3029.974354	2459.718909	2554.800743	2559.24404	3011.385326	3007.962903	2718.803168	1939.367787	2273.679251	2573.577504	3385.436232	3113.204623	3181.730438	2015.159155	2576.695724	2758.442058	3291.892186	2898.426515	2915.995177	2116.057991	2391.003314	2602.99188	3270.741512	3097.884239	2956.362461	2353.915538	2730.9857	2774.057988	3744.9032	3523.371671	3473.801959	2635.830082	2813.964279	2720.665475	2939.320637	2804.458292	2814.971675	2278.644292	2511.631034	2606.822633	3115.430459
106	3139.990022	3281.047846	3051.997161	1883.576367	2293.497885	2498.509949	4751.458061	3879.994977	3491.832733	2540.734764	2600.671977	2877.9815	3113.565899	3099.170634	2906.625699	2582.313357	2865.305292	3161.132756	3131.846995	3182.193898	3241.290648	2288.746076	2625.329275	2798.302176	3119.421736	3258.22441	3216.940129	1948.495776	2286.741115	2531.728327	2915.367359	3034.181942	3106.230889	2303.869417	2670.17047	2759.407428	2808.390223	2855.271355	2808.610946	2560.442562	2554.263484	2800.408702	3016.767551	3080.136902	3052.668192	2642.213894	2578.461554	2726.850224	3408.41297
107	3348.407313	3330.708429	3358.534647	2176.278799	2476.064256	2611.189518	3064.978553	2962.250101	2888.756004	2352.24354	2403.416855	2528.333223	2821.763761	2890.908985	2832.366791	2014.78513	2542.387533	2771.539731	3362.14859	3150.168019	3092.499885	2350.595896	2652.940403	2712.796115	2951.562771	2923.781386	3005.08098	2226.03814	2829.052904	2916.690731	2879.735242	2928.89711	3022.370603	2473.236242	2657.051833	2764.389516	2607.464049	2832.384341	3077.539533	2303.41066	2212.493667	2402.058341	3430.407624	3289.83795	3233.34444	2033.626889	2352.859676	2611.535027	4154.896749
108	2700.300747	2765.07518	2868.931705	2990.159544	3142.75048	2990.577096	3029.261999	2941.138734	2754.246531	2288.449544	2766.400632	2861.799528	3070.804967	2847.869849	2932.077001	2285.53152	2712.249128	2603.917233	3051.753039	3219.587717	3117.909916	2644.151228	2910.426576	2892.032352	3334.192766	3146.598571	3159.327067	2544.864741	2624.015137	2705.064382	2950.22302	2996.35239	3024.034715	2286.5775	2743.033671	2906.930089	2679.303267	2880.018765	2811.435505	2741.359448	2906.172137	2920.712705	2758.61469	2953.275506	3002.389733	2366.242751	2492.433477	2602.905653	3336.661257
109	3470.230393	3362.823863	3029.641153	2327.443285	2474.814303	2685.33916	3342.742279	3234.763815	3132.287541	2408.545644	2693.531256	2846.480026	3292.397146	3205.810932	3047.624731	2664.524702	2711.86894	2904.438837	2848.649268	2980.763361	2958.640725	2107.255287	2540.037068	2674.571763	3306.767241	2910.635259	2924.07633	2625.228554	2812.383396	2945.703176	2747.880704	2801.663505	2891.501703	2397.786057	2691.181503	2774.387322	3276.333528	3090.740329	3061.612667	2234.36856	2733.722079	2919.696642	2944.883961	2911.094348	2713.136828	2765.257022	2909.720403	2949.481229	3470.255076
110	2924.56727	3201.466103	3207.911791	2016.018556	2427.19775	2476.571242	3209.121322	3109.722471	3064.160652	2401.240715	2588.093715	2716.687028	3439.934058	3136.703634	3236.490463	2369.925563	2538.124597	2449.469355	3057.186649	3023.877281	2888.281996	2335.014405	2721.552733	2872.830234	2739.525985	2831.081628	2876.276505	2349.759597	2485.623635	2579.360331	3008.223907	2979.043107	2977.51195	2424.910199	2788.363428	2883.37842	3301.522176	3063.347296	3113.278331	2937.33027	2971.032891	2956.661694	3335.311375	2903.571834	2805.180149	2288.367808	2589.821657	2733.990195	3299.932784
111	2673.226273	2797.168401	2651.171033	3145.991874	2976.874236	3107.805448	2648.865044	2948.236062	2999.848823	2444.342811	2609.247106	2769.333318	2865.882633	3037.557041	3197.775964	2135.027394	2465.608603	2775.978197	3267.108083	3117.723584	3289.069364	2371.288728	2885.791891	2888.832262	3197.132083	3095.567193	2977.654891	2261.370173	2880.818863	2898.327617	2804.146212	2937.322811	2919.87606	2430.901582	2804.884462	2844.495094	3185.637867	3378.671098	3153.328596	2107.516232	2437.852996	2569.083461	2911.736097	2842.027948	2847.889356	2027.484091	2746.338607	2831.689728	3160.820992
112	2892.408038	3199.613636	2860.896531	2080.925806	2459.8992	2514.758977	2523.952644	3011.535512	3029.915016	2198.569706	2629.696803	2789.59534	3170.096294	3084.091064	2990.480252	2447.864002	2367.925655	2579.036966	2581.195449	2668.385381	2683.805853	2359.888202	2710.236415	2767.629367	3063.590824	2939.451439	2954.78499	1949.901998	2379.649589	2525.783747	3053.776687	2935.412933	2997.138386	2416.439055	2633.20294	2716.574008	3540.999249	3075.822311	2957.346948	2656.295276	2980.702314	3132.434561	3205.137544	3093.894104	3041.019733	2409.23294	2642.74237	2929.58533	3348.239908
113	3539.765041	3050.637844	3253.65143	2088.543923	2499.414889	2615.161792	2985.312189	2718.537778	2855.112741	2730.301895	2863.521695	2780.699	2976.392924	2946.306526	2936.977115	2389.207309	2811.029305	2877.885483	3169.05896	3014.744566	3030.535009	2067.483206	2420.924899	2623.508679	2804.150525	2783.345241	2726.810068	2383.683453	2733.432197	2737.103033	3036.823603	2894.241186	2896.640118	2194.596028	2602.610592	2728.863443	3219.489357	3213.872262	3419.00895	2222.346794	2485.561049	2862.314309	3253.30601	3302.067739	3341.047007	2178.281671	2558.420765	2518.936923	3877.21519
114	2753.680284	2939.155532	2896.370778	2247.925094	2403.70002	2448.211218	3122.899161	3147.387412	2895.461523	2402.126303	2637.587808	2751.22697	3248.489042	2983.655452	2971.675753	2273.634486	2824.853979	2986.725112	2473.616067	2593.661933	2733.248463	2543.010864	2709.885863	2769.510711	3015.996701	3003.447297	3016.946018	2239.253193	2741.749567	2782.166254	2875.943994	2972.437001	3035.32873	2320.678815	2736.11829	2781.644921	3609.005448	2848.608388	2678.83706	2401.038774	2648.466461	2784.72333	3067.087848	3253.992254	3216.802136	2252.086539	2607.893014	2705.139516	2543.53297
115	3083.788121	3044.676926	2957.845176	2038.256675	2562.649724	2871.443825	2767.725938	2879.629887	2809.635951	2567.862372	2709.052925	2862.76947	2881.800771	3119.41908	3182.57547	2180.98226	2772.213937	3013.228095	2509.119999	2864.208933	3100.000481	2257.976456	2477.07401	2662.821709	3800.266843	3250.659036	3139.943453	2160.511755	2436.425168	2609.174407	2927.001599	2987.089097	2969.143887	2267.790133	2619.692642	2706.275727	3530.293187	3308.951665	3036.494051	3676.351561	3101.414066	2839.692054	2842.78132	2743.580795	2870.887927	3013.944043	2694.448731	2989.872225	2868.891698
116	3341.235512	3187.382451	2996.541854	1833.241113	2298.37755	2567.735245	2914.811517	3127.458217	2891.060145	1978.190881	2457.580235	2456.725	2955.399939	2986.718018	2918.228526	2208.812275	2418.498119	2764.541947	2658.059806	2730.874582	2759.292108	2068.959853	2576.460622	2750.54384	3155.332049	3169.771638	3050.355765	2269.503867	2625.291194	2757.058186	2946.531443	2868.069202	2874.532964	2306.107824	2668.421553	2792.113522	3178.391511	3178.445949	3062.250006	2086.385633	2383.531762	2494.495122	2735.403669	2882.203074	2989.084187	2490.948886	2767.493413	2654.566726	3367.162344
117	3510.785327	3257.590156	3105.63322	2361.978391	2552.053456	2903.683714	2781.971406	2957.875802	3134.14595	2034.604723	2463.19498	2590.707705	2761.597377	3058.777361	2988.949012	2480.031259	2687.833868	2816.527532	3253.484655	3209.173079	3103.509195	2142.898455	2648.82164	2661.349938	3058.17635	2870.326826	2853.268309	2416.793987	2837.768812	2816.582947	3213.002386	3005.016464	3057.176815	2386.988964	2653.707554	2814.700436	3316.047351	3051.442254	2891.496706	3228.332098	3368.054558	3281.59165	3106.395355	3048.158399	3061.666157	3284.861025	2702.532709	2557.580231	3475.985486
118	4329.949592	3300.026622	3152.596928	2594.904806	2779.327348	2571.010709	2745.087371	2924.998444	2894.832504	2325.267908	2578.717562	2700.374248	3444.648255	3365.330253	3232.283033	1970.563411	2419.638083	2602.727431	2878.786824	2850.097585	2883.693792	2470.575257	2688.721109	2653.666467	2960.720383	2853.454455	2887.587728	2195.217771	2720.192446	2756.726734	2917.570988	2938.053281	3026.486026	2157.046902	2579.178995	2679.53033	3408.637219	3163.775925	2828.81532	2589.999429	2926.621801	3162.848339	3540.980074	3690.922773	3356.390757	2587.099166	2915.310135	2883.743096	3065.97863
119	2548.651725	2774.802485	2657.929466	2056.509855	2669.696584	2638.493536	3012.749711	2825.030335	2824.786801	2333.791346	2790.518746	2907.629854	2980.822267	3060.239835	2926.744457	2253.109071	2579.421917	2856.557856	3493.995136	2973.837251	2893.496513	2384.617958	2654.745581	2674.048234	2848.464415	2885.687631	3022.940696	2184.250855	2431.391706	2619.021586	2900.681852	2861.35064	2917.4301	1992.256503	2491.453714	2595.191398	3065.547385	3052.590236	3068.383758	2481.645154	2792.649628	2856.902062	2987.761432	2823.014799	2841.876535	2409.928105	2687.075182	2833.992291	3080.611134
120	3318.161583	2938.963441	2830.97761	2968.704891	3192.137365	3121.11087	2895.858207	3020.025803	2907.065721	2624.088586	2972.232285	3065.471457	3388.104821	3250.689465	3027.894742	2346.638484	2756.46877	2778.904096	3188.191932	3294.506406	3210.280857	2131.261349	2640.095563	2779.656943	2750.063455	2731.916537	2911.793704	2014.090175	2496.682824	2669.809268	2866.4278	2925.352481	2923.144699	2243.204427	2566.729134	2700.490119	3851.46653	3310.583924	2964.073662	2225.317055	2459.690986	2744.982869	3536.183157	3537.910525	3531.43599	2792.116934	2966.854049	2892.652206	2883.145843
121	3782.135645	3243.538657	3102.410018	1949.095107	2367.655196	2638.796771	3211.888323	2929.864371	2734.150014	1898.162427	2396.011511	2464.603438	2990.734046	2945.711332	2913.799886	2525.838723	2765.103112	2791.843887	2596.378951	2790.324813	2776.689582	2193.521618	2421.388805	2570.933082	2757.990803	2831.729105	2882.500383	2223.63662	2766.235979	2843.275616	3026.6535	3032.68542	2898.22442	2272.255491	2640.418173	2799.562837	3582.43101	3065.155872	2981.756508	2205.332708	2354.514574	2657.146671	3008.192694	2785.365075	2856.497588	2624.111124	2890.912581	2792.289806	2887.415483
122	3156.061702	3067.839563	3065.286375	2072.076035	2371.860834	2642.87339	3075.121753	2922.223029	2822.505181	2697.238177	2679.300921	2928.778046	2808.207664	2850.019891	2885.424477	2267.526104	2499.530952	2644.975978	3165.43221	3091.515155	3087.91899	2420.941619	2894.415936	2977.127787	2840.74263	2912.292814	2970.318894	2460.408372	2507.77763	2710.316906	3139.352464	3050.539488	2938.855621	2504.179297	2830.611725	3041.033164	2971.972016	2837.823531	2797.39398	2817.484263	3118.800511	2926.769369	3256.437937	3242.698729	3130.975618	2349.783516	2619.619573	2648.990214	3456.388757
123	2613.464953	2799.43648	2930.32581	3185.361154	3240.090027	3311.713609	2856.482795	2665.589055	2742.543108	2162.413998	2468.940333	2607.088306	2916.103747	2943.963887	2995.174263	2406.296215	2589.293284	2918.774189	3228.019173	3082.733364	3134.538419	2305.794916	2349.381997	2576.248203	2797.457786	2964.845339	3022.894973	2461.947588	2768.095047	2875.328346	2775.639894	2868.045851	3000.275455	2278.812984	2552.789153	2694.679579	3262.123453	3074.43365	3075.260375	2358.070601	2705.278766	2832.347992	3457.886739	3350.972072	3241.669019	2105.564363	2441.357808	2701.799113	3071.170703
124	2962.845082	3005.307877	3007.765747	2067.573137	2446.694313	2509.112764	3631.312719	3243.303461	3228.597435	1951.834002	2552.150656	2683.509194	3319.168801	3233.078952	3210.315571	2180.08074	2701.13093	2798.961438	2875.991693	3021.389892	3053.406827	1908.141719	2417.159632	2621.198375	3412.285882	3476.485343	3358.429134	2391.958363	2760.976727	2863.260894	2959.033522	2978.890484	3050.893254	2524.33867	2846.925075	2834.303587	3660.707071	3618.628711	3469.473599	2551.070263	2955.014967	2969.309545	2757.405963	2702.78071	2953.350796	1997.589007	2379.050571	2546.898493	3774.675651
125	2556.059636	2841.600627	2660.425942	2246.330122	2629.049744	2774.086216	3214.650948	3166.558884	3075.983758	1802.514406	2186.525667	2397.582943	3409.328324	3353.914518	3052.606783	2015.109202	2629.767764	2728.860768	3268.150896	3182.436222	3065.833377	2478.884917	2710.762256	2933.399826	3365.81277	3103.920455	3073.297229	2326.944222	2742.884352	2788.246582	3233.468708	3021.811356	3006.89585	2313.639799	2610.921233	2707.00086	3378.088637	3451.311757	3373.249427	2318.34029	2755.02591	2917.739456	3088.647664	3061.396412	2896.438371	2954.482415	3107.930269	3044.398696	3429.126969
126	3904.762934	3538.272419	3169.767313	1982.696575	2252.919263	2572.078261	2852.43932	2977.782511	3180.423665	2431.857665	2681.857128	3044.376641	3083.339947	3243.610621	3070.424735	2111.035966	2267.985863	2536.72087	2587.659538	2722.907256	2749.982117	2288.044021	2589.470057	2651.555108	2940.730621	3021.372229	3061.982366	2588.538789	2811.512108	2843.496246	2878.374359	2889.988947	2908.483562	2242.383624	2629.903417	2717.806501	3428.65832	3310.402935	3257.573796	2313.062843	2682.034909	2800.695807	3541.714098	3258.724853	2990.089093	2594.867829	2892.463973	3157.340902	3213.582405
127	2751.455266	2973.404728	2922.204076	2514.744724	2972.093557	2875.689866	3409.638823	3108.344891	2924.881325	3051.478604	2802.513925	2900.167848	2630.057612	2656.504233	2794.317	2445.754459	2892.335497	3011.126136	3051.196905	2677.982516	2740.67225	2147.174487	2551.420072	2711.728328	3019.78209	3221.298621	3210.243187	2589.040966	2947.926899	2939.295768	3050.132104	2968.969046	2965.066939	2291.067099	2696.869234	2766.497113	3811.03524	3200.598569	3188.330948	2447.107656	2557.941893	2564.233448	3193.713286	2891.579666	2949.279432	2250.095705	2638.807708	2685.88511	3625.292738
128	2768.733937	3018.970115	2865.739576	2501.603378	2730.919352	2734.545345	2639.024358	2657.701685	2712.076064	1794.89773	2489.662957	2702.876001	2652.655153	2806.826891	3063.719238	2321.43363	2634.907814	2854.920773	3090.702064	3047.01636	3037.636625	2273.045634	2802.864341	2828.577791	3569.713115	3393.127959	3189.940215	2598.016269	3008.972949	2989.575894	3133.073995	3026.624597	3113.892597	2173.133107	2510.353748	2642.120256	3624.311666	3298.284118	3382.191731	2811.569789	2943.281811	3128.756286	2995.169857	2937.192431	2998.195423	2753.319844	2844.951302	2698.747441	2931.678325
129	3657.186747	3321.607174	3177.22467	2021.916075	2477.436192	2529.891022	2787.377056	3113.998099	2957.845316	2452.535114	2721.879764	2661.938687	3033.317461	3185.17132	3151.342994	2622.547408	2793.934352	2800.647693	2859.44245	3011.660436	2996.862264	2043.755078	2523.617373	2601.892448	2801.005164	2915.601847	2912.681345	2282.202282	2556.058477	2700.872772	3094.049529	3058.439619	3043.992447	2287.448067	2698.162854	2737.819434	2952.254149	2800.866849	2790.333574	2114.172889	2419.625899	2529.803526	3753.14245	3315.993422	3221.400555	2544.222343	3031.874827	3065.60401	3048.701292
130	3117.037141	2880.594444	3193.964479	2458.801773	2661.499819	2742.528289	2952.406478	2951.148619	2917.086254	2554.628496	2983.993144	2953.233337	3355.079032	3141.851532	3169.292171	2310.934915	2455.661199	2650.202467	3637.271039	3237.346312	3239.029882	2746.454287	2875.851978	2905.196638	3331.570384	3086.459536	2913.045447	2476.155165	2718.066327	2726.835503	2940.971666	3029.745583	2991.325491	2665.765957	2919.93788	2920.951811	2882.574523	3322.334677	3057.962813	2589.873634	2835.903651	2911.68074	3322.298071	3033.35442	3012.968318	2497.957376	2704.452017	2758.631876	3349.201104
131	2905.224066	2829.433886	2825.597812	2630.900485	2515.87737	2833.153008	2697.890395	2752.742519	2904.221083	2255.174665	2581.447704	2786.848382	3274.14593	2989.748768	2949.130595	2107.931946	2438.950403	2724.05107	2643.177719	2756.421574	2737.544614	2196.69375	2645.572564	2585.815927	2912.534273	2896.056113	2892.314882	2343.149183	2872.601116	2975.26923	2848.09356	2911.733803	2966.833899	2304.721101	2717.869422	2758.491193	3025.381966	2904.079429	2976.477113	2608.229668	2715.432334	2987.600746	3230.496828	3068.337864	3182.444748	2619.807631	2786.25588	2818.875802	2898.357783
132	2847.743992	3011.466605	3062.236305	2577.417944	2795.332415	2913.271119	3144.797265	3113.9525	3079.442931	2451.511981	3004.956297	2874.030285	2851.967037	2968.293191	2889.901121	2573.10001	2763.256499	2926.926262	2873.461788	2740.035373	2866.483122	2056.163081	2388.831907	2456.389569	2655.595427	2468.85454	2640.149696	2160.645417	2621.542207	2715.912312	3125.743382	3047.818643	2944.282953	2224.543707	2559.655454	2673.332025	3760.153633	3512.754345	3225.82215	3144.138254	3048.756586	2859.126929	3338.824856	3114.136121	3228.586219	2729.289196	2431.635926	2638.910388	3453.604646
133	2814.137259	2699.460667	2685.516915	2189.724593	2677.257355	2718.336771	3210.325984	2917.519196	2984.969469	1740.050541	2128.593868	2364.169935	3350.33103	3430.454834	3497.534603	2036.226317	2748.187208	2830.321064	3117.563531	2902.106011	2943.4936	2313.222976	2585.684034	2725.230427	2877.473689	3015.047599	3052.453318	2233.845904	2724.273351	2635.680398	2943.139635	2869.663644	2915.62829	2135.169046	2544.020768	2678.78919	3941.325001	3206.651851	3278.516609	2633.053732	2695.713203	2647.08911	2929.301906	3045.800048	3109.836408	2344.209547	2539.016448	2595.168856	2990.098036
134	3552.638588	3023.33164	2905.017202	2630.689226	3288.350477	3434.486099	3144.973771	3286.282487	3177.495183	2230.531334	2425.84096	2615.395692	3320.23587	3039.428397	2773.272157	2690.401879	2570.977087	2651.651115	3095.80787	3055.821841	3055.821162	2389.776977	2637.297857	2717.001477	3275.031898	3060.662329	3033.1575	1956.111039	2355.7131	2552.412729	3106.416423	3114.578455	3063.929772	2261.398714	2600.237068	2735.168863	3989.087432	3799.185691	3304.141375	2612.434723	2584.114938	2781.158615	3778.153106	3245.163209	3215.009272	2485.180109	2742.344619	2801.590076	3612.235978
135	3229.680406	3285.163482	3021.15161	2306.75574	2685.655072	2791.403175	3210.521466	2853.652721	2976.207732	2749.476364	2791.339837	3053.125231	3131.548129	2907.563657	2958.749678	2099.450468	2461.681613	2486.949911	3333.08659	2880.145272	2859.568153	2506.667472	2593.192483	2702.679387	3207.73419	3119.64096	3182.388545	2277.455863	2545.445822	2674.07214	3028.728174	2977.011285	2974.357312	2186.688519	2544.539485	2707.677655	3227.69579	3119.876636	2883.000272	2546.868787	2749.860881	2816.025626	3104.282627	2890.397472	3006.245718	2438.403423	2798.691639	2930.804343	3025.488522
136	2565.088147	2810.402064	2843.435478	2159.213653	2467.524688	2625.348752	3247.912703	2949.045563	3136.03391	2307.264898	2865.722768	2873.551863	3099.414176	3292.648727	3237.967491	2695.527838	3041.150806	3064.591175	3028.824755	3267.138968	3272.797788	2185.091149	2584.938903	2576.43936	3042.607662	3032.472279	2997.829368	2432.592856	2643.009992	2670.381624	3325.203887	3045.783494	2968.457361	2367.601174	2731.264665	2805.289476	2648.189144	2821.20403	2869.706602	2408.098994	2823.750407	2998.425176	3260.001408	3251.283176	3068.142916	2755.205626	2703.000456	2903.076542	3103.218955
137	2373.696337	2537.654338	2514.429887	2614.708733	3083.319385	3123.218967	2787.147844	2877.535064	2790.11699	2499.129846	2898.939269	2961.941772	2928.926978	3027.971704	3153.700174	2026.73233	2641.924551	2837.226976	3309.150066	3223.187761	3253.331131	2073.307418	2412.95557	2536.517284	3245.531902	3092.669968	3039.350405	2093.130831	2477.515778	2690.002972	2935.623091	3019.963912	2953.303105	2191.608636	2596.614704	2637.667056	3823.951264	3269.459245	3180.320061	2259.940462	2778.687097	3251.43408	2988.995983	2846.868083	3027.690064	2512.213788	2690.712742	2855.443686	3203.163109
138	3271.96309	2828.205445	2821.185518	2685.947882	2947.109854	3119.039682	3808.983928	3129.676266	3178.629587	2679.891519	2842.948028	2741.686508	2922.139632	2827.012645	2854.00968	2249.846872	2588.443668	2638.944631	3331.078523	3377.55359	3238.991802	2282.624808	2718.775723	2751.480517	2612.889886	2887.91444	2827.465875	2407.383923	2772.124277	2676.801228	3158.24266	3037.57599	2949.489397	2368.144396	2713.097454	2838.231519	4121.99742	3488.698061	3116.659334	2416.394502	2831.448711	3013.002725	3663.411902	3306.942637	3183.423726	2721.701753	2920.948154	2996.398418	2660.39281
139	3103.997308	2828.04051	2765.243909	2421.656839	2768.336407	2631.800108	3551.06948	3067.884903	3167.496946	2645.532536	2616.000444	2649.711951	2585.358016	2598.22272	2736.630523	2367.809348	2673.837536	2816.560899	3557.092534	3376.122548	3188.749019	2264.437145	2497.109777	2492.16112	3320.727725	3321.471562	3213.752837	2026.57382	2415.660487	2569.652709	3203.521724	3184.902954	3194.955815	2222.075903	2575.889717	2650.010582	3035.811905	3020.597206	2929.06447	2325.47457	2538.490701	2644.020457	3224.478627	3157.118915	3163.414463	2612.221716	2654.975697	2834.067648	3062.62231
140	2916.569179	2849.833246	2914.65232	2288.04501	2550.003367	2779.344075	3635.595675	3289.578109	3183.187831	2216.175698	2497.189789	2597.152289	3382.420523	3124.603386	3049.819852	2106.436727	2507.017719	2579.163694	3046.040124	3191.130459	3138.435026	2639.555581	2831.047643	2807.987832	2957.449824	2803.327147	2861.925254	2261.926904	2498.254657	2707.477754	3013.636192	3012.435637	2997.050557	2575.76361	2672.784234	2751.749307	2836.688328	2733.862326	2634.439314	2244.606971	2753.134217	2752.201529	3259.918213	3279.013905	3293.415128	2322.268316	2492.04691	2694.195756	2984.662643
141	2949.067162	3055.166624	2982.98657	1843.053544	2377.848225	2420.286546	2551.357646	2910.633358	2961.064684	2102.208441	2486.549792	2526.667186	2917.801468	2921.363543	2896.128345	2122.206066	2399.191025	2586.707811	2731.716623	2784.986792	2811.931796	2209.825818	2790.59909	2878.785054	3289.865762	3129.629268	3140.685145	2456.375774	2709.609717	2740.495788	2657.671846	2798.976236	2836.437864	2102.733172	2543.219184	2641.060672	3226.955555	3254.967629	3140.020275	1814.239094	2339.69002	2620.539015	2839.198181	3119.63285	3226.274074	3009.61979	2932.478967	3075.920374	3218.086074
142	2884.852583	2873.114075	2973.285022	2951.268067	3039.631926	3175.022696	2868.446535	2900.851674	2753.055437	2654.155881	2880.411391	2806.729693	3542.012078	3085.642805	3182.964928	2324.916029	2693.075738	2764.905688	2733.755628	2983.689667	2917.218779	2396.695358	2667.968967	2781.100652	3022.234309	3016.05146	3048.410953	2280.767361	2572.172856	2758.868958	2941.097219	2939.605114	2885.07968	2188.396539	2647.229641	2754.020147	3700.534834	3417.572788	3457.054853	2148.637787	2470.714776	2485.9514	3756.651352	3433.494396	3270.547435	2772.899371	2915.44518	2584.117579	2959.503321
143	2248.65309	2534.705095	2662.717724	1948.102333	2528.522079	2714.509079	3080.926706	2837.795662	2780.07186	2440.230338	2622.984608	2822.341331	2841.476397	2902.208392	2811.301421	2453.270715	2777.460222	2751.051561	2919.782637	2958.675081	3069.044244	1986.017529	2507.902979	2675.321331	2715.128737	2820.074252	2894.318972	2198.987767	2823.696412	2937.200965	3153.587254	3093.578784	3043.364782	2176.385416	2551.078522	2676.429845	3589.991587	3248.843593	3126.647529	2520.703315	2816.835659	2893.749982	2619.097213	2655.353669	2757.013424	2481.635256	3122.422364	3176.085287	3718.666474
144	2901.452906	2865.277842	3071.470553	1882.527072	2373.219501	2817.388994	3081.233641	3242.115732	3234.768624	2156.193408	2714.21522	2941.33944	3505.433144	3005.414243	3024.296036	2401.768608	2728.818742	2738.342244	2994.172152	2964.670166	3114.298218	2144.606185	2694.986948	2875.345461	2956.858081	2971.150282	3060.662437	2368.274103	2569.730474	2669.839586	3262.142165	3050.858531	3045.310647	2393.009644	2651.741909	2717.895447	3442.514914	3208.772544	3255.632144	1875.983872	2499.282157	2503.362816	3209.355509	3056.185971	3067.054002	2767.60222	2857.111229	2794.574258	3232.348856
145	4173.278577	3242.049723	3155.768013	2113.565823	2400.133143	2585.625918	3257.777349	3130.295708	3130.358354	2293.778225	2499.253811	2591.82308	3179.810316	2966.679362	3035.720616	2335.329585	2712.03987	2873.153097	3477.492508	3064.035064	2875.566901	2468.921231	2728.627986	2825.12574	3201.048889	3054.615261	3059.44686	2265.198993	2681.542436	2766.450407	3052.508487	2915.865976	2876.066	2302.201395	2753.671092	2739.235557	3495.057027	3160.323767	2919.99817	2731.429802	2808.428171	2841.31928	3899.170593	2866.016652	2870.152316	3508.362185	3298.038291	3115.652213	3607.771396
146	2784.226219	2718.682999	2889.542987	2382.404492	2735.584086	2832.488053	2425.552728	2663.842565	2778.650943	2035.915543	2376.751435	2598.392269	2632.485021	2874.665259	2945.247389	2344.884227	2532.382548	2680.391843	3425.999066	3119.780643	3062.175051	2578.101663	2777.229785	2829.503743	2809.824717	2904.378619	2996.368908	2351.49034	2660.667319	2715.204591	3133.280454	3066.949627	3075.809396	2049.627646	2528.070944	2626.755662	2787.964924	2887.228871	2847.456287	2060.103908	2575.434768	2690.177883	4117.583555	3034.152535	3109.443652	2434.328438	2857.258013	2942.947721	2978.420416
147	3196.440977	2866.681859	2838.034542	2061.241717	2315.678956	2696.267735	3413.691837	3299.211962	3096.63017	2968.149805	2950.946491	2965.816238	3207.590973	3338.115832	3199.826079	2491.881062	2618.904519	2639.260572	3233.232816	2772.127106	2782.473435	2489.181078	2915.230099	3013.637684	2942.645591	2818.076046	2838.636601	2197.384564	2572.741872	2724.980106	2780.310486	2858.604344	2955.105606	2443.728285	2668.188436	2772.474806	3157.211549	3243.420392	3158.363111	3479.006973	3324.879884	3163.65931	3855.129923	3332.27657	3137.463888	2011.456992	2455.202497	2703.021357	3770.963416
148	2777.686591	3296.774451	3183.731157	2999.186934	2775.87089	2606.490407	3422.076648	3579.011992	3341.489725	2575.570436	2669.080497	2831.76677	2838.321031	3055.93871	3012.500316	2447.233213	2890.878969	2799.606883	4044.490999	3708.76656	3358.146368	2073.374671	2528.011096	2595.875129	3185.103433	3116.18559	3074.017607	2512.848103	2763.260917	2853.805459	3240.749657	3108.483042	3030.277055	2362.160074	2706.44052	2844.388995	3018.076852	3085.079527	3035.64232	2570.221095	2719.965229	2955.562437	2889.72842	2879.367217	2954.863759	2921.610067	2917.234826	2957.248783	3154.176352
149	3011.107605	2760.146673	2613.977362	2624.919631	2719.572538	2775.410449	2958.017613	2937.195844	2982.315529	2594.740686	3020.104446	2828.033919	3557.372946	3024.817664	3119.207504	2744.39922	3005.666833	2866.879153	2973.118655	2821.711042	2844.703475	2234.762715	2781.907601	2726.493748	3113.087601	3165.267396	3107.657663	2315.701564	2562.419202	2595.436319	3176.825773	3061.232946	2986.805596	2349.695176	2651.398092	2798.793049	4272.097679	3456.716327	3460.381626	2681.409708	2491.446008	2609.557829	3197.204568	2891.697231	2957.66374	2406.761076	2771.792232	2853.076396	3287.953489
150	2874.716318	2672.568171	2645.591475	2398.023886	2599.606992	2839.616545	3308.113647	3530.328303	3267.88144	1991.839266	2472.234482	2556.332157	3128.477619	2996.275856	3052.930162	1830.735796	2490.792998	2703.613625	3212.582933	3112.274367	3045.035929	2310.016588	2638.930876	2710.908957	3120.29565	2860.623617	2842.46655	2319.886697	2672.48365	2779.222064	3347.837037	3131.216188	2967.544626	2376.230258	2682.112172	2697.263086	3057.67135	3097.30324	2953.031869	2713.501002	2948.504128	2950.624357	2505.695685	2770.241297	2896.937524	2751.814468	2926.780843	2837.232389	3013.470606
151	2897.98793	2890.207377	2725.322562	2103.258978	2673.799077	2818.513006	2597.673199	2599.149986	2734.175657	2342.197183	2572.293013	2887.889954	2957.926042	3220.71937	3112.507789	2434.15302	2683.493526	2830.380796	2880.421024	3109.840108	2953.109093	2475.992766	2791.751984	2789.247463	2932.807035	3061.071593	3065.58505	2215.46945	2589.225667	2697.653684	3096.167832	3011.698254	3021.729593	2275.189027	2666.184699	2703.798557	3082.432052	2925.03819	2894.001922	2565.020987	2743.982334	2993.173857	3291.732527	3228.675177	3189.071424	2124.611241	2642.34367	2876.130907	3184.966513
152	2342.000166	2668.218183	2813.121648	2443.876743	2766.266769	2978.499362	3066.461867	2843.716613	2753.390586	2583.925882	2984.173948	3149.250471	3069.229178	3169.241878	3135.173657	2193.845519	2578.073301	2670.346595	2604.674572	2672.508251	2735.127348	2105.709833	2518.723781	2803.924007	3623.07032	3093.680103	3012.390655	2222.528123	2704.408708	2774.532084	2755.641339	2846.849471	2918.340414	2169.386708	2542.01313	2654.968256	3327.479462	2718.51473	2948.297533	2948.883065	3084.028093	3066.881018	3586.607157	3084.633519	2952.652016	2660.414695	3185.641518	3117.811324	2848.641986
153	2672.244943	2936.451852	2970.920493	2869.342158	2764.391678	2910.663519	2809.888087	2822.549433	2861.843474	2516.07271	2648.134554	2716.349327	3025.362601	2889.587849	2943.022689	2409.221213	2858.179789	2912.335939	3042.413454	2925.348247	2924.353014	2307.60306	2657.90891	2743.422931	3208.572203	2927.941801	3064.058256	2217.864656	2655.435571	2745.451595	3234.256117	3147.943319	3102.243836	2267.681816	2581.911295	2603.076173	3187.045516	3089.84459	3050.058898	2281.839059	2793.020543	2943.810171	4307.179513	3617.199156	3673.245368	2524.596526	2726.232132	2812.599392	3134.769479
154	3513.358169	3110.181736	2728.889664	2705.5471	3057.701182	2828.171864	2959.973763	3124.425799	3255.185267	2619.358566	2824.069589	2873.611118	3735.348653	3063.836087	3019.785588	2410.268022	2715.006259	2954.295051	3343.636697	3072.401242	2980.146435	2347.597542	2647.189061	2829.553115	3043.212045	2936.852591	3082.004314	2223.316945	2580.373746	2710.14605	2982.457943	2866.454386	2867.912645	2155.241231	2580.094562	2644.367528	3231.231639	3205.383042	3039.132228	2387.866586	3013.452979	3035.000739	3705.803164	3392.548437	3207.452027	2275.759332	2709.743269	2784.696334	3429.778105
155	3831.804975	3372.869933	3180.951347	1779.161266	2327.209786	2387.824139	2528.853178	2695.49426	2729.201817	1875.538258	2357.749936	2477.315027	2933.59326	3000.508079	2949.183593	2316.465506	2521.426222	2645.002548	2882.672292	2904.559632	2976.52329	2208.631356	2631.294307	2704.099518	2832.452282	2826.417931	2878.764471	2036.948989	2509.737311	2716.275213	3009.916292	3027.285047	3029.346862	2539.649271	2910.595138	3019.068896	3600.616357	3592.798587	3327.732148	2080.193051	2487.181111	2692.924533	3549.099962	3392.123193	3396.527599	2341.99864	2579.785749	2793.230386	3135.42224
156	3252.971149	3050.994893	3030.004886	2407.173615	2552.907881	2826.154001	2905.326385	2850.871294	2927.608194	2624.858388	2687.111578	2739.91749	2821.977469	2897.320412	2925.677265	2591.422955	2734.939642	2929.499599	3502.231367	3239.227014	3112.002392	2592.653532	2745.133297	2706.603399	3087.982163	2822.483292	2829.288479	2136.70764	2513.079759	2609.741255	3514.867432	3029.35747	3035.424706	2279.898777	2659.054272	2784.743631	3653.976887	3022.890641	2862.77034	2191.411244	2891.615259	3046.064299	3376.90597	3123.890202	3141.179535	2456.884357	2727.497071	2670.355158	3626.752596
157	3223.684822	3432.323633	3317.129161	2204.444731	2457.011496	2703.771163	2670.283955	2688.584561	2776.207925	1993.853466	2308.541613	2478.811588	2545.567688	2706.629198	2896.999493	2337.618265	2664.333276	2770.237573	2899.333323	2930.859382	2975.959493	1925.931577	2400.674748	2639.373791	3200.787349	3138.646746	2949.639431	2120.162954	2431.414082	2565.124917	3036.541729	2968.973403	3051.340109	2194.107351	2525.646835	2649.537246	3153.984042	3014.617111	2918.553913	2130.587259	2497.274973	2518.192988	3752.378323	3217.337761	2999.545531	2631.74492	3115.533278	3152.150029	3473.63701
158	2838.523715	2991.956971	2895.180992	2230.830996	2373.322374	2479.579657	2994.687296	3248.42743	3301.35703	2256.046912	2500.833008	2505.005491	3396.772262	3165.777603	3137.077072	2377.769261	2626.939888	2831.609843	2544.538551	2727.98824	2735.711321	2254.290309	2729.902876	2887.576992	3049.439004	3100.80823	3067.262614	2289.37186	2691.089001	2785.89208	3291.654917	3110.331436	3145.495626	2390.549567	2659.974269	2815.164642	3151.618418	3298.119376	3132.135343	2851.960186	2990.696818	2998.816375	2781.784278	2988.259481	2869.865599	2251.030262	2894.97246	2760.44451	2564.126824
159	3147.267896	3046.159737	3318.797878	2485.890655	2769.164551	2692.829329	3072.199072	2956.805267	3029.069394	2111.7314	2647.409798	2839.676242	2477.486329	2738.96588	2754.606183	2245.830147	2763.034914	2749.166298	3170.614729	2974.777672	2787.897781	2395.36284	2689.865366	2837.447796	2854.727876	2885.226975	2957.055917	2376.675433	2585.236252	2627.609726	3196.307941	3024.99037	2965.623261	2490.66451	2731.038316	2769.550095	3773.753958	3472.117798	3381.72919	2603.694281	2948.834472	2817.740506	3138.478017	3239.72641	3064.307194	2362.947996	2728.294785	2850.083897	3591.220828
160	2416.65913	2877.716208	3166.896034	1931.744476	2307.791671	2470.657057	2926.669001	2879.589557	2737.324439	2177.951599	2383.545167	2556.113283	3080.713384	3054.506975	3026.125286	2308.734363	2631.998814	2770.122896	3557.390289	3043.267691	2885.028451	2223.674655	2704.032059	2841.127062	2722.058541	2894.61339	2951.335468	2538.014437	2875.331084	3008.915591	2918.24256	2949.506753	2882.567752	2192.108041	2512.424646	2655.007068	2631.25079	2933.1398	2773.19459	2647.286563	3030.779565	2815.259915	3169.979896	2940.578926	2816.712822	2829.141283	2735.221343	2761.852241	3914.45324
161	2839.620295	3139.191277	3018.290591	2533.966334	2921.958279	2968.964633	3775.182151	2863.66642	2713.800719	1954.316883	2338.272125	2465.476792	2878.20519	2957.441942	3046.066886	2445.555536	2625.835523	2890.81389	2672.376078	2829.850278	2905.450866	2339.994745	2752.034892	2968.757833	3370.897987	3064.197754	3024.251411	2201.065756	2504.982193	2658.843381	2978.477037	2928.462557	2920.19822	2399.304111	2639.788378	2699.998557	3229.051896	2761.980295	2842.965291	2754.884493	3114.203572	3067.184675	2644.175309	2753.46228	3032.292875	2674.878129	2785.903968	2856.755846	2902.510997
162	2815.715173	3026.956282	2922.080789	2181.859959	2351.46349	2650.172281	3335.593249	3029.26828	2939.988729	2309.880717	2823.151764	3061.060774	3325.404389	3437.166671	3270.776396	2285.723527	2498.682928	2623.81389	2982.178688	2980.990337	2890.896091	2198.274306	2659.018507	2833.928088	3165.029278	3047.570558	3070.52749	2460.680551	2668.299405	2759.283564	3328.629417	3148.418092	3105.805306	2116.073649	2520.910924	2739.915327	3748.54483	3222.69792	3083.329888	2121.159097	2465.364893	2648.850594	3589.23904	3552.333501	3542.562132	2711.274431	2908.228587	2941.630475	3474.42013
163	2580.077945	2859.364415	2844.359451	2044.626411	2531.076843	2755.370303	2578.38861	2897.94583	2959.821163	2589.715391	2803.713157	3040.563571	2974.71952	3196.222109	3060.662902	2702.578023	2916.635145	2917.477719	3193.637325	2973.265861	3005.075896	2333.281778	2664.027698	2697.466053	3080.902376	3120.094572	3025.538206	2182.56465	2611.834845	2734.148293	3064.992047	3188.829435	3130.374305	2346.390546	2604.768215	2748.798289	3481.806317	3171.844603	3096.20768	2447.012685	2818.516699	3251.587969	2861.915897	2913.507776	2726.48788	2519.256048	2583.791866	2726.507506	3285.558516
164	2843.084057	3117.330164	3061.935188	2597.39616	2897.182796	2760.068817	2792.826986	2776.673075	2716.472928	2167.857029	2443.717332	2749.974894	2642.965063	2674.814663	2746.021619	2427.193587	2824.37397	2835.900274	3041.096043	3137.640646	3181.426062	2919.66988	2962.23374	2815.146811	2869.134064	2904.685746	2909.268594	2290.640561	2721.864854	2819.725434	3199.572852	2995.596699	2947.888747	2148.507618	2594.374451	2677.600581	3252.966061	2979.669372	3022.980223	2122.511321	2525.014511	2569.19201	2834.311811	3054.333729	3059.201386	2542.424167	2876.852854	2896.260051	3012.703093
165	2880.632954	2774.26133	2902.970584	2218.964151	2454.061527	2611.446688	3159.962615	2977.862845	2985.823801	2249.508777	2702.40099	2709.612447	2811.38253	2872.026355	2941.922369	2372.05115	3051.609192	3020.432762	3279.308401	3218.171883	3146.983001	2152.023958	2604.572759	2604.488887	3028.150016	2953.187055	2986.485207	2071.145402	2427.123519	2562.658819	3212.831426	3041.113078	2958.499042	2228.720178	2521.230585	2685.81386	3518.279906	3307.199402	3027.96643	2703.357686	2960.129385	3013.28145	3489.962211	3569.254777	3570.230972	2937.607916	3200.122452	3021.885709	3603.031782
166	2409.113221	2821.539049	2952.054176	2432.501748	2851.027812	2782.147058	3399.493313	3753.971449	3689.502582	2310.826046	2594.143341	2697.64071	3403.865597	3279.004345	3106.69155	2028.095523	2501.775305	2764.468224	3256.877836	3083.345453	2958.518039	2395.830854	2516.047567	2685.968359	3284.779486	3176.406492	3084.263368	2286.47697	2546.639883	2762.01936	3048.330189	2891.172489	2864.099953	2303.295468	2763.298456	2854.09971	3060.099374	3143.946296	2901.652457	3010.038978	3056.559634	2960.478596	3211.249917	2906.860919	2897.868161	2479.874148	2548.630612	2771.269605	3337.66692
167	2950.289798	2968.355485	2994.441292	2097.93865	2717.891956	2785.107283	3240.073695	3142.685071	3223.497298	2117.779517	2676.975773	2709.033076	2733.084547	3065.345421	2977.581349	1955.081234	2450.669565	2646.367522	3049.903968	2787.852389	2821.401373	2079.301627	2395.893808	2481.146242	3189.28203	3182.347406	3067.247431	2360.83878	2560.809858	2739.986265	3020.592974	2947.616011	2935.751408	2266.725131	2614.668377	2648.598353	3500.147558	3129.972147	2769.159579	2115.554857	2617.302176	2768.781057	2860.865611	2778.960578	2907.091114	2440.783952	2713.781377	2751.677655	3084.97966
168	3698.163816	3232.273635	3123.669813	2621.639061	2580.596764	2660.141141	2771.324451	3060.071688	3022.13004	2371.064071	2828.047809	3007.381497	2793.267836	2756.989181	2792.828073	2346.523647	2694.741451	2643.416593	3500.9029	3286.368452	3161.259639	2572.837472	2880.351878	2766.569759	3085.206871	2901.399274	3042.515573	2104.054598	2390.700025	2534.872464	2875.48465	2853.281153	2806.575566	2326.024949	2665.630802	2777.241074	3002.488469	2910.537233	2902.682261	3055.005671	2583.299183	2800.527607	3196.221256	3202.881966	3105.760318	2803.040784	3080.520652	3047.51765	2925.874338
169	3652.864125	3186.515309	3011.526248	2360.351849	2557.26779	2557.986808	2690.178018	2900.556879	2930.824502	2299.963836	2591.453903	2561.623228	2597.280869	2723.784024	2735.822238	2112.480431	2456.034211	2716.664763	2735.405028	2882.08065	2997.033839	2337.231497	2500.629843	2669.836273	3327.91991	3197.08716	3096.6589	2218.167838	2538.687224	2691.814368	3405.586991	3306.158658	3195.87961	2334.546992	2578.240452	2696.787328	3022.277579	3107.132751	3136.689564	2310.832995	2735.158259	2828.056724	3208.821156	3126.40201	3152.31885	2349.492339	2708.683572	2758.940984	3507.562445
170	3048.365196	3312.402466	3309.783494	2066.290105	2613.538613	2586.706069	3343.226428	3501.311559	3258.640455	2250.398216	2838.121382	2877.063785	3812.642241	3316.762021	3154.955185	2565.886344	2692.994932	2760.365756	2897.815055	2793.445759	2832.883901	2234.209161	2514.103514	2604.975244	3186.735608	2979.887562	3006.086188	2195.412328	2444.265072	2586.596249	3300.477572	3136.054824	3137.819351	2454.453197	2654.302656	2691.720797	3543.47579	3102.975519	2885.186655	3050.138244	3223.460015	3343.441839	3349.849926	2922.661753	2915.360785	2309.833097	2631.873999	2703.417608	3471.617392
171	3571.078064	3293.8964	3007.873336	3159.444067	2632.415032	2636.820933	2459.672119	2794.425302	2903.73532	2118.067569	2419.763968	2624.096257	2894.680948	2856.103047	2886.660421	2568.649005	3013.715906	2973.369814	3403.796911	2812.205897	2863.102311	2306.822457	2507.504208	2532.701785	3074.729256	3014.207498	2990.690466	2253.650092	2701.791253	2801.512425	3308.880804	3244.490185	3145.440733	2259.656281	2628.703739	2770.164827	3184.799167	3230.684505	3172.4699	2600.962236	2899.465591	3068.626455	2973.001325	2881.62879	2974.656677	2492.008836	2748.648351	2763.156954	3439.889163
172	3053.541055	2580.355367	2727.175344	3077.43267	3521.669784	3524.375282	2868.22441	3033.300638	2859.898879	2181.985164	2468.85234	2475.866812	2846.91289	2808.809322	2923.724308	2187.126532	2635.32455	2754.694615	2761.410078	3059.340377	2986.0059	2076.010077	2568.615418	2716.660325	3272.866461	3020.617799	3109.124177	2262.476892	2565.66883	2661.245442	3071.779649	2933.092839	2907.42061	2315.775584	2833.716901	2916.279265	3653.52841	3479.097213	3291.913519	2505.18052	2993.170911	2902.758598	3182.244322	2933.182528	2812.253737	2390.092181	2700.402992	2731.673425	3434.296666
173	3143.19672	3136.008865	3272.418495	2709.311568	3140.125235	3158.649445	2952.075049	3123.450985	3013.984858	2771.999502	2938.473228	3102.13326	2633.941347	2864.02882	2904.912879	2253.414002	2714.692855	2572.74932	2959.3935	3022.1155	2957.932357	2554.997634	2737.070573	2816.060776	2861.444198	2933.62661	2990.676774	2338.603816	2690.90944	2879.020978	3081.383847	2927.364346	2887.922538	2314.012441	2561.694656	2664.200184	2938.664181	3160.920369	2980.169248	2839.293377	2841.476077	2960.162189	3785.907717	3641.849968	3339.70421	2303.007333	2625.494634	2557.455921	3321.684584
174	2391.274347	3006.733263	3172.145864	2997.418377	2792.707111	2971.157156	3456.195788	2964.665091	3005.185593	2351.857083	2741.862471	3085.397781	3311.433775	3247.695925	3072.057068	2351.965579	2502.6384	2525.968445	3202.004307	3154.436471	3195.574876	2026.610659	2435.37986	2514.35339	3219.943956	3019.944496	2973.062353	2620.146665	3005.694131	2937.6278	3306.874461	3168.505382	3153.719668	2069.512909	2405.207721	2561.339194	3256.68886	2716.815471	2604.465071	2150.057012	2458.191865	2604.774913	3148.712144	2951.233615	2920.277363	2592.686856	2731.489814	2936.819481	3007.812198
175	3019.058308	3086.640298	3057.641347	2405.772527	2650.171902	2718.050399	3454.447151	3199.614624	3241.438411	2898.500963	2919.73978	2867.575991	3161.844384	3008.208427	2971.850442	2283.088252	2636.650111	2689.77819	2922.566793	2888.466834	2795.512693	2206.919916	2758.896348	2928.323115	3301.669615	3128.624389	2894.837309	2259.329252	2708.076286	2870.380912	2926.95266	2937.29825	2832.972621	2226.738486	2547.505848	2712.805948	3279.815791	3134.319157	3109.353802	2676.000346	2981.017674	3013.152319	3592.146385	3059.831603	3069.128807	2813.112417	2506.872167	2538.286725	3083.113962
176	2512.796871	2585.627857	2657.152978	2175.768814	2308.366624	2360.749456	2903.774098	2750.699489	2707.107133	2950.231539	2851.599673	2847.313283	3186.86173	3121.757536	3079.358146	2528.857163	2854.598405	3112.498065	2873.87877	3043.070806	3093.396538	2225.864447	2742.74907	2929.665075	2787.913676	2633.524242	2741.244807	2747.434703	2901.088786	2852.764219	2834.576989	3062.679806	3049.993153	2234.14813	2641.560761	2739.989837	3210.773177	3233.773302	3338.193743	2876.724018	2698.87304	2805.843944	3472.378246	3009.145503	2924.681189	2259.630094	2582.639528	2571.884218	3492.300793
177	3092.744611	3125.5795	3018.597798	2694.40457	2824.449359	3012.509685	3878.196385	3415.339533	3409.087173	2388.398285	2699.433402	2977.046669	3343.49532	3239.93852	3106.105267	2282.299754	2742.906841	2835.911031	3250.581027	3221.431274	3124.210473	2301.46799	2596.538171	2708.771278	3253.467216	3079.044184	3054.441453	2306.512597	2520.154463	2651.843654	2783.977702	2861.39813	2905.642226	2301.354399	2707.629878	2789.759798	3318.020109	2857.056144	2968.138932	2233.01874	2478.747114	2701.932842	3707.346363	3467.453257	3296.629953	2378.991537	2790.668496	2914.375462	2742.914987
178	3525.961392	3288.053721	3098.95986	2629.328283	2925.06821	2933.11353	3343.873514	3056.713214	2999.39338	2668.239518	2876.611116	2900.825073	2912.474943	2807.566311	2806.442476	2555.706316	2936.505929	2895.270235	2712.55214	2644.955796	2770.599915	2406.591594	2749.924693	2784.004143	2945.97303	3145.358051	2991.841233	2404.583429	2631.148611	2853.023257	3276.330911	3115.943041	3080.176202	2363.518764	2632.732909	2686.309682	2915.983192	2890.346353	2750.898781	2445.919343	2581.620792	2773.592565	2932.263003	3036.168019	3027.893059	2816.757574	2632.074933	2784.530153	2819.884722
179	3249.557678	2642.582195	2860.474772	2142.140212	2828.854687	2879.604949	3157.344332	2973.314484	3244.169484	2366.038356	2740.643221	2747.093732	3160.933158	3155.112032	3146.177544	1825.666972	2439.423085	2552.782736	2927.407912	3093.648556	2980.392337	2365.9248	2468.444208	2695.663083	3335.433612	3081.01048	2967.00002	2145.525312	2521.220269	2641.341859	3000.5955	3100.176298	3061.510545	2454.607822	2663.732284	2715.736778	3380.352689	3097.908091	3039.818955	2135.767495	2931.794461	2972.992301	3149.124503	3149.940615	3125.099843	2670.046374	2996.303848	2929.096631	2855.969253
180	3198.608118	3385.294825	3418.474121	1935.804938	2244.479632	2549.615774	3295.173798	3139.035647	3165.086778	2104.199753	2527.670977	2597.045563	2914.201454	2807.227724	2791.273996	2425.37465	2598.763442	2709.458338	2446.298411	2749.635198	2911.215319	2271.030579	2660.240053	2758.179299	2877.472626	2990.503791	2923.560909	2301.857501	2689.560173	2811.415732	3079.569155	2902.569383	3020.150249	2026.74052	2523.508196	2638.517474	2638.134668	2756.309408	2929.893785	2881.653239	2609.912243	2758.041458	3744.220072	2986.182556	3066.208115	2369.910685	2797.104217	2913.721749	3781.049714
181	2904.675086	2636.723011	2734.777955	1810.106748	2393.602538	2478.836149	3335.174587	3051.256606	3087.241061	2671.318921	2919.863318	2791.908574	3363.505981	3728.308397	3496.568685	2321.885125	2589.516879	2584.591716	3625.580071	3292.088816	3362.168198	1852.966363	2372.88235	2577.760895	3310.936344	3043.815768	2997.119644	2142.988675	2535.963835	2632.225989	2860.740867	2918.69339	2962.444693	2514.499983	2843.099458	2903.005527	3445.220249	2834.55844	2896.741647	1866.188103	2365.086041	2510.109108	3275.585738	3048.81476	2956.067543	2524.229289	2641.19927	2635.741543	3489.01439
182	2742.946551	3114.151327	2816.308507	2806.077031	2948.133721	2878.705843	3652.335677	3209.328061	3078.463002	2637.272825	2772.289964	3026.037364	2946.895826	2837.745998	2971.20168	2026.145502	2558.849635	2669.593432	3067.200031	2861.092588	2913.935063	2206.194818	2575.512438	2527.935077	3128.046516	3010.435468	2945.69626	2354.968982	2707.768483	2808.479322	2934.108512	2922.423778	2871.906721	2550.576386	2890.738284	2942.698322	3467.648539	3136.212689	3066.068807	2194.379979	2741.636743	2870.771509	2930.829249	2995.684015	3082.104569	3060.779718	2802.653175	2750.314222	3132.650047
183	3130.019738	3106.571051	2941.745241	2368.08498	2570.446763	2743.495602	2665.393411	2551.539661	2694.669578	1903.900317	2314.986652	2366.495391	3028.241678	3088.941932	2927.184881	2788.70483	3027.260021	3176.510827	2953.649324	3000.805718	3054.707544	2154.030122	2459.505988	2652.70115	3217.963748	3149.786844	3127.684776	2300.154466	2459.9811	2629.393285	3152.193521	3002.63623	2945.155645	2457.821842	2763.796719	2862.497668	3551.339785	3142.434608	3067.422338	2765.627775	2895.386798	2987.394966	3457.43839	3334.858576	3224.107108	2745.382215	2695.068868	2712.89052	3402.408485
184	2671.342048	2661.874918	2773.893864	2491.866758	2655.679969	2951.408252	2633.298439	2793.285676	2850.931217	2237.680131	2843.427427	2969.380868	2847.615897	2957.888825	3031.203974	1772.167668	2239.50867	2466.435701	2999.87065	2808.698573	2991.287578	2169.936726	2632.4092	2733.835943	2903.282416	2921.182912	2903.820187	2497.653698	2800.676212	2862.052537	3313.660717	3178.236007	3086.564067	2186.471115	2586.578517	2687.657073	3368.571638	3334.955888	3268.71783	2601.749898	2845.995929	2843.87651	3749.539306	3349.126293	3133.738479	3006.597741	2983.971831	3074.804226	2987.638298
185	3498.262222	3242.946355	3208.71266	2612.898057	2826.350026	3014.001451	3042.363582	3104.913967	3078.919942	2455.931788	2903.803493	3029.110874	3191.975646	3020.905786	2916.150266	2130.217359	2707.236761	2790.334253	3041.720811	3191.821373	3032.844713	2211.198888	2593.688281	2517.105975	2998.252686	2887.651321	2817.346107	2535.225526	2844.505911	2778.53161	3108.930522	3113.520605	3056.616596	2407.066118	2719.751814	2719.232716	3500.208454	3093.791561	3175.236806	2540.543154	2495.446656	2901.966864	3099.194126	3113.799105	3003.586729	2111.088646	2445.819456	2590.048679	3084.864245
186	3074.813506	2646.518029	2988.846148	2924.300688	3183.892862	3006.218855	3071.144207	2955.495307	2854.962011	2456.59281	2603.386129	2698.691247	2628.099691	2491.532498	2533.720596	2343.512161	2679.544803	2709.065669	3170.923496	2914.70248	3025.750964	2898.991099	2858.672741	2840.442201	3246.160122	3205.628771	3067.803487	2345.076383	2725.605163	2859.420027	3123.627772	2946.332506	2887.952554	2419.332395	2700.588314	2836.421427	3345.051741	2737.260379	2791.983177	2322.863376	2838.247766	3100.628945	3661.182277	3396.544038	3267.464422	2224.525653	2764.003638	2926.749275	3322.43183
187	2369.557314	2669.353994	2839.852393	2516.614619	2905.333994	2739.446672	2973.522875	2997.664283	2947.764421	2478.988482	3103.902353	2833.900521	2643.250478	2855.282746	2982.370028	2200.860626	2511.490588	2766.530253	2779.753268	2610.08655	2724.431477	2063.002052	2445.055258	2755.552958	2984.76538	2920.016286	2929.00659	2393.168155	2857.37318	2922.616429	3085.010351	2970.69093	2854.834047	2119.100003	2561.061519	2664.015137	3700.344163	3536.842517	3323.485359	2246.045854	2452.400955	2849.21267	2889.115195	3117.538294	3105.960825	2058.004796	2556.080004	2654.174306	3329.165892
188	3097.917331	3108.604423	3098.778044	2674.857284	2886.030739	2995.651158	2851.532765	3232.633033	2986.298312	2341.019331	2451.05886	2543.164253	2944.538947	3145.423645	2854.545918	2243.840697	2664.429914	2888.958859	3146.914411	3148.545163	3171.304714	2424.028563	2671.320052	2710.272391	2997.719057	3040.843231	2968.120363	2181.309775	2561.952623	2649.357462	3340.2501	3172.616592	3083.793452	2322.931947	2662.557637	2790.934349	3027.410647	3136.040631	3194.803021	2847.774405	3024.559139	3021.852351	3223.255415	3335.871202	3265.454438	2847.232889	2906.602064	2883.988725	3238.450568
189	2920.113035	2842.127611	3197.549735	1864.221412	2239.18528	2353.700723	3081.538787	3050.736871	2882.170324	2429.301644	2792.95632	2808.73712	2897.584085	3123.280842	2899.25894	2204.690594	2554.075181	2746.363556	2846.496358	2932.833875	2926.443535	2106.290277	2390.35604	2644.264789	3189.167194	3000.29368	2903.718523	2393.618	2576.62342	2791.529753	2885.650222	2943.887784	2959.783953	2233.275136	2586.460229	2776.414384	3416.079689	3130.372264	2956.593042	2547.071816	3056.08141	3134.341797	3342.192192	3047.280373	3009.535929	2347.433752	2652.19894	2766.054664	3855.044901
190	2842.485784	2943.799921	3165.509583	2486.990292	2561.608444	2723.794824	3544.158634	3176.243443	3116.485775	1946.711632	2138.064762	2368.263131	3580.919158	3371.558247	3331.036242	2343.839279	2766.56822	2909.285392	3035.710355	3072.061583	3088.743802	2120.363261	2644.81473	2846.076448	2760.128697	2865.441654	3012.036407	2571.2165	2926.387339	2916.389079	3151.043414	3068.955796	3000.357321	2354.480445	2564.445204	2658.331506	3414.141701	3274.065643	3392.611678	2605.323513	2625.087271	2716.220504	3947.309612	3544.89404	3442.467886	2721.116526	3121.754356	3082.240466	3413.356639
191	2805.017235	2959.791553	2965.466025	1995.637543	2534.957397	2479.963023	2766.131525	2934.412897	2861.096293	1916.077812	2643.678781	2770.394236	3117.579364	3367.54083	3114.086182	2413.897305	2804.755677	2925.792926	2939.691213	3212.102434	3020.030057	2232.330519	2495.749237	2587.198155	3013.027425	2821.232627	2945.049802	2293.088518	2600.97232	2828.305074	3029.931011	2965.166404	2959.862804	2316.558842	2654.810482	2796.083967	3761.238046	3342.847125	3405.385062	2446.009502	2770.081626	2989.432789	2991.588915	2789.215942	2699.230932	2078.120234	2650.663574	2820.700765	3529.92948
192	3003.401066	2974.059698	2978.291341	2727.015845	2812.163761	2759.148372	3463.060922	3134.068585	3075.085392	2693.133144	2793.251761	2710.671092	3019.673143	2752.93705	2699.787304	2837.678031	2687.996544	2627.573567	3119.056418	3129.591532	2924.265172	2271.276966	2651.392468	2973.373128	3204.972994	3120.098264	3066.218442	2316.677393	2626.858804	2722.979769	3090.860181	3007.296066	2943.451153	2027.207585	2478.141507	2646.399656	3235.217299	2899.414604	2924.619184	3093.659833	3166.054596	3253.364061	3299.558056	2991.344006	2989.407798	2480.756187	2676.938887	2769.790774	3195.460489
193	2675.438043	2950.447157	2968.022471	3227.860418	3338.002662	3160.276101	2840.161883	2915.524183	2736.771965	2280.273407	2303.077874	2565.900797	2236.70144	2599.883617	2714.198838	2540.766056	2525.037809	2611.352747	2379.96377	2611.540882	2750.519585	2234.714629	2498.151768	2597.449034	3070.108023	3123.36455	2998.809195	2188.529849	2510.158519	2697.804909	3139.389718	3116.518117	3028.85952	2244.397883	2590.395756	2679.928939	3132.544279	3251.332386	3160.517822	2435.146779	2513.809512	2595.598937	3322.51972	3153.325218	3086.453825	2457.803911	2776.724514	2713.791055	4378.409046
194	2622.709196	2769.382665	2861.62354	2261.913726	2865.943787	3175.488281	2810.979793	2754.353222	2862.116616	2432.465972	2669.380406	2852.785533	2821.81587	2925.644415	2884.505078	2158.096641	2365.216353	2749.78076	3239.054713	2965.128883	2930.65516	2216.031555	2442.490749	2716.303852	2962.381372	2973.590143	3022.228182	2441.866819	2696.711142	2697.32221	2871.348078	2911.372509	2908.330871	2239.829286	2696.652073	2698.61097	3694.645764	3281.440604	3091.865535	2669.65665	2948.830714	3045.593044	2921.879146	2791.228974	3051.254227	2715.36622	2732.842572	2664.401637	4139.67066
195	3076.32627	3104.62139	3058.885086	3074.559456	3565.285226	3295.303928	2620.787571	2632.344966	2738.707101	2866.277162	3253.50724	3192.595649	3018.006694	3073.003602	2981.135178	2163.377866	2525.244116	2634.7355	2859.243786	2759.489589	2939.853367	2576.769439	2958.605858	2842.538168	2802.197329	2797.026338	2805.88122	2383.753516	2713.478053	2859.754627	3100.579218	2956.117313	2927.448097	2405.157888	2710.960334	2797.586765	3482.538831	3263.711038	3470.742331	2808.265245	2775.072581	2803.520478	2614.530414	2630.423972	2811.681766	2668.036308	2675.330956	2688.297976	3452.046286
196	2400.859053	2650.277668	2811.932191	1729.779624	2227.564363	2293.826442	3291.811286	3066.684625	3109.860401	1859.258657	2661.256803	2864.076925	2671.066502	2822.577801	2851.162344	2337.738246	2678.658548	2637.835048	2724.359713	3048.106736	2943.874392	2248.583981	2617.518186	2702.069684	3166.56299	3334.387017	3282.988691	2365.685413	2586.815332	2676.284252	3205.188812	2952.59759	2984.623174	2246.022095	2566.00238	2720.392511	3050.310086	2743.563651	2795.881437	2536.89548	2763.756632	2728.817441	3221.020823	3267.811923	3117.772543	2220.256138	2578.127112	2661.641486	3705.019671
197	2545.16623	2643.179558	2782.032274	2299.021021	2469.424948	2558.582575	2670.342182	2777.862499	2969.467779	2339.925944	2494.36081	2618.969814	3226.582319	3145.684844	3224.862441	2204.561544	2625.556598	2745.293785	2725.013143	2616.274917	2721.250558	2503.164478	2760.5781	3030.559012	2932.408673	3008.390761	2919.544134	2169.044775	2617.131576	2742.276139	2637.04637	2785.440756	2819.272689	2182.580079	2443.685404	2566.80204	3133.653141	3157.592139	3139.501311	2275.265256	2647.533284	2799.757158	3336.72665	3192.048806	3207.702366	2792.965432	2819.621337	2948.687276	3718.484651
198	2984.272906	2938.291263	2994.647818	1780.652089	2313.613121	2381.478886	2855.313304	2955.090942	2995.526198	2124.679778	2518.39615	2659.256673	3099.084537	3061.821818	2930.276639	2188.334356	2542.378608	2724.630214	3385.312338	3037.390547	2879.603862	2060.522393	2398.776778	2608.705255	3143.315928	3024.741239	2938.799683	2434.075181	2777.6581	2787.648712	3329.148811	2982.041104	2997.494338	2267.965912	2623.418346	2705.267354	3255.849979	2901.006755	2828.860825	2648.685394	2736.561454	2705.436714	3395.197286	3236.524082	3125.826898	2056.130899	2599.226411	2592.606656	3284.295503
199	2932.499012	3109.071154	3134.528212	2870.651107	3557.279507	3442.870015	2636.768154	2863.207774	2907.198725	2366.537059	2847.803231	2749.059303	2852.746266	3138.345494	3018.121657	2606.474225	2643.501374	2758.084764	3248.365933	2852.586528	3000.152504	2299.953357	2885.389297	2773.030025	2804.736895	2806.416654	2913.056703	2324.206211	2523.129937	2618.73505	2779.026764	2942.398079	3086.370659	2363.055623	2670.453937	2732.525504	3787.55441	3364.560839	3054.344644	2245.720514	2845.66883	2773.087038	3206.409593	3215.083376	3170.14692	2582.956798	2870.509808	2534.499379	3032.688101
200	3572.138897	3378.074018	3314.393739	1892.990307	2447.597389	2594.69848	3067.680098	3389.024397	3068.735205	2500.521633	2648.215402	2689.004786	3547.536559	3187.108886	3117.15135	1870.201817	2428.455271	2624.770961	3163.779336	3228.207168	3061.412712	2170.764539	2587.560622	2700.911776	3164.321961	3047.71743	3003.120422	2099.151194	2499.282015	2688.731339	3138.25209	3018.225323	3006.331897	2310.122921	2641.169909	2865.406747	3591.499266	3087.808024	3024.30008	2949.605627	3050.005213	3149.729384	3317.916174	2908.471656	2932.817975	2492.663949	2913.177991	2963.115142	3513.022567
201	2868.126132	2751.637991	2868.68329	2283.911722	2598.289877	2602.235503	3279.25709	2970.839234	2906.435289	2462.544079	2486.72248	2786.163654	3378.928854	3129.391915	2928.117883	2393.928983	2877.841904	2969.84634	3723.919241	3334.321325	3285.269594	2514.037817	2767.992871	2934.535052	2909.981102	3183.623076	3053.369414	2124.743625	2488.788962	2703.827912	3038.550432	2937.576987	2944.120629	2156.07692	2541.734749	2651.239388	2967.42018	2831.407636	2806.048953	2324.714223	2710.471923	2764.618731	2872.19578	3229.061189	3054.993753	2210.098099	2589.1228	2765.089646	4009.898237
202	3172.176731	3035.660169	3090.334691	3015.040421	3210.446629	2950.302863	2686.50596	2779.125526	2846.776806	2135.911098	2770.049853	2867.566703	2881.597849	2902.488163	2932.284964	2195.237329	2716.376184	2760.231433	2889.178698	2906.986013	2967.513235	2289.919731	2791.279929	2848.373809	3071.838893	2897.710296	2851.57578	2283.42891	2617.492978	2854.236594	3070.865231	3181.442961	3184.639247	2334.181375	2615.167902	2711.643278	3503.045492	3101.48103	2950.512833	2107.402208	2342.022405	2421.752538	3177.431435	3226.190766	3156.003524	2286.616077	2434.463971	2611.540553	3292.430387
203	2383.305312	2731.71801	2788.510188	2518.264545	2899.074719	2984.591136	3550.897937	3288.608991	3115.832494	2123.22581	2415.037946	2614.95992	2879.665544	2945.135791	2961.72688	2705.413994	2934.18727	2985.632073	2700.243503	2811.085611	2928.269666	2286.688464	2616.160116	2730.755584	2908.884996	2882.123087	2883.63718	2396.765729	2791.479876	2903.820611	2748.298667	2862.794869	2889.734323	2221.223389	2506.179087	2624.22874	3818.81923	3292.709448	3032.833646	2520.536312	3049.199853	3073.680095	2998.393058	2974.935727	2970.49446	2387.008659	2853.167147	2958.479641	3320.500596
204	3317.206995	3528.632373	3081.686921	2250.242204	2707.125177	2775.729202	2710.041716	3209.976277	3222.308276	2273.50729	2675.264041	2775.632175	3013.980759	2622.16352	2568.918919	2443.580489	2565.944435	2678.02301	3344.699534	3311.431609	3301.00657	2319.219191	2810.644361	2763.682235	2814.834232	2790.40653	2869.076763	2247.03936	2553.149516	2783.311978	3107.949275	3153.790537	3120.868063	2429.483889	2680.714056	2746.156323	3029.04799	3483.283141	3396.523747	2628.807773	2754.26413	2809.279621	2868.360035	3086.452902	2787.950882	2015.891575	2465.149585	2656.179035	3413.91021
205	3369.224802	3235.296272	3241.8915	2297.360485	2716.37113	2722.136799	2896.107472	2918.098277	3004.846677	2154.273272	2529.078639	2707.315563	3254.375316	3193.690262	3217.882233	2349.070751	2663.073601	2790.271756	2744.966749	3087.747829	3009.243723	2145.372206	2592.703168	2682.545843	2951.789951	2974.729839	2940.503888	2047.223843	2431.285431	2650.2311	2915.388838	3046.340297	2963.312543	2263.18786	2716.601451	2720.284373	3134.880956	3179.696036	3034.842835	2016.493075	2405.480195	2565.623189	3584.879407	3199.360484	3217.6981	2971.297589	3082.72414	3060.640993	3484.583161
206	3176.79154	3187.997873	3246.94894	2009.77876	2586.483227	2502.639949	2786.663522	2693.268886	2862.548143	2290.70171	2770.220057	2711.537298	2915.161594	2933.686218	2923.922277	2302.49789	2811.607039	3009.846077	2790.645414	2897.777429	2817.583717	2217.398897	2592.355415	2727.581812	3158.047425	3307.117103	3320.505445	2530.427125	2703.022514	2874.160245	3111.498648	3141.608697	3155.824493	2546.291405	2932.997201	2861.184157	3257.508002	2851.772977	2825.384485	2223.640014	2656.068347	2765.399769	2738.121678	2895.554934	2824.40472	2478.752387	2778.58436	2795.14668	3462.508776
207	3971.410441	3309.764293	3245.236512	2269.87035	2944.379286	3011.569249	2945.784017	3088.368897	2765.357341	2177.230607	2620.147952	2696.954775	3272.719658	3189.398334	2960.207011	2231.570023	2518.844367	2608.05296	2992.712322	2712.061635	2928.344444	1836.675568	2388.987949	2548.756253	2989.209263	3005.313905	2977.987924	2281.0108	2611.514231	2824.619094	2956.525547	3042.53591	3070.3864	2420.711126	2737.108956	2856.900465	3569.284296	3625.487557	3450.141778	2236.316002	2588.536693	2788.472423	3683.318972	3239.43847	3216.707298	2044.187913	2566.806254	2797.308925	3788.897318
208	2700.989471	2985.042374	2837.945302	2231.293785	2836.674915	3017.426926	2595.652745	2720.308018	2818.036498	2426.80878	2834.564742	2659.618378	2936.902592	2869.301725	2861.050313	2261.104046	2548.241379	2621.425319	2713.063919	2745.460803	2797.092973	2523.744386	2954.947906	2995.843586	3106.617987	2815.160737	2826.88001	2574.327091	2669.974602	2696.331346	3049.107863	3061.255719	2991.823521	2328.921106	2551.74974	2707.672609	3347.167234	3026.951926	3051.815283	2090.198824	2537.791026	2432.319821	3440.999388	3174.972462	3148.857708	2739.414908	2950.742255	2986.517111	2935.605596
209	2931.393024	3000.655424	3143.763704	2297.611988	2738.179367	2843.49694	3007.492878	3078.415196	3020.382824	2695.689884	3034.321944	2950.092707	2807.699484	2868.404109	2694.020371	2538.072967	2615.945243	2836.869421	2877.930946	2997.535804	3001.761342	2599.066026	2936.348219	2902.434006	3171.237786	3070.191415	3151.861313	2463.204001	2680.93581	2625.875058	2912.293422	2913.487619	2907.065474	2234.680767	2604.472453	2713.256941	3112.681754	3239.339031	3129.293896	1942.699237	2577.436449	2721.537415	3556.720315	2892.642351	2795.148644	2519.797041	2728.173529	2829.611505	3675.031979
210	2792.997593	2674.254908	2785.447023	2252.561666	2807.511885	2816.909019	3006.951581	2941.787993	2920.638526	2350.768403	2545.777284	2572.08503	2712.47516	2670.015545	2770.33143	2480.143495	2797.487395	2768.532584	3300.857272	2950.361375	2906.68671	2178.944623	2596.162349	2629.565861	2861.98142	2689.218424	2747.442615	2149.069691	2492.183676	2690.514413	2844.705603	2897.484482	2912.067095	2254.534283	2596.694695	2772.0183	3765.244536	3313.661294	3298.387999	3208.430866	3290.103997	2994.803039	3462.791856	3371.920478	3229.563789	2431.007298	2607.935622	2939.786533	3221.490596
211	3246.315078	2573.659965	2643.926926	2128.778796	2545.975726	2550.24146	2740.310726	2845.548917	2770.854647	2058.187166	2599.837025	2697.229918	3377.946819	3333.594877	3003.940567	2298.681148	2563.199778	2747.238834	2849.932305	3045.944319	2950.270366	1968.587195	2383.739018	2697.398282	2781.161696	3014.342527	2979.291295	2346.655673	2606.17176	2711.3138	3015.98517	3013.962	2971.605061	2350.200495	2801.88464	2841.675365	3563.076258	3109.676504	3070.150404	2423.119558	2363.634051	2561.58195	2947.684026	2890.854004	2897.038967	2409.36102	2717.079017	2834.056292	3065.376409
212	2859.088889	2673.304198	2824.886315	2587.482259	2763.959706	2749.500988	2970.912891	3228.113329	3305.646826	1929.815877	2469.424554	2628.045543	2603.379755	2775.673903	2657.555892	2956.336665	2896.329937	2967.852689	2865.883867	3011.496027	2951.612524	2600.462787	2839.561925	2991.864219	2988.95612	2956.594058	3017.158511	2227.207135	2563.873683	2714.567821	3037.55626	3031.492488	3017.235719	2175.804361	2540.549662	2751.454693	3991.59907	3247.479488	2964.67459	2435.155112	2754.194735	2760.115391	3065.337911	3194.940027	3132.297213	2603.869393	2679.647096	2806.395864	3234.460564
213	2810.287148	2848.91846	3003.242811	2717.851117	2757.479272	2838.001336	2798.829261	2875.603149	3025.0062	1871.052366	2364.058571	2618.473777	3371.808351	2982.672676	2917.879617	2470.017862	2817.350175	2900.449674	3231.682194	3060.4019	3168.304027	2310.871419	2726.02447	2666.843952	2737.643381	2874.123399	2869.261014	2302.646927	2592.252254	2800.921162	3096.584157	3023.158948	3037.126543	2336.143231	2552.745513	2699.265965	3148.850481	2885.977007	2960.859109	2495.663476	2864.504251	2972.074179	3079.828476	2990.323425	3121.176337	2482.5746	2601.851958	2819.093535	3343.973108
214	3175.678743	2806.96411	2711.023805	2093.427885	2157.905633	2446.131015	2801.796756	3080.401582	2980.9787	2521.411345	2846.811375	2987.422273	2639.797348	2765.182058	2934.205231	2200.958231	2767.450251	2789.484333	3061.108261	2812.739512	2878.746753	2114.578695	2502.929427	2734.854481	3290.628179	3212.128858	3045.751244	2156.216685	2488.801532	2586.597725	2944.362295	2811.77887	2824.232164	2362.469638	2751.296277	2810.691778	3001.079726	3377.729222	3253.231719	2952.728094	3252.368086	3128.775571	3114.729236	2902.337525	2862.04845	2485.613641	2856.260503	2653.097136	3253.59621
215	3587.659272	3218.251286	3020.597509	2681.681949	2653.934032	2621.324037	2977.072707	3049.407767	3054.874784	2590.219538	2766.009877	2748.12796	3424.206016	3205.637916	2955.65317	2518.209112	2862.407368	2841.685692	3040.790552	2961.265604	2875.632414	2787.613515	2997.112598	2954.763041	2669.109549	2766.714326	2895.88254	2497.573539	2860.633648	2819.951001	3037.45266	2960.473451	2989.633131	2551.79941	2831.560159	2888.188187	2906.100926	2750.715373	2785.033506	2937.400531	2582.700401	2857.143946	3141.570067	2927.909929	2941.208189	2344.713422	2753.241952	2757.657033	3280.79694
216	2931.771946	2668.445496	2634.028426	2018.285635	2425.716141	2528.173288	2669.181669	2728.893157	2894.346196	2069.654115	2493.167876	2519.216204	2439.242603	2532.390888	2681.054459	2316.046054	2788.172472	2963.061338	2895.543575	2814.032272	2893.474771	2131.241481	2533.275904	2698.958924	3098.93744	2941.52092	3052.02698	2564.466345	2654.647261	2685.761293	2950.749064	2939.390658	2941.525002	2435.915793	2664.566934	2680.539217	3351.498132	3199.459252	2983.54245	2053.115643	2687.937381	2809.953409	3249.219994	2992.558395	3105.483035	2151.484552	2612.530525	2729.828918	3161.343194
217	3496.232585	3194.588999	3290.551537	2534.329802	2635.163301	2771.185916	3743.855509	2980.660742	2996.179002	1908.964622	2368.066893	2570.651891	2975.926702	2916.751683	2947.290282	2404.400537	2795.057781	2854.34422	2800.338281	2619.034879	2639.552458	2284.05512	2617.564257	2825.539979	3263.106349	3046.334698	2909.423109	2571.194206	2899.003318	3043.095954	3018.388566	2977.616891	2987.868983	2249.526897	2654.734334	2679.80516	4890.179173	3660.448152	3467.112417	2679.551747	2719.595517	2712.060458	3190.6973	3285.336943	3061.425809	2425.828405	2764.168074	2991.938738	3531.19041
218	2885.926477	3060.89658	2843.235982	2388.765356	2976.81196	3184.461277	3224.430409	3321.336503	3265.846471	2058.872592	2612.852761	2647.403149	2578.493694	2798.071912	3004.210012	2345.395502	2774.80199	2926.46811	2606.437528	2850.942055	2880.937922	2197.946505	2595.345212	2720.113624	3323.972124	3056.097158	3010.996424	2109.143926	2657.288333	2653.725258	3195.963903	3008.093458	2982.521317	2290.665498	2777.980832	2758.681988	3298.607066	3526.013657	3341.961682	2949.79886	3188.543356	3091.160945	3222.475966	3054.162472	2995.580023	2533.816618	2811.227069	2794.241234	3373.908711
219	2555.58646	2903.068473	2968.918396	2131.001934	2822.615778	2828.741415	2615.836156	2744.489365	2889.855722	2213.897196	2511.663944	2729.413495	2967.721773	3037.916846	2956.180512	2692.02847	2960.681527	2878.823687	3016.925723	3051.564965	3092.803843	2141.491091	2593.967788	2746.864249	3058.073311	3106.433353	3091.657247	2305.539062	2822.867386	2862.672854	2965.927264	2993.570514	3036.162113	2310.897166	2627.554775	2749.150987	3663.793488	3011.974976	3189.420618	2105.889954	2270.027831	2375.005813	2985.110975	3230.653847	3167.746002	2313.264361	2783.538798	2859.571006	2772.915157
220	4282.600586	3347.123757	3131.535073	2099.875249	2705.375166	2629.319095	3734.540237	3379.712017	3335.128237	2135.283806	2654.865421	2738.185886	3199.806526	3106.176061	3291.513315	2211.763751	2517.600136	2640.817272	2922.838994	3045.135528	3021.194704	2555.822884	2855.656438	2862.349748	2995.243281	2958.658818	2933.099159	2103.752477	2473.531657	2625.884976	3008.698433	2960.524424	2922.416223	2170.268675	2665.193997	2785.068911	3079.037219	3012.041844	3133.060588	2867.646485	3093.176384	2945.68867	4207.84724	3351.395929	2900.318356	2307.034046	2487.573126	2567.129093	3491.610224
221	3467.792642	3032.984229	2809.771521	1952.525943	2411.632917	2729.92357	2296.289297	2453.501373	2554.649654	2812.661331	2889.674915	2996.240111	3162.360112	3021.814968	3018.233484	2497.237281	2712.374792	2668.266006	3005.778149	2970.892445	2861.041061	2634.816866	2901.349795	2841.583659	3135.113749	3162.599332	3123.68895	2141.701549	2526.992135	2801.225515	3270.860036	3072.310074	2984.039574	2335.995684	2686.994273	2715.324859	3170.310647	3076.11313	3105.74075	2852.46747	2920.690342	2881.548741	3272.930347	3090.328856	2897.36251	2087.521812	2482.418274	2643.376357	3776.179674
222	3266.529501	3258.108304	3190.914662	2211.369867	2518.880256	2636.310703	3131.430341	3058.352321	3053.706338	2421.851963	3096.441307	3220.289881	3320.009702	3042.836725	2958.205543	1983.020809	2482.032771	2731.735764	3168.865448	2947.196982	2990.845637	2250.46627	2693.242548	2663.218122	3344.055338	3058.97501	2877.537792	2194.541341	2603.020621	2705.913398	3027.403646	3019.835723	2899.39258	2305.875054	2654.52409	2734.302512	3875.581097	3427.30917	3404.919727	2482.144217	2834.681563	2955.294699	3298.464635	2910.738872	2866.366747	2531.248499	2746.389042	2868.268296	3709.165152
223	2944.983017	3189.079787	2849.162263	2616.423434	2879.479113	3107.456139	2858.387451	2895.3815	3054.141961	2421.87744	2396.079595	2564.843633	3037.454227	2811.192014	2970.916036	2606.456494	2703.615373	2775.633113	2852.715018	2829.356066	2880.334313	2249.270254	2540.555959	2700.100046	2852.508601	3108.723888	3011.137435	2319.710979	2614.957183	2703.637338	3145.397705	3193.688107	3203.869494	2755.360959	2831.318723	2926.963435	3258.33872	2912.238727	2888.369295	2738.066569	3393.768465	3435.891327	2641.528043	2780.917738	2860.623484	2482.668152	2929.372728	2909.434049	3699.523907
224	4136.541769	3392.683248	3160.486831	2611.671797	2786.192192	2866.740725	2882.941903	2734.50788	2752.050703	1860.615309	2419.232763	2667.076161	2827.726555	2740.702227	2845.483397	2393.106885	2745.022787	2698.471079	2797.426452	2692.726661	2791.151619	2426.502569	2610.1408	2757.387567	2813.496538	2967.076729	2920.603699	2421.641737	2528.11259	2700.571096	3149.41541	3063.077748	3001.427591	2313.763978	2761.643216	2778.586755	3063.299081	3029.023797	2895.790983	2136.411932	2501.200615	2591.935131	2527.38601	2687.071861	2780.408657	2120.68041	2661.785895	2749.48637	3524.155277
225	2882.276145	2834.598994	3082.827332	2529.078965	2784.030438	2824.999714	2820.300232	3018.450481	2879.905666	2573.228453	2348.770847	2525.261686	2513.754743	2761.735691	2778.692949	2307.774541	2553.092306	2758.104035	3678.511185	3261.755873	3197.672457	2147.440181	2505.485161	2564.885672	3252.686651	3233.740239	3229.158401	2121.070928	2579.076361	2749.11746	3345.732229	2963.254673	2884.793963	2361.330834	2604.691079	2685.496166	3568.475149	3101.653812	3021.745914	2464.396723	2619.58101	2593.933971	2391.686709	2834.938145	2841.843502	2233.81074	2813.998454	2866.143252	3410.602972
226	3470.627222	2923.662091	2902.091779	2589.73212	2776.261634	2744.511166	2853.630406	2805.631338	2774.731338	2716.995652	2807.326791	2850.885109	3178.925655	3234.776077	3119.313334	2435.756503	2660.491035	2738.192295	3094.777976	3219.308454	3193.859895	2529.381949	2868.232218	2976.276037	2938.48737	2810.042498	2923.345302	2144.511693	2630.008552	2747.961367	3167.223962	3093.447138	3059.317293	2107.757121	2492.078346	2648.892365	2672.243713	2991.059769	3058.875363	2019.855157	2496.005458	2610.092798	3549.702533	3146.219926	3109.275987	2359.730505	2451.486466	2779.159493	3839.44208
227	3305.890688	2736.125357	2876.664697	2083.684079	2558.438462	2774.1261	2704.840499	2825.322232	2624.415112	2004.296083	2463.204022	2480.915392	2127.288856	2482.43386	2495.865172	2164.645773	2720.63921	2745.189683	3132.921258	2718.448625	2772.393913	2368.881736	2598.097275	2664.672438	2972.905698	2810.571967	2851.714756	2243.123107	2564.232425	2796.242077	3155.448615	3110.066214	3074.267245	2253.301922	2596.221258	2701.851927	3685.881521	3248.503215	3179.103921	2323.408417	2419.224884	2631.252026	2707.17377	3154.551579	3013.742174	2193.595417	2517.861217	2729.57709	3268.46253
228	2934.115284	3149.645679	2885.806129	2090.082462	2305.13342	2623.779058	3221.211924	3076.45554	2998.286154	1997.984598	2397.629074	2446.782431	2863.928232	2857.436334	2775.191614	2122.759976	2459.570253	2788.486299	2825.074179	2619.616732	2656.336642	2390.49966	2663.200798	2704.708023	3325.991912	2902.721377	2881.37109	2281.462188	2697.829762	2821.45466	3025.845339	2956.518228	2943.876811	2280.695696	2684.227328	2761.957726	2532.710158	2603.349887	2621.003615	2033.941913	2465.324246	2645.88894	3463.9275	3338.639171	3278.980078	2494.013817	3001.747196	3123.787794	3372.394396
229	2842.669574	2729.602758	2638.141099	2544.91609	2960.765021	3023.140176	2990.007023	2821.767572	3060.023533	2796.257693	2722.125111	2837.863616	3321.906687	3118.838187	3005.90711	2011.208978	2428.519947	2584.871888	2616.423912	2828.181897	2857.252186	2065.483723	2402.563233	2545.262597	3022.399728	2762.661061	2904.158106	2258.373299	2537.860693	2609.73414	3086.855921	2901.314956	2928.137896	2259.032479	2628.152568	2679.900738	3495.085534	3609.516962	3604.076362	2373.839514	2656.702385	2822.71178	2877.079434	2915.497846	3042.209305	2483.823115	3113.848639	3128.023122	3463.099099
230	2976.059784	3229.562989	3000.592507	2116.612137	2582.425735	2654.891499	3199.518177	2986.566444	2985.801607	3213.275146	3141.82644	2986.263592	3137.05744	2996.7987	3231.719078	1785.451734	2224.557475	2399.996987	2922.009894	2951.073214	2807.146735	2201.468827	2784.422888	2861.54949	3618.752603	3562.316741	3407.469317	2180.835634	2649.755733	2757.865268	3219.345458	3021.748103	3057.146866	2455.172934	2657.965184	2689.91499	2836.19269	2373.913578	2511.310835	2507.602849	2757.359967	2912.207448	3038.715851	2758.061604	2743.933286	2230.285562	2746.176608	2858.597502	3471.096894
231	3007.891079	3252.850978	3073.996393	2109.311676	2298.249535	2415.610326	2519.746933	2679.68827	2706.505512	2656.639858	3005.259274	3224.401647	3130.706879	3166.437254	2947.480451	2428.428239	2724.727612	2783.401313	2866.17303	2873.41754	2860.120804	2099.149706	2562.426392	2810.199159	2801.355703	2783.557522	2740.056683	2577.438786	2867.1298	2869.484531	3291.679307	3085.477048	3101.208923	2271.658803	2704.240991	2866.607818	2898.63286	2801.561352	2878.802485	2649.904793	2941.640534	2849.247801	3343.293574	3156.15215	3036.761159	2425.489725	2709.71903	2750.256505	3129.714926
232	2984.489357	2694.765704	2820.343629	2260.953298	2586.653715	2778.21632	3094.293798	2973.265482	2936.800065	2574.760209	2814.924948	2851.445964	3095.583826	2802.36831	2871.752742	2612.26725	2875.74361	2774.961033	3504.126286	3138.259235	3141.56468	1966.372866	2461.705096	2520.57264	2875.077576	2969.338078	3033.698884	2350.056761	2675.238484	2856.589092	3220.006666	3074.291469	3041.009597	2477.31671	2720.509195	2876.704052	3310.263104	2935.53829	2823.562877	2757.560865	2658.096448	2670.738366	4146.171459	3491.467643	3493.463477	2068.610692	2468.170305	2493.818636	3109.115703
233	2616.694263	2569.785308	2687.594595	2224.476353	3008.469674	3016.336223	3112.200098	3028.545228	3008.756281	2490.129321	2898.507821	3144.454461	2912.733812	2878.557173	2950.701019	2167.324371	2515.767544	2861.139898	2747.252906	2758.252984	2770.037946	2356.617117	2623.486825	2766.003844	3153.035806	3049.36753	2908.293916	2440.93654	2704.230279	2814.266344	3043.555327	2992.743562	2953.752652	2310.128126	2663.142702	2720.4889	2507.73386	2447.444201	2522.020027	2863.348212	2923.92414	2907.057727	3250.256812	3290.663541	3275.526113	2660.012158	3209.734766	3049.559521	3211.51732
234	2887.103337	2768.98519	2857.404243	2697.442673	3079.590922	3074.981448	3037.367129	2979.248364	2996.525146	2518.597166	2573.164701	2642.811916	2881.774572	2984.878946	3036.315741	2188.172945	2452.822997	2718.923501	3309.83228	3115.02254	3183.555345	2129.291057	2426.927424	2589.506355	3247.191556	3104.608775	3183.33754	2207.563928	2495.401367	2684.428173	2784.847729	3024.207906	2941.051847	2503.694349	2651.493782	2774.111971	3064.516334	3013.918261	2894.40155	2049.328472	2520.720156	2697.924126	3773.052724	3421.07454	3209.796454	2418.0797	2831.260705	2779.093299	2926.096694
235	2633.427004	2709.01732	2825.295074	2306.308887	2645.356563	2717.694896	3461.716759	3421.627716	3281.446741	2366.607333	2745.646106	2668.338388	2763.906985	2855.6501	2929.488591	2217.712573	2460.379447	2648.155162	2617.70427	2773.58502	3005.569329	2489.640484	2576.591598	2720.132388	2920.26202	3079.219635	2981.078016	2489.150792	2732.012537	2875.808671	3232.843	3102.334801	3029.00402	2258.562128	2537.974442	2686.6061	3562.097428	3097.330115	3150.34319	2119.93	2760.548765	2877.669696	2994.715599	3220.217148	3088.231205	2446.493443	2559.402187	2736.753869	3286.187636
236	3176.746912	3434.267184	3353.087308	1730.25812	2118.600739	2217.131173	3488.00855	3186.414666	3310.863488	2527.150966	2580.245969	2771.547196	3071.637013	3082.93418	3137.319723	2447.533136	2871.572356	2809.053184	2677.501964	2792.408438	2840.462184	2622.991379	2856.06299	2754.884063	3162.655671	3016.954995	2904.130351	2248.85657	2569.63388	2558.984225	2978.07954	2992.604695	2957.152705	2361.01371	2563.319054	2714.586903	3209.740223	3048.998752	3143.203053	2287.142042	2649.191888	2986.059467	3251.949882	3496.766964	3078.253677	2602.250674	2900.369973	3063.89763	3258.345805
237	3356.475665	3127.021216	3122.757474	1955.441053	2397.392506	2684.499392	2722.49517	2899.028422	3006.15086	2019.02822	2617.125353	2623.876975	2984.649337	2895.731075	2897.084017	2483.941111	2760.503565	2768.204121	3192.602831	3120.643798	2994.55896	2046.650391	2614.972151	2748.808053	2771.324868	2821.908283	2818.55881	2268.678829	2578.486199	2742.340143	3372.521868	3115.47073	2973.480056	2219.932948	2662.13876	2662.950765	4150.542423	3492.858355	3315.426457	2665.819586	2927.397478	2844.224058	3254.904583	3182.494881	3084.914758	2581.981225	2772.585957	2768.002362	2936.001129
238	3027.882488	3274.137582	3270.667486	1863.37592	2384.669348	2644.262263	3285.688336	2838.49292	3071.174513	2075.262561	2712.763404	2933.40381	3461.974907	3108.143902	3099.353085	2292.921038	2591.886754	2639.460775	2953.959813	2964.428657	2963.720173	2224.354924	2641.152469	2761.820894	3184.411104	3064.591339	3127.51629	2025.825829	2478.226842	2659.413015	3062.144213	2960.619121	3052.740819	2597.05774	2651.577429	2714.971853	3486.541079	3502.33547	3260.22368	2806.838144	2786.512001	2903.177328	3334.090869	3086.70291	2726.152611	2652.885978	3022.424163	2904.100863	3157.226551
239	3206.801165	3429.512416	3352.531149	1895.387862	2529.128099	2610.95157	2929.054488	3083.320783	2955.379953	2155.381043	2609.388262	2801.09859	3003.154688	2994.011554	2894.224566	2759.465156	3080.705115	2830.269493	2884.127309	2842.707109	2843.646641	2068.218096	2547.551438	2681.913013	2878.997137	2734.903796	2791.306469	2205.613457	2648.300859	2804.98274	2809.44554	2900.396493	2839.035694	2058.184928	2538.182937	2699.629267	2869.635184	2825.983314	3013.712183	2402.279166	2648.255807	2807.934205	3498.214688	3492.522116	3208.861419	2566.921065	2746.922436	2982.156833	3463.255249
240	2725.344981	3037.285642	2862.470302	2784.750768	3038.362731	3193.845628	3598.994205	3176.043771	3176.521482	2060.596849	2339.831246	2482.986025	3155.654215	3027.395032	3139.546332	2311.223799	2421.760003	2616.214367	3087.626962	2978.199113	2976.788292	2245.615081	2608.262852	2831.400916	2998.753739	3149.327691	2959.376712	2311.012084	2637.203714	2861.415817	3180.174446	3023.588599	2943.767484	2189.123736	2531.738257	2700.754899	2817.259131	2626.120372	2692.619565	2463.436524	2473.400544	2627.271305	2576.121607	2785.292859	2885.736529	2467.387263	2804.407936	2847.439923	3516.888781
241	2760.07241	2875.92197	3142.027117	2173.707127	2738.760814	2717.611814	3224.912877	2990.404764	2898.435916	2151.189498	2308.276809	2458.912398	3267.644479	3059.209645	3095.886704	2199.81996	2604.899523	2588.177968	3079.582005	3074.395249	3050.012481	2508.54158	2687.509796	2676.834812	3033.653422	2893.142497	2947.311837	2532.811004	2839.616698	2966.428853	3203.378543	3056.43173	3006.457791	2331.317542	2682.300207	2835.073237	3143.575857	2733.763353	2727.045672	2492.475028	2932.358799	3010.869906	2775.50321	2810.090908	2912.789408	1994.210981	2548.600443	2626.535077	2796.696325
242	2664.778813	2917.254726	2823.670507	1770.278065	2349.813053	2609.883909	3609.514426	2915.692035	2802.462413	2000.053106	2401.481827	2608.5119	3201.489387	2829.837908	2902.721524	1973.354779	2513.213938	2680.73908	3223.645787	2854.929019	2770.330195	2263.544167	2447.000345	2688.00408	2856.188117	2825.849807	2878.458985	2263.587545	2532.215333	2659.688613	3005.004368	3012.247847	2987.351062	2193.11591	2556.737546	2657.277264	2888.942429	2991.176776	2927.198573	2271.896694	2770.909222	2955.444309	2924.944359	3032.921492	3130.723781	2609.532496	2556.826014	2650.125688	2731.99735
243	3185.370039	3187.233021	3113.880461	1841.380574	2073.678833	2465.186312	3114.217803	3140.697111	3102.013425	2661.960358	3184.683549	3227.440737	2800.848138	2965.956303	3040.690996	1884.355411	2338.690201	2608.924419	3218.294217	2862.911924	2959.002995	2378.147743	2680.226236	2918.241555	2990.712095	3025.315607	3056.599999	2380.556973	2638.132132	2761.866616	3070.040895	2970.198233	3020.731098	2310.801217	2651.22598	2773.826773	2930.864701	3025.853087	2978.01976	2390.461278	2938.04882	2881.33146	2684.515566	2926.307098	2874.079533	2475.37457	2751.362977	2853.847231	3164.815086
244	2709.841968	2737.819826	2836.760808	2452.241107	2519.706268	2536.495425	3388.877009	3252.016505	3247.389859	2657.961433	2678.965367	2573.738821	2923.300243	2983.182276	2832.507747	2137.554185	2534.689249	2704.456775	2866.662839	2914.366557	3049.746482	2058.817549	2527.323269	2742.796284	3097.270442	3073.528246	3018.103672	2509.077139	2742.607311	2776.769952	3118.779829	3092.142051	3020.504788	2291.425044	2691.251069	2763.027943	3679.718354	3554.191766	3164.573328	2385.506791	2801.092938	2809.502709	3921.823066	3584.263854	3321.464129	2135.392044	2811.293566	2756.406404	3375.717543
245	2740.54605	2827.28878	2676.294628	2328.43043	2620.267326	2849.389787	3034.950785	2983.01531	2987.355674	2730.111843	2829.259301	2941.837163	3213.758948	3049.223	2954.514022	2337.243145	2694.685829	2771.435063	3319.361156	3270.094188	3158.599331	2272.801242	2713.915689	2733.488536	2821.968194	2859.02117	2942.75518	2367.36608	2706.03293	2750.761093	2987.210226	2890.744738	2910.473564	2250.208814	2621.803969	2695.643875	3067.115883	3215.839255	3036.50706	2573.586086	2863.62147	2921.656992	4201.912745	3468.075397	3318.436633	3153.397508	2849.479626	2992.965901	3216.549973
246	2730.962985	2643.285672	2524.025228	2333.762635	2698.713262	2999.150043	2919.230034	2846.662689	3017.040934	2688.197208	2793.963052	2963.463541	2801.721052	3198.648377	3118.238258	2020.332099	2384.654119	2595.737384	3283.469447	3393.359909	3176.947345	2227.701931	2544.48232	2664.424176	2891.195375	2892.201355	2869.910912	2097.553401	2482.346013	2588.833486	3352.938254	3176.170536	3170.113265	2211.582759	2585.143973	2673.078748	3783.212251	3391.031077	3444.805599	2314.275284	3025.06067	3173.165963	3037.444998	3026.866687	2855.4073	2429.427286	2645.193717	2825.500202	3464.876034
247	3079.852259	2803.674952	2993.434892	2406.667862	2916.16864	2862.301748	2824.494401	2914.878614	2928.747985	2535.217731	2828.101227	2980.174833	2608.999761	2683.626707	2737.930263	2443.984037	2515.073675	2678.004118	3458.791349	3243.469178	3234.676218	2582.587217	2721.265006	2788.787502	3336.092453	3163.346217	3159.28406	2501.28715	2586.617336	2610.286948	2756.311332	2901.776555	2934.843473	2255.918411	2535.232019	2683.411495	3221.01341	2941.285949	3028.543575	2212.104437	2448.667945	2600.147642	2763.182211	3238.944202	3024.637404	3121.088502	2894.43957	2905.312298	3352.737343
248	2726.702928	2666.004262	2659.718433	1844.666904	2351.117196	2501.793632	3818.07412	3242.533639	2915.306617	2670.080739	2836.265715	2790.952598	4191.687307	3756.976828	3315.997543	2054.053208	2198.063955	2401.370964	2825.377556	3062.240033	2942.449143	2368.139334	2690.602442	2803.96636	2989.885088	2898.801321	2962.022657	2037.359027	2369.543958	2457.962548	3094.049098	3128.314807	3082.68751	2265.0312	2536.721795	2751.737108	3236.981066	3057.197546	3056.035529	2462.444628	2610.95985	2854.712432	2977.665367	3043.859005	3090.036747	2266.793493	2608.50991	2702.246563	3069.791794
249	2831.033575	2736.99628	2860.728563	2167.76391	2682.27559	2659.040223	3417.293679	3072.158855	3098.71366	2705.191353	2886.018846	2972.855855	3531.961454	3547.843698	3299.586628	2011.775024	2654.878186	2760.577684	2914.120801	2899.798285	2854.104964	2441.218968	2782.323454	2824.946585	3134.021733	3085.119412	3191.925957	2628.092966	2894.726651	3045.639915	3102.991037	2920.597437	2924.76671	2358.096586	2703.856651	2790.50319	3008.100736	3092.143515	2861.568211	2146.995823	2508.833875	2768.098346	2785.158767	3001.788414	2974.390333	2540.119366	2851.890967	2996.204145	3091.107252
250	2550.197053	2402.468323	2485.333003	2221.17844	2545.598099	2763.803618	3147.264312	3207.77066	3051.000616	2125.947354	2448.186318	2666.026299	3147.95088	3163.559575	3090.199854	2764.852299	2836.178086	2955.340904	2513.390502	2841.743815	3016.543583	2386.569519	2509.055554	2581.877014	2917.134821	2895.334426	2885.103406	2204.142458	2538.112075	2691.971814	2922.715476	2920.844676	2995.836659	2324.418487	2618.493601	2750.45834	3340.046204	3514.871477	3340.513649	1933.966342	2446.503372	2523.481221	2529.168034	2621.782069	2824.743317	2126.861948	2556.434255	2808.554111	3284.247418
251	3120.594119	2951.978742	3175.706392	2634.268043	3063.280396	2938.868145	3901.520248	3106.342316	3068.95643	3264.588223	2900.020816	2792.901252	2709.383474	2903.60983	2959.801323	2680.372474	3062.94532	3054.370919	2987.948119	2920.385823	2947.950151	1946.657452	2575.187729	2686.883931	2705.421562	2810.397194	2787.406565	2120.871346	2510.812497	2715.813054	2869.387041	2840.911098	2814.34299	2210.614249	2690.720719	2797.490881	3427.895854	3143.961273	3031.91144	2554.82008	2522.807335	2555.466656	2750.55027	2971.231067	2863.019461	2079.837338	2145.129567	2365.850551	3254.473882
252	2253.737568	2609.153623	2545.145648	2756.806024	3167.353954	3418.960865	3176.800653	2962.94427	3052.884891	2030.588016	2647.48764	2703.646606	2811.739198	2903.324741	2794.505237	2220.554645	2479.284204	2607.155864	2519.882119	2665.793537	2669.862754	2092.784321	2317.764514	2517.488234	2931.504983	3054.280213	2926.323242	2100.225396	2729.924074	2786.002302	3211.170644	3137.585254	3114.486249	2214.640131	2665.201444	2760.661652	2951.893414	2947.275243	2823.91822	2058.841835	2571.496948	2641.064931	3502.931605	2783.700908	2670.175595	2070.872048	2326.872318	2480.32852	3292.49928
253	2854.869339	2685.344545	2761.539194	2389.134678	2761.144809	2873.991903	2740.449371	2862.240577	2806.579821	2242.07884	2567.563915	2707.487301	2473.52181	2582.446167	2615.16357	2621.492834	2705.78605	2820.993775	3072.009423	2847.801798	2913.546633	2359.173873	2534.315937	2692.438687	3359.883686	3162.648431	3043.353611	2092.700886	2567.597862	2611.258037	3091.449973	3005.145022	2964.065911	2297.448983	2622.029695	2754.259965	2527.710048	2626.89588	2705.168713	2380.611004	2857.053068	2942.049529	3170.895489	3168.383943	3033.624381	2555.561171	3132.674595	3091.412743	3437.502252
254	3117.27276	3073.692529	3120.93873	2346.196203	2592.465146	2614.769802	2761.276752	3083.80938	3137.213497	2301.719337	2729.846943	2874.746317	2825.107879	2658.597354	2672.911188	2312.753098	2368.256625	2483.366411	3264.369374	3243.24008	3092.540404	2209.930393	2581.301769	2699.112661	3147.267675	3127.910881	3025.443713	2078.180999	2586.242112	2779.518758	2995.905162	2932.863357	2947.898226	2178.843207	2522.745028	2600.555235	3948.577564	3488.925567	3016.22243	2538.657898	2690.733687	2784.403515	3370.461586	3184.586964	3159.192424	2526.728187	2829.905334	2793.324456	3677.671353
255	3090.76415	3447.508124	3334.786743	1751.874376	2355.533738	2528.215846	3412.781071	3432.539556	3506.508716	2304.433901	2772.453393	2755.659263	3760.93765	3355.290109	3368.041942	2588.585362	2805.405673	2925.658906	3107.174344	3066.040094	3210.56335	2710.088211	2782.164592	2940.131291	3777.946801	3394.404004	3249.711974	2248.362068	2536.536921	2640.233198	3172.28631	2928.125132	2934.83378	2249.396079	2633.757687	2789.799708	3608.615599	3254.846573	3217.922683	3038.327444	2676.069077	2933.46576	2995.067656	2828.712225	2937.477521	2697.891138	2966.597308	3086.141802	2826.338143
256	3394.241723	3104.469719	3086.723665	2749.993129	2647.218233	2980.439033	3081.454046	3234.253926	2921.271093	2378.932175	2673.669201	2780.490465	3548.951727	3009.696433	2979.899257	1724.843222	2174.410818	2473.757292	2467.0845	2707.459396	2894.0896	2360.459075	2521.193683	2615.591281	2954.38144	3014.37262	2954.545923	2270.912844	2540.016751	2655.775385	3214.351496	3027.765679	3118.816002	2340.357659	2746.651575	2749.247919	3269.115828	2997.647336	2943.481768	2393.95701	2926.477225	2908.661972	3568.78752	3213.307057	3103.894629	2632.725416	2868.029983	2966.673461	3525.796725
257	3409.786694	2846.318246	3072.068484	2488.255067	2858.942582	2854.814177	2671.517814	2649.274021	2746.441082	2341.619269	2646.110943	2706.46691	3036.558781	2989.065717	3037.114984	2389.626729	2640.857853	2656.80588	3124.937378	3048.088276	2958.119838	2650.772867	2745.528052	2854.951732	3242.421734	3190.951849	3174.534825	2480.607984	2679.673438	2887.931955	2796.188111	2848.724807	2863.722581	2242.109103	2678.954607	2745.121433	2869.193476	3071.355321	3111.667842	3109.662736	2871.234726	3031.418645	3501.868709	3509.745819	3256.504291	3041.1062	3184.718312	3271.396671	3375.157461
258	2882.630835	2770.505692	2884.455664	1611.861266	2316.997807	2455.665243	3487.583276	3415.983702	3424.263396	2091.727027	2461.547182	2695.775629	3350.990321	3195.067839	3161.571652	2410.005937	2719.922544	2739.743979	3169.220356	3042.463528	3075.034921	2265.045993	2712.613556	2827.153853	3215.828103	3073.226421	3133.340284	2106.595725	2559.385578	2595.355852	3271.486715	2943.88842	2940.367789	2375.848005	2648.658926	2711.438565	3074.813258	3320.821463	3215.978872	2333.02491	2634.45286	2650.871555	3759.116437	3374.948893	3137.469575	2332.886842	2494.462965	2480.002685	3091.227634
259	3494.77661	3033.528635	3119.210681	2278.822389	2561.898563	2766.161793	3707.06484	2756.292064	2619.395157	2423.375055	2645.779928	2730.269273	3512.518994	3255.00288	3249.336231	2415.562994	2908.173674	3002.877638	2725.458758	2774.408268	2764.981605	2467.625519	2670.408072	2796.04599	3189.037174	2969.407656	2958.895978	2079.958362	2676.712703	2756.29795	3005.284348	2952.471389	2915.091742	2275.3751	2591.953521	2646.917173	3831.210317	3543.967097	3442.342792	2124.731513	2734.188341	2613.656035	3221.822176	3385.315358	3345.923079	2313.510373	2481.755514	2699.77327	3799.66399
260	3121.124661	3477.02518	3311.770626	2255.560719	2774.596562	2801.935201	2750.937457	2616.783976	2589.749631	2108.967478	2561.543272	2701.978677	2893.462628	2945.420443	2887.814894	2389.457007	2558.959096	2628.560461	3492.569582	3412.396314	3387.656338	2432.976694	2527.811917	2781.461534	3193.955537	3134.119302	3127.846711	2141.461511	2573.503486	2728.939982	3189.270317	3114.815629	3058.628512	2351.266661	2647.495431	2752.144459	3969.190969	3703.89079	3168.596366	2429.188043	2707.080173	2742.440512	3535.908392	3068.613871	2940.75485	2518.119912	2746.473572	2721.133317	3366.266952
261	3686.318822	3353.961023	3295.281988	2770.428184	2731.439724	2933.499737	3003.34011	2684.07591	2481.250347	2262.947343	2710.869195	2765.776447	3775.293943	3207.655047	3181.050853	1978.213205	2490.804147	2626.573141	2771.86468	2913.64714	2992.185758	2520.531539	2742.41243	2774.497874	2879.083546	2914.602579	2958.695433	1900.807217	2449.400905	2642.113635	3097.327142	3216.329008	3174.606817	2143.031912	2641.649859	2785.545206	3763.998714	3220.303426	3083.645913	2107.870806	2535.53633	2528.433849	3556.13325	3127.716552	3155.799702	2497.671967	2710.113951	2824.629253	3516.351012
262	2948.668132	3264.884242	3034.860626	2369.532916	2551.610221	2575.096537	3235.703121	3094.992123	3081.477839	2338.422653	2625.836552	2838.758798	2824.243589	2779.64922	2778.281204	2346.954899	2580.019223	2527.333896	3375.308525	3178.511161	3246.477031	2210.356626	2578.397433	2746.045395	3050.800491	3059.61093	2973.039158	2582.736315	2772.618394	2936.782502	3272.618019	3137.631457	3033.829089	2243.107105	2665.152706	2811.594258	3175.304945	3087.804485	3100.408237	1823.337967	2379.981053	2379.637083	4271.8801	3379.290952	3213.77659	2619.733887	2739.276711	2737.276289	2687.577274
263	2924.740229	3297.788178	3131.128057	1752.201355	2401.871232	2352.366618	2524.417577	2688.2563	2874.197046	2135.545928	2637.070713	2722.373195	3265.829709	2889.48704	2846.606352	2131.212567	2606.332405	2822.165036	3359.141431	3036.749815	3000.629678	2640.107034	2781.236179	2971.529244	2977.33415	3001.837814	2982.963732	2250.006922	2532.986574	2684.317935	3331.390586	3200.4925	3108.073142	2482.955592	2565.735276	2707.970045	3490.980267	3145.292871	3066.99661	2392.881093	2587.467131	2670.374679	3450.061116	3279.575941	3170.561899	2442.309635	2654.625814	2779.452119	3441.8887
264	2734.436567	2657.109852	2790.490169	2033.327867	2303.358042	2385.05803	3351.314078	3187.26083	3237.746335	2083.22131	2662.502419	2710.357444	3239.716512	3399.987362	3398.014866	2211.975008	2645.38475	2652.698988	2893.600107	3034.479344	3014.043002	2315.01414	2686.87881	2641.806829	3552.309123	3493.345899	3345.685453	1983.069841	2466.513897	2599.742856	3116.158441	2908.365425	2932.6204	2584.782176	2750.646127	2820.101614	3666.754811	3199.193703	3028.981193	2603.817367	2793.311284	2718.325957	3274.198979	2928.328325	2853.082156	2569.326468	2829.789771	2933.668652	3559.045129
265	2748.737718	2913.98234	3071.536861	3175.454356	2901.482396	2880.636232	3322.058823	3310.998942	2990.505556	2313.974895	2498.265148	2541.259759	3230.065264	3066.000176	3151.813531	1829.188846	2235.324105	2525.647744	2712.754659	2642.813374	2726.465973	1962.260662	2161.685317	2494.872197	3154.075891	3032.481537	3098.360532	2359.095428	2679.704456	2813.840083	3241.762428	3157.894089	3062.256227	2419.560154	2699.640807	2770.911726	3150.96174	3023.416675	2995.440376	2814.946017	3175.534836	2898.90913	3505.329298	3048.468638	2907.459371	2471.297127	2743.799084	2741.609405	2945.985892
266	2694.419112	2821.854618	2783.03127	2256.871839	2685.618326	2659.465744	2996.376321	3060.144208	2990.348709	1963.89275	2474.575736	2678.506925	3100.896315	3064.658937	3040.984174	2437.177544	2568.051729	2792.9184	2767.990608	2780.301895	2820.464631	2182.647931	2705.612656	2849.888574	2896.483815	2878.735965	2822.885605	2176.816375	2532.326802	2667.110783	3215.564839	3019.705362	2999.389337	2086.798165	2618.585034	2729.744158	4092.922946	3352.046096	3344.779635	2527.757566	2945.397649	2874.793089	3336.782267	3122.357527	3042.028442	2532.791324	2701.920119	2780.598174	3046.486893
267	2751.95718	2594.18129	2733.870498	2538.944934	2787.58468	2996.104327	2755.354683	2714.536358	2756.098329	2174.916881	2411.514808	2609.692101	3154.311246	3129.053921	2940.490108	2295.487618	2834.636207	2964.946966	3423.242395	3119.342362	3016.83607	2198.750249	2615.858681	2703.275061	2721.284848	2806.474527	2875.483309	2340.274896	2530.612437	2591.624847	2842.330763	2908.45438	2931.831558	1975.671036	2550.694021	2727.927616	3007.699318	2916.532343	2918.32597	2665.56638	3020.302327	2787.927502	3246.999479	3205.137946	3295.522198	2036.651131	2389.671166	2376.781498	2578.603831
268	3043.835768	3062.971433	2869.348114	2627.604549	2606.993447	2641.063997	3323.079819	2923.283921	2866.65836	2344.422917	2652.477964	3065.696662	3099.419369	2872.476591	2957.398002	2375.157374	2584.643418	2679.130745	2584.061887	2962.394601	3102.155263	2662.994143	3126.405613	2923.144303	3330.481757	3268.39505	3210.423187	2391.099623	2763.749173	2870.585322	3071.263892	2941.301687	2968.442048	2281.088266	2602.161981	2650.581358	2765.993037	2795.700273	2688.479596	2357.891	2685.270669	2936.319185	3084.719349	3133.062632	3151.478914	2511.259379	2489.536323	2778.318341	2939.051857
269	2892.66176	3117.478945	3047.977837	2553.353386	2759.150963	3020.680173	2998.466659	2649.132249	2685.027759	2460.778528	2725.614736	2813.391922	3246.032773	3198.165239	3153.869634	2445.067205	2711.090501	2830.762683	2804.023439	2891.583267	2904.617158	2515.310119	2668.529434	2800.550246	2844.658507	2891.281736	2955.519736	2529.826845	2804.096835	2851.022595	2930.704939	3071.761541	3082.287277	2231.934265	2638.286311	2651.668965	3231.636206	3267.151513	3286.912445	2255.205146	2853.881803	2639.244095	2924.463931	2763.998002	2918.046399	2004.185375	2345.25042	2625.028334	3628.201971
270	3987.376584	3397.612538	3285.723188	1963.249334	2499.199944	2672.860312	2976.950421	3046.84579	2914.062348	2536.776654	2986.391981	2929.765295	2484.489746	2838.441282	2800.735613	2232.927121	2744.108194	2758.205076	3799.958934	3302.844341	3156.342821	1989.179695	2556.860515	2683.407906	3193.323179	3217.655424	3162.358697	2465.729152	2869.789563	2986.253519	3145.095079	2975.834381	2982.555852	2220.575552	2702.875415	2747.024894	3228.350899	3075.084131	3161.944077	2564.586437	2690.80198	2898.65154	3224.910276	3265.799326	3192.865723	3118.112515	2903.635946	3064.836947	2819.39625
271	2757.198205	2907.968426	3039.578157	2392.283078	2595.189154	2736.178319	2942.563421	2902.594919	3088.739537	2603.489486	2579.476837	2844.516328	2861.908849	2863.021738	2806.30114	2494.409125	2948.511709	2860.53534	3044.332848	3045.204276	3113.052472	2077.971453	2634.25343	2706.743767	3059.005554	2980.179232	3017.337528	2173.476434	2436.576255	2664.495978	2787.050752	2855.8572	2851.0358	2505.176777	2772.249231	2826.848442	2970.356941	3185.194298	3171.151043	3088.391501	2988.021378	2875.450423	2870.848938	2833.978959	2925.845899	2665.868947	2727.945743	2810.469026	3206.752256
272	2793.352918	2984.233701	2890.411322	1851.232292	2447.144776	2611.007372	3279.901801	3188.362349	2921.707925	2112.636239	2755.093538	2861.070884	2741.603509	3059.701804	2937.63637	2349.187219	2744.875388	2632.520412	2759.310613	2642.471455	2721.19279	2198.685899	2689.65309	2707.808023	3242.825738	3160.101168	3159.575312	2249.006163	2685.529988	2707.550636	3364.911959	3214.675055	3195.959429	2187.060363	2629.088757	2804.775797	2895.715566	2854.941015	3012.679561	2556.413682	3041.873376	3072.904674	3287.452979	3080.716145	3066.297246	2007.995846	2431.076728	2541.795941	3083.884294
273	2666.336673	3193.825022	3133.475068	2460.844097	2763.547049	2911.417625	2646.212817	2988.142863	3115.431617	2218.513783	2715.182806	2731.192522	2986.61114	3193.757036	3136.634546	2162.611747	2565.629385	2580.814506	2603.862451	2739.049067	2925.983284	2377.211525	2740.351076	2941.918636	2928.228247	2947.876946	2953.202696	2078.160711	2385.790856	2565.336911	2884.974899	2968.968492	2930.57703	2404.394006	2638.574599	2821.952889	3693.993874	3398.698657	3187.46457	2658.827685	2566.83074	2640.003218	3467.879234	3026.860365	3023.458841	2661.692236	2988.564994	2887.157106	3313.04644
274	3009.969547	2960.093003	3008.346288	2862.036126	2887.240707	2995.606915	3298.359982	3110.4725	2889.860962	2177.002448	2451.827126	2675.272905	3363.797728	3288.445011	3099.890572	2272.163949	2494.845168	2493.967213	2944.672451	3054.337686	3010.215453	2457.594603	2514.30467	2670.448496	2722.302844	2737.645634	2838.262202	2178.650957	2623.428675	2735.922064	3116.35428	2974.6725	2932.089832	2594.245723	2876.820689	2901.281601	2866.125303	2966.732089	2707.07636	2594.194154	2745.339107	2923.35371	3365.733426	2924.893908	2849.556017	2905.097254	2813.471233	2989.578115	3391.146658
275	2769.308579	3060.741988	2966.283709	2127.564507	2321.732517	2499.158389	2991.133032	2726.002481	2835.748295	2843.190852	3152.846461	2996.442745	2631.408353	2711.433863	2696.348477	2505.557701	2842.759871	2964.359958	3409.46522	3088.266857	3017.882633	2068.749171	2489.372836	2655.838145	3121.684524	3033.008775	2998.359646	2450.296475	2816.080858	2887.511004	3179.104926	3062.092218	2997.66786	2250.349212	2766.077072	2812.195088	2873.135119	3139.220807	2757.437063	1897.674645	2298.141973	2434.049412	3244.422347	3471.652829	3299.432149	2299.506354	2835.19009	2883.30155	3500.833107
276	2974.998158	3067.079716	3152.760314	2227.0372	2676.169975	2784.053532	3027.540177	2959.783547	2868.813526	2940.55397	2599.664776	2705.673436	3204.466987	3225.73297	3131.412722	2393.127565	2686.813685	2828.958823	3270.104995	3226.984362	3014.712046	2383.090807	2558.759377	2800.854408	3294.572879	3207.978581	3124.511552	2371.877472	2628.521002	2794.28652	3332.661416	3125.538546	3086.569881	2271.800987	2612.461954	2731.216957	3908.192559	3268.213912	3179.225428	2521.297129	2811.151791	2735.699413	3114.619244	3163.188407	3142.988277	2221.865413	2636.441631	2722.133905	3076.491568
277	2771.241992	3079.83399	3091.853599	2281.654594	2764.407323	2749.212197	2822.199251	2864.136642	2760.536686	2248.063012	2473.281011	2607.570382	3448.764526	3127.808307	2924.964415	2417.07544	2722.440641	2789.084994	3101.266724	2883.444235	2907.222198	2017.449768	2358.962053	2510.012962	3091.257987	3092.866559	2973.548286	2181.03746	2660.350945	2752.044747	3122.395611	3090.258227	2997.01172	2352.246787	2576.851409	2702.36724	2811.270792	3011.997273	2869.016749	2655.123776	3069.469244	2773.232127	3617.580782	3359.852324	3243.658072	2711.212659	2945.594997	2873.728112	3353.876488
278	3057.439555	3149.796884	3070.4201	2564.426593	2642.808416	2520.733781	2824.423889	2964.787562	2966.204137	2316.05724	2733.948199	2993.105705	2926.068393	2887.975914	2952.298259	1995.757982	2519.230378	2708.319651	2995.275458	2839.880745	2831.721652	2205.532373	2629.457244	2787.735886	3171.303623	2880.269655	2940.602163	2395.613085	2602.21334	2801.540289	2847.584638	2859.873637	2919.022105	2277.681624	2618.036834	2635.503723	2998.767131	3150.511071	3068.700538	2278.961787	2592.467793	2745.049534	3761.378755	3661.006791	3450.705022	2630.094415	2845.232189	2920.305177	3708.815349
279	3068.215832	2923.841619	3073.259867	2202.784958	2629.151819	2764.300372	2863.339823	2926.539389	2856.305459	2199.20015	2551.528502	2765.261541	3383.418987	3333.221035	3297.140426	2203.606964	2668.444914	2903.271952	3705.385846	3247.461491	3385.387402	2021.712511	2531.401014	2627.794907	2792.451847	2853.652768	2801.255107	2437.229681	2646.903047	2800.90201	3226.049655	3090.454092	3064.307448	2281.089798	2692.957459	2808.636677	2821.813383	2617.252532	2666.967048	2378.477459	2754.692859	2741.969837	2835.954349	2852.935813	2788.24794	2180.205257	2562.106069	2678.988772	3234.925747
280	3906.126712	3332.273168	3130.541574	2212.997961	2966.410801	2850.55804	3088.01806	3167.844559	2970.657827	2338.828469	2595.837326	2786.105446	2717.629522	2738.106206	2927.523098	1988.878248	2493.230107	2693.493558	3022.328931	3117.634576	3153.673226	2090.04231	2560.236951	2776.426926	3107.770802	3185.807635	3075.018201	2467.168932	2715.319673	2767.523028	3047.191134	3096.135628	3047.265652	2235.245756	2617.769604	2728.214527	3232.70272	3428.410657	3257.88836	2286.239412	2617.303748	2732.85827	3926.404962	3350.729229	2930.295902	2207.617138	2343.593072	2633.869702	3302.149502
281	2579.084955	2728.52647	2879.018335	2186.382059	2496.518918	2706.292604	2814.216513	2902.502735	3108.815029	2212.219025	2746.848574	2708.369909	3436.679967	3269.785656	3238.827021	1991.090756	2508.391662	2604.478132	2719.520527	2724.647551	2942.930985	2447.507279	2652.952047	2622.040359	3265.173665	3008.105267	3056.171068	2107.298221	2515.67991	2744.446281	2893.32795	2868.968475	2918.244985	2220.040907	2549.25893	2710.575945	3357.040158	3441.296001	3307.680924	2328.300495	2855.962365	2900.813868	3517.277262	3407.953662	3104.726612	2165.586557	2348.762715	2456.060053	3361.13615
282	3636.161251	3288.626884	2994.432336	1763.534408	2429.722406	2758.495291	2419.816372	2591.095208	2654.47893	2751.412687	2515.81957	2432.843165	2976.479676	2933.870368	3134.619656	2505.064162	2792.54266	2837.421073	2948.854973	3128.864681	3086.542336	1980.83139	2452.197579	2554.907194	3200.901794	3007.843857	3006.787074	2225.045207	2614.482492	2716.883793	3011.772235	3039.043855	2995.539457	2249.100647	2604.114079	2778.093827	3556.415193	2978.246119	2923.376094	2343.685336	2481.777947	2520.990316	3424.115538	2932.654854	2913.459564	2790.621879	2849.087471	2855.820924	3833.549484
283	2726.86102	2729.201514	2909.728947	2387.424462	2580.16428	2728.838895	3796.948982	3239.039881	3328.414673	2086.237839	2532.237788	2745.052864	3456.722398	3274.648222	3243.672142	2427.908319	2720.725382	2721.356955	3005.821173	2970.39414	3024.493097	2668.332014	2809.070386	2817.168478	3318.588324	3229.022158	3084.83773	2283.670718	2698.795074	2683.84572	3177.721444	3037.591136	3051.653292	2250.031172	2619.18761	2767.282343	3951.377044	3446.948244	3615.304922	2362.584013	2644.110679	2646.556212	3523.427909	3367.382765	3240.393859	2462.084482	2541.868492	2701.389868	3084.321288
284	3189.446483	3002.623594	3096.653705	2579.661507	2853.12335	2866.129492	2960.299937	3181.528012	2928.487396	2171.34228	2535.279315	2617.913995	3098.9419	3177.260752	2978.024639	2606.166576	2701.550165	2795.826506	2900.337143	3005.021834	3051.034004	2427.210823	2520.769582	2503.967334	3117.221016	2925.828602	2973.412606	2401.622814	2490.926118	2752.426251	3193.525925	3091.653067	3097.684417	2379.156778	2654.870481	2755.97071	2895.479482	2742.669365	2701.454924	1980.218933	2752.51014	2832.866034	2935.086637	2956.292908	3056.269949	2606.695407	2989.18096	3194.01501	2966.052338
285	2280.745619	2526.654841	2730.228696	2115.508885	2506.857916	2716.857377	2593.219185	2770.664014	2731.526184	2216.003312	2513.202564	2793.103857	3635.399795	3082.188022	2932.416839	2095.250954	2231.307967	2543.793589	3643.726268	3187.755952	3070.193004	2425.229487	2828.89044	2939.244041	2989.270345	3045.48643	3026.725053	2420.146153	2712.889188	2726.349994	2972.890689	3083.285237	3022.221989	2620.055733	2883.309656	2826.404395	3319.43838	3319.048079	3011.344039	2435.704445	2869.803619	2889.353268	3340.476398	3187.266748	3145.137401	2863.722448	2925.497118	2942.33037	3610.792162
286	3194.321871	3350.061152	3319.886479	2449.932248	2641.927969	2744.215418	2953.106884	2687.128435	2738.342267	2094.733236	2382.901924	2493.261814	3009.674061	3196.221241	3208.029812	2423.52518	2839.593151	2886.796563	3125.261595	3158.911956	3103.573028	1948.090957	2384.673365	2655.761736	3047.256386	3112.608297	3203.430241	2373.362114	2657.857914	2672.375062	3225.52144	3010.833853	2927.588783	2324.49155	2672.740276	2727.249151	2780.260555	2798.689149	2840.154466	2160.582017	2786.803806	2844.475	3208.996411	3253.156648	3183.006569	2358.309133	2707.90343	2815.18706	2998.461891
287	2608.499371	3074.457218	3002.054251	2451.226523	2532.628965	2603.198982	2991.886519	2907.400515	2846.801557	2411.824359	2784.003261	2815.932958	2795.683733	2885.066322	3018.07218	2297.969833	2804.011642	2881.201949	3079.809996	3074.151999	3005.461778	2661.884025	2662.537055	2842.271081	3306.035111	3024.84454	2972.429238	2478.312046	2689.865761	2765.160553	3154.49624	2978.882607	3028.730583	2222.944872	2620.955567	2783.53244	3298.975309	3353.649736	2933.408054	3159.396417	2665.784737	2789.236751	3503.590062	3259.028503	3076.160786	2858.794582	3145.389034	3066.681443	3730.643218
288	2791.46385	3143.697281	3061.961154	1935.221906	2483.344146	2669.348357	2819.026436	2842.587644	3037.615446	2232.822332	2730.672937	2760.661916	2894.577136	2911.939129	2771.722703	2195.750364	2584.132999	2732.737523	3244.937554	3158.334263	3061.411436	2268.935863	2401.21152	2499.299302	3555.731752	3319.778754	3102.70854	2247.311099	2632.601413	2736.056575	3135.534288	2980.898387	2949.812674	2226.614677	2661.45672	2677.768074	3844.285053	3511.523747	3257.692527	2302.837948	2422.829031	2698.088949	3448.908997	3190.16461	3040.382145	2097.277976	2557.954994	2743.424184	2934.502816
289	4141.289511	3553.284306	3181.269281	2206.15433	2562.0267	2561.776003	2555.187031	2663.677839	2834.007349	2289.80454	2389.073194	2405.291642	3120.042819	2685.700223	2700.862219	2125.512409	2693.3214	2690.608605	3248.593399	3083.490223	2913.814015	2315.835844	2585.299864	2714.196225	2764.223411	2830.768415	2859.650628	2469.96395	2663.225628	2735.272363	3230.1446	3198.381984	3111.639363	2412.897609	2738.982838	2748.2523	3203.717998	2832.883112	2848.856443	2189.42581	2592.65067	2639.983498	3419.521157	3189.482706	2977.348475	2254.054236	2911.624672	3040.286311	2638.313847
290	3247.678944	3043.417242	3108.107277	2224.252084	2707.566369	2743.657667	2762.342805	2720.550112	2882.257302	2548.296962	2889.717457	2756.833636	2704.508873	2783.133313	2948.726861	2326.470946	2644.490595	2877.858299	2461.358219	2686.859104	2942.986979	2454.85913	2734.075699	2900.467985	3231.76346	2985.048729	2828.690911	2207.175435	2563.331899	2628.159023	2963.392624	2917.064819	2972.746571	2380.357741	2740.741533	2824.13923	3242.005565	3299.58638	3302.136731	2077.823018	2664.19809	2656.512509	3090.156339	2980.788604	3095.112803	2378.561946	2748.413163	2828.8183	3240.322707
291	3739.364473	3536.322053	3520.040445	2773.614054	3169.359153	2972.904273	3245.970536	3430.630722	3136.154862	2647.863072	2400.699367	2548.853526	2920.841302	2873.609373	2922.56875	2509.656573	2820.091391	2770.831773	3358.890525	3245.915208	3135.173411	1978.735883	2536.205376	2730.436287	3115.487627	2914.155802	2848.357286	2305.699889	2649.183597	2670.701104	3011.383973	3035.973627	3003.458259	2358.873926	2659.33249	2741.856739	2947.221648	2952.905479	2666.224258	2479.943	2984.51928	2854.672228	3924.494826	3273.810949	3143.275164	2572.379514	2856.482205	2984.383291	3977.618004
292	3245.181685	3063.581056	2903.032184	2508.539264	2784.221257	2764.82341	2917.842274	2725.192287	2889.272002	2103.625017	2778.764429	2665.333867	3203.304835	3096.946589	3053.44304	2097.589275	2598.573586	2765.230359	3039.519597	2731.808006	2874.435797	2356.619693	2804.584979	2793.127025	2852.833674	2954.161094	2859.011218	2359.471841	2733.15691	2901.029531	3244.327566	3145.843264	3023.86371	2124.875167	2653.984978	2766.019592	3372.837431	3094.708503	3017.861087	2441.04542	2909.644234	2860.715272	3054.571791	3085.695475	3195.400838	2269.332469	2472.516196	2501.891262	3432.183462
293	2875.886934	2979.205668	2917.89848	2444.88333	2437.323166	2517.820002	2667.138803	2635.285039	2877.794321	2401.915254	2837.236452	2739.642453	3256.175615	3231.577589	3126.261544	2400.358279	2540.12935	2718.048222	2906.060533	2991.984782	2955.669136	2807.465919	2933.2519	2977.610976	3223.105068	3093.012669	3011.558333	2196.835962	2654.702919	2589.370724	2943.952676	2857.71982	2894.272157	2260.537379	2630.450216	2695.527878	3026.192442	3149.484398	3091.32327	2681.52945	3168.490448	3108.578693	3020.535977	2962.92164	2926.644415	2495.122081	2880.625658	2766.579819	2974.969359
294	3230.314418	2891.10455	2900.960917	2509.85295	2624.616786	2601.463461	3573.089035	3177.993551	3069.428805	2616.317275	2727.848603	2780.413183	3057.789266	3396.876691	3300.805189	2171.773929	2535.281498	2823.867232	3428.133003	3321.152046	3197.961072	2111.440765	2766.101927	2877.449495	3068.490372	3138.321052	2989.860553	2543.204959	2924.723468	3023.285209	3001.867832	2987.685039	2981.448679	2386.394854	2699.80152	2714.443988	3828.379009	3412.117877	3368.70735	2219.801148	2650.213027	2644.323473	2879.677673	2996.592179	3089.715212	2434.014335	2660.369484	2862.716301	3207.229633
295	3364.320371	3234.659431	3159.047257	2402.498556	2546.884271	2731.353049	3037.924896	3096.021095	3031.611059	2509.478018	2717.629687	2870.086909	3065.55559	3030.184519	2986.885248	2204.377358	2494.019571	2521.652639	3235.682056	2978.923598	2978.20194	2573.745357	2934.759338	3015.645355	2948.610815	2748.457411	2687.408211	2228.588247	2590.198425	2644.133816	3191.939629	3085.789187	3036.351181	2646.487222	2866.987863	3002.827213	2838.280632	2750.190502	2833.260381	3020.895603	3110.167148	3128.873291	3289.641322	2783.595132	2879.260735	2327.067646	2599.695143	2639.039491	3010.996647
296	2829.052858	3148.397459	3175.416412	3251.74805	2983.860877	2945.130639	2908.422706	2861.689492	2936.977414	2601.976514	2977.279885	3019.678822	4237.669848	3559.40485	3259.116297	2417.080295	2757.657265	2825.631624	2610.553439	2712.828826	2789.889477	2467.622591	2908.64402	2795.032578	2874.537954	2952.818512	2879.028587	2541.975654	2787.036758	2760.657904	3090.330497	3011.876804	2919.205066	2290.013232	2685.477261	2842.744727	2686.418523	2961.07575	3156.166326	3589.110434	3065.120856	3036.012137	2928.855738	3295.321376	3272.736216	2512.090033	2649.013906	2758.77062	3125.891766
297	3040.974056	3187.146371	3322.595057	2216.513354	2584.579739	2680.840569	3783.287118	3502.774804	3490.14542	2356.107321	2923.410947	2957.276761	3290.788707	2797.009117	2892.042655	2465.181507	2744.322562	2597.643591	3043.811125	2968.88203	2801.285007	2927.314869	3217.28753	3058.405159	3147.708053	3031.326641	2985.323573	2242.824582	2699.932861	2667.853443	2901.917541	3009.124973	2993.383271	2303.081338	2809.546213	2828.787388	3637.69736	3108.381934	3151.883914	2267.974867	2682.6824	2765.574468	3365.843626	3358.763548	3350.585171	2245.548926	2526.98773	2806.254235	3045.19572
298	2362.735096	2867.09981	2954.862481	1923.558491	2428.911391	2693.983531	3203.228212	3140.556079	3145.262026	2155.376093	2608.863124	2860.880384	2841.3012	2926.661591	3063.927891	2012.236806	2434.426896	2659.482602	2725.346916	2924.792839	2884.615133	2564.303485	2830.083425	2786.843075	2888.971349	2861.522123	2894.783326	2472.77229	2758.205365	2822.081847	3075.710242	3019.298595	3003.399878	2464.249126	2718.822246	2855.148538	3852.573822	3171.078334	3031.257292	2944.31118	2821.836138	2908.672355	3254.024573	2897.936181	2986.431642	2500.657217	2735.758348	2817.139832	2873.75947
299	2931.798082	3185.329533	3124.074524	2741.014027	3114.941198	3009.407156	2871.30456	2937.470178	2764.368426	2633.69043	2861.788756	2845.080816	2953.684863	3015.920807	3075.531341	2493.274346	2761.219888	2920.558141	2898.10653	2968.419428	2863.734579	2494.575937	2642.571897	2739.183572	3515.218351	3261.122133	3060.417061	2286.383435	2665.416589	2630.224033	2998.145178	3122.551872	3054.527459	2340.123219	2649.977855	2738.704096	2975.99907	3180.267739	3053.370291	2188.601011	2443.589354	2589.164344	2892.226715	2799.418433	2868.111627	2459.245269	2890.483886	2738.849226	3494.967855
300	2777.60911	2983.35725	3030.861401	2018.817719	2449.276485	2491.612827	3320.595413	2946.583454	2969.101175	2662.212174	2730.772367	2906.606307	4105.988435	3527.243315	3417.493292	2547.741264	2841.99049	2966.30258	3027.679293	2799.002238	2767.107055	2229.13892	2530.776511	2828.225261	2759.003442	2955.860012	2848.231281	2443.594764	2743.434618	2813.571463	3233.814866	3130.728462	3058.792227	2235.823603	2697.983513	2810.866732	3106.205125	3021.239402	3030.57441	2053.979772	2553.140532	2993.570732	2774.179252	2675.340887	2859.067611	2561.425489	2503.549693	2650.711948	3725.971662
301	3125.419904	2721.795953	2922.808807	2097.510447	2361.265567	2619.090249	2555.799036	2839.33358	2734.386376	2100.810284	2305.329888	2445.474821	3150.500967	3142.05251	3089.85716	2410.67683	2849.199017	2786.791067	3380.950047	3170.227955	3207.861933	2340.075458	2686.108309	2781.422132	2973.947107	2816.595922	2948.924023	2368.662527	2670.458246	2758.06314	3064.95229	2983.815807	2964.480772	2300.537051	2647.591541	2731.357462	3767.995679	3719.163129	3115.621649	2965.317213	3023.821786	2975.283253	3135.636396	3181.541491	3092.953079	2558.964378	2743.646178	2787.946169	3562.198166
302	3200.733545	2967.886059	2979.438794	2284.485929	2763.773799	2962.857844	2656.596637	2830.560944	2932.910006	2377.036163	2464.612964	2569.2309	3402.19428	3336.390017	3231.764748	2065.39234	2408.876179	2582.749023	2780.341385	2958.278464	3036.974454	2196.118952	2705.564362	2823.786641	3468.177336	3097.054208	3059.08647	2263.291102	2610.839678	2572.645947	3260.933261	3086.716937	2911.820139	2174.1102	2586.971932	2687.184799	4168.89123	3630.198562	3526.230315	2833.434447	2977.607517	3006.33929	3831.062687	3378.218712	3306.602825	2869.616078	3060.398514	3126.079749	3151.444225
303	3095.615778	3084.903317	2974.849377	2653.102221	2693.09048	2834.110829	3118.157062	2935.255279	2929.831925	2136.624278	2437.512877	2579.911627	2752.21406	2854.024989	2814.097276	2316.915217	2769.47587	2751.398595	2981.15391	3169.56528	3009.072998	2064.691419	2621.201395	2720.828901	2859.580206	2899.662779	2872.077071	2098.139983	2550.555388	2692.18083	3053.884588	3013.563492	3040.283267	2155.962243	2472.458819	2618.762968	3448.690854	3305.159127	3290.682555	2129.388542	2572.729579	2715.641825	3095.255306	2689.063486	2887.379938	2666.333483	2655.490708	2673.671891	3004.317902
304	2865.21963	2651.130096	2667.158727	2274.700117	2694.10151	2866.295301	3111.9909	3134.276649	2961.778822	2461.145801	2714.479577	2828.432994	3050.068969	2946.220072	2777.346432	2281.316079	2742.943671	2989.963407	2378.029317	2600.924882	2781.095232	2293.854137	2599.463432	2676.478936	3050.959871	2807.415058	2862.849472	2074.634174	2647.547154	2723.126146	2990.526561	2983.534238	2994.575871	2397.119814	2760.287093	2837.595004	3512.331568	3361.415558	3128.357442	3040.956602	2985.440713	3089.026152	3180.572084	3240.292146	3154.213331	2744.63681	3067.649401	3060.604253	3076.081886
305	4139.721525	3310.697855	3331.455393	2688.604689	2965.477048	3141.086792	2793.676612	2931.057105	3083.598266	2295.047261	2737.976725	2732.477848	2814.941914	2914.708165	3113.579991	2239.816835	2783.622406	2755.847868	2937.752053	3171.071924	3151.496696	2342.643059	2780.47599	2784.239147	2846.426578	2878.473727	2910.594162	2600.159648	2739.648796	2822.667072	2972.047791	2963.370941	2995.918433	2347.527599	2724.767721	2770.309063	3058.5447	3037.243194	2968.877133	2749.78812	2810.252189	3008.04751	3036.759042	3261.999105	3212.378009	2227.374485	2666.612716	2817.59044	3217.496589
306	3443.364134	3466.408015	3570.409883	2013.929772	2715.10393	2973.620066	3220.284193	3196.528895	3136.757977	2068.607822	2655.74703	3032.344392	2997.805348	2963.159604	2931.19356	2108.901901	2484.943117	2550.862726	3221.126864	3158.852253	3171.597785	2389.406152	2579.806686	2752.600338	2816.704967	2945.041832	2949.095382	2272.009777	2712.369833	2760.428771	2867.092351	2921.552679	2864.870419	2241.293503	2525.879811	2703.195991	3478.031938	3269.037856	3401.301351	2466.828785	2338.409204	2608.271623	2991.211143	3064.086983	3108.689256	2378.012751	2775.969158	2750.200896	3627.262272
307	3136.650099	2845.874737	3045.269866	2490.349252	2851.627567	2839.149586	2659.744932	2881.61042	2935.122664	2551.390305	2750.879188	2752.835849	2819.239101	3050.859611	2941.381147	2409.134475	2520.51434	2670.584705	2908.764396	2903.680294	2954.229157	1921.830629	2292.40083	2630.961834	3488.38555	3286.976766	3292.835014	2368.66834	2812.120358	2865.647471	2830.184263	2889.289905	2898.728732	2322.326543	2743.54258	2908.068253	2454.78636	2633.259464	2793.012487	2876.04208	2827.86204	2844.937058	3154.437546	3004.099567	3069.714143	2325.915663	2577.848248	2614.459548	3212.677583
308	3784.233698	3385.238831	2981.238975	1838.186222	2183.56988	2396.51518	2580.692429	2715.641601	2920.4062	2372.52723	2622.613211	2715.27506	3032.839949	2926.037396	3035.072138	2320.017055	2637.970616	2679.828313	2843.092572	3051.354329	2963.596153	2546.813851	2789.168875	2725.608494	3222.573425	3038.373514	3048.530419	2423.36418	2731.201287	2796.868736	2934.392243	2946.505997	2947.892268	2550.658498	2832.739803	2801.238496	3793.293836	3022.23719	2903.022064	2238.565376	2704.823676	2890.858591	3386.150788	3199.718057	3038.200871	2391.760689	2599.636954	2724.650038	2823.050092
309	3056.383158	3160.059243	3174.020829	2578.799363	2634.651763	3057.017472	3533.382888	3334.236534	3292.604411	2261.166225	2774.619964	2544.698098	2764.227377	2777.427642	2880.391573	2294.256425	2726.33727	2861.201639	3426.245853	3207.796066	3033.146611	2293.149382	2574.991458	2688.133248	3233.212258	3009.277173	3009.079008	2580.663441	2874.814739	2919.808342	3009.472384	2988.059011	3008.829876	2224.665963	2541.940169	2693.771101	4178.10735	3372.176063	3025.673054	2301.266648	2853.706365	2788.232533	3142.982999	3058.230393	2981.851173	2568.141653	2776.685936	2875.10081	3356.406158
310	3041.495564	3157.046113	2972.10332	2408.961867	2706.363417	2835.335427	4073.749214	3501.995456	3186.639523	2148.526125	2496.03229	2555.270714	2795.625026	2842.093809	2925.7872	2053.253008	2406.471978	2675.84138	3522.305502	3551.316992	3516.164866	2168.842515	2532.039886	2716.95572	3002.063254	3170.730941	3185.684822	2351.939059	2507.719014	2678.832533	2980.183162	2915.582815	2901.571457	2478.302741	2679.850559	2790.358381	3701.904527	3386.849936	2859.130605	2244.619253	3035.911682	2954.692408	3134.631343	3425.762218	3146.162353	2253.087002	2534.362174	2437.666955	3370.997287
311	3109.175051	3151.055972	3064.292141	1888.388399	2347.826693	2453.080695	3251.126662	2984.425094	2835.923037	2388.367844	2604.443785	2666.940341	3552.915817	3080.883108	3086.49872	2376.625239	2616.919673	2640.647699	2231.879514	2482.83563	2646.279097	2419.967228	3092.603014	2962.624119	3280.275919	2935.014887	2958.439012	2248.967843	2659.38292	2763.021765	3294.59791	3209.478267	3196.993474	2267.307699	2567.101305	2626.158012	3572.865698	3028.843443	3119.385677	2194.855324	2645.614927	2818.049957	3277.833916	2762.277909	2912.506486	2728.819503	2813.111311	2886.435467	3273.68425
312	3627.231816	3203.648326	3378.222705	3036.623052	2831.390434	3007.107761	2577.842002	2592.392464	2694.147486	1929.47424	2144.932	2232.909662	3366.61751	2946.173069	2920.007655	2383.32098	2858.446648	3048.152462	3109.445473	3112.559075	3138.632472	2358.379183	2560.72521	2679.217257	2823.868408	2831.78074	2890.008604	2343.129378	2677.521824	2778.41331	3265.07648	3243.222391	3169.597782	2218.866596	2635.200582	2684.284298	2849.21966	2806.369798	2832.546406	2555.19635	2651.031731	2533.324094	3785.201483	3572.410978	3433.972749	2464.457759	2796.680082	2874.579888	3420.320007
313	3513.011924	3069.862724	2927.09696	2318.695107	2767.89668	2959.542021	3021.518564	3004.952705	2936.593551	1986.744832	2643.875599	2770.936422	3492.23961	3039.611647	2839.623725	2190.017981	2768.425322	2678.934259	2941.116159	3037.387835	2919.066587	2176.985537	2803.75608	2891.485768	2789.78695	3002.436881	3002.724563	2296.269714	2810.639438	2954.177492	3113.765154	3038.160049	3021.614048	2106.932612	2518.976217	2695.231413	3425.177048	3025.408964	3278.750136	2644.519435	3002.817468	3058.738847	3055.038311	3003.873704	3044.29556	1960.342166	2500.664778	2679.28739	3133.549909
314	4094.304707	3585.516129	3402.306761	3304.857027	3183.769169	2949.97245	3277.009743	3279.376801	3321.775725	2252.656722	2448.160073	2651.912292	3144.590356	3071.074816	3092.531578	2335.614756	2632.09646	2857.05086	3311.076399	3178.147131	3044.705382	2176.848282	2526.806045	2729.516861	3333.762732	3050.051928	3135.203326	2337.699726	2690.957086	2757.642273	2870.627263	2910.53812	2905.575974	2427.656117	2590.15378	2683.263936	3969.921789	2945.028889	2899.424616	2149.671624	2392.707397	2494.115196	3501.28369	3673.726652	3342.204711	2657.587392	2679.34564	2812.790865	3222.970695
315	2671.30523	2907.607417	2700.890107	2355.128309	2463.73572	2630.355131	3989.084885	3513.325061	3400.780543	2472.256693	2740.066594	2813.251902	3056.466419	2953.710886	2888.371442	2472.241339	2609.337833	2774.114799	2810.512077	2784.001245	2768.545943	2140.693837	2565.449751	2601.407845	2817.29814	2881.770217	2829.308079	2820.367222	2944.312086	2926.544447	3019.124521	3013.353814	2950.119217	2380.027122	2601.027772	2684.943827	3242.476796	2930.01595	2983.595378	3118.787997	3109.937136	3015.311385	4062.190603	3140.188754	3275.557453	2214.665574	2487.758946	2678.344457	3004.987454
316	2903.419203	2667.766515	2654.172967	1958.946995	2253.442495	2368.387854	2652.207362	2653.872792	2755.564762	2504.623893	2900.088941	2843.924314	3157.109509	3150.183563	2987.732129	2435.396652	2680.023237	2870.369223	2988.184202	3046.09236	3104.111759	2494.638597	2752.001151	2755.562437	3119.807552	2903.397373	2907.888519	2114.287001	2591.249716	2676.201831	3060.045246	3088.989964	3050.572917	2395.667484	2689.779036	2807.598891	3961.050108	3430.332181	3285.849578	2524.724971	2790.0169	2937.454228	2829.522582	2940.987747	2961.134884	2497.029313	2651.775747	2812.511984	3255.528207
317	3145.726045	2776.248808	3143.984895	2461.737353	3088.601968	3055.651754	3188.960328	2907.498718	2735.617209	2472.443789	2767.622087	2823.86161	2958.514982	3211.865276	2926.42221	2118.626919	2464.763935	2641.228101	3457.430752	3093.206098	3172.093931	2093.91182	2495.204736	2606.223054	2912.294165	2823.53558	2814.682212	2450.458104	2846.469956	2789.976332	3033.830918	3033.802782	2981.555899	2654.014426	2746.028169	2813.621004	2741.209373	2788.346237	2946.386052	2032.715143	2389.226836	2480.738726	2911.617104	3067.318529	3071.425618	3675.989451	3499.11242	3136.624935	3473.846927
318	3258.695789	3034.492615	2876.905256	2031.613934	2502.433351	2764.819077	2669.267412	2851.735171	2868.200059	2738.462835	2907.687805	2738.826237	2995.589299	2959.099774	2999.742162	2522.51586	2900.650618	3079.123451	2669.217206	2999.197014	2988.239248	1999.22395	2592.163103	2744.487679	2710.610619	2802.591279	2814.766372	2109.339315	2816.191238	2934.127663	3093.781821	3018.376733	2998.590751	2239.98542	2610.098469	2666.524561	2844.485279	2943.409067	2917.973108	2384.373012	2765.341449	2879.008529	3214.160733	3208.626288	3074.394955	2297.921473	2852.795975	2944.822102	3373.50407
319	3234.048564	3240.206556	3051.027348	2213.252865	2651.689453	2779.228761	2864.396767	3006.115522	3175.553893	2650.745238	2892.386283	3150.14276	3133.396636	3369.743752	3108.965002	2558.76442	2864.229427	2889.037076	3209.720707	2896.967342	2922.577096	2433.916267	2721.893394	2516.842286	3252.265995	3342.204501	3252.167352	2105.404293	2619.207557	2653.819785	3238.797194	3093.225745	3074.222228	2187.420978	2645.406975	2706.161927	3324.095876	3188.034958	3010.733125	2619.150412	2750.610608	2645.51728	3894.0652	3164.495166	3232.062714	2659.846574	2640.756088	2817.333636	3420.341199
320	3113.408716	3117.439874	3186.574485	2639.118615	2901.884939	2998.574193	2584.894227	2875.130495	2982.673356	2051.520821	2429.220313	2623.712552	3270.765835	3052.873337	2934.624373	2284.505617	2739.527286	2767.678588	3417.325969	3417.559055	3401.445793	2247.354048	2607.214132	2633.058438	3020.436519	2960.611527	2944.994536	2435.023972	2546.781187	2615.075766	2973.348383	2951.566879	2948.369188	2330.172179	2525.480591	2701.339135	3090.846198	3101.845153	3068.019573	2547.667646	2957.533996	2974.981919	4696.135231	3776.716241	3265.087165	2789.443605	2987.509878	2994.808711	3496.927375
321	3064.322988	3236.136174	3076.36653	2236.400583	2413.36363	2568.752522	2954.612842	3129.603581	3204.432374	2025.20559	2668.259719	2762.298439	2784.556378	2963.680978	3031.175844	2068.61744	2478.194252	2617.600146	3159.629617	3038.529345	2904.32301	2617.239953	2819.751787	2846.089252	2811.615725	2899.054559	2981.695982	2256.245906	2642.066742	2700.209772	2988.202985	3045.085664	2914.42869	2450.584548	2753.602138	2811.069928	3632.570271	3458.510681	3269.731032	2410.997531	2695.141443	2948.090789	2791.679236	2622.743731	2714.010011	2241.476052	2631.494697	2821.537417	3318.051666
322	2927.982937	2941.612784	2686.512871	2968.471032	3172.569084	3100.268437	3116.401454	2836.90943	2718.727129	2297.687894	2500.015862	2735.992561	3591.898171	3082.988591	3110.918446	2361.340415	2781.105661	2806.33475	3328.597676	2881.479082	2874.708306	2115.36271	2495.406573	2839.806538	3291.68679	2927.874627	2956.573388	2426.261527	2757.047617	2731.102239	2850.986368	2875.242588	2875.605346	2255.797484	2581.796988	2710.044069	3334.618798	3237.711267	2963.105608	1867.879212	2262.744625	2428.717066	3146.454708	3032.410975	2977.089491	2325.987316	2731.252182	2930.595738	3145.354512
323	3451.046666	3036.658212	2879.354216	1924.379729	2454.285604	2750.521506	2982.341116	3035.078657	3021.824613	1964.902399	2512.51364	2493.694878	3798.185955	3370.428306	3207.801872	2348.436039	2701.776564	2850.689228	2962.582655	2726.727502	2959.785944	2518.980629	2735.421492	2826.11944	2978.889193	2969.223638	2910.160069	2267.135806	2568.56811	2597.641172	3341.639693	3108.630418	2978.934329	2229.448368	2542.056629	2666.09288	2936.41491	2588.334875	2602.991478	1926.849388	2382.053634	2590.663054	3983.403552	3625.977232	3254.696841	2285.365733	2816.602502	3048.198613	3075.32105
324	2724.971449	2743.21398	2783.575136	2278.650005	2590.628302	2726.557061	2906.841681	2721.639349	2781.085925	3051.118675	2738.035646	2888.850888	3387.506662	3077.994127	3107.150102	2075.323059	2714.95108	2817.969014	3030.107055	2863.043538	2923.635773	2130.338283	2493.435927	2718.550588	3416.042693	3169.096821	3126.472909	2314.535386	2739.420383	2793.674919	3375.701498	3322.403146	3146.783413	2347.84863	2612.58968	2742.380026	3208.617511	2816.437315	2685.689856	2174.251627	2647.768363	2656.594386	3259.658945	3010.843695	3009.800803	2362.070074	2905.442864	2882.133972	3918.587677
325	3189.037916	3231.791186	3072.874488	1875.802023	2427.700561	2369.34618	2634.2466	3007.009497	2998.725554	2566.681058	2662.726672	2792.700355	2678.541755	2773.252541	2768.287668	2073.317131	2606.148869	2797.522247	3067.073453	3045.017542	2970.410942	2886.721669	3000.923069	3033.695804	3213.867239	3287.551036	3098.323215	2367.679941	2717.531988	2816.532	2776.195783	2775.441318	2888.59936	2321.358057	2567.315338	2730.457615	3545.787353	3441.54892	3176.1387	2324.163717	2947.439347	2746.310019	2970.670773	2815.786785	2984.479337	2416.615014	2700.808453	2700.169043	3467.678345
326	3037.867126	2725.782846	2659.191442	2140.633759	2490.125898	2696.403204	3248.739156	2923.331777	3076.728572	2198.899651	2789.944374	2912.690878	2935.670143	3082.997822	3008.934207	1960.101913	2420.377453	2669.218816	3132.025301	3153.598233	3004.967973	2396.474354	2665.138908	2828.837907	2819.644176	3074.184189	2945.569827	2254.221168	2616.677752	2733.293577	2864.153907	3024.266817	3052.467601	2254.498749	2653.686469	2691.907732	3813.396088	3437.735409	3181.324798	2671.074431	2952.933707	2972.047636	2971.382454	2781.73815	2830.240271	2230.227717	2432.795718	2672.294912	3294.577812
327	3537.889532	3227.6792	3184.675232	2294.276703	2896.120203	2834.667864	3171.54982	2970.744831	2984.508618	2070.490888	2729.426528	2875.961659	2672.150198	2808.03804	2773.6128	2522.389307	2882.434534	2909.832677	3076.629381	2833.986653	2824.660323	2577.914659	3044.680331	3052.519836	2577.332355	2910.536995	2963.240704	2186.102662	2731.751614	2684.930379	3093.210538	3088.777775	3039.141244	2194.810988	2629.75492	2682.868287	3132.277054	2928.154533	3025.6513	2504.390004	2558.428331	2674.445068	2812.850971	2783.622453	3017.336581	2290.253678	2762.39576	2801.187458	3776.669008
328	2227.562549	2665.98309	2848.961167	1818.331382	2321.439579	2331.843776	2505.302014	2730.645829	2945.787158	2535.731783	2835.697885	2875.290008	2853.772458	2860.334634	2967.071031	2499.706872	2781.301324	2786.367299	3178.520876	3093.112884	3047.479303	2159.994508	2675.457384	2860.747021	3119.467514	3100.58667	3011.602826	2308.948784	2571.889507	2706.085086	3081.936596	2859.8719	2874.454469	2543.90669	2706.866274	2856.205605	3043.846181	3479.410017	3269.143613	2154.375035	2591.706878	2524.893465	2822.586565	2809.578321	3020.854043	2313.955688	2863.153621	2987.36564	3258.161771
329	3528.322821	3304.029349	3091.121624	2528.143607	2968.544468	2738.284695	2748.036036	2838.920453	2817.433651	2183.017492	2617.519909	2616.678589	3172.966968	3276.798478	3132.881263	2550.702895	2722.627275	2893.736472	3433.229715	3276.722858	3076.224878	2104.530754	2661.977113	2845.476501	2934.148799	3003.057959	2912.073182	2074.635822	2638.927987	2790.850096	3020.928209	3117.866634	3041.913977	2162.144466	2498.633024	2616.974975	3532.40121	3498.587591	3295.40508	2344.205509	2682.946105	2876.53616	3344.409699	3244.474023	3137.854311	2721.746727	2871.407814	2923.468285	3074.677446
330	2753.518881	2774.868252	2892.850565	2274.265543	2754.24052	2850.792445	3202.235435	2769.476789	2873.788116	1976.736476	2436.837824	2608.220125	3366.066003	3282.535111	3341.157163	2359.690108	2713.856753	2863.081474	3350.081672	3453.191655	3328.617926	2774.728997	3023.126846	2994.666701	2825.014429	2820.244873	2843.940946	2313.393822	2603.607303	2710.744694	2760.716459	2872.857439	2956.450877	2163.228327	2472.316734	2575.866651	3252.697514	2986.25078	2811.001566	2248.476467	2601.758553	2799.194161	3328.476784	3192.791457	3261.342011	2482.562622	2718.066336	2801.802681	2981.704556
331	2762.216701	2918.535071	2892.356344	2177.67958	2375.709569	2573.198749	3778.657414	3147.514549	3189.317863	2221.267828	2698.5964	2767.280828	2946.244092	2853.496953	2779.396692	2442.782316	2585.617684	2668.847067	2928.325936	3042.67642	2839.232554	2164.449742	2777.175167	3114.803959	3432.9852	3194.664505	3124.988344	2364.148681	2618.157191	2841.436862	2930.798813	3066.99087	3010.85485	2363.392906	2639.848727	2722.157653	3384.132483	3065.224668	2891.72396	2143.203753	2355.607281	2542.792437	2942.494384	3059.451124	2877.723297	2279.23272	2684.982854	2623.583671	3136.224307
332	2399.329147	2659.576451	2798.847663	2872.394751	2670.475809	2625.047197	3076.796776	2941.827952	2835.410719	2238.40539	2530.418224	2760.904502	3492.210601	3395.533121	3223.413653	2642.400927	2670.891729	2734.454172	3070.21114	3058.860697	3088.804916	2538.430203	2663.214174	2746.677149	3244.18103	3072.60554	3024.448617	2146.556919	2424.237412	2552.345915	3085.084889	3067.744131	3106.20063	2195.626833	2538.40981	2730.926535	2737.23155	2823.886672	2685.124979	2734.363049	2742.261205	2742.384899	3141.329348	3061.482677	3005.993298	2981.3432	2989.363183	3017.54368	3795.654318
333	2765.309001	3045.90622	3000.338778	2230.475462	2956.654166	2853.444821	2949.389756	2965.916851	2742.010905	2614.621642	2782.684411	2715.134466	2832.371682	2820.587915	3037.598564	2437.961324	2609.435858	2609.757014	2966.917678	2780.874624	2795.767484	2411.666269	2735.752945	2887.28164	3100.449856	3022.444004	2968.700282	2341.779622	2636.134338	2734.033059	2924.423943	2982.499299	2968.031814	2466.33928	2787.965101	2831.560163	3157.910603	3146.275832	3076.557231	2253.670626	2513.779946	2708.123956	3098.960246	3044.804282	3181.014549	2254.897897	2549.842258	2751.332039	3671.186731
334	3586.626005	3417.580439	3363.284008	2392.152722	2489.349094	2646.400742	2309.927566	2670.598483	2778.735645	2087.526662	2406.580268	2692.390594	3086.809523	2709.106752	2708.801382	2421.247222	2716.608587	2592.601086	3032.690833	2935.660683	2925.703463	2376.489355	2669.937383	2633.148333	2714.252373	2866.394914	2820.858056	2080.324254	2509.816092	2766.052466	3025.474298	2966.228748	2928.07355	2196.229298	2754.061144	2867.866652	2625.886514	2902.284765	2987.906743	2345.122278	2611.5085	2838.259161	3402.972451	3070.845005	3094.806354	2385.948859	2797.269759	2855.649383	3137.818807
335	3343.448665	3394.617447	3138.518215	2006.351148	2455.422936	2600.691049	2899.640851	2720.709129	2645.93644	2939.013596	3250.716164	3225.43808	3342.123624	3386.555158	3314.029872	2199.26157	2821.637463	2926.325299	2768.673803	2844.624919	2810.459711	2316.399913	2905.61432	2861.472306	3269.584365	3027.450433	3057.381288	2289.78947	2597.955942	2649.51244	3266.25409	3144.986605	3053.217034	2297.368033	2549.565793	2694.924961	3125.840888	2826.5646	2876.249406	2718.55386	2963.28202	2991.692096	3022.552482	3096.989078	3143.495673	2663.117027	3040.109771	3154.041971	2866.288506
336	3176.923385	2889.844715	2971.046571	2181.320529	2677.728933	2530.408165	2794.039653	2729.628483	2904.567259	2278.352266	2405.476563	2544.502116	3262.440669	2939.752018	2864.894693	2448.756052	2635.433207	2690.283321	2586.622482	2732.822388	2753.487467	2315.244101	2653.604944	2763.51107	2957.95181	2808.822053	2985.51816	2342.245378	2746.320351	2744.503955	2872.017837	2968.856699	2867.188593	2354.871504	2717.281907	2765.546743	3111.880311	3085.942602	3075.494054	2762.516637	2976.805964	2962.896304	2778.551239	2915.423448	2871.545237	2585.27039	2625.605209	2695.113037	3842.698808
337	3328.714897	3499.599855	3242.868546	2890.992632	3020.295658	3212.407493	2993.425275	2764.820066	2782.132115	1911.159188	2369.41436	2723.356065	2739.340354	2677.616298	2843.037625	2585.540036	2643.551538	2848.854446	3401.938977	3360.050655	3089.048039	2490.38871	2672.996623	2681.318377	2806.689346	3006.022162	2935.595217	2673.96592	2776.958572	2783.393862	3035.678901	3047.592351	2940.679443	2242.575018	2538.459532	2681.802454	3000.529751	2993.250421	3024.97678	2650.721727	2879.064363	3113.710963	3625.802473	3006.222469	3037.054793	2476.702065	2821.098267	2774.153247	3395.885149
338	3211.955856	3003.808771	2854.226833	2089.397736	2480.53482	2856.933095	3140.913913	2798.361667	2755.721233	2267.827586	2515.399223	2654.193861	2783.298606	3083.065407	2969.169342	2830.263296	3292.387231	3118.885674	3147.699659	2950.525925	2934.084909	2063.105521	2473.201889	2533.664021	2783.381166	3015.359627	2967.773988	2242.875411	2572.093206	2706.042133	3034.301349	3072.814755	2958.81161	2202.763889	2671.844351	2746.242802	2790.292588	2805.603652	2906.208593	2621.436027	2862.869267	2889.241472	3607.445063	3355.142194	3140.566632	2435.893848	2520.074334	2614.76756	3130.974245
339	4355.70884	3528.211391	3520.129429	2734.144258	3216.201256	3205.471117	2973.799989	3179.258592	2962.367798	2180.73512	2588.909858	2761.748742	2848.584001	2942.23661	2897.523794	2454.547861	2754.406694	2922.002365	2999.740204	2879.659855	2831.774011	2095.863366	2313.986279	2569.344609	2896.07814	2724.504629	2784.859722	2356.930497	2515.784932	2676.629711	3452.914357	3198.973941	3126.896201	2208.843982	2635.63669	2691.091521	3160.672543	3252.104552	3307.911341	2540.413975	2758.908129	3004.390862	3200.57827	3076.332706	2999.545853	3014.92193	2709.675667	2652.879786	2950.831363
340	2794.714671	2795.490808	2810.218279	2026.231273	2436.84452	2705.602972	3070.128059	3074.460948	3169.448337	2178.911833	2510.067019	2708.017076	3349.844968	3041.147901	2893.514387	2589.333051	2989.461008	3071.923198	3486.154421	3424.067528	3185.777445	1975.257433	2386.473963	2689.969669	3252.832278	3004.128378	2998.597339	2270.545938	2498.558116	2497.533584	3233.128572	3112.414568	3159.482647	2555.056406	2881.220515	2923.417136	2981.143395	3070.796293	3076.966281	2693.175061	2890.540656	2925.13308	3572.997051	3386.577855	3243.931998	2198.056351	2359.769086	2647.524432	3549.480426
341	3879.986858	3102.690669	2903.893925	2172.350761	2765.297638	2843.37163	3153.208533	3223.770723	3149.439344	2085.66881	2647.826598	2665.592097	3177.882813	3328.710443	3266.201988	2799.004732	2879.683128	2838.102519	2956.227587	2983.63198	3001.640084	2368.819022	2511.606565	2702.43943	3428.795419	3191.40895	3129.744394	2447.810776	2593.786946	2793.081054	3045.545196	3045.831371	2933.266504	2275.698858	2695.267434	2802.703392	3622.439434	3401.213002	3501.731677	1837.709769	2341.593345	2544.650156	3173.64995	3184.313334	2990.402152	2366.179329	2531.218177	2599.630461	3206.119305
342	3204.868973	3149.217935	2965.62078	3586.1869	3158.330131	3061.034467	3038.045799	2897.370719	2821.669827	1881.587768	2204.470927	2246.05499	3974.743375	3126.47154	3099.227294	2119.106869	2448.199206	2615.813768	2899.496702	2965.525772	2993.369656	2037.984174	2471.908679	2686.552473	3097.560572	3176.968225	3007.265525	2507.768646	2786.39774	2832.269481	2942.149346	3041.061133	2970.429114	2383.955728	2735.730008	2837.579447	2833.678996	2722.635704	2742.831687	2438.286673	2568.355188	2728.899666	3934.762067	3194.670247	3056.473257	2714.28778	2518.121343	2637.035659	3446.984786
343	2914.457203	3249.896868	3213.448727	2119.359382	2628.070941	2730.649117	2820.197823	2889.339442	2934.986228	2592.246111	2999.698474	2845.631906	3068.996912	3272.539219	3194.471722	2092.281054	2432.206299	2514.168715	2598.392389	2650.671669	2602.13133	2349.559055	2612.876099	2725.092434	3221.782021	3168.75929	3051.271256	2304.859954	2636.94425	2809.594507	3094.65576	3099.618697	3132.928588	2294.396164	2653.900748	2760.181385	3367.374305	3005.639524	2975.853357	1985.972151	2230.249782	2490.993577	2739.491996	2730.89579	2645.709945	2526.382159	2877.876069	2869.161017	3371.479159
344	3449.68962	3140.760443	2991.683337	2404.799178	2771.064202	2938.137094	3005.249689	3004.597242	2971.195193	2455.114375	2598.294276	2612.866751	3034.231358	3078.551168	3096.080691	1898.384914	2320.871602	2511.96333	2944.850425	3235.464581	3191.798277	2231.232111	2601.532331	2738.406149	2755.875932	2838.243216	2873.461653	2343.458608	2844.110277	2944.514039	2848.379258	2897.311244	3013.496421	2460.517354	2850.134661	2869.081451	3459.566677	3120.549196	2960.621282	2275.429155	2642.386691	2669.75484	3207.344426	3121.631312	3001.345438	2554.049584	2596.994781	2691.915018	2812.762387
345	2749.826128	3092.101797	3180.538832	2116.839693	2594.520139	2725.880471	3227.139185	3222.466831	3126.093675	2578.504885	2825.246135	2700.445546	2830.49887	2874.064624	2691.767051	2343.465393	2575.34898	2728.091079	3238.748498	3071.147001	2941.728508	2616.473592	2708.504355	2934.294343	3004.179541	2983.279635	2962.396676	2357.158206	2752.65855	2793.388871	3163.325884	3074.540602	3016.832933	2303.260825	2617.546443	2787.03363	3052.051411	3033.070943	3118.296006	2052.786927	2405.164008	2656.514131	3129.728336	3067.593277	2933.373461	2154.918084	2686.713611	2618.129604	3457.768551
346	3215.574256	3445.556312	3313.251457	2404.693151	2754.721145	3009.140691	2631.593021	2657.850193	2798.232587	2140.962996	2392.7711	2588.552434	2844.751857	2987.860017	2979.735838	2862.731259	3152.808987	3073.353188	2798.854948	2695.753494	2844.00305	2215.043279	2636.045299	2905.964362	2657.28484	2859.254175	2872.205219	2296.304429	2569.095081	2692.403764	2799.55096	2831.878102	2845.817152	2236.552537	2563.856366	2552.872537	3880.178967	3383.509444	3339.352289	2543.173247	2920.063516	3042.017141	2919.150635	2973.399688	2807.316373	2406.646417	2766.944001	2983.717565	3189.6749
347	3185.741938	2746.508748	2858.199855	1934.897707	2263.49083	2305.01031	2951.705215	3162.770783	3048.842593	1915.066816	2503.577484	2749.668264	3170.839274	3001.160844	2956.089399	2011.610924	2198.964583	2373.931192	2799.010521	2899.175545	3043.177923	2007.904848	2349.235297	2488.245763	3257.392898	3130.953953	3207.640928	2435.662921	2744.533616	2832.094921	2800.959224	2963.66408	2891.865369	2350.964956	2703.238032	2736.721033	3081.574961	3091.930492	2878.646949	2485.139731	2638.835873	2744.938829	3415.73883	3318.982166	3058.155803	2921.394008	3189.609722	3140.83614	3074.03032
348	3251.962334	2848.687754	3067.236581	1912.305216	2597.390163	2716.72861	3078.236647	3138.159841	2924.731159	2030.349235	2842.185958	2844.916762	3028.303589	3021.993383	3028.871195	2413.007153	2598.652533	2733.361005	2971.470782	2792.783256	2760.336844	2343.504535	2866.57539	2975.427072	2941.031122	3009.157137	2918.660265	2384.75735	2816.623047	2852.293078	3168.566952	3126.212631	3071.327368	2189.341393	2575.097978	2749.199348	3161.41573	2980.063025	3039.740794	2424.052263	2512.622605	2605.049531	2740.9852	2790.621902	2818.85754	2371.191182	2859.322033	2779.983674	3312.424173
349	2478.643439	2813.78698	2837.484266	2481.76457	2806.889604	2902.253314	2836.15161	2881.012327	3009.350224	1961.849638	2495.06862	2690.318929	3150.254543	3003.414919	3158.23432	2069.430284	2586.765098	2831.183798	2961.913183	2970.835482	2947.853816	2534.550023	2728.031416	2730.314856	3030.550271	3003.299192	2995.64859	2034.52176	2502.235396	2691.502308	3137.106435	3094.583661	3064.308466	2406.401336	2704.727722	2738.389762	3528.371256	3177.063476	3079.850962	2788.301621	2607.920066	2672.34284	3442.598002	3218.371958	3277.473734	2549.477865	2770.64078	2699.982289	2920.627552
350	3889.350561	3417.215461	3026.446038	2687.707615	2669.672021	2524.905729	3588.031585	3189.355538	3202.609552	2259.500883	2714.539991	2797.888392	3569.076772	2907.092921	2914.304665	1905.771334	2278.533887	2522.106767	2653.864224	2860.342777	2942.454188	2620.759818	2924.883064	3018.630902	3118.742044	3134.547906	2937.022648	2295.869152	2554.535319	2665.661008	2847.315473	2717.918036	2848.370357	2217.371919	2638.861763	2688.283452	3467.299133	3381.931866	3348.061128	2511.810814	2945.30586	3078.994559	2979.857702	3179.310752	2990.443129	2398.525755	2612.33228	2665.345836	3464.747145
351	2443.952082	2542.974178	2587.915855	1985.037755	2358.54788	2697.227269	2674.367611	2888.446781	2855.501119	2220.722577	2657.498799	2770.865001	3327.296333	2985.670668	2958.814669	2140.08355	2753.77459	2849.101822	2738.633729	2660.230221	2729.889051	2620.550094	2723.509072	2890.914391	3063.889341	3092.300237	2942.104566	2219.389777	2563.575914	2714.38075	3299.006116	3157.279166	3090.928382	2112.574607	2505.650282	2689.967234	3560.595521	3264.151958	3216.152312	2614.855924	2809.169246	2911.130747	3165.985735	3225.757935	3119.864003	2103.996225	2618.47202	2821.254354	3088.658904
352	2892.023136	2959.052917	3017.616665	2220.630615	2664.228064	2909.870563	3702.342871	3578.892814	3326.271192	2438.591852	2806.802102	2925.72528	2779.38262	2771.505262	2803.81877	2448.536107	2638.341961	2820.375952	3122.962744	2959.93826	2865.449362	2298.885441	2799.473124	2815.567044	3320.762893	3167.845281	2944.47817	2375.045084	2793.01805	2785.939781	3207.914007	2995.930803	2985.397837	2171.868457	2573.138123	2681.111763	3755.364952	3540.563883	3543.429337	2218.513669	2626.034141	2770.517967	3113.33739	2995.9005	2888.425907	2304.196519	2625.962635	2713.360822	3034.963223
353	3788.574122	2954.715458	2869.581236	2403.438381	2731.52856	2746.719561	2555.081627	2698.346457	2835.291139	2079.815211	2461.470063	2630.806791	3568.991351	3188.532315	3255.362865	2378.044426	2691.363586	2631.801037	3701.306919	3526.14423	3490.267418	2414.792236	2823.828656	2765.875956	2802.246332	2853.132972	2855.744605	2513.792106	2674.735448	2800.306243	2915.24397	3032.098843	2976.474879	2290.986002	2573.923086	2702.144667	2918.302251	2909.400203	2882.20936	2253.420925	2705.248386	2624.242368	4038.553622	3382.530251	3258.58277	2379.107663	2618.702112	2663.871872	3095.778682
354	3143.297289	2795.058518	2911.667769	3050.463294	3033.065509	2910.35326	3120.918451	3083.225114	3157.6807	2573.074957	2968.333757	2974.992151	2800.564854	2852.560962	2805.592965	2234.802671	2622.083027	2669.876167	3373.988125	3358.018393	3347.583407	2303.684676	2695.277999	2843.313869	3635.742215	3496.806609	3421.215567	2190.092653	2598.701838	2772.052638	2989.965493	2927.543207	2906.719823	2361.220288	2759.424155	2802.635516	3378.354135	3514.26205	3719.586331	2224.193771	2822.781897	2812.141392	3017.06771	3304.746612	3141.304273	2555.836045	2749.029569	2884.862223	3794.575673
355	4018.06507	3084.075262	2939.129162	2226.464674	2417.68454	2456.820796	3512.851922	3134.498413	3108.834152	2393.553534	2900.413545	2747.538467	2552.851915	2905.178831	2863.90802	2162.039232	2654.743997	2802.422193	3241.052609	3032.5763	2820.632865	2326.143435	2548.033343	2629.403163	3301.063698	3102.605655	3168.873393	2367.623456	2669.159518	2677.428348	2888.666585	2917.639346	3005.554524	2153.342551	2636.408815	2760.234317	3107.599856	3004.197	3092.231941	3005.927816	3184.004026	3168.209902	3286.780282	3138.834239	2938.344015	2135.689489	2454.975715	2715.234656	3234.716475
356	2563.00575	2597.317917	2738.500934	2739.12942	2796.678163	3111.741401	3466.649241	2914.713094	2938.65952	2138.78443	2779.370482	3021.027247	2638.128235	2775.236247	2868.034737	1949.94951	2285.046205	2431.757567	2983.812029	2965.233363	2881.318654	2330.715942	2695.579639	2948.818461	2829.388687	2878.77389	2813.39296	2155.481326	2573.706882	2639.836156	2989.92851	3052.417092	3028.47333	2256.663007	2616.12001	2704.293272	2472.41371	2537.382247	2751.895406	2709.702717	3167.70746	2990.003983	3512.53124	3345.370701	3065.165159	2643.028685	2783.916538	2727.355225	3080.920444
357	3228.743265	2993.218177	2858.105854	2358.235305	2678.132435	2586.111394	3076.132305	2963.518856	3014.274991	2762.172313	2977.409617	2820.237025	2440.052422	2702.491834	2792.132221	1942.887305	2456.357915	2634.303681	2871.334165	3114.852759	3273.641254	2839.640415	2947.221754	2902.590914	3241.56995	3167.749932	3014.859549	2260.984988	2667.940455	2779.336595	2970.341405	2993.99013	2876.031732	2259.806472	2553.749823	2648.413421	2992.27818	3182.775769	3081.331391	2504.409859	2551.268768	2505.850675	2979.003236	2843.77034	2981.874606	2384.350479	2576.277866	2959.58225	3905.058995
358	3313.763426	3363.704708	3345.881747	1851.191675	2156.414239	2278.702395	3252.88253	3132.162346	3067.036315	2398.01578	2831.246338	2656.920553	3073.037341	3129.445557	3407.382356	1889.17443	2344.776856	2271.569661	3013.211303	2928.478244	2954.866778	2351.02702	2554.98582	2905.112821	3260.529849	3162.920914	3114.236332	2419.855386	2710.513417	2804.27777	3258.103924	3052.959727	3077.50556	2377.634417	2589.524248	2763.905835	3468.516459	3130.537252	3204.322902	2263.55327	2385.519446	2739.222061	3538.230178	3384.53831	3192.609965	2462.235598	2709.44433	2930.048309	3088.878612
359	2544.738834	2641.995922	2823.348146	2074.251649	2301.837498	2564.095748	2826.671661	2994.7691	2891.805772	2640.703027	2749.322656	2859.6448	3086.2953	3109.753609	3056.163987	2541.637967	2626.293768	2674.160256	3382.023381	3180.816645	3185.326764	2319.407275	2507.974844	2701.194378	2973.079928	2895.430785	2932.294459	2267.007521	2661.99132	2813.454963	2996.796593	3104.985977	3010.595249	2196.114232	2607.771059	2767.714726	3011.993976	3018.095007	2930.115668	2467.988032	2700.139738	2793.081484	3764.741071	3303.745516	3343.17953	2450.343434	2612.994973	2739.398272	3533.43258
360	3314.439846	3396.116	3139.547166	2353.65494	2397.048193	2690.754297	3349.262042	3023.167582	2932.440391	2280.295599	2672.308148	2831.499695	3592.7127	3288.288859	3190.539247	2618.947028	2787.79936	2677.575608	2825.864806	2907.000013	2976.635274	2044.886022	2504.733094	2721.328549	2900.606154	2936.980108	2957.377878	2215.485452	2669.826875	2779.786044	3065.460138	3020.298772	3034.848922	2272.222836	2623.364518	2809.203536	3542.125379	3274.534851	3505.26362	2431.051766	2933.868633	2888.073218	3469.90434	3185.973812	2903.298388	2811.467307	3076.865902	3203.295848	3851.914576
361	3311.295783	3081.586829	3113.551776	2149.300645	2478.709305	2759.662978	2526.367653	2763.06611	2793.425719	1841.14835	2459.886966	2670.214653	3548.357943	3083.055275	3158.09102	3105.369321	3177.79458	3142.062596	3597.354856	3404.785029	3169.234079	2307.819224	2522.588027	2495.086267	2757.6927	2873.166432	2856.28623	2190.341321	2435.067932	2519.804026	2936.18805	2936.097224	2979.639769	2046.458591	2524.475349	2666.209313	2958.673686	3288.532707	3085.740505	2629.479964	2683.412322	2801.005458	3252.881137	2976.842052	2963.400506	2436.469173	2708.144085	2726.549224	3182.457112
362	2935.381534	2757.147154	2775.26695	2626.899831	2950.580164	2759.451152	3421.463382	3264.413251	3260.461698	2031.410122	2205.172897	2454.465806	3287.066762	3087.253524	3035.681711	2232.448531	2352.325324	2612.064893	2994.684992	2982.986879	2928.667704	2479.812858	2753.32597	3016.232514	2745.0573	2844.430283	2982.120218	2290.40388	2690.323826	2855.472451	3245.000772	3095.666373	3030.209302	2342.459409	2740.016736	2873.304642	2811.792696	2978.467133	3060.960848	2287.830802	2654.327579	2666.231543	3122.25776	2857.334985	2864.044046	2588.91262	2454.916206	2532.207062	3362.931663
363	3197.143348	3475.874689	3035.477401	2420.28063	2600.604088	2702.439275	3265.341405	3094.910225	3084.067908	2579.174866	3084.459152	3039.480687	3036.097329	3086.893623	2886.434566	2358.395356	2696.013158	2715.992228	3037.13211	2919.791679	2855.907209	2636.87812	2771.119377	2649.248083	2911.939746	3030.55445	2876.432511	2204.469613	2630.949216	2684.084213	3129.914162	3058.865426	3053.530023	2489.260029	2763.475565	2763.408081	2907.638646	2742.219386	2716.737287	2061.589961	2380.909338	2478.866224	3119.329185	3259.403861	3084.267835	2622.128101	2753.94221	2902.314712	2630.873896
364	3937.773	3136.576054	3171.378395	2679.553374	2894.016479	2758.305007	2643.64097	2870.862882	2786.863436	2268.341195	2664.540485	2706.51074	3279.704231	2926.077281	2822.494702	2776.637232	3021.642994	3065.64408	3043.641333	2979.822709	3087.645573	2385.447183	2844.847491	2819.95852	3425.580828	3262.793946	3197.938406	2367.62997	2636.88441	2753.016748	3036.130855	2871.41402	2928.92361	2290.143666	2551.147447	2719.045291	3452.747028	3237.240321	3014.827006	2579.775227	2513.379839	2666.195558	3313.42501	3294.960634	3337.666513	2816.191925	2859.144802	2821.824004	3122.062824
365	2895.354762	2592.671279	2996.188416	2318.920044	2465.625874	2821.682078	2652.114489	2755.741378	2735.432679	2452.750939	2560.714976	2680.801432	3004.801253	2972.166238	2882.13364	2706.682947	2881.667143	2816.543775	2624.673142	2764.243009	2995.251836	2366.209012	2721.25544	2695.440972	3197.420993	3145.476223	3175.246902	2515.531317	2667.255732	2747.345162	3237.224356	3122.843167	2979.038977	2152.587914	2644.926567	2736.713048	2957.113596	2862.332988	2706.341298	2988.355259	2688.42921	2796.455534	3077.707534	3158.149603	3092.469292	2678.742808	2729.842853	2798.326808	3364.28988
366	3344.230319	3117.897247	3237.732418	3162.254407	3182.09667	3069.629408	3110.815254	3362.237003	3167.68077	2491.287152	2509.339998	2740.162805	3209.244522	3186.615564	3027.481837	1975.457606	2362.785859	2665.648581	2938.52545	2729.680589	2765.402353	2551.903728	2803.574604	2954.678947	2697.46346	2731.904509	2781.098128	2243.264278	2662.312282	2761.936364	3191.999559	2963.467468	2964.472808	2377.480534	2724.731481	2814.426342	3407.157826	3151.074094	2978.939463	2246.373436	2609.830228	2655.57461	3638.095598	3423.599276	3171.818541	2111.581488	2517.256709	2660.420522	3187.111018
367	3067.782841	3148.89308	3000.764417	2234.341809	2470.885552	2702.758794	2707.521041	3054.622902	2978.203593	2085.672218	2737.690093	2738.368454	3197.873653	2854.612518	2826.818373	2689.826441	2777.612884	2877.404866	3083.724067	3181.250524	3064.715457	2116.317354	2802.350805	2925.952114	2927.504581	2692.262829	2837.627597	2467.812016	2703.159729	2891.788222	3008.822357	2992.423697	3042.939495	2141.948905	2565.457839	2664.002951	2666.152201	2573.219319	2809.911787	2597.619568	3080.900236	3129.389849	3223.290059	3005.1181	2918.639601	2197.394969	2700.526973	2799.753036	2844.835591
368	2926.1945	3210.50603	3137.966089	1760.478851	2419.570108	2565.403946	2604.005203	2659.93619	2982.380714	1902.111794	2449.369575	2530.019815	3015.990104	3176.963428	3050.231191	2239.973129	2759.518943	2736.946478	2821.385098	3010.582006	2986.514348	2558.349219	2909.39647	2911.497203	3481.695498	3009.565812	2976.584019	2228.093027	2549.622014	2675.666184	2855.250899	2957.838972	2956.268709	2069.085786	2610.986567	2747.577333	3038.662505	3130.814727	3084.568517	2106.774008	2638.446277	2835.1026	3039.382941	2813.241748	2954.691044	2373.474815	2764.263344	2795.87331	3180.246091
369	3576.879776	3208.408993	3127.210144	2288.92692	2623.399439	2719.825496	3290.157261	3111.966272	2924.395282	2212.106407	2503.669032	2808.602309	2473.457582	2661.390423	2836.194352	2119.481718	2424.853777	2659.304485	2981.53268	2918.261518	2994.39719	2215.30074	2323.737701	2410.007132	3238.761619	3031.978368	2978.105901	2097.017614	2554.806191	2626.105207	3401.614772	3207.720546	3088.980789	2435.972126	2686.060212	2758.841448	3091.411554	3262.304053	3261.570993	2203.396019	2665.222372	2860.607981	2958.542804	2925.233952	3019.716709	2244.972458	2603.430224	2776.647347	2933.364922
370	3369.835157	3161.955488	3120.463637	2618.301768	2610.733836	2739.562901	3068.336819	2827.874249	2737.107417	2405.547744	2623.561433	2668.674718	3348.953371	3304.922352	3267.007158	2408.828053	2839.426766	2861.972266	2732.882864	2849.130866	2985.702459	2499.285438	2792.25966	2847.969426	3180.114268	3117.667857	2981.8613	2271.629037	2530.855281	2622.370952	3413.273086	3296.919195	3062.671722	2222.934191	2545.521581	2684.368741	4250.794897	3176.216321	3047.476779	2381.860429	2550.505321	2569.746734	3167.043949	3050.884203	3068.655918	2230.763835	2666.686272	2850.413172	3117.462595
371	3041.586281	3080.511122	3054.224282	2306.328928	2820.98566	2838.093429	3681.254704	3133.212501	3064.901028	2077.671412	2516.749138	2718.351677	3411.930316	3363.089757	3050.918317	2199.592528	2586.268666	2742.328597	3079.373142	3130.28887	3027.020552	2321.786759	2795.179068	2864.800806	3358.317263	3133.552111	3110.615027	2245.316581	2558.962357	2685.247473	3225.498614	3227.792305	3081.974685	2282.531041	2725.005702	2769.636901	2758.742238	2867.12609	2871.571926	2935.810213	3145.819053	2965.110101	3314.301463	3042.624596	3080.099089	3341.690916	3348.283502	3051.876882	3267.288691
372	2996.305227	2792.425845	2862.015344	2510.548586	2820.618941	2940.995448	3790.736088	3180.024786	3342.645227	2103.899105	2347.210373	2558.754169	3613.235095	3356.260453	3404.798184	2202.253894	2535.574093	2624.059018	2770.312933	2950.535648	2877.230435	2317.709586	2728.754797	2817.325636	3297.747263	3014.136775	2902.035926	2457.236719	2841.95316	2905.526129	3156.944118	3035.382719	3040.329043	2287.683048	2646.509908	2740.76013	4109.197726	3418.775271	3249.219519	2292.717963	2597.414992	2916.508578	3098.595864	3139.438584	3030.146438	2198.045442	2569.274822	2674.829718	3779.895584
373	3177.449967	3735.67521	3260.994776	2241.774105	2594.573785	2659.761263	2726.931589	2951.754726	3155.328837	2103.248315	2565.294754	2707.304256	2878.40581	2899.246447	2887.482434	2654.543041	3113.025378	2934.296198	2801.559973	2894.335634	2914.52514	2454.616041	2661.014607	2709.26769	3253.037425	3309.796853	3100.193058	2265.849317	2697.055686	2835.017856	2924.920714	2882.981119	2910.889129	2405.769996	2689.773908	2793.368905	3119.705522	2865.547263	2838.3483	2181.345425	2693.164444	2892.986496	3672.883544	3164.47749	3226.169831	2310.296021	3013.927861	3059.212082	3050.87433
374	3848.118858	3535.400368	3262.937169	2448.732204	2850.668503	2720.114483	3180.287879	3094.560367	3123.841146	2260.216925	2648.435079	2759.907692	2792.144235	2803.571928	2923.152069	2559.342088	2898.702847	2909.760496	2752.03343	2768.956994	2805.008708	2170.576159	2720.137021	2774.718083	3244.961475	3016.466754	2983.346217	2393.908795	2591.422636	2644.198352	3162.995471	3120.321554	3103.312238	2146.846314	2552.36377	2652.283401	3214.133347	3047.73941	3042.840198	2091.071025	2683.21244	2722.120488	3661.990774	3205.184449	2894.843382	2296.517148	2688.253575	2673.057365	2755.089897
375	2509.124029	2629.632645	2831.766103	2407.201676	2907.372232	2878.177257	2952.062426	2868.282852	3033.099012	2458.335397	2616.986726	2744.02739	2850.364548	2985.685155	2829.304928	2571.215328	2571.83289	2712.437104	2821.147843	3129.789836	3152.271576	2282.777569	2658.394352	2836.976302	2960.739848	3001.707248	3001.318565	2182.539701	2529.679033	2724.256031	2982.47642	2978.484054	2978.009868	2233.054166	2609.213205	2773.274776	3507.366332	2983.499871	3104.735717	3087.314254	3041.410625	3160.808781	3656.082554	3516.367127	3330.015481	2478.565599	2557.77593	2787.510022	3093.064471
376	2573.743196	2690.245407	2756.117223	2376.034782	2591.368111	2825.097969	2696.822462	2848.14979	2884.5399	2393.290705	2798.11675	2787.338214	3047.687353	3074.453389	3044.629327	1875.416186	2414.658742	2670.974553	2715.611327	2801.006486	2747.072371	2191.929291	2515.992177	2653.672882	3375.026929	3129.813679	2945.047501	2163.803127	2573.648706	2753.4291	2923.509461	2988.492199	2997.458358	2191.165749	2618.009476	2786.73118	2845.884328	3098.649333	3316.35647	2312.228357	2462.079727	2744.017387	3918.684694	3181.227471	2934.728999	2908.642375	3000.416813	2893.997032	3189.503312
377	2827.818573	2486.963083	2617.48592	2242.948418	2579.196513	2647.141952	2826.474129	3268.669527	3156.143753	2258.871696	2822.524816	2908.108272	2453.200641	2637.426384	2651.825197	1928.10161	2585.53104	2613.80517	3167.407095	2855.558691	2962.257457	2057.365138	2419.98864	2632.856293	2956.206874	3067.858658	3054.566357	2289.197949	2687.721	2877.001617	2956.988489	3013.636759	3053.216082	2213.711038	2568.131159	2689.372747	4002.638415	3112.5887	3159.04988	2407.578809	2938.413177	2878.831582	3010.76575	3188.611529	2938.729908	2522.408883	2654.477439	2738.933055	3158.892308
378	2686.484907	2649.832511	2621.447889	2378.04793	2570.042198	2673.768803	3022.300722	3090.57426	2910.906816	2411.783766	2578.022875	2540.703087	3120.713722	2894.542585	3025.080244	2881.254445	3183.146767	2938.836212	3256.915172	3027.706771	2980.456054	2658.379301	2949.912176	2970.498173	2653.662346	2802.890969	2875.261222	2563.054719	2669.483693	2910.248961	2851.839954	2894.517451	2946.382416	2133.814171	2579.451882	2731.077288	2900.882782	3194.430561	3146.552946	2355.349907	2832.223627	2756.667851	3663.855121	3205.106536	3283.964613	3082.213135	3179.436973	3161.621567	3690.810085
379	2478.242604	2518.241964	2643.115094	2237.545045	2747.571569	2834.019751	3116.552388	3089.476938	2953.467783	2182.79944	2716.071693	2579.211969	2606.241032	2773.907461	3032.217655	1996.621402	2362.055082	2509.363151	2989.796591	3264.956725	3083.041166	2086.478964	2384.65778	2544.64032	2924.562711	3115.783961	3017.319812	2735.665948	2937.594943	2973.282706	3103.051375	3022.826192	2992.062882	2278.285945	2662.527665	2818.036173	2990.683747	3289.960575	3215.518902	2816.131759	2554.436403	2630.787327	2864.828503	3060.393945	3123.190676	2405.095638	2874.16816	2865.396222	3134.903102
380	2542.074662	2854.66381	2869.786675	2333.389728	2973.874325	2993.770417	2868.529243	3029.487721	2959.5536	2008.211846	2542.843806	2728.156681	3738.816018	3305.789933	3225.529323	2384.04276	2858.295714	3025.718574	2731.091639	2763.343744	2816.152272	2481.867205	2542.45741	2715.964705	2934.480633	2997.185878	3002.727113	2390.274077	2439.832026	2556.561275	3141.761388	2872.734994	2913.033498	2508.59557	2710.667361	2863.54918	2832.919362	2845.166299	2983.705129	3121.906516	3096.323503	2923.399021	3008.966739	2966.1797	2861.21702	2442.752663	2754.565399	2833.56496	2687.551072
381	2782.268044	2776.638704	2879.810957	2159.118723	2424.327363	2573.406317	2781.943317	3069.405629	2901.020127	2170.963889	2634.761768	2699.215709	2949.759591	2962.343523	2867.193271	2719.077717	2881.497945	2822.428406	2934.000402	3023.081673	3078.222879	2506.262225	2746.647565	2671.144813	2937.437516	3009.408842	3077.820151	2259.435924	2713.299238	2801.039863	2792.013905	2818.2942	2827.039034	2335.988314	2646.66818	2794.460716	3087.644145	3151.262811	3097.674733	2754.193372	2507.45189	2617.046079	3549.336169	3156.524215	3073.107571	2826.698984	3077.331339	3159.25314	2959.646252
382	3281.276042	3163.735122	3100.536595	2668.46513	2722.63556	2789.336146	2483.632663	2625.461163	2700.239271	2253.371533	2698.943571	2726.500385	2659.404024	2746.190768	2711.628929	2646.649494	2627.624082	2820.628597	2938.201888	2896.641933	2987.235495	2397.663608	2692.696183	2924.204352	2762.107738	2741.018162	2749.950658	2211.132109	2603.562038	2664.082215	3032.122832	2935.548149	2851.15565	2180.862504	2523.495349	2634.225637	3008.835559	2900.121818	2916.849078	2428.148961	2456.772348	2643.080773	3078.114251	3015.384566	3037.127402	2090.360489	2504.409027	2783.31634	3443.11569
383	3220.238208	3079.361738	3069.575906	2024.723637	2391.077818	2488.866593	2895.650567	3005.059597	2838.636395	1956.1866	2609.548548	2854.714408	2876.024413	2925.723245	2893.634221	2398.274622	2503.846196	2537.966502	3134.231235	2828.335195	2943.856256	2234.168509	2592.263398	2884.470485	3342.544306	3273.306143	3206.863951	2532.036441	2669.548397	2659.118331	3231.546217	3086.766068	2935.982784	2327.454491	2596.369075	2660.313783	3640.061817	3260.035123	3338.114591	2715.142372	3100.637574	2924.770367	2941.411123	3138.066682	3241.213449	2373.655241	2576.008288	2750.586154	2967.283508
384	3872.603713	3424.070168	3229.930969	2372.929485	2489.702902	2567.713748	2601.40453	2680.367063	2683.889003	2289.945472	2785.848933	2822.826227	2866.984381	3345.050209	3206.113689	2239.806478	2574.499778	2662.901956	3064.681456	3094.838367	3196.309678	2273.171733	2856.774045	3139.361337	2769.199893	2840.732833	2874.380751	2585.341907	2818.526601	2918.417738	3290.683121	3043.133787	3006.414256	2379.755037	2651.416638	2799.734241	3238.772218	2922.448362	3077.758808	2215.856048	2899.481873	2956.998087	2846.496033	2901.098499	2873.646654	2262.074444	2847.746024	2972.417156	3554.146129
385	2683.113425	2712.098735	3032.577508	2901.772892	3179.754473	3101.58732	2714.63435	3026.103274	3019.574965	2217.986239	2755.153525	2972.081664	2830.31058	2942.430639	3058.900643	2423.658892	2609.374192	2791.85959	3337.309286	3102.721397	2999.141253	2261.883602	2568.382466	2699.516945	2668.840229	2862.794636	2777.847188	2135.173834	2318.391327	2494.994203	3167.895265	2971.338151	2965.069006	2515.328042	2680.318703	2769.686569	2962.113279	2808.348989	2936.689091	2346.116147	2661.742907	2726.694214	3007.896534	3223.510021	3131.91615	2677.178359	2723.649405	2874.890206	3135.030747
386	2913.771159	2994.013157	3027.512567	2666.281101	3013.912306	3076.78902	3126.644149	2996.320302	3242.148653	2086.680999	2686.325676	2838.537027	3233.563927	3127.841828	2988.108621	2238.219659	2574.729762	2704.252106	3786.815359	3228.87066	3177.592107	2250.582831	2448.313852	2637.785915	3193.478928	3214.418608	3053.137044	2308.835306	2600.22587	2697.240586	3143.114308	3102.515398	3024.180281	2323.754215	2689.334181	2723.420096	3177.964283	3144.516348	3209.920882	2454.324142	2739.203018	2862.644743	3666.898407	3370.059922	3190.110955	2489.425004	2697.393027	2802.174855	3816.551155
387	3193.494139	3199.964696	3262.762817	2495.527612	2482.756148	2548.809516	2515.544397	2784.336885	2957.218658	2032.14597	2270.582254	2474.924165	3001.392204	2938.218991	3028.120393	2173.355658	2464.318153	2908.996439	2777.25953	2606.149592	2849.847333	2194.421863	2813.672455	2827.210201	3018.77392	3100.672554	3063.001986	2239.005459	2645.919864	2701.42134	2809.680332	2808.181355	2844.853408	2327.261497	2690.602376	2726.315972	3225.76381	3217.80933	3164.941682	2425.387915	2686.392161	2969.979755	3707.647363	3088.988384	2998.159806	3061.843756	3068.096858	2843.472869	2614.698997
388	3168.644742	3114.443716	3045.860988	2413.824654	2641.434701	2787.927377	3409.407394	3296.344092	3005.319719	2232.667068	2548.669084	2628.260358	2890.276376	3207.131818	2941.108461	1950.538049	2443.067135	2682.875644	3025.012874	3038.84678	3025.540042	2145.956985	2339.86988	2464.922569	2973.065491	2972.030555	3019.562965	2128.682026	2669.206133	2799.596506	3186.724128	2952.139934	3005.460588	2353.205441	2679.128819	2723.055601	2766.942503	2854.123565	2863.347829	2911.257754	3080.277	3101.124397	2875.867972	3012.741582	2958.45672	2101.595067	2470.472147	2522.062426	3256.185692
389	2896.676888	2802.913741	2906.292522	2264.791535	2301.950631	2586.621066	3021.587511	3079.336318	3052.155241	2840.121961	3258.113146	2900.304701	2945.314376	3027.942209	2919.415333	2314.844717	2548.264762	2735.337003	3317.509478	2904.475407	2935.96571	2227.33654	2666.353719	2684.528123	2799.718382	2798.10631	2895.802704	2315.763231	2585.40227	2851.716216	2909.611718	2924.959218	2970.917065	2252.407038	2618.274734	2705.121427	3153.387403	3036.80834	3074.880466	1855.168509	2174.234517	2360.717328	3121.495464	2859.827917	2899.014909	2165.564303	2665.185082	2766.336366	3265.992383
390	2973.604579	3143.584675	3212.833117	3142.888261	3278.051547	3296.239903	3204.278984	3041.053502	3148.77064	2323.447111	2857.047118	2800.405626	2671.219335	2939.369012	2741.966236	1989.43378	2549.519282	2691.470039	3037.759386	2945.601419	2928.371742	2178.05008	2537.104143	2717.202135	3197.509608	2987.113377	2986.570134	2385.966511	2661.618832	2724.238355	3158.438803	3102.134728	3067.946832	2505.479065	2659.012005	2781.85698	3629.873296	3268.885734	3203.580421	2707.432893	2809.6707	2921.80176	2761.301807	2839.07258	2845.556606	2675.034441	2568.437678	2766.809747	3401.226275
391	2697.832608	2776.43966	2979.439556	2646.223843	2762.352127	2727.796363	2920.35475	2911.706454	2909.301618	2022.363331	2319.178763	2508.061044	3074.473972	2640.476594	2682.254993	2390.374505	2573.059088	2719.124588	3216.439523	3070.85622	3045.616798	2290.58385	2625.944832	2660.344026	2693.657665	2922.770275	2965.964977	2551.071441	2679.725308	2824.074449	2748.203357	2884.064514	2962.249432	2412.694314	2702.203911	2793.333442	3528.422274	3161.358876	3111.389434	2504.469061	2783.447422	2850.626417	3690.774471	3191.331404	3338.951438	2086.344823	2585.540659	2681.291041	3545.911224
392	3044.778934	2757.199086	2855.563087	2450.455697	2508.558089	2720.621425	3126.661896	2878.672021	2939.577663	3175.59235	3296.507789	3166.299171	3397.215284	3232.060154	3182.440199	2208.927111	2602.504093	2584.642054	2999.307924	3101.431672	3122.1655	2372.211264	2579.010512	2763.367221	3070.200481	2760.4168	2823.509651	2495.24186	2824.240226	2861.76434	2881.642469	2969.74123	2977.478168	2287.847422	2680.488183	2792.155838	3317.014375	3228.511441	3027.288154	2786.98647	2772.483777	2701.920307	3154.96982	2689.369719	3000.787278	2671.98716	2838.876258	2752.907417	3442.529341
393	2326.055301	2637.445278	2536.276715	2115.532761	2465.531579	2546.619268	2734.661243	2905.477491	2816.628235	2269.813528	2537.949656	2712.616854	2752.893147	2667.545643	2724.194301	2011.674065	2458.018751	2626.536665	2903.170926	2988.11807	2962.630406	2619.531829	2829.281001	2848.522209	2888.440883	3082.58701	2976.400392	2415.064081	2691.080288	2802.379905	3153.49246	2905.484922	2866.244552	2377.626842	2725.209848	2747.728258	2514.660804	2766.614633	2766.033442	2438.871277	2762.579107	2714.64536	2445.079644	2725.469881	2811.47778	2492.820477	2596.154775	2648.657975	3667.129845
394	3742.639883	3126.96899	3312.532582	1831.160087	2408.695738	2537.183513	3014.656413	2900.224244	3044.228782	2458.957876	2763.100986	2661.558099	2860.846205	2974.526303	2779.99445	2247.569227	2657.23043	2834.581528	2847.979931	2821.559623	2758.551784	2514.161677	2824.684703	2851.0919	3158.961257	3103.287994	3024.68602	2021.169572	2544.205073	2612.79231	3304.873546	3202.419607	3105.62195	2192.810933	2513.789936	2634.314567	3696.981153	3032.140583	3229.818055	2391.633042	2943.745596	2948.900529	3029.516795	2699.866851	2746.37184	3539.015458	3070.296069	3043.244665	2875.140053
395	3092.227583	2902.091685	2866.637339	2259.551941	2555.214193	2599.325373	2831.539948	2830.82039	2998.54304	2475.904824	2724.916296	2911.92133	3509.364786	3256.470238	3164.881962	2087.919512	2466.138886	2819.171292	2834.215639	2859.8525	2979.644295	2199.62685	2374.991917	2508.842292	3012.950753	2991.63471	3094.538777	2394.175199	2694.689407	2696.460615	3256.88735	3284.110281	3182.528134	2203.472009	2544.966628	2635.147191	3440.318435	3412.596348	3326.582802	2439.89896	2623.096428	2885.049485	2913.973517	3054.249513	3055.929831	2357.363622	2477.123311	2761.152788	2815.358554
396	3192.65429	2620.238468	2866.307524	2043.936904	2599.579911	2875.495139	2955.470748	3228.308835	3116.921256	2042.065763	2366.221213	2436.528572	3318.446951	2845.108986	2861.630564	2446.608824	2559.881204	2656.936715	3203.746373	3280.067196	3356.589803	2148.137301	2556.184026	2716.797938	3146.040226	2953.378096	2966.564018	2221.143473	2508.150237	2620.270705	2871.869367	3005.982307	3006.221705	2232.367216	2662.903514	2783.709446	3895.042636	3683.545573	3448.525504	2359.854032	2933.652462	2814.136683	3411.088575	3233.887075	3133.787721	2072.313187	2460.717901	2585.018738	3297.55162
397	3491.28928	3245.952366	3257.793568	2340.666278	2621.28549	2998.137231	3008.608696	2961.21257	3087.221781	2304.405842	2455.061743	2436.902531	3469.294601	2846.213369	2882.709766	2016.468689	2352.267508	2538.702151	3074.66677	3103.806995	2920.229191	2225.500394	2363.527687	2587.815848	3026.562134	2942.10335	3001.791364	2306.450476	2805.574967	2908.517445	3158.163123	3129.018342	3060.809265	2443.577733	2692.673409	2725.941826	3439.390883	3354.768562	3449.154236	2024.110302	2600.496837	2787.594823	3326.414873	3194.171003	3251.023202	2777.596365	2859.306664	2803.632353	2851.901669
398	3209.612026	3173.855936	3043.735333	2054.362692	2477.93077	2698.097138	3017.588794	3024.297367	2965.359969	2419.117964	2937.7155	3141.790415	2876.157079	2907.335952	2982.683888	2100.806976	2519.643437	2585.065426	3060.840785	2790.821	2836.469587	2339.092975	2497.620804	2643.60426	2997.093397	3118.585848	3125.424452	2366.105375	2542.82585	2661.185716	3095.059353	3066.099301	3111.457104	2230.095454	2742.348931	2808.628321	3339.496916	3231.410843	3102.938571	2355.888979	2979.845577	2929.279927	3623.790489	2908.337368	2884.421565	2367.978052	2593.31568	2932.847308	3292.990061
399	3153.212316	3167.10414	2941.794409	1813.654727	2173.259826	2423.564108	2797.726789	2892.80792	2968.037875	2263.062477	2529.112603	2845.344945	2388.826168	2602.417918	2713.227821	2032.179312	2262.695465	2632.573208	3445.743444	3148.619775	2953.137307	2304.032523	2637.178612	2721.984042	3237.513625	3118.1384	3050.281693	2230.94931	2626.459335	2756.198898	2917.896843	2828.175256	2887.135149	2413.399568	2741.5216	2893.697795	3078.85122	3011.335693	3118.357279	3041.138792	2867.945617	3035.836056	3345.542869	3152.746316	3172.280089	2417.738476	2864.328008	3006.275678	3030.680276
400	3671.090032	2863.882452	2999.425883	2727.251267	3041.728627	3100.287118	3506.064213	3029.301937	2899.429676	2305.380064	2866.056486	2815.926441	3387.862224	3382.599593	3225.408495	2281.503897	2599.146664	2738.475583	3391.553859	3044.702147	2882.27298	2081.710807	2713.18431	2825.862224	2802.83681	2846.499239	2990.045726	2326.56852	2674.466156	2783.950209	3027.1593	2911.77277	2954.492092	2201.225039	2588.188596	2695.695785	3351.632432	3058.865588	3058.030405	2496.994237	2652.440633	2761.305932	3736.832149	3510.268551	3338.342023	2715.498659	3073.043576	2946.671793	3556.466626
401	2810.444673	2657.20889	2842.087397	1995.471494	2435.168047	2703.097516	3530.669886	3064.722079	3136.31907	2513.476969	2770.192903	2737.684846	3371.725315	2909.204302	2895.975457	2178.261254	2472.527142	2604.160089	2694.941212	2788.393083	2828.804374	2290.825541	2836.675925	3085.686951	3039.535966	2993.405792	2943.112316	2440.240155	2737.674125	2752.76824	3103.11526	2920.675393	2897.419039	2245.797315	2672.644975	2737.933272	4039.091085	3226.31586	3106.40177	3051.673765	3054.761747	2807.005351	3319.118701	3459.285395	3110.444176	2714.769164	2954.0725	3032.75259	3435.816724
402	2575.333231	2987.4191	2886.275694	2558.777598	2935.552965	2909.353119	3367.995685	3153.014973	2903.678285	2612.778864	3023.503189	3074.616084	2482.951396	2723.955112	2716.786855	2496.83324	2769.335611	2900.10296	3676.885817	3302.048623	3164.59489	2004.713715	2389.79379	2567.823106	2940.496516	3013.860835	2983.754961	2177.346042	2506.753245	2621.680593	3068.934209	2927.182659	2956.163779	2388.707001	2652.916842	2791.840748	2945.289677	2770.777336	2890.233954	2099.776959	2592.408185	2746.03364	2946.435016	2880.899813	2837.997252	2840.75178	3000.334984	3030.893702	2963.816548
403	2713.630405	2807.627014	2898.437512	3234.268282	3312.478016	2921.587531	2640.74057	2886.086012	2905.47212	2371.441315	2652.809697	2789.051121	3035.851921	3072.862613	2791.401198	2073.779836	2422.370824	2594.263268	3040.785666	2821.271587	2711.418998	2206.660301	2714.282518	2790.877415	2981.60032	3059.127031	3123.771564	2393.394662	2652.876748	2862.532427	3133.981222	3087.58187	2860.674847	2208.478357	2615.093572	2723.641699	3112.469874	2882.349679	2906.612682	2590.956158	2920.999194	3152.951429	4081.627648	3462.808503	3421.923965	2930.709065	3148.431258	3084.589295	2818.889209
404	3448.747247	3215.07477	2933.623261	2250.756095	2563.655007	2661.006907	2924.64714	2796.043277	2734.846695	1697.754772	2180.158205	2477.061366	2833.245695	2913.947788	2793.668447	2515.804664	2851.424264	2848.225131	2850.39129	2784.475519	2838.402735	2135.103781	2495.546676	2563.553393	3000.171499	2947.805089	2920.795275	2260.81296	2614.518947	2761.01724	3024.270309	2934.786446	2957.251072	2455.146745	2615.617035	2656.547596	4212.057321	3314.512572	3363.043033	2446.396363	2607.058641	2651.185954	3618.467216	3367.123944	3321.76596	1990.058049	2429.573184	2557.00447	3601.740324
405	2127.176465	2517.22888	2645.790757	3194.212174	3021.322239	3096.514239	2749.05852	2832.945581	3047.225102	1724.838555	2280.24217	2534.261971	3618.906538	3292.393265	3180.607442	1950.026315	2338.983643	2507.286288	3035.117238	2874.110702	2991.732377	2158.109274	2496.106053	2611.782311	3123.0933	3117.22486	3067.416225	1961.379213	2596.782681	2763.277372	2763.666005	2769.183982	2794.220487	2180.452571	2519.614792	2643.762678	3291.613877	2912.906082	2900.796393	2709.269184	2673.635813	2991.999878	3163.904162	3153.886499	2921.149196	2465.664228	2708.13845	2886.049661	2875.220058
406	3301.606159	3118.572384	3106.308204	2328.495028	3000.541926	2999.974157	2775.612221	3038.78325	3112.065452	2607.936923	2685.128637	2791.182596	2727.609451	2924.485504	2982.190511	2206.08806	2383.139687	2656.572355	3698.235256	3431.808277	3133.831301	2201.272005	2679.627618	2695.377712	3096.938894	3062.807234	3063.334826	2349.134079	2602.984327	2688.487458	2962.644995	2908.288647	2823.221663	2262.064893	2647.676859	2679.686803	3178.678166	3393.013185	3113.913661	2853.174603	2811.392825	2857.315421	3519.409394	3095.402938	2932.383368	2663.568381	3040.944693	2936.908179	3380.829363
407	3150.833328	3404.11635	3476.985769	1989.879829	2379.295684	2478.267059	2890.735019	2820.421963	2657.882361	2312.386012	2664.14338	2800.497529	3109.979259	2979.618053	3022.477223	2376.542601	2848.159594	2949.729921	2986.871583	3123.078536	2998.322732	2294.857616	2666.396326	2752.672881	2800.299263	2692.775842	2814.560751	1953.65383	2406.670073	2575.553014	2967.930858	3035.822165	2986.094582	2228.034548	2632.867229	2713.056461	2681.606908	2923.555915	2922.844954	3102.418772	2955.447523	2918.086023	3488.695589	3479.717094	3229.187077	2961.660958	3170.246353	3052.498299	3041.182749
408	3040.538999	2998.569268	2896.095553	2337.818374	2706.688427	2700.751359	3356.48321	3292.045002	3000.184155	2942.623848	3005.142492	2870.190403	3384.878503	3154.512719	3016.770295	1884.391038	2299.623025	2571.136253	2838.052009	2812.603633	2874.68928	2489.730077	2900.128513	2833.206107	2980.186668	3090.923457	3071.284237	2368.821695	2528.929493	2618.578945	2944.877223	2981.628865	3028.394629	2370.695236	2662.0314	2688.319913	4077.011458	3588.806576	3176.059243	2586.981997	3078.176406	2896.533108	3469.065987	3390.338645	3206.062625	2729.2292	3135.254639	2964.30836	2909.910605
409	2602.64178	2723.530222	2764.221537	2465.802475	2737.291247	2899.91096	3477.554494	3450.17532	3227.069692	2413.966165	2813.415299	2830.721248	3407.469338	3239.667212	3330.556682	2205.105772	2316.112594	2664.248942	3312.035843	3207.12143	3009.717104	2120.872231	2399.606507	2554.818516	3023.528811	2904.597381	2923.383954	2368.54425	2667.932768	2720.96529	2884.44628	3082.531748	3075.707846	2271.155509	2535.237079	2646.571923	3471.026104	3312.241049	3211.456532	2157.381352	2726.933598	2916.011826	2917.386556	3197.984134	3097.081958	2762.305326	2998.190787	3030.867945	2898.333154
410	2696.621699	2906.648607	3155.078977	2192.388232	2670.396416	2734.201563	3493.640371	3270.146562	3277.680631	2169.98814	2511.577103	2532.00962	3101.286775	3124.529013	3135.554985	2456.198332	2471.524912	2656.14024	3227.043339	3071.464932	2985.355645	2285.778164	2513.303472	2595.031987	3013.07318	3103.681192	3118.58005	2418.625343	2755.71402	2720.00039	2885.118936	2964.127133	2854.624289	2172.963703	2664.172767	2750.9274	2981.994082	3050.501322	3058.743925	2024.533287	2791.349317	2799.693086	3135.928995	2894.374785	2823.322358	2480.979861	2901.585748	2872.743895	3375.373726
411	3069.582116	3182.872003	3146.659117	2536.820537	2738.636868	2748.285153	2975.71297	2917.261152	2965.485541	1895.396846	2336.656853	2554.567739	2820.609592	3175.978361	3026.554325	2419.196035	2749.522299	2739.66146	3023.685439	3282.75446	3231.606017	2414.945107	2581.364257	2688.070382	3046.700819	3073.757239	2947.984562	2462.556396	2685.180673	2764.189194	3167.901803	3066.084098	3025.64021	2226.918872	2632.412301	2678.177657	3982.104139	3172.025258	3030.264574	1996.713483	2450.370241	2610.615608	2963.748534	3042.874761	3000.108922	2615.131644	2943.431093	2989.08624	3078.936182
412	2792.390288	2928.246022	3018.048197	2912.697684	3413.324808	3243.727043	2921.706708	2764.697155	2836.047141	2133.901596	2283.008023	2434.215609	3417.041098	3204.046113	3346.122415	2042.073517	2563.003243	2624.849888	2945.323895	2905.848935	2974.652178	2469.768632	2703.037747	2676.860201	3250.148033	3112.044186	2986.336243	2365.081766	2685.31121	2699.36632	3174.961009	3011.937917	3023.634282	2726.193578	2860.292201	2920.730021	4110.578191	3302.291048	3097.90806	2226.840356	2384.00654	2687.993556	3125.4042	3187.229516	2943.523037	2594.562619	2858.387291	2822.351358	3686.53602
413	4066.613776	3595.825001	3508.797498	2627.475297	2958.049266	3001.298797	3589.875641	3224.341289	3130.869241	1781.47238	2251.578762	2514.711416	2867.685292	2745.606379	2816.039787	2303.253749	2537.115535	2618.650637	3247.098123	3284.474133	3173.224589	2127.746228	2590.040546	2741.950888	3062.946507	3011.870773	3056.82461	2292.980431	2695.959093	2727.759848	2846.815265	3008.168767	2996.789315	2222.393001	2548.638509	2652.041278	3527.367555	3257.080473	3265.620967	2426.093943	2586.371047	2680.791858	3743.760853	3139.889819	2993.475797	2224.171822	2811.136924	2886.304333	3184.627537
414	3426.031285	3284.531387	3122.722745	2111.063045	2628.196447	2862.501779	2597.333234	2759.278773	2725.576775	2402.621519	2548.86366	2566.658792	3245.802657	3158.296571	3178.838351	2013.003644	2513.608137	2642.150973	2917.483705	2753.581603	2676.961021	2120.404056	2342.87914	2686.301361	2784.825994	2877.615164	2890.758404	2299.639605	2632.525183	2769.39198	3096.576994	2881.914351	2954.099239	2059.784875	2418.681842	2557.525694	3576.266571	3075.965226	3038.672728	2287.789304	2477.65739	2782.694983	3287.804866	3163.050994	3148.164802	2329.989932	2466.098783	2705.284288	3476.272517
415	3857.21624	3316.948205	3247.225616	1615.912596	2208.916776	2395.809399	3030.056493	3104.763207	2933.745372	2108.456098	2350.55047	2637.534917	2699.72764	2911.662551	2802.479038	2847.871349	2928.687506	2916.970253	3330.937204	3247.722676	3172.566205	2376.719594	2816.710526	2864.133077	3098.428596	2972.713943	3092.616807	2622.982549	2795.345373	2779.821833	2991.425636	2911.931947	2867.591331	2371.364325	2706.861275	2772.837652	3509.380344	3357.967263	3106.814268	3040.303017	3217.987052	3038.065583	3177.996802	2802.066334	3024.173205	2141.628914	2405.98588	2536.332125	3231.529449
416	3312.213802	3035.306085	3280.830324	2492.344423	2902.254791	2845.980816	2818.226023	2865.066805	2940.393743	2361.623539	2562.285277	2777.362639	3026.606933	2925.668863	2969.753417	2224.281165	2650.498045	2668.74465	2804.727547	2817.544767	2843.17314	2059.499654	2386.626292	2537.27487	3251.282646	3165.92342	3171.573563	2131.469733	2666.572719	2628.654579	2935.6807	3006.845523	3059.609372	2166.579062	2624.967879	2692.319826	3094.760099	3277.862695	3223.332027	2590.267834	2952.973507	2842.826064	3402.148433	3046.493106	2983.904686	2576.04423	2764.195884	3057.137412	3573.014842
417	2647.496789	2919.750244	2842.36758	1967.609254	2680.595845	2723.060503	3276.374119	3118.48682	3097.85994	1875.84892	2494.421645	2755.163619	3649.409186	3542.360926	3383.039551	2344.437582	2709.435811	2848.076404	2836.832542	2808.562681	2827.393223	2729.937643	2865.992227	2779.370324	2955.097781	2924.800733	2909.443743	2277.857329	2651.6053	2691.37699	3051.603769	2928.612301	2934.556734	2354.817572	2684.592728	2799.957867	2840.98017	2839.485967	2878.933	2423.657467	2550.8766	2695.038679	2885.533649	2832.922086	2900.496608	2651.424899	2808.853194	2951.734714	3392.397439
418	2832.342102	3189.941767	3029.797186	2270.577906	2533.269673	2798.358287	2849.164972	2945.469482	3006.157384	2197.427905	2584.929614	2689.247145	3112.721437	3218.379554	3128.451597	2323.710599	2683.648795	2752.332788	2839.380304	3074.501014	2963.941643	2635.161749	2963.231917	2927.818576	3157.129283	3195.999111	3229.274554	2261.772403	2518.728491	2629.961606	2987.667646	2980.821787	2977.99009	2356.13669	2731.788804	2723.188394	4063.360839	3275.819192	3028.611107	2815.59355	2881.666539	2855.917941	2915.09333	2994.267603	2891.609111	2201.044729	2593.845716	2636.699471	2775.85849
419	2843.174598	2670.142235	2753.551804	2251.512906	2663.449797	2527.912529	2645.0751	2910.335232	2964.049538	2084.782554	2575.376716	2785.486176	2877.403773	3101.271564	2946.243877	2150.511298	2610.746535	2738.204489	3181.341337	3101.664591	3068.866554	2529.373188	2953.453481	3008.646485	3097.233724	3007.05094	2998.935169	2061.753673	2386.313711	2441.262573	2889.276871	2806.668142	2814.866848	2201.294959	2523.966723	2603.316621	2820.736339	2680.500333	2719.017859	2756.516106	3415.638734	3194.718851	3756.725757	3348.737849	3196.60219	3047.494132	3160.273023	3151.129046	3235.588316
420	3100.568859	3118.316951	3203.356911	1948.241535	2561.542264	2585.456513	3396.483057	3234.063466	3225.959711	2265.999626	2392.746914	2448.811501	3230.106342	3022.799404	2904.829724	2121.446793	2302.817576	2465.632222	3334.26186	3226.846299	3103.428236	2473.100619	2823.676096	3101.292412	2817.436081	2943.59771	3005.302849	2146.787923	2489.583137	2668.52134	3285.309521	3099.942121	2980.867457	2227.591533	2606.439491	2716.85948	3395.694144	3332.368986	3302.403149	2703.95031	2823.036427	2891.095245	2811.382591	3059.585595	2947.435951	2418.434416	2590.813674	2685.446979	2970.669257
421	2715.139237	2777.072333	2760.818167	2758.417759	2808.344546	2647.892343	3281.698839	2939.971649	3013.733739	2687.044004	2814.379867	2664.549773	3176.619823	2935.48339	2927.872836	2493.199485	2942.579596	3018.371103	3176.957418	3010.62095	3021.932117	2385.005222	2726.839157	2674.68031	3010.63225	2887.338856	2889.476973	2187.83114	2461.773017	2591.402784	2995.184363	3035.649642	3018.196323	2149.683709	2580.246479	2760.074741	3409.56069	3075.150849	2921.552703	2472.121145	2698.029787	2834.854834	3648.035418	3526.388446	3220.271049	2370.091719	2539.035335	2813.382029	3487.496256
422	3803.894461	3306.906262	3117.2219	2188.662091	2516.56191	2639.84539	3121.9784	2856.968797	2745.496763	2755.097389	3209.318761	3133.857711	3126.750364	2886.944402	2979.615324	2250.259882	2570.107496	2764.910284	2868.896879	3016.22854	3010.9362	2136.604559	2451.3374	2679.870308	3107.171972	3092.850685	2927.084252	2438.388504	2932.343697	2839.945849	2714.024667	2914.317696	2957.066324	2205.8083	2614.683949	2727.19353	3285.713325	3018.103686	3092.471398	2238.19142	2525.982586	2622.351597	3379.953621	3340.26891	3094.296099	2314.699735	2725.470179	2869.370872	2771.81919
423	3275.420636	2963.449822	2899.315765	2723.386161	3168.999577	3128.707849	3049.432074	3052.455474	2994.234371	2817.923772	2906.248628	2787.062782	3171.329668	3304.758981	3385.222208	2188.668659	2623.708685	2723.67083	3055.293768	3145.586867	3094.084261	2426.374447	2597.033129	2951.213496	3164.129976	2947.205644	2838.440739	2087.735697	2423.066032	2704.497744	2986.094228	3105.028496	3080.463191	2148.933482	2559.681362	2635.541221	3323.763459	3582.524654	3517.474856	2442.126372	2783.564674	2687.461432	3647.015391	3212.555313	2974.638905	3005.531488	3199.046507	3063.468206	3038.017586
424	2986.485631	3222.828924	3262.622298	1906.20469	2360.325254	2461.927032	2626.11146	3057.779221	3068.336971	2515.607766	2762.38343	2900.542732	2795.831284	2882.623524	2952.204514	2227.970854	2461.304262	2589.122166	3095.356272	2880.819653	2792.508214	2247.898432	2699.816709	2687.23106	3099.472575	2907.219429	2951.460779	2359.438277	2756.852708	2927.503696	3333.492221	3200.513154	3061.169894	2264.487371	2680.755653	2807.559113	2562.924592	2702.258812	2836.437336	1846.216381	2201.902211	2386.935232	3014.863626	3085.144742	2937.90674	2179.327696	2863.883564	2951.463853	3507.17176
425	2836.096671	2961.201045	2900.083921	2484.581337	3111.247919	3281.602645	3433.697308	3444.618318	3368.13117	2359.29914	2580.118188	2670.049402	3530.791711	3307.848616	3299.123607	2369.170541	2810.434744	2783.971067	2903.79304	2982.545994	2958.275391	2060.789655	2399.588925	2559.034005	3044.442527	2974.639454	2947.498673	2381.116329	2677.213933	2717.900102	2883.775043	2922.019239	2968.199071	2322.707755	2695.483317	2736.522538	3383.890476	3568.187111	3141.066194	1946.555552	2499.781958	2572.595769	3367.261316	3318.939898	3118.085113	2626.819299	2856.99109	2768.928416	3396.30277
426	2914.878618	2714.846995	2831.338395	2455.255706	2874.517583	2950.869901	3154.52502	2980.595227	3082.246051	1663.31675	2216.535648	2462.847749	2775.914413	3065.814327	3083.505816	2059.809868	2548.455548	2628.938444	3565.565664	2988.174486	3051.008839	2491.586404	2807.179459	2958.704688	3024.604865	2982.32485	2892.828763	2049.478343	2535.578499	2769.627953	2841.652681	2858.848169	2816.453353	2460.414831	2768.609226	2866.024904	2997.975115	3099.821096	2988.305366	2461.576627	2603.531833	2659.318634	3454.04569	2948.953519	2857.343348	2592.850887	2903.895444	3049.585038	3089.327939
427	2970.121044	2986.725675	2738.81828	2329.883398	2463.414026	2671.225603	3074.311454	2985.816968	2982.901625	2073.995626	2396.831589	2677.011079	2900.796132	2899.53034	2892.75595	2520.897054	2602.340148	2712.501755	3019.948877	2906.00779	2919.056542	2032.96081	2520.14221	2671.851574	3006.016768	3107.248395	3164.246864	2184.927104	2638.650202	2817.421202	3260.419108	3088.092899	3031.076942	2264.597972	2635.156128	2738.382388	3128.210071	3013.740161	2950.420181	2556.975172	2665.063615	2577.464219	3626.365865	2969.616931	2819.310153	2185.139376	2707.632342	2833.983023	3326.962787
428	2635.730661	2660.163211	2712.848601	2122.493149	3025.437848	2830.030186	3737.087049	3500.311805	3201.271896	2340.006457	2812.942428	3078.815895	2891.006829	2729.803591	2702.925743	2376.924868	2727.868212	2864.449696	2719.802465	2748.532396	2818.336655	2329.8365	2457.147318	2609.916659	2749.567644	2892.09777	2818.645203	2166.464223	2513.252532	2742.765033	2913.186047	2927.94136	2902.655074	2058.804373	2484.436357	2678.408873	3318.617603	3005.342429	2897.270648	2537.149387	2664.465981	2856.314525	3446.009275	3301.884422	3146.754546	2307.150738	2474.115567	2458.885991	3073.880884
429	2410.98702	2519.886393	2629.988325	2762.440881	3187.397835	3130.473595	2723.363512	2838.93869	2890.117217	2197.192244	2438.784773	2516.133656	2679.199393	2823.016608	3015.897575	2146.309289	2671.001076	2692.217687	3230.325964	3165.170313	3119.664997	2458.602175	2688.661803	2796.266351	3359.744029	3058.248049	3072.47623	2397.011451	2758.600541	2839.134423	3220.88303	3088.486034	3086.593449	2175.550601	2520.587647	2665.690609	3650.623118	3166.741705	3165.269208	2178.161704	2619.985236	2718.149339	3418.083887	3371.976318	3255.944681	2487.369473	2926.954015	2839.453638	3753.184642
430	3189.410081	3476.78805	3384.878957	2589.433301	2794.034692	2934.185735	2519.734848	2606.596364	2710.272227	2445.381482	2575.470214	2753.530966	3146.51296	3132.682571	2986.215648	1966.248403	2587.108612	2627.943856	2663.53951	2755.743587	2636.25049	2303.713388	2612.320754	2734.940174	3238.038767	3026.024163	3015.918676	2361.988099	2634.448855	2758.414788	3119.509724	2959.565294	2963.642567	2445.094388	2726.02618	2756.786462	2770.249302	3308.755061	3527.524521	2513.412342	2695.854797	2856.561556	3243.372622	3401.905884	3245.317524	2413.919976	2645.200677	2734.629781	3241.95378
431	2578.921049	2700.606097	2657.131595	2440.770358	2943.246067	2808.223669	3311.132209	3227.652225	3234.495996	2803.864815	3100.691261	3062.495339	2479.337986	2736.966433	2826.174844	2167.263416	2644.199936	2912.190439	3389.396604	3163.914591	3201.751618	2464.212585	2888.615136	2967.049771	3211.353752	3071.992682	3091.029961	2266.801133	2603.790048	2669.516135	2856.30518	2897.860175	2976.824273	2346.308544	2668.766308	2753.396376	2832.075582	2939.584893	2937.675287	3040.281715	2900.824406	2876.832453	3551.598748	3773.857392	3654.372262	2713.362624	2820.713719	2745.932316	3414.739578
432	3132.643747	3184.74102	2726.371657	2761.841861	2859.867803	3019.831268	3439.408655	3236.40834	3182.666725	2212.361678	2621.838997	2649.708246	2897.497495	2911.857176	2793.205441	2247.027428	2567.288875	2539.223158	2967.175351	2909.931101	2970.140048	2173.300158	2445.914165	2638.379928	2979.884347	2906.687023	2938.682612	2288.046166	2920.235302	2951.267695	3013.68568	2978.032484	2977.33232	2269.013649	2601.077987	2737.964382	3090.54468	2832.878836	2991.870294	2320.198693	2700.087273	2674.571045	3280.14316	3341.054762	3197.045572	2139.675983	2467.767029	2701.369394	3043.960608
433	3508.128271	3117.578115	2938.542185	2909.674345	2681.143204	2644.023107	3682.36991	3351.503025	3262.749881	2669.883221	2814.182896	2964.998831	2565.440181	2895.524566	2922.19388	2002.910811	2295.234905	2440.325972	3276.933734	3176.627795	3133.636444	2149.05779	2404.171681	2507.439451	3288.671912	3272.758821	3172.411591	2647.879732	2817.397426	2826.45589	3097.027546	3059.746356	3061.718058	2404.506233	2710.971492	2660.028742	3049.892862	3099.075702	3038.921568	2550.239279	2612.659468	2893.985731	3463.011456	2860.751616	2712.386086	2779.512661	3004.564082	2990.252043	3115.324026
434	3084.241355	3126.404936	2947.661427	2488.802721	2651.727706	2808.698621	2886.342848	2965.215198	2900.692445	2748.482084	2696.104563	2686.451256	3246.417651	3307.581001	3176.083024	2540.316596	2946.120345	2908.687829	3112.932704	3177.215366	3060.952186	1940.033205	2430.926808	2548.89867	3180.566058	3257.737809	3250.347108	2221.178083	2717.781232	2925.137211	2822.21788	2897.282477	2890.548922	2391.754556	2724.83617	2910.774039	3748.15955	3057.387834	3013.203561	2363.181493	2653.006019	2914.938887	4118.824063	3262.42436	3197.933153	2959.618936	2868.534725	2793.283607	3195.248447
435	2880.999309	3081.392565	2948.298901	1711.684103	2203.108787	2398.744696	2766.778711	2924.351488	2853.335977	1998.709113	2501.350692	2622.112855	2918.374212	2755.776898	2818.25399	2470.117863	2490.821582	2682.5894	3004.560742	2821.004853	2897.112353	2593.412275	2869.783952	2939.09433	2868.270251	2959.745094	2979.86524	2271.342821	2541.696252	2614.814371	2888.313561	3025.083997	2920.436973	2135.38284	2546.430162	2671.904274	3500.283089	3362.924733	3296.636839	3194.686664	3288.194456	3159.428512	3767.092691	3360.81621	3283.952552	2638.18965	2900.711115	2885.147085	3397.418288
436	2915.33857	2714.823404	2602.848391	2327.206503	2532.295358	2564.188648	2741.922158	2562.424803	2495.419674	2539.349622	2843.510591	3201.418829	2929.021919	2896.806875	3015.885805	2524.113249	2525.274182	2729.512381	3239.056672	2812.060955	2804.143411	2225.29372	2532.709554	2706.79587	2836.732977	3101.842457	3104.871431	2383.693212	2844.115192	2808.264319	3203.650345	3208.751625	3118.074113	2269.587486	2702.434853	2808.136304	3304.722178	3095.477566	3038.008079	2523.399375	2817.892199	2711.049256	2492.071553	2573.221708	2675.063863	2252.182135	2476.270415	2634.960185	3132.179597
437	3891.116217	3116.732755	2905.326108	1831.307438	2526.292789	2612.159206	3017.616892	3068.98999	3157.376564	2293.965185	2511.289419	2797.738425	3147.013496	3035.760905	2948.362635	2168.217506	2594.02645	2638.59021	2708.632006	2702.056601	2831.118707	2378.274876	2675.062105	2755.346826	3210.70694	3158.125707	3043.300885	2656.456982	2861.036027	2884.344723	2834.192954	2773.759513	2836.457524	2285.027829	2603.732881	2739.358671	3043.400495	3061.987124	2685.268111	2351.433579	2917.976332	2926.983114	3041.240202	3197.447841	3191.324057	2338.976315	2488.463468	2636.634006	3366.11173
438	3782.08012	3295.624782	3044.76319	2069.862917	2429.209063	2654.230547	3214.663232	3032.727408	2927.052526	2700.687246	3124.658556	3165.216371	3102.43871	3089.432017	2815.658173	2202.702599	2768.003098	2933.402459	2967.136952	2861.22878	2809.673009	2854.225047	2910.117392	2909.753571	3162.002528	2990.126993	2910.976602	2063.538034	2488.105343	2645.72935	2812.056717	2961.843913	3043.639995	2232.143803	2535.340453	2654.096658	2818.751767	3095.156211	3085.604127	2773.830403	3058.415887	3033.799583	3039.155407	2940.543414	2855.418096	2527.531231	3080.366901	3031.875672	3024.437813
439	3007.693606	3182.492871	3352.428656	2507.731905	2764.594497	2676.383121	3210.06087	3183.289224	3012.936402	2491.196229	2682.375171	2844.520745	2848.450557	2913.429901	3058.357411	2391.16018	2592.926856	2715.468807	2849.08035	2931.890892	2939.412937	2181.191922	2501.950606	2724.351092	3253.958983	3244.984943	3195.759862	2337.912014	2472.738587	2579.242869	3306.742867	3090.165907	2963.77042	2390.045723	2696.021958	2810.984532	3508.935752	3311.110835	3178.592765	2930.848651	2986.470614	3004.920137	3235.997089	3073.747276	2921.131485	1901.443834	2465.02515	2712.426777	3060.170168
440	2869.312701	2936.682278	2964.411222	2241.044402	2633.574202	2748.032484	3040.397859	2854.501415	2919.235623	2093.619866	2639.675595	2549.052351	3258.251009	3153.113385	3091.099394	2345.988791	2727.083066	2826.73946	3479.115291	3160.402318	2968.095204	1903.739546	2562.107648	2750.728629	3070.601175	3088.169645	2842.417814	2176.292343	2516.870366	2621.076845	2905.028213	2918.274915	2922.726886	2222.484374	2548.347181	2686.227712	3133.767698	3021.446974	3223.01044	2853.037298	2769.38661	3016.536065	2910.23386	2732.426147	2970.147145	2314.091593	2706.829031	2788.20181	3199.098067
441	3033.256754	2864.903022	3005.279283	2163.999251	2593.575402	2729.11967	2605.208185	2696.344831	2741.892787	2121.535254	2482.637042	2579.223294	3665.061796	3109.569863	3099.727037	2210.671025	2599.250409	2726.710904	2928.810702	3416.802857	3243.633619	2428.78206	2790.629565	2795.46178	3104.994335	2935.232573	2953.294009	2234.494556	2652.147813	2765.350997	3138.689619	3037.221564	2964.41463	2542.493456	2637.601945	2771.881387	3058.213038	2920.613984	2855.449429	2208.648031	2745.245608	2689.482494	3838.911511	3186.506706	3041.590918	2326.115368	2694.552632	2648.965349	3693.159105
442	3170.751487	3002.079694	3068.745948	2644.71731	2695.153853	2900.610407	2822.536975	2990.021883	3207.317182	2332.93331	2803.968905	2943.125776	3156.343828	2963.610151	2891.188476	2406.262927	2782.043316	2907.460794	3048.90955	2784.640963	2764.620336	2369.434994	3030.55395	2952.299381	2936.483111	2907.400792	3010.542794	2190.090639	2646.530603	2689.570159	3316.374166	3116.681724	3035.420924	2410.638451	2610.561767	2633.032784	3292.098099	3055.662341	3061.396313	2023.415669	2693.003463	2734.705792	3667.008194	3457.203117	3125.238465	1875.963489	2450.735653	2596.064263	3259.667247
443	3744.862311	3374.512355	3354.137972	2118.203469	2580.53089	2676.119403	4114.198742	3574.39783	3373.884747	2459.798219	2646.092684	2871.782974	3577.373358	3290.083004	3108.686634	2585.239806	2946.950412	2971.195165	3107.275805	2767.615522	2854.717724	2515.91204	2627.399709	2761.196054	2744.968059	2768.426129	2897.287776	2577.073822	2772.404982	2970.742305	3280.923178	3124.453849	2996.018128	2366.655686	2830.250092	2913.883956	4382.463885	3979.924455	3494.442777	2756.342628	2913.41854	3157.787772	3532.876592	3142.744513	2978.134015	2445.974327	2772.460857	2986.691364	3028.370828
444	3144.087581	2959.658787	3176.787882	2823.53313	2788.140471	2877.118928	3234.978006	3014.058013	2907.121379	2125.417325	2338.239121	2478.585115	2514.608586	2844.633248	2765.031108	1929.794289	2633.890367	2826.144251	3525.399008	3081.642471	2943.260312	2452.53043	2816.698652	2999.91749	2957.98935	2937.332856	2970.498007	2298.363056	2683.242378	2735.931145	3281.886329	3027.142509	3005.225006	2431.778727	2835.547948	2831.268757	3215.299913	2988.298168	2895.9657	2532.429791	2485.514949	2740.251668	2946.265913	3131.3031	3159.251413	2203.9317	2611.895125	2703.112886	3513.833228
445	3233.746602	2711.378213	2807.160937	2516.134276	2344.460676	2359.21989	2963.111211	2917.764528	2922.623188	2337.09452	2500.931209	2699.789703	3172.123786	3040.8106	2880.467624	2105.262447	2526.475203	2639.88874	2808.916794	2927.754285	2940.729357	2151.263111	2633.561427	2647.862675	3213.775174	3168.439593	3091.60279	1952.874498	2523.094632	2696.574505	2993.184395	3037.578001	3017.52539	2432.401427	2614.444936	2644.297091	3513.692053	3260.853608	3107.827802	2017.708679	2597.778885	2893.334168	3945.303304	3196.920994	2910.047553	2170.225112	2454.750519	2669.080896	3824.662243
446	2914.733328	3152.683815	3096.85004	2074.808747	2576.662361	2783.496099	3362.299823	3126.836241	3020.980401	1808.636715	2463.791108	2580.576297	3164.756718	3029.816867	2925.417342	2657.842397	2661.002487	2754.06784	3204.024026	3048.676664	3041.833266	2283.840862	2540.405623	2644.694899	2725.145989	2824.021097	2747.024355	2340.876084	2754.99906	2924.910298	2874.869564	2951.265645	2936.201385	2408.777568	2646.828144	2749.170873	2737.594171	2794.460482	2812.308305	2210.611908	2567.764772	2819.218105	3904.914882	3414.082167	3232.109438	2484.273688	2909.13497	2881.060657	3795.823655
447	3155.99705	3243.310371	3340.790836	2449.154878	2780.365029	2785.570925	3072.431882	3013.72364	2901.22316	2824.109383	2859.571528	2856.160521	3248.372151	3019.196863	2986.899595	2685.35744	2788.856151	2747.288413	2757.247435	3121.670317	2992.26101	2968.4756	3208.270957	3038.024011	2810.799391	2884.818058	2913.364609	2316.122898	2567.784778	2733.979158	3320.508407	3103.074676	3084.863421	2289.650971	2619.529468	2834.249252	3369.946616	3153.810494	3079.14651	2285.097534	2637.16307	2717.719459	3099.609946	3127.900584	3061.640143	2344.289641	2992.826885	3092.510159	3439.098856
448	3217.136661	3125.456514	2965.422881	1876.520391	2132.698829	2498.133461	3198.998651	3117.976948	3073.061337	2196.586253	2542.04964	2800.656619	3219.913208	3250.679128	3220.534449	2467.533959	2740.009556	2844.873486	2486.470256	2477.351644	2528.53653	2104.519393	2519.958675	2657.343464	3289.334999	3090.853564	3033.564761	2296.792121	2615.161194	2720.392346	3179.152176	3138.281234	3089.837823	2152.54188	2557.138911	2661.303365	3296.624383	3005.558343	3024.228473	2547.401533	2915.763451	2974.653387	2884.475095	3114.326898	2987.010647	2230.392724	2677.287288	2674.057237	3560.936564
449	2629.525304	3126.475112	3174.808808	1799.948638	2398.80603	2564.607999	3240.321311	3022.827198	2913.761056	2341.572962	2876.430941	2806.292199	2665.426047	2606.152304	2683.75757	2672.935463	2623.544522	2691.688287	2833.717066	3028.004191	3163.023719	2658.938502	2725.905767	2722.96173	3279.733372	3155.572912	3124.649083	2099.668158	2515.16194	2682.938414	3149.484621	3174.466899	3180.723274	2247.029187	2623.424661	2657.502733	2829.023384	2922.69972	2819.052008	2380.534641	2513.812944	2668.968648	3813.128015	3124.367783	3049.786406	2377.804289	2593.642877	2746.492048	3965.729222
450	2848.698864	2975.714966	2697.016236	2310.255816	2398.1351	2365.961552	3260.156281	3125.456302	3137.22043	2332.897452	2901.312098	2928.206658	2740.417841	3216.877544	3086.56814	2671.14136	2574.159636	2627.751288	2919.846548	2969.302299	3004.440611	2300.130199	2458.125987	2453.865293	3119.960209	3032.823254	3053.013086	2181.090941	2599.308257	2803.593181	3122.245878	3100.488075	3098.25949	2215.758084	2557.161367	2708.554157	3333.857138	2734.674919	3102.053991	2158.997408	2382.165731	2670.560718	2388.679779	2742.95111	2714.062536	2613.25129	2576.39855	2822.112494	3246.953482
451	2681.388655	3007.939473	2807.386386	2224.968477	2630.168286	2694.74096	2968.037164	2932.972922	2806.965748	2466.517547	2926.581703	3026.84768	3335.052281	3214.002786	3235.299796	2436.999162	2873.10412	2942.954815	2977.008989	2893.247455	2930.569784	2930.431567	2613.787215	2703.588594	3004.4242	2924.1499	2891.706378	2423.670445	2717.747853	2738.032822	3036.742822	2972.023338	2951.261818	2253.886298	2605.020723	2708.061139	3997.355275	3489.857633	3251.028803	2334.451541	2645.826586	2830.499672	3310.396737	3441.005503	3345.745547	2690.049216	2762.616886	2762.918652	3309.860378
452	3562.13498	3583.786446	3232.772818	2042.001283	2717.912858	2643.085931	3140.275495	3289.483021	3161.900526	1919.538605	2387.891901	2543.189398	3540.077063	3169.071202	3170.469358	1927.485599	2442.093108	2636.866583	2746.83533	2960.538302	2993.539314	2033.854188	2475.946872	2642.363649	3237.770734	3172.400115	3082.465081	2248.818907	2732.183402	2862.060177	3311.295535	3168.821538	3018.049165	2322.581249	2774.124352	2853.92934	3292.99911	3173.489649	3205.250631	2455.208184	2411.713853	2601.481579	3625.44566	3117.993044	2974.070038	2231.131431	2826.294374	2760.587244	3159.741392
453	3354.75897	2935.140938	2912.347118	2500.97647	2851.635846	2865.622952	3040.313291	3016.040475	3009.312041	2503.415798	2645.323808	2732.968603	3645.437531	3169.755643	3149.967272	2089.954268	2653.084538	2834.234955	2988.880075	2895.039556	2860.495321	2281.800188	2560.517631	2728.080634	3097.670379	2817.981405	2707.508226	2282.038729	2598.283017	2658.052354	3197.320226	3172.731781	3043.692979	2327.465713	2574.518063	2731.446712	2685.731716	2850.357071	2851.705359	2441.55095	2770.6511	2508.529754	3690.502864	3421.829198	3192.651351	2580.203294	3158.601234	3265.851745	3476.118979
454	3079.76502	3045.139146	3110.922832	2506.964917	2645.160588	2789.740345	2773.782687	2849.428183	2895.715166	2611.877422	2540.068846	2585.870877	3164.917517	2848.172213	2734.397105	2278.58578	2895.920201	2983.370094	3206.406297	2898.899875	2953.470628	2699.99403	2941.810794	2923.839871	2623.655826	2747.019386	2834.443553	2405.474171	2692.83903	2690.579227	3184.873921	3039.413564	3013.699884	2353.979187	2642.553447	2745.244618	3188.16499	2954.341163	2835.459239	2077.140213	2325.286215	2437.213817	3209.716013	3119.608947	3044.495697	2923.987259	3193.076614	2946.955287	2903.799026
455	3474.719949	3361.470071	3456.709734	2706.678787	2913.981832	3191.140887	2667.955661	2479.863812	2601.85882	2065.938642	2401.208757	2554.020976	3431.037508	3285.6284	3094.415781	2521.959764	2712.155987	2862.996869	3256.216732	2955.305076	2978.242458	2240.331242	2593.513419	2660.443839	3049.848954	2851.831018	2861.215988	2147.932217	2605.960461	2629.032212	3081.472456	2946.269215	3005.836067	2416.813062	2760.633548	2872.054282	3347.610362	2869.447327	2872.432487	2229.653647	2663.14855	2656.766922	3451.849759	3263.922586	3079.950882	2711.035537	2910.301447	3031.438938	3698.629576
456	2522.643887	2821.183509	3015.507663	2350.157831	2479.888837	2755.021079	3049.904876	3003.184427	2895.043346	2434.299824	2794.157856	2831.570687	2728.122249	2863.344573	2851.345621	2250.238938	2787.642289	2852.148322	3313.3076	3048.052638	3067.810292	2374.121425	2416.955769	2595.854304	3105.27013	2860.407036	2967.607438	2626.056069	3026.549301	2956.308325	2871.664123	2862.398249	2922.843396	2508.162255	2786.435092	2824.713723	2839.453904	2762.525986	2836.318112	2443.384364	2424.666806	2578.829632	2927.939342	3085.960023	2846.260334	2405.372769	2886.348241	2658.613067	4194.341881
457	3010.868567	2996.964344	2966.660007	2760.243014	3051.714999	2890.998448	3053.032464	3024.289372	2974.369504	2519.029073	2684.167375	2902.198558	2487.245052	2784.043265	2975.758554	2759.218299	2792.587833	2724.654432	3342.930892	3434.049733	3059.45637	1877.987739	2396.65794	2634.13964	2858.538826	2876.871473	2922.203904	2260.34517	2544.696401	2790.892089	2968.186477	3011.238054	2909.591873	2157.147543	2384.052233	2567.363323	3522.515701	3104.876811	3001.640307	2654.097663	3075.045797	2788.04245	3676.143901	3578.067291	3307.841877	2532.505587	2916.903313	2864.855726	3288.88628
458	3017.427448	3077.100603	2986.756542	2185.73751	2577.87526	2699.248094	2702.842971	2852.097287	3008.867808	2414.796824	2669.555394	2604.137215	3217.23454	2986.273942	2829.15263	1939.626975	2512.591466	2468.499636	2833.196485	2835.330196	3006.666067	2225.445789	2697.636443	2685.461594	2842.612597	2888.472141	2910.167316	2443.569082	2711.482341	2839.567439	3160.748922	3054.027245	3009.270291	2205.666935	2579.911738	2657.492198	3824.961044	3426.525627	3234.833549	2697.498936	3014.039764	3303.34427	3241.129143	3217.45471	2994.500273	2709.04188	2596.300898	2761.595123	3341.78576
459	2537.016419	2725.329516	2544.802042	2400.822893	2531.563707	2832.694314	2382.678037	2529.032335	2686.759375	2042.582768	2614.549733	2808.279233	3007.176636	2864.39369	2789.712333	2708.136586	2746.142663	2887.516292	3106.789838	3103.40954	3096.293422	2072.720048	2548.318741	2521.735448	2976.94014	2975.529412	3001.547977	2447.902642	2616.686964	2701.449958	3442.435069	3265.534256	3039.875321	2234.654763	2518.502504	2669.555462	3126.776105	3016.661523	3111.576132	2446.696423	2668.182954	2732.560706	2968.479436	3168.164885	3025.485007	2565.008409	2878.153554	2808.286778	3378.419531
460	3017.819043	2809.034173	2834.894754	1849.741307	2226.413621	2553.655436	2692.730713	2695.229111	2928.232136	2473.505329	2863.416634	2859.39964	3526.064407	3190.777093	2943.784314	2345.840865	2670.721092	2692.897142	3181.279296	3034.645023	3098.60672	2293.523241	2761.758055	2950.942335	3010.43084	3083.827282	3244.668538	2245.96159	2581.930283	2670.322691	3164.917795	3130.246492	3040.062943	2321.657261	2666.033972	2794.788632	3158.322445	2850.763573	3020.338055	3233.312119	3197.787959	3252.081898	3165.818934	3159.07986	3109.66215	2077.692141	2470.76171	2586.338468	2787.355576
461	2293.781283	2571.731656	2714.038808	2646.042164	2835.277859	2601.869771	3064.977357	2988.330582	2883.338421	2092.085639	2512.024962	2656.512802	3138.700723	3111.165767	3169.72389	2495.43626	2601.706058	2759.437877	2960.162656	3125.653781	3167.724034	2411.338183	2715.799664	2722.573476	2931.844767	3077.10101	3072.619093	2532.239281	2733.6653	2631.229712	3255.726763	3042.550736	3071.626665	2262.196774	2617.621799	2796.044894	3227.447766	3095.952108	3032.558661	2412.230825	2611.885088	2748.025766	3268.388624	3204.489692	3283.035318	2617.275784	2891.812922	2749.859845	3070.458052
462	3244.794091	3137.090533	2982.390014	2205.669679	2634.689277	2737.517119	3441.514506	3117.556743	3189.529192	2280.158204	2660.356866	2735.878982	3429.333956	3071.983814	3073.58814	2156.423362	2290.704853	2605.998439	2622.546872	2658.194524	2780.949615	2127.445143	2636.633233	2649.100757	2946.767889	2797.113743	2814.106421	2677.297366	2819.705109	2984.325474	3260.025079	3109.005843	3128.434385	2212.59607	2470.343037	2654.524387	3943.570593	3623.437961	3590.592027	3017.975852	3020.906489	2824.279648	3454.736876	3379.093921	3113.128259	2393.093903	2804.94407	2749.866059	3511.378441
463	3173.326819	3086.614595	3048.953502	2194.928711	2562.673179	2748.374931	2813.222737	3294.63251	3158.060118	2244.356804	2374.795618	2406.76503	2984.235164	2971.668826	2997.447701	2160.784707	2614.33456	2683.054532	3005.568526	3010.829015	2943.333114	2279.590732	2736.381015	2815.157462	3156.518228	2930.373429	3019.215317	2225.527101	2645.036106	2873.515918	3117.128345	2990.660664	2995.772305	2509.198223	2673.739295	2803.795092	3036.046884	3049.780737	2990.95447	2503.362537	2575.61345	2615.498068	3154.133043	2819.524479	2750.360168	2304.663054	2931.035201	2850.047778	3158.141717
464	2769.156174	2908.020246	3107.678933	2399.010232	2567.011054	2967.095396	3037.530547	3050.496802	2872.296412	2007.053245	2361.246955	2699.665853	3387.91777	3330.788017	3132.515628	2238.404073	2755.517924	2853.425314	2818.43941	3020.992096	2945.606844	2327.711261	2720.463472	2859.254416	2919.280603	3074.119918	3004.528044	2710.597425	2934.46439	3022.642724	2795.769696	2828.173284	2949.505511	2219.01861	2667.671221	2796.751442	3535.087311	3471.4072	3156.079997	2347.730036	2522.373874	2526.378794	3298.595022	2865.594664	2678.492484	2111.763145	2808.295499	2800.236068	3706.725863
465	2994.72326	3028.917307	3315.007251	2059.142217	2550.49967	2679.421941	3492.573586	3220.869095	3064.492663	2737.006734	2958.311405	3103.234717	2693.049408	2803.851861	2832.141167	2763.018938	2793.762211	2888.186488	2866.847028	3160.53755	2921.758019	2123.057145	2503.862608	2695.739597	2789.37039	2975.539203	2922.233802	2152.094946	2659.747108	2751.331942	3302.968314	3109.843998	3041.322435	2445.853839	2776.647682	2832.150616	2678.833687	2820.470083	2660.881105	2497.825033	2721.149111	2876.63141	3206.652643	3211.371085	3131.148809	2257.823358	2610.434042	2765.126342	3760.551369
466	3639.884137	3244.73508	3256.017671	1821.952607	2231.836742	2517.513737	3259.499592	2901.93196	2825.4684	1864.855083	2251.582013	2527.393372	3677.372068	3251.828846	3175.32241	2490.090729	2773.642865	2790.611339	3197.567257	2943.83058	2970.26513	2672.508632	2851.626654	2877.114082	3329.576861	2968.426974	2905.851283	2120.746463	2368.704418	2566.82406	2858.489836	2842.256068	2861.314624	2287.724443	2615.353728	2645.871769	3085.556076	3542.548294	3353.075552	2397.459902	2591.575261	2676.514028	3679.089611	3270.710479	3279.502477	2896.347674	2963.867687	2946.351123	3539.505212
467	3682.925125	3680.946195	3411.651364	2800.420782	3442.106471	3573.605906	2827.039913	2812.282231	2800.453737	2459.056107	3088.629058	2990.227539	2547.242508	2444.960846	2511.569664	2649.672288	2725.567223	2931.880159	2718.138897	3002.809978	3046.025281	1989.815049	2545.724415	2599.643762	3095.098864	3022.525749	2946.648218	2076.910053	2584.90189	2748.777019	3089.359073	3119.613375	3194.784716	2081.861513	2421.927369	2598.174348	3373.865626	3305.962797	3385.647585	2564.156148	3030.344845	2895.590311	3818.902695	3328.002585	3216.834034	2880.498022	2968.699993	2994.509734	2991.378285
468	2626.640337	2682.69769	2845.80702	2286.981218	2803.742751	3018.022918	3903.144894	3256.498161	3142.526005	2448.951947	2771.726967	2658.870055	3049.385865	2954.047755	2671.676438	2073.590857	2442.414214	2478.15544	2867.407434	2829.050281	2869.155598	2356.098391	2701.623621	2851.307593	3143.249138	3142.570447	3101.369989	2145.708437	2574.762834	2652.082664	3543.443346	3241.371334	3095.053682	2457.156086	2635.041643	2705.799147	2574.104325	3062.626509	3144.375874	2179.527643	2626.654549	2647.195259	3308.185264	3201.549086	3073.307699	2248.37702	2356.432264	2506.229605	3181.957758
469	2920.625712	2810.657919	2929.649765	2431.296764	2952.872314	2965.048138	2416.305834	2536.459014	2726.428276	2171.513781	2636.725243	2658.699408	3108.623025	2962.576219	2917.415725	2291.198449	2762.46358	2664.05571	3309.541775	3269.287121	3213.332066	2122.009079	2584.953243	2598.688499	2845.06873	2709.762977	2831.445549	2368.894654	2657.670839	2937.00002	3027.828941	2927.146093	2920.613737	1961.298853	2411.126871	2583.577931	2913.428735	2895.328989	2897.322073	2906.780466	2751.500743	2749.098259	2940.649984	2978.103051	3052.252911	2902.374464	2928.183007	2988.978138	3399.792911
470	2836.4985	2731.27343	2763.190851	2015.885029	2392.147581	2435.627617	2511.531468	2696.852749	2629.428924	2630.301628	2571.2857	2965.349868	3066.185004	2970.139955	2756.099607	2373.635388	2676.662303	2813.92708	2855.185423	2867.965124	2939.38487	2443.151126	2736.953291	2761.725523	3222.537282	3083.055847	3069.753656	2435.224888	2537.386239	2739.507384	3033.301847	2981.929803	2968.404322	2404.795508	2734.403513	2731.848033	2926.554073	2710.488711	2611.572251	2576.724923	2868.220987	2696.544103	3676.698194	3374.902623	3280.840944	2453.395432	2583.584327	2594.765119	3745.907888
471	3179.344323	2923.788981	2832.607711	2905.876529	2883.049938	2996.124222	3386.946734	3007.213707	2913.910796	2351.052646	2614.319945	2551.919403	2641.410761	3006.277813	3147.43499	2189.418846	2629.612284	2655.922224	3155.377695	3007.423662	2996.431113	2194.568779	2520.022715	2589.906676	3269.287995	3228.099019	3121.182359	2421.622202	2677.494582	2894.956206	3509.062092	3157.913359	3078.370192	2268.692652	2556.023923	2663.339024	2926.920836	3090.248048	2733.382312	2594.098505	2993.328411	2942.246823	3597.707976	3324.369974	3106.372778	2417.005124	2603.482742	2815.056454	3097.517008
472	3680.982773	3003.949211	3136.765788	2829.942037	3107.378123	2848.107333	3300.965261	2805.606254	2962.434344	2455.737219	2588.081177	2687.293139	3574.443429	3104.166714	3010.351329	2564.03329	2683.169154	2778.333235	2987.150096	2858.247706	2908.337923	2458.164	2859.105407	2895.6493	3062.91135	3181.606149	3179.284476	2072.086744	2449.605573	2629.42051	3091.324856	2944.435111	3036.707036	2274.670393	2617.140335	2594.996939	2948.715606	2876.381822	2982.877587	2352.755554	2745.79748	2925.173984	3408.005773	3170.87083	3289.186271	2116.174635	2468.087057	2677.302542	3056.835555
473	2817.085846	2700.966216	2719.470921	2286.146658	2709.649731	2779.287765	3352.855507	3365.647297	3277.216515	1987.125599	2297.75555	2448.628056	3247.967996	3265.39936	3094.877734	2236.470839	2719.349146	2841.337382	3121.990641	3145.13449	2983.270942	2241.994773	2755.848504	2809.239848	3145.397982	3203.506557	2875.849865	2344.840611	2803.47378	2691.640652	3204.961201	3177.551681	3043.401624	2423.339122	2662.962392	2754.081926	2917.98855	3112.852581	3048.696068	2563.086136	2796.344901	2819.722177	3428.922048	2982.758182	2880.716943	3153.770915	3092.529539	3221.019847	3781.985278
474	3000.116486	2848.114604	2945.467154	2356.729994	2682.019833	2827.209676	2861.77412	2781.189883	2782.846835	2044.644207	2427.949919	2549.967844	2309.347783	2539.388976	2671.934012	2263.095947	2631.167862	2753.830016	3224.286747	3007.857743	2915.142646	2325.433628	2696.689848	2909.982927	3216.455672	3349.04125	3278.348649	2279.527312	2538.282673	2659.665582	2994.383634	3001.110456	3065.070402	2148.080521	2625.611112	2711.477471	3598.430492	3110.766838	3106.010061	2375.642801	2786.481003	2790.329815	3481.187188	3110.973095	3103.350662	2621.732754	2883.16263	2784.027415	3405.83088
475	3304.343894	3287.770519	3312.730636	2318.396053	2946.211107	3126.711048	2833.380964	2992.525066	2943.942848	2202.275963	3004.568355	2917.261029	3148.228193	3200.92393	3172.517332	2100.752417	2414.305387	2469.378694	3252.445732	3120.707148	2960.009597	2381.418459	2708.480472	2772.475469	2805.390747	2933.452709	2928.626247	2215.911363	2726.633615	2827.742257	3394.906563	3210.778479	3175.915499	2174.183214	2573.3457	2718.107317	3738.717485	3352.784866	3390.313931	3006.899191	2908.919202	2920.82761	2983.099077	3302.343492	3204.845325	2553.101263	2623.278141	2659.659082	3214.314769
476	3066.544249	2992.513397	2812.204905	2342.828298	2852.854886	2805.937133	3306.615231	3033.621384	2960.4855	2531.358524	2822.067658	2890.187353	3164.910759	3119.904063	2975.909498	2857.780831	2883.583624	2947.945598	3267.142745	3150.045773	3156.292901	3154.286372	3226.590839	3209.269459	3091.047092	3200.364286	3093.906588	2137.035888	2485.123905	2634.321011	2979.546738	3018.429019	3070.117116	2086.682236	2485.651983	2639.154974	4111.675599	3748.846762	3543.78403	2724.668736	2855.546875	2852.009828	2739.004979	2708.583123	2687.573521	2848.463241	3010.197492	3239.302846	2955.568617
477	3510.352456	3232.497217	3110.164414	2159.22712	2597.356434	3006.615472	3369.165237	3407.797562	3187.803842	2072.344273	2534.08946	2598.419623	2542.72502	2735.736692	2799.894066	1948.280987	2631.411863	2594.171438	3189.772152	3070.520871	3075.029135	2296.293466	2531.971852	2626.691881	2741.565261	2951.643417	3017.965882	2475.356596	2714.223278	2767.676212	2983.732925	2990.222337	3007.423829	2318.779761	2669.794666	2798.277005	3110.566416	3347.617233	3506.614552	2902.571481	3151.586582	2923.785305	3614.72793	3449.559155	3183.776575	2151.491775	2849.938276	2875.003938	3014.675229
478	3907.506644	3851.724314	3432.640272	2117.790378	2721.990932	2662.636589	2839.976402	2888.535747	2963.667187	2366.510393	2709.664243	2830.543439	3294.403044	3017.185923	3000.752959	2342.650602	2569.436082	2729.092591	3611.628966	3090.413709	2985.419254	2070.81596	2754.428767	2690.951787	2868.894489	2979.322027	3064.879367	2110.695112	2566.358821	2568.689833	3005.383366	3042.181124	3132.430835	2167.098472	2586.162857	2638.516673	3678.560071	3423.437819	3181.482676	2894.485882	2967.473648	3017.96486	3198.249789	3179.98796	3230.165534	2174.666613	2573.035641	2706.519567	3676.760396
479	2714.983025	3052.933735	2914.383807	2683.36351	2582.49724	2623.369697	3655.681141	3522.006008	3402.325822	2201.282828	2511.191657	2515.047357	3448.064022	3566.921206	3245.19358	2410.564931	2998.298163	3110.286034	3058.20506	2810.064917	2866.155809	1955.113345	2515.087121	2775.551688	3643.639232	3246.272339	3281.185796	2183.556817	2627.530242	2730.235605	3219.532089	3235.398144	3171.670717	2147.855501	2571.484789	2801.961898	3231.561009	3065.818116	2940.614381	2653.15396	2972.100294	3132.660151	2951.913129	2749.757884	2737.87663	2372.229989	2795.929635	2727.180453	3160.540539
480	3335.54128	3133.340694	3313.63536	2450.511124	3036.087661	2990.614083	3005.796107	3053.250455	3167.200701	1925.330179	2557.49576	2596.891977	3545.485166	3027.214145	3044.621297	2328.390338	2713.704301	2719.045688	3064.35134	3112.943646	3152.079322	2574.82396	2821.823216	2994.813864	3375.33973	3189.399038	3118.40657	2276.725379	2617.379162	2723.360347	2886.016267	2898.833405	2928.833813	2239.347351	2625.294846	2760.465168	3538.28606	3474.994976	3371.638472	1927.175328	2396.504316	2579.734276	2919.6486	2860.452945	2500.113098	2418.347026	2814.518239	2909.402888	3819.351186
481	2645.129744	2628.808454	2814.76779	2183.838853	2562.327341	2635.891532	3333.840637	3146.315826	3056.028318	2196.205264	2544.567725	2623.385647	3774.776491	3550.522101	3348.514607	2223.221873	2454.419914	2586.190338	2952.314611	3065.64225	2929.305175	2355.255818	2570.02572	2709.078688	3093.257007	3006.96492	2954.828541	2274.324584	2595.405946	2667.649297	3212.533615	3040.947814	2934.659978	2263.250262	2627.175536	2782.096408	2742.545365	2928.211369	2806.131976	2387.029993	2445.353249	2603.270398	3241.77026	3118.785949	3140.426271	2695.24248	2584.346966	2788.393743	3981.555146
482	2782.756906	2673.51328	2899.926707	3031.104048	3001.349339	3006.741708	3085.02413	3027.343377	3060.470854	2641.797813	3120.549416	3118.854788	2668.419221	2670.062313	2682.643976	2380.865579	2828.055391	2693.425762	3362.335767	2980.273714	2988.522861	2436.892477	2748.303539	2787.879261	2734.387282	2840.508632	2840.61384	2513.885945	2780.598101	2970.597037	2978.726049	2893.161603	2990.859168	2377.417759	2737.714176	2813.990402	2581.146589	2630.486367	2617.000067	2227.854141	2676.630183	2610.985273	2767.059527	2867.038216	3002.040143	2433.184843	2544.824101	2645.828417	3389.45866
483	3118.054726	2921.421211	3099.509155	2477.74421	2867.434527	2713.254888	2636.221605	2924.858589	2827.411159	2665.014912	2721.738019	2656.741215	2887.270824	2900.996673	2893.163062	2507.152235	2678.665116	2871.824999	3569.400771	3080.603278	3141.310783	2486.601659	2634.385969	2757.417833	3090.709547	2998.902511	2854.953064	2421.060488	2774.405345	2886.05172	2859.199081	2962.815308	2986.740179	2406.356021	2636.154866	2656.98848	3377.584098	2934.066879	2937.396633	2226.770441	2696.707007	2930.859179	3100.204498	3073.160353	2941.945622	2078.74404	2506.062844	2602.614259	3089.375096
484	2213.966501	2382.947453	2534.2974	2853.52183	3252.519751	3252.885328	2779.452101	2864.808989	2944.875119	1981.353227	2445.588602	2783.435522	2724.170329	2605.120362	2671.340844	2537.041232	2489.180452	2516.93646	2804.482084	3027.514063	2977.430235	2273.759164	2587.652522	2783.077179	3085.572207	3167.769095	3123.190596	2201.200207	2611.624321	2802.09368	3044.474464	3009.725972	2959.613226	2465.010857	2800.723392	2834.284245	2780.690867	2782.54213	2873.441704	2466.751119	2624.205929	2826.122911	3066.435109	2786.697819	2887.538062	2779.780521	2937.600868	2986.851088	3730.387859
485	2702.148504	2658.293221	2833.833948	2178.716224	2468.370755	2568.113056	3019.217744	3279.956146	3132.471236	2425.836406	2767.604963	2912.37213	2779.613396	2761.624562	2919.319868	2441.942441	2556.952216	2617.879837	2670.742132	2818.327057	2840.253479	2845.710656	2697.76744	2825.967522	3132.040039	2922.519501	3035.623244	2411.772545	2647.110602	2630.030756	2905.909432	2872.851701	2927.237413	2262.587589	2620.419743	2715.539907	3645.030325	3436.581179	3143.033813	2404.018538	2962.099791	2901.994962	3282.02844	3105.434056	3182.725992	2613.79252	2649.488152	2715.769717	2971.468758
486	2696.636455	2943.851776	2905.50132	2588.778183	2744.074176	2879.499399	3086.797067	3199.876751	3141.532749	2566.468257	2704.30644	2699.363963	3464.309988	3215.053081	3076.886302	2341.764946	2565.030396	2654.715536	2614.734364	2793.903697	2940.241704	2242.679805	2595.366773	2566.526132	2795.723356	2836.306735	2964.969184	2252.914065	2534.207806	2758.876254	2865.886	2831.589443	2943.906298	2245.386918	2692.250311	2819.769832	2900.880786	2957.900582	2880.302367	3022.080223	2943.721429	2906.291115	3312.904516	3209.196597	3095.517075	2301.749415	2588.953358	2758.094295	2939.943115
487	2934.338551	3192.20391	2916.779596	1976.168166	2328.169514	2426.45423	2640.27068	2876.671963	2857.489725	2495.590425	2648.296393	2826.21851	3785.932405	3444.210474	3237.741903	2594.700994	2687.40823	2885.125566	2672.253559	2916.858604	2853.727446	2386.58958	2820.205802	2712.39124	3143.351524	2874.793617	2854.88736	2202.695348	2565.674182	2817.473865	2936.632822	3032.826299	3034.446205	2490.399764	2781.098939	2840.641932	2782.144472	3233.479019	3155.89005	3379.879087	3159.551801	3000.336043	3843.693992	3158.333148	3221.340423	2448.868377	2913.094013	3007.310155	3490.086452
488	2828.069321	2842.323876	2770.536979	2800.16604	2724.811042	2995.992951	3524.529263	3181.703059	3238.669537	2505.766526	2712.408272	2563.084861	3304.444684	3018.984859	3110.474296	1693.570193	2078.655944	2266.973649	2592.791725	2708.397974	2897.998128	2181.008353	2494.756806	2585.523485	2929.929192	3021.331069	2961.736591	2148.153533	2477.355843	2684.268719	3071.590578	3034.88663	2993.610843	2474.508587	2722.209671	2798.371548	2336.836665	2550.861904	2728.370219	2789.66689	3060.64932	2907.819652	3018.188627	3082.765952	3041.692212	2169.517833	2585.549162	2861.026739	3599.185191
489	4158.606361	4016.293416	3596.04239	2147.814719	2375.796456	2552.147169	3192.058853	3532.051607	3089.223604	2268.12123	2598.361505	2510.689725	2697.098689	2797.315706	2710.486297	2696.828594	2716.02295	2810.432153	2791.685178	3091.754104	2933.734198	2375.615779	2540.561116	2724.026809	2978.377324	2927.138495	3066.352546	2315.579707	2724.76889	2770.769314	2991.127916	3053.296356	3077.72569	2459.716814	2728.141472	2807.119554	3023.998668	3123.057277	3098.129935	2743.742176	2637.530569	2731.059053	3329.130017	3269.689556	3152.008775	2275.387854	2351.666602	2559.187806	3087.086698
490	3318.423973	2921.439024	2780.122102	2369.973761	2810.276619	2856.691796	2931.390039	3163.931252	2889.634613	1865.953683	2305.412591	2393.970172	2679.457767	2888.803867	2968.16118	2088.834383	2466.584721	2704.220243	3550.439262	3425.829369	3264.01579	2048.588837	2563.342834	2648.52645	3555.092161	3248.847634	2999.395791	2427.094851	2806.547756	2804.668316	3012.170005	3097.014517	2947.241762	2218.413192	2585.155301	2730.456983	3185.272045	2951.123954	3136.382568	2620.861139	2890.153526	2896.432658	2825.932103	2926.925993	2800.544477	2628.658544	2810.876792	3001.167173	3357.101401
491	2931.252116	3051.071017	2958.51451	2589.891912	2747.977781	2986.524357	3708.056087	3475.403261	3430.906813	2550.180665	2884.293987	2928.369936	3029.552634	2861.815603	2809.15753	2202.543238	2562.196527	2723.261462	3384.091081	3437.157898	3241.85372	2332.774064	2739.260625	2703.764697	3083.561088	2965.557486	2979.943894	2366.917535	2791.716403	2944.849527	2843.578843	2889.93186	2919.465884	2199.649709	2633.829696	2740.770086	3116.360909	3259.92726	3167.592067	2501.615805	2758.293539	2784.771347	3645.278427	3246.127957	2885.011629	2183.916472	2648.480223	2621.817801	3335.123368
492	2969.76658	2974.618037	3072.804892	2545.287271	2594.353706	2796.655764	2866.690213	2996.863335	3142.716539	2015.84114	2192.819404	2370.485368	2998.929419	2900.231473	2749.592709	2285.534846	2659.494555	2861.535397	3015.053303	2756.791507	2834.194792	2657.2354	2852.030443	2956.422859	3039.144657	3227.912401	3109.095142	2540.980614	2838.499158	2899.539051	2957.805954	2934.531144	2943.761705	2302.65155	2577.738715	2704.500268	3066.796232	3137.57526	2965.27288	2761.707262	3232.684729	3147.575848	3529.046695	3268.240862	3071.40688	2507.488239	2863.934097	3069.516923	2880.234227
493	3117.81535	2872.646215	2612.12194	1923.727453	2316.477074	2502.193582	3033.180512	2740.85891	2864.424571	2267.27725	2602.224887	2539.644424	3014.610594	2984.835754	2954.230699	1890.766092	2449.486494	2651.970026	3889.135956	3404.334563	3079.064594	2036.596928	2537.281332	2592.637328	2627.489755	2818.595985	2907.413203	2278.02904	2849.501169	2872.775022	3102.972465	3043.966007	2999.373186	2471.832788	2684.215414	2732.744762	3332.00898	3100.240619	3027.777516	2244.741909	2497.553302	2599.50542	2895.558993	2867.283735	2851.641391	2462.041625	2883.127143	2802.618569	3015.629023
494	4018.091441	3737.340922	3492.609582	2361.503742	2906.558732	2902.408698	2975.683259	3161.078179	3030.744865	2398.054694	2638.944824	2831.017406	3159.519452	3166.281623	3282.750453	2240.936946	2600.597742	2789.226734	3521.6373	3098.388874	3065.338331	1939.497645	2381.431688	2636.556748	3055.800885	2927.14077	2846.349489	2404.326099	2847.963649	2879.522346	3112.158178	2995.868093	2987.111613	2309.535486	2716.948114	2870.52712	3459.987898	3331.668736	3213.098416	2265.068005	2551.162199	2524.343852	2581.539221	2897.451913	2899.633814	2463.283295	3109.306011	3202.243951	3337.822223
495	3383.445191	2878.940875	2898.01658	2371.309188	2656.203128	2603.960059	2572.422453	2894.249263	3125.831678	1844.971637	2284.621692	2567.049754	3161.077836	3239.06525	3126.80493	2166.819384	2501.539916	2594.409468	2968.348501	3068.795655	2985.751025	2589.909931	2775.399559	2962.579608	2947.817547	2937.321155	2911.629645	2588.731423	2648.860478	2736.544237	3201.369129	3118.33914	3033.806531	2415.526798	2736.829043	2827.494042	3135.960948	3021.129721	3165.284866	2663.885427	2747.584835	2837.759456	2909.969653	3231.125839	3065.209463	2599.106045	3029.889713	3013.178292	3563.289535
496	3160.571029	3207.914392	3019.099689	2137.209943	2673.025712	2696.291729	2478.469392	2717.293653	2889.351342	2135.191061	2365.357659	2548.163398	2807.899722	2816.106538	2828.90698	2196.954447	2449.068435	2716.540301	3199.50281	3060.163892	3124.276387	2269.107855	2513.163796	2635.502719	3011.851042	2797.690039	2869.265361	2297.54041	2670.705948	2778.308946	2983.099849	3013.585551	3053.480432	2132.043796	2534.190735	2609.757256	2756.458091	2865.038837	2911.594808	2798.943872	2982.256757	3276.500813	3470.451478	3010.853012	2957.899381	2654.468968	2949.724029	2900.805473	3509.838075
497	2385.398564	2669.65085	2819.369712	2431.557071	2725.067097	2971.239208	3047.419425	2930.395366	2980.465293	1923.900427	2223.457871	2487.994144	3650.826642	3059.328626	3146.570661	1992.652167	2333.306197	2539.357511	2898.837693	2988.188999	2917.888928	2831.411172	2686.297671	2848.162135	2985.547716	2903.835271	2983.252275	2263.895765	2734.103804	2793.496941	2970.393993	2921.927795	2937.804696	2222.736788	2559.138655	2752.096486	3228.07296	3062.539012	3050.75401	2463.71572	2672.353099	2627.604995	2666.761157	2896.087578	2978.639261	2287.771985	2616.799263	2733.262808	2682.101843
498	3355.226875	3091.812132	2909.019702	2267.475897	2714.569121	3003.31102	2860.965091	2980.170385	3265.988801	2279.463857	2863.896955	3081.904743	3618.847618	3363.280049	3369.991628	2691.71158	2894.151907	2884.167666	2927.137999	2939.39321	2775.453651	2354.702341	2471.04396	2592.467751	3160.600974	3182.368451	3092.55802	2377.252224	2642.037764	2724.453473	3129.514512	3008.647319	2995.219402	2241.117439	2614.883254	2723.854388	3028.727624	3007.523274	2787.330117	2777.391156	3208.216861	3145.521415	3564.515576	3320.474318	3019.804909	2971.15169	3113.426591	3102.052056	2958.46864
499	3390.226031	3316.915914	3179.026378	2034.961049	2447.435743	2659.198879	2913.556663	2757.593163	2831.533592	2482.944496	2734.588341	2927.139015	3420.616143	3110.370279	3037.028538	2458.636172	2695.917174	2739.356861	3836.347509	3274.367979	3262.434066	2220.726743	2616.96942	2524.508625	3083.173147	3045.259095	3043.54775	2258.697127	2555.164439	2810.828946	2965.704139	3028.948294	3002.809221	2342.343921	2750.81846	2814.546287	3458.644788	3126.025849	3026.255316	2744.74953	2829.579435	2992.821612	3482.54847	3402.33886	3281.738416	2278.759525	2502.374661	2643.257595	3355.449615
500	3309.990616	3153.364086	2984.763456	2565.063323	2387.907568	2594.266614	3168.336874	2825.888	3094.453787	2318.285139	2546.250021	2471.836142	2878.049163	2903.077305	3077.340702	2381.94444	2910.128308	3076.222077	2738.734859	3088.534259	3114.231865	2373.018727	2721.002382	2975.066173	3285.556799	3138.319526	3147.886036	2054.988074	2440.462084	2583.98189	2977.513193	2882.406692	2951.050719	2300.479126	2655.467462	2756.695831	2961.549284	2828.523391	2984.180149	2193.95376	2678.431363	2839.640803	2643.610998	2846.814098	2719.468541	2415.97177	2921.667534	3061.757803	3367.256061
501	3120.821412	3257.134747	3241.570633	2576.625047	2620.213997	2704.90173	2912.336438	2899.083706	2983.650461	2497.297534	2677.478018	2663.714116	2771.919942	2915.92201	2857.329223	2686.568275	2893.144096	2801.680456	2736.225936	2769.064259	2684.425208	2111.65159	2597.315678	2824.821084	3239.158431	3094.034252	2857.178811	2337.468544	2585.214682	2531.569141	2922.438445	3073.553246	3069.262793	2124.455247	2577.094257	2809.24491	2976.146649	2848.841441	2840.076552	2348.969365	2453.878775	2577.450012	3880.173368	3294.235779	3233.726285	2495.36951	2556.287228	2686.770292	3104.750864
502	3028.84641	2804.359093	2851.216513	2181.461069	2379.677115	2404.952229	3009.724293	3119.640241	2994.088028	2622.825195	2949.135228	2997.939512	3480.534299	3232.499952	3072.963589	2297.460483	2720.64286	2769.740616	3264.515734	3113.705031	2983.723344	2238.878986	2609.240449	2784.897886	2977.198317	3014.866636	2963.722897	2208.69651	2663.812561	2691.624993	3192.379231	3046.528413	2995.721819	2400.113882	2743.375253	2859.705796	3440.355442	3511.24187	3306.370108	2931.53377	2817.792059	2793.092716	3088.359453	3017.690127	3124.81809	2438.399067	2914.303725	2947.309271	2706.364544
503	3926.877804	3105.829631	2861.871109	2590.920583	2512.679257	2701.310422	3052.857886	2951.447541	3004.648717	2533.376091	2740.846429	3046.01369	3456.750257	3195.606285	2965.643256	1961.110913	2476.405291	2630.520853	3079.290823	3240.104776	2990.115961	2564.957587	2631.60861	2722.148521	2864.407157	2959.751781	2867.585724	2434.351541	2616.086245	2761.17237	2922.711761	2861.199934	2884.808053	2385.859625	2658.979383	2779.964922	2997.805448	2673.278588	2736.490958	2183.072671	2549.924325	2870.712173	3021.280969	2898.619866	2801.667165	2554.767175	2658.063836	2715.859186	3131.742519
504	2895.033887	3011.259526	2855.561581	2377.860509	2549.491215	2770.6832	2686.216178	2914.963456	3040.432725	1999.777642	2267.35951	2381.927513	3540.939684	3473.504712	3432.29114	2484.472341	2811.636483	2733.347243	3244.597972	3152.182218	2937.136444	2519.089055	2610.253801	2658.194168	2825.987565	2978.033145	3107.967904	2466.223918	2656.39689	2712.090195	3051.65978	3048.966293	3000.347788	2260.408336	2567.603336	2741.759854	3028.793215	2993.950507	2820.243388	3290.635752	3009.29229	2942.612578	2901.696689	2976.118509	3015.091714	2273.675191	2743.486445	2897.989367	3764.546622
505	3448.511871	3021.900525	3006.927464	2421.355453	2443.568703	2785.068239	2898.22309	3042.735978	2875.56745	2370.749058	2641.62188	2755.806096	2954.112317	2791.027134	2932.785168	2273.53404	2489.358682	2565.572854	2740.091775	2873.763262	3013.429455	2107.640662	2414.162885	2714.506032	3370.246181	3068.294413	3058.311519	2117.604129	2642.038072	2848.096801	3186.554871	2994.181819	2994.306238	2200.302702	2667.372471	2792.182347	3441.551521	3004.071787	3149.580368	2351.267094	2812.528964	2892.427528	3895.290824	3777.11918	3460.1293	2154.755287	2310.186741	2631.958858	3063.06197
506	2866.550177	3093.098371	2916.939022	2205.63968	2451.25821	2584.786578	3515.986411	3318.748212	2863.709718	2622.656556	2375.19118	2589.077731	3213.862698	3127.87116	3135.498426	2170.695155	2543.895771	2638.32832	2834.031778	3031.673653	2967.51494	2578.246088	2870.789332	3092.931536	3277.485548	3418.723173	3321.617977	2330.959513	2752.833598	2859.099623	3338.521918	3051.933552	3026.799996	2132.914414	2477.943402	2673.452445	3586.269658	3279.189083	3165.825959	2241.336184	2476.533076	2529.585936	3287.065838	3407.871493	3345.650887	2353.153134	2614.215317	2605.859176	3087.041631
507	3253.887103	2995.929365	3142.281724	2342.702026	2579.59931	2620.330292	2881.39605	2806.155843	2959.618047	1875.417519	2365.326568	2594.177977	3058.312805	2988.003966	3010.686841	2595.303019	2685.930883	2881.506441	3193.540146	2823.576284	2873.224161	1956.154595	2539.755289	2487.604532	3073.311255	2958.263891	2945.690467	2373.037453	2605.743076	2693.523598	2833.845316	2864.385573	2932.690755	2432.035087	2652.509237	2806.927359	3393.304867	3294.293051	2931.843409	2354.218734	2662.498234	2787.393725	3280.685735	3330.352395	3274.760567	2235.722978	2581.324671	2804.246269	3284.291148
508	3263.103131	2940.180096	3005.145381	1995.987787	2479.206953	2686.681134	2518.033304	2556.659498	2687.998113	1992.000525	2577.772833	2507.576618	3226.998376	2844.958979	2997.160827	2286.676079	2724.650783	2922.176587	2756.276692	2811.046781	2878.205744	2884.115903	3034.136483	3013.343994	2881.25592	2827.289179	2779.674611	2262.448516	2653.572406	2856.133045	2749.906731	2840.933484	2851.402597	2287.278446	2602.392655	2772.461456	3975.654363	3720.253659	3518.330943	2684.147924	3306.28235	3135.732449	2986.861541	3036.25106	3027.353754	2456.939251	2770.770636	2802.000922	3332.430618
509	3791.459478	3098.73439	3193.098676	2271.000057	2489.676326	2528.042009	3102.838079	3133.412446	3059.770202	1950.351347	2322.979482	2549.484318	3022.530218	3129.479915	2991.916028	2280.474279	2717.332495	2858.045727	3429.226474	3394.425574	3235.340967	2310.512775	2661.16188	2670.046573	2985.84583	3060.015349	3023.276635	2242.168802	2732.077886	2746.990817	3186.11334	3083.911238	3111.138897	2346.540235	2664.610798	2853.107229	3044.843004	3128.990235	2901.15398	2758.052193	3161.335016	3172.169124	3613.823119	3398.576339	3371.71611	2442.462091	2844.237073	3030.203701	3633.628303
510	2945.747525	3284.754641	3164.364031	2749.958415	3131.898458	2877.353254	2924.027448	3041.334805	3023.031142	2553.907838	2876.831772	2979.572912	2648.990721	2667.71351	2751.601021	2255.942864	2787.383197	2964.097271	3119.210646	2776.670761	2792.665135	2428.994743	2627.687581	2782.038787	3041.382938	2986.820687	2950.635827	2436.705028	2801.295876	2790.964215	2819.144484	2854.820052	2846.175385	2478.449257	2778.385508	2868.978643	2645.425771	3090.089443	2871.811841	2357.089403	3080.341241	2964.176053	3576.184337	2910.96506	2971.873341	2377.712896	2671.844556	2714.047907	3472.225646
511	3867.797754	3432.561193	3374.516857	2134.737806	2590.806108	2621.844167	2882.35874	2643.396385	2649.242355	2030.430134	2378.429456	2436.361966	2912.748901	2902.554569	3016.86911	2379.030957	2758.072087	2677.576181	3131.899725	3341.583739	3238.426985	2386.983358	2713.332717	2780.566205	2835.908467	2760.694922	2780.167038	2534.84228	2733.821516	2737.051165	3127.487284	3012.529105	2944.284501	2294.627279	2606.901483	2704.871861	3538.903205	2783.411937	2938.436211	2475.629432	2918.198421	2751.481392	3517.295333	3550.091395	3235.718323	2434.056051	2591.620924	2671.285565	3046.354589
512	2847.592343	2729.721436	2687.470132	2281.958731	2519.026547	2720.234447	3456.692086	3241.43381	3084.786743	2560.672156	2885.51324	2890.340062	3181.446855	3137.822438	3161.99964	2475.757086	2695.977485	2906.442931	2818.032604	2854.799185	2766.971356	2195.788738	2653.163733	2758.878553	3103.307231	3191.667785	3197.364707	2318.895359	2670.741643	2772.755358	2988.196202	3047.234887	2991.739409	2204.966468	2670.663455	2827.206833	4234.890255	3652.611399	3342.463652	2456.001563	2774.206377	2917.47067	3164.404088	3182.952904	3105.120989	2725.338669	2778.656423	2804.998015	3738.181394
513	3171.146724	3070.664273	2972.21689	2588.041878	2791.140485	2885.840277	3208.67892	3281.733462	3210.248769	2491.029917	2655.989054	2804.001626	2743.490794	2858.205767	3071.144681	2312.144015	2306.905647	2400.792832	2862.610534	2625.867246	2728.940938	2438.883067	2625.979406	2817.267348	3077.591257	3099.630509	2978.889485	2185.857547	2561.816928	2656.820787	2891.351909	2943.400075	2928.397356	2192.608163	2533.275106	2637.420851	3582.919407	3480.642562	3280.739877	2394.495611	2515.698456	2622.464193	3379.77765	3058.271204	3125.168002	2698.75987	2971.148065	2912.980649	2892.668891
514	2839.598647	3067.525688	3120.078278	2637.703479	2835.133428	2629.904439	3332.269726	2899.939968	2813.508579	2299.576984	2728.287505	2732.717893	2950.050694	2967.280492	3028.467948	2923.930813	3322.794591	3311.596488	2984.69628	2818.374547	2674.031647	2151.965918	2449.298542	2675.526267	2838.987716	3079.283656	3006.37177	2201.333163	2472.314274	2555.807689	3068.364811	2997.268572	2945.936241	2311.074979	2650.94312	2723.860666	3058.717568	2919.242129	2865.893393	2270.119723	2915.273232	2896.847426	3180.459648	3489.59321	3530.147851	2241.912044	2619.299091	2712.554997	3209.584055
515	3276.63616	3085.870054	3057.698408	2159.277359	2480.936436	2625.346424	3257.78954	3154.010308	3213.752252	2276.38386	2747.647436	2749.328003	3206.638725	3118.323359	2985.349015	2298.035663	2681.685838	2708.356494	3481.708669	3118.028988	3058.784284	2055.350941	2420.336467	2425.913163	3368.419423	3139.291738	2926.54291	2210.447439	2555.713902	2563.48589	3346.90035	3025.180801	3041.89175	2487.083913	2727.275269	2847.578003	2833.463685	2613.359408	2738.685622	2381.74962	3144.85396	3076.837833	3272.346868	2989.086559	2997.978107	2569.802059	2873.604897	2891.983188	3407.11592
516	2815.969407	2790.426846	2934.940665	2235.038102	2592.629274	2762.350212	3251.524769	3188.108765	3235.057992	2001.630952	2561.449676	2621.615917	2931.433741	3174.42321	3055.613596	2172.680374	2536.909232	2830.252441	2831.464036	2908.101686	2982.919758	2413.354771	2600.974614	2874.443041	3095.725012	3189.847952	3170.613818	2228.181482	2577.67448	2682.55246	3054.093132	3058.648975	2986.198248	2267.346268	2579.639557	2662.842369	3045.464063	3247.059849	2945.708827	2880.224544	2943.071196	2840.638881	3712.433863	3296.544343	3196.601347	2356.745384	2572.776923	2611.136772	3376.052797
517	3825.191057	3133.611542	3033.693825	2259.266799	2421.612168	2770.722741	3003.603378	3010.126708	3021.939981	2500.712668	2741.681867	2929.981512	2929.819828	2961.413067	2837.826149	2461.619839	2656.461309	2740.202339	3422.006566	2982.209707	3011.601755	1961.630118	2542.010137	2698.847763	2975.82663	3060.809241	3001.968014	2160.032582	2567.11095	2731.238277	3431.008459	3290.476427	3148.523953	2142.10502	2600.891966	2682.966513	3164.291105	3057.876682	3020.78083	2574.484923	2589.392469	2933.022001	3359.884502	3224.007598	3154.866227	2393.921467	2723.855943	2822.827256	3617.18794
518	3706.060102	2816.200109	2920.605628	2000.739556	2534.805311	2931.567376	3203.9658	2957.585675	2974.265853	2110.094868	2542.246337	2765.863258	3054.154667	2848.309473	2952.334797	2603.167035	2466.161493	2747.754953	3333.354044	3196.962922	3120.352778	2598.059819	2788.069826	2658.870632	2949.370469	3075.038082	2928.466643	2163.061428	2441.849912	2582.450999	2816.261315	2841.40261	2905.395928	2382.533731	2743.575113	2795.791227	2574.044269	2774.949523	2780.785452	2244.022249	2421.959369	2527.733222	3194.088578	3013.578841	2997.681695	1961.713497	2335.085829	2529.777047	3174.332268
519	2146.416183	2501.159703	2591.625423	2231.018392	2195.872419	2507.075539	2890.828534	3179.212512	3203.162314	2114.08956	2608.842301	2659.883603	2742.106238	2913.007709	2802.74095	2518.861523	2738.367629	2894.37271	3163.986389	2850.744413	2916.658656	2480.184802	2666.020379	2905.073033	2928.127435	2796.89569	2858.121974	2320.679157	2713.369713	2796.836173	3086.327074	3035.842359	3003.041188	2096.351338	2644.964245	2739.692545	2880.426018	3050.26063	2983.968782	2385.190977	2242.702219	2475.925553	3353.343033	3046.63889	3005.889459	2609.74622	2939.983568	2903.280371	3531.851785
520	2901.299541	2750.090183	2936.36706	2317.024075	2706.339625	2880.805765	3428.01962	3426.86356	3228.436892	1969.321451	2415.409936	2519.060203	3546.955671	3317.879536	3278.286302	2527.589544	2806.725285	3007.928184	2826.726333	2742.853481	2887.920343	2307.440007	2479.207153	2555.87406	2863.583895	3123.78978	2882.906192	2464.385137	2708.993778	2750.816446	2768.339156	2852.170565	2881.73529	2285.012475	2717.524708	2744.996462	3447.061393	2946.425329	3008.214618	2440.822558	2718.665615	2728.137791	2999.163161	2848.019624	2887.269336	2633.476983	3150.991949	2945.52847	3012.52765
521	3109.883074	3184.80222	3037.466197	1988.317315	2548.947209	2719.02631	2971.46557	3063.683227	3105.964804	2367.627263	2585.60353	2731.003941	3361.321389	3047.423069	3042.544923	2351.079944	2650.162003	2764.486189	2978.951695	2780.157737	2782.268662	1980.848222	2352.177029	2462.426349	2987.293015	2984.191281	2866.426187	2607.688779	2818.75688	2902.50121	2911.257138	2922.847605	2890.618963	2018.63637	2414.025373	2546.419291	2968.979963	3078.036657	3068.793188	2493.909124	2645.970222	2884.8732	3483.41532	2783.604663	2838.616994	2981.402885	2748.472373	2926.235043	3245.154081
522	3845.957391	3346.630726	3421.312648	2600.228367	3095.948623	3160.890082	3958.031319	3393.910513	3247.679945	2148.435173	2570.189479	2681.319938	3268.418824	3171.273811	3047.100518	2468.058917	2841.443041	2947.277615	2861.778346	3137.668611	3041.822991	1988.552759	2543.608679	2741.486112	2768.320099	2871.909709	2811.23389	2363.864222	2740.813195	2885.819394	3065.879267	3019.348587	3027.323234	2122.795875	2529.940029	2578.121763	3521.515735	3143.345151	3018.191241	2428.036783	2760.149553	2796.605727	3466.263216	3423.034734	3051.3018	2082.571	2494.270584	2653.763406	2497.776433
523	3032.451082	3229.414677	3192.829928	2728.736161	2930.689181	2959.923181	3181.813349	3182.774207	3092.945285	2330.662931	2567.857722	2549.938681	2687.856748	2874.936787	2846.638527	2468.451068	2870.12234	2807.839589	3077.928406	3019.722175	2906.767273	2331.038433	2687.066632	2855.532806	3134.507918	3073.998572	3106.098868	2072.898254	2507.958784	2530.648554	3195.418441	3159.188714	3062.414401	2072.097488	2501.120466	2565.894107	3800.124493	3145.598762	3250.990517	2571.369438	2739.287883	2779.053447	3751.142777	2842.455677	2861.986025	2284.140744	2515.948004	2745.143336	3461.758339
524	2773.439956	2919.620095	2990.004719	2636.207471	2895.422575	3000.006362	3147.16884	3090.037778	2929.063795	1923.511366	2221.300147	2479.380509	2893.499763	2827.240941	2763.02323	2599.315569	2902.938262	2881.896088	2763.276885	2879.896547	2823.069303	2182.443885	2743.737574	2808.031386	2868.796847	2818.88668	2775.853482	2145.090166	2554.754913	2616.341894	3034.631062	2993.565428	2951.605685	2250.667765	2618.002974	2725.573153	3208.809347	3028.718508	3067.701887	2195.914393	2717.156442	2773.451281	3382.633453	3436.904748	3369.821237	2024.238991	2275.878759	2477.536895	3564.080776
525	3279.073709	2688.212113	2921.330398	1875.488728	2334.008861	2513.869165	3188.479183	3129.963772	3060.512992	2365.226641	2713.161976	2812.918495	2681.129482	2827.402287	2783.733287	2357.346581	2596.081474	2703.09154	2709.002125	2840.483879	2769.284369	2038.416574	2511.399881	2710.047136	2889.937604	2874.613499	2889.067714	2319.588742	2720.178738	2866.862599	3158.620082	3200.153182	3089.610476	2200.101609	2543.698935	2671.767459	2496.810049	2745.84164	2858.186723	2940.100476	2548.866685	2680.211597	4121.644391	3511.001192	3462.525454	2638.8791	2671.810244	2889.589109	3368.830548
526	3503.945578	2994.920931	3177.007015	2783.876596	2927.839898	2939.905062	2803.96618	3002.780976	3085.386065	2905.928936	3131.451999	3210.290587	3069.577463	2791.364831	2789.361956	2215.388752	2717.045924	2698.304768	2858.559748	3054.313213	3037.919881	2290.021634	2458.752857	2769.530524	3225.974371	3081.424719	3018.020922	2078.9933	2510.470408	2754.428514	3054.310913	2895.966806	2874.969082	2289.865148	2727.365834	2748.269118	3625.036178	3485.242971	3534.097116	3074.583294	2904.783869	2811.782683	2799.755779	2745.346941	2765.078402	2605.698315	2754.863373	2895.262494	3112.197328
527	3119.682032	3058.201417	2971.042529	2281.049198	2645.272815	2819.665547	2969.406162	2766.088936	2828.047075	2570.00739	2722.618486	2869.46413	2652.228472	2885.271541	2737.297725	2630.173183	3165.459264	2971.900385	2864.688356	2739.18989	2810.285215	2325.511839	2637.181595	2730.966636	3124.69376	3076.904196	3024.598427	2258.683953	2569.802033	2713.797869	3420.36153	3037.78598	2985.998714	2282.504075	2610.075325	2829.280336	3307.77886	3112.002066	2815.257668	2598.966398	2832.034503	3089.887273	2924.048048	2795.193159	2835.607349	2427.33597	2834.458736	2878.108074	3187.58121
528	2395.676951	2683.685002	2612.611948	2998.656525	2751.885044	3035.714349	2996.154753	2962.799221	3140.963498	3011.774056	3175.599657	3161.651671	3047.206415	3038.952308	2860.936508	2115.026257	2501.033149	2644.285558	3055.131779	2999.570675	2789.021668	2591.388765	2847.553198	2813.006282	3053.00316	3127.395612	3062.386879	2335.039161	2495.034037	2562.962653	3142.460137	3014.038399	2983.894331	2345.266704	2706.381667	2783.892112	3115.899221	2918.735474	2940.404325	2491.609732	2839.312014	2873.183475	3261.42895	3163.630559	3295.226414	2266.143111	2625.381803	2630.867516	2700.117363
529	3366.445523	3162.943549	3231.168338	2021.722571	2776.373801	2863.35134	2853.183038	2893.588166	2924.800175	2200.904685	2467.769918	2690.853499	3208.780542	3321.152373	3204.318719	2471.627647	2757.483597	2843.909061	3160.170637	2873.742499	2891.477408	2628.083118	2894.257622	2986.591232	3130.286254	3124.626262	3057.258254	2353.95793	2794.502284	2810.007873	3174.805949	3283.885402	3158.228601	2057.806148	2533.702643	2710.181888	3094.136102	3173.074751	3223.020294	2288.680031	2613.108933	2661.445881	2815.322358	2621.293032	2793.953054	3029.538054	2956.686197	2876.368042	3795.834295
530	3550.833315	3354.549787	3419.85954	2008.948583	2632.123957	2643.396069	2661.801158	2725.116583	2757.010428	2676.677367	2768.913349	2677.110703	2635.207755	2688.58536	2756.457672	2432.283715	2590.792966	2722.117464	3311.255692	3218.383522	3083.427569	2580.455391	2755.125068	2614.778154	2902.822885	2924.94692	2937.482545	2082.280643	2481.491861	2581.963161	3089.663905	3034.274414	2948.120611	2242.545984	2442.86403	2582.967514	3077.938547	2947.280948	2996.477212	2730.567394	2503.434093	2660.558971	2632.01142	3078.363494	3026.993261	2506.274519	3030.346412	3026.923402	3249.882961
531	3592.179373	3283.943387	3379.806072	2399.46585	2838.45051	3145.599512	3157.791224	3085.855727	3262.198306	1974.103618	2292.472332	2546.54436	2793.819264	2798.757293	2898.540483	2231.55154	2676.312985	2714.099722	2587.957974	2917.791004	3136.382092	2115.67126	2681.702528	2724.703415	3159.628741	3141.274611	3006.9498	2319.213545	2563.468086	2625.648385	3142.943891	3107.07861	3003.041838	2403.722947	2590.72771	2731.360163	3045.882911	3493.139847	3127.020474	1798.109	2315.491807	2387.202195	2819.567139	3053.964445	3101.897266	2651.195789	2610.191096	2675.259628	3001.740193
532	3088.876392	2830.153414	2996.088052	3106.609313	2971.689128	2823.97113	3161.7569	3076.007677	3114.85243	2330.035842	2625.792685	2930.022423	2971.650483	3017.825713	2880.714412	1956.859968	2354.606807	2533.85999	3507.396633	3043.886242	3042.010354	2476.139037	2839.08733	2923.107069	3044.436618	2975.914078	3074.945885	2284.916679	2727.804708	2818.050265	3120.356366	3057.001979	3032.323727	2434.819763	2704.214265	2761.376193	3574.393283	3305.693556	3031.309424	2514.763984	2479.121047	2744.184472	3237.117848	3046.36918	3014.337382	2172.88683	2651.202164	2821.82537	3428.735678
533	2661.123042	3004.796367	2951.694244	2292.843206	2490.753246	2717.762841	2534.447468	2630.731444	2891.73219	2244.106826	2445.339241	2585.958784	2584.6654	2816.55172	2906.430357	2328.951297	2651.774527	2798.329183	3068.272153	3026.582115	3059.659641	2189.095714	2805.922362	2853.491795	2953.848193	3022.097581	2965.8427	2296.916046	2749.145885	2697.344205	2937.250933	2977.326828	2981.992088	2290.326133	2601.050099	2810.221252	3731.531428	3191.377915	3037.734201	2222.390151	2555.664465	2687.372244	3209.86373	3161.476684	3086.659514	2735.113787	2924.89482	2768.342738	3795.912902
534	2595.938476	3034.09601	3090.315034	1845.922834	2516.560828	2621.538022	3369.303491	3597.405046	3274.025069	2430.43046	2825.257811	3184.728584	3558.523947	3592.493224	3474.387512	2389.8811	2552.909377	2692.680972	3161.057169	2978.266693	2947.558207	2512.795965	2797.678737	2854.559047	3006.749642	3003.63943	2916.200316	2380.561179	2690.398158	2785.156076	3102.576885	3109.18197	3042.520524	2570.121911	2873.579133	2921.294842	2931.246854	2843.658843	2991.146183	2759.409993	2792.130826	2929.032087	3366.841328	3356.104838	3283.670971	2653.638764	2772.890363	2863.255164	2824.313221
535	2570.268365	2793.366767	3107.556356	2498.24322	2665.7673	2733.859406	3320.30016	3045.198925	3197.707919	2009.850033	2581.657271	2653.899559	3008.717219	2810.556971	2815.450711	2348.073494	2847.052594	3097.099957	3476.961771	3409.997325	3141.707878	2028.336003	2477.229165	2617.606044	2896.065478	2846.863306	2926.141626	2205.932048	2666.343673	2762.35041	2978.938632	2978.866211	2905.583513	2367.846652	2718.431198	2866.251589	3382.827314	3082.819862	3015.353255	2669.577906	2679.078938	2965.36683	3099.818337	2900.378806	3074.026708	2527.88366	2758.1352	2699.435416	3475.855027
536	2917.887452	2907.165584	2861.361506	2504.188129	2755.957049	2917.193849	3297.018155	2959.472113	2999.373553	2669.584332	2591.421792	2751.947614	2568.275475	2702.480484	2828.082723	2300.784264	2528.224882	2669.819323	3303.405852	3410.755955	3192.304712	2637.229339	2683.358048	2836.389228	2853.714104	2884.983409	2848.835767	2209.297167	2644.33191	2753.027145	2878.983126	2972.847641	2941.371078	2178.965042	2605.861126	2701.993742	3090.73691	2690.171949	2769.65921	2698.013973	2961.392498	2989.279058	3403.735846	3052.885302	3294.138314	2794.173742	2848.407925	2838.614521	3126.536922
537	3299.85455	3028.719703	3126.232309	2552.651609	2824.584699	3042.519204	3115.819213	2890.576896	3047.400896	2357.19151	2960.812288	2853.825406	3140.083837	3149.303488	2994.09131	2147.719716	2479.564594	2773.780011	2971.170258	2679.154812	2850.01101	2501.957194	2794.091897	2882.883936	3144.562637	3001.655512	2972.032421	2298.880727	2534.264168	2717.046698	3037.980227	2919.044439	2972.899598	2381.61957	2667.14153	2801.029763	3267.546367	3070.4035	2986.548547	2207.33469	2490.822115	2665.017413	3736.243475	3284.148805	3289.142801	2573.296367	2873.81544	2942.64042	3143.372225
538	3199.207765	2782.014348	2800.021422	1973.292089	2657.7851	2622.880891	3407.494702	2947.813042	3037.677036	2462.600071	2527.514945	2581.199353	3191.339366	2922.419122	2920.407535	2757.061561	2770.448382	2794.336468	3034.506499	3033.405054	2961.982306	2328.01432	2585.842617	2605.016463	3167.676914	3099.382917	3131.754235	2154.318233	2492.780757	2598.575971	3083.047915	3058.119661	3085.512117	2295.783925	2578.551725	2687.743763	2730.158891	2727.673276	2943.173433	2589.793069	2746.648466	2655.209949	3021.764098	3169.619428	3010.961661	2918.84234	2850.904225	2748.563866	3299.382227
539	3553.409606	3253.890038	3384.744416	2011.604308	2444.512053	2707.369836	2874.557936	2915.597317	3023.369045	2205.292458	2475.116035	2592.450379	3573.033917	3285.44814	3344.069438	2077.872877	2368.806361	2572.575236	3292.619004	3250.118045	2977.007631	2425.907281	2575.812849	2725.563293	2970.187195	2921.099741	2932.369324	2212.835281	2658.008998	2889.3276	3178.635303	3066.08905	3059.271654	2280.205701	2592.991213	2735.474591	3122.245624	2934.29014	2900.00458	2836.498259	2847.987571	2646.304783	2969.526182	2990.545011	2893.800571	2767.788197	2954.95007	2791.145144	3881.449714
540	2772.562888	2752.069256	2699.881405	2592.065526	2726.030158	2768.234009	3011.206279	3048.800456	3179.656224	2931.783928	2857.962527	2851.393723	3087.094221	3107.958866	3044.208858	2248.352262	2684.024804	2687.703304	3041.3459	3071.969916	2837.035378	2963.644593	2989.274241	3079.54802	2915.652916	2975.097265	3055.205887	2451.350044	2596.109174	2686.69	3033.902132	3029.244408	2991.815188	2275.087844	2612.670406	2632.839941	2831.589812	2762.827407	2897.331381	2910.990825	2849.262042	2950.34211	2479.092445	2815.935261	2709.713766	2491.316193	2604.296399	2692.38914	3010.713382
541	4074.928882	3693.735116	3623.438528	2290.0909	2319.656137	2498.155945	3912.80453	3518.164684	3393.540327	2324.410407	2646.548978	2862.975927	3455.127369	3237.886772	3014.146206	2350.713524	2439.194465	2611.832732	3123.389764	3301.793481	3174.853003	2446.46672	2752.924437	2760.580441	3053.156909	2999.787053	3075.144678	2419.495964	2537.587197	2685.407183	3081.049788	3145.020486	3122.353164	2395.538522	2702.9004	2837.803894	3390.553627	3337.721464	3279.969983	2420.794461	2588.770168	2794.699079	3566.089155	3150.898071	3155.118533	2243.734575	2677.613052	2780.452694	3794.125008
542	3805.052062	3187.570703	3156.144756	2068.643395	2522.405445	2477.67454	2882.796838	2811.227868	2815.848814	2618.782478	2733.564065	2725.682826	3458.677737	2982.59316	2980.188146	2143.697806	2440.650047	2661.632311	2976.477833	3174.638226	3148.266232	2194.864608	2379.960733	2485.415565	3196.587889	3168.175002	3177.820931	2622.57577	2824.897864	2847.706223	2873.432939	2915.011552	2829.91332	2406.677433	2638.351315	2801.590028	2938.103356	3149.666548	2940.965198	2117.408523	2926.939998	2854.550275	3834.549678	3592.9503	3531.829675	2934.185217	2790.093359	2860.996447	3445.365253
543	3311.894439	3386.282698	3246.641232	2175.143672	2724.955192	2740.563114	2541.361958	2660.62354	2545.342478	2566.864234	3063.12039	2903.603417	2807.012489	2880.093609	2802.889416	2461.313245	2595.321731	2804.71048	3218.916626	3029.067036	2923.926219	2449.666082	2773.096493	2865.774553	3528.572751	3284.219405	3272.694037	2565.46914	2765.69053	2731.79662	3140.594483	3023.418807	2926.568247	2342.591873	2580.516422	2736.68379	2904.614868	2753.877924	2926.164504	2404.50912	2772.227971	2655.573843	3286.503359	3195.693501	2862.211726	2204.136247	2740.482309	2970.876652	3446.82757
544	2675.90536	2830.65564	2937.573341	2477.970175	2630.294787	2675.923991	3258.481047	2765.669626	2916.440493	2028.900873	2387.168647	2562.767492	2888.799237	2910.583437	3038.939945	2251.05899	2634.429177	2654.610749	3212.421632	3068.195467	3097.913817	2266.117566	2746.964474	2643.437094	2786.365598	3033.202562	3054.860061	2314.851237	2851.298879	2886.83585	2978.378358	3052.449004	3081.065134	2130.107313	2442.843684	2637.002223	3276.376231	3044.522281	2884.818966	1984.019922	2862.956865	2966.596191	2838.078868	3106.09207	3130.405254	2798.312038	2755.334798	2850.24921	3168.358115
545	2637.677252	2860.142572	2830.371028	2174.375015	2714.007844	2708.380384	3781.904883	3441.202495	3260.072578	2335.893352	2641.280394	2932.996876	3168.423713	3201.092077	3218.107912	2782.266708	2971.149453	2942.85238	3210.292866	3049.603988	3031.505147	2419.637025	2834.423088	2995.185295	2875.347163	2984.584058	3033.435771	2489.614163	2788.165081	2770.636634	2989.895481	2865.136445	2886.026368	2246.445187	2642.044561	2716.705565	3050.803949	2997.79387	2833.834699	2627.161744	2946.290703	2995.179737	3040.037818	3039.66713	2863.690785	2868.851556	2933.710023	3047.590864	3216.818903
546	2980.456942	2895.864174	2746.679981	3000.896475	2920.078237	2853.890795	2663.831525	2759.676684	2952.054857	1850.33789	2310.83674	2601.232835	3612.109171	3348.078109	3165.463701	2388.01459	2585.501312	2711.767331	2871.799631	2881.243354	2688.974809	2101.568863	2520.289136	2638.692492	3185.934171	3033.902406	2895.924701	2146.078617	2596.198316	2738.658752	3173.598334	2968.899438	2965.499174	2236.617278	2618.834455	2677.731278	2882.293267	3002.484999	2965.568142	2026.384588	2661.480576	2767.09035	3367.387773	3158.70614	2990.058204	2075.547611	2538.399323	2584.966998	2906.975687
547	3264.159976	2875.934633	2984.975442	1812.504966	2315.360759	2510.133474	3486.789298	3147.062453	3027.385752	2232.734389	2613.073165	2683.647152	2906.014719	3151.197834	3204.608859	2671.313296	2947.544097	2905.880382	2841.596473	2900.730258	2756.851114	2595.706399	2713.228421	2852.119786	3439.544594	3056.904208	2992.653735	2410.504018	2666.043377	2705.71675	2977.420504	3104.505256	2990.388697	2157.95532	2617.274415	2801.628631	3506.701872	3304.910724	3321.980458	1945.20677	2513.368654	2879.681747	2542.601201	2746.571122	2853.450229	2600.985626	2689.219651	2781.233287	3622.27029
548	3696.455714	3302.491113	3424.598359	2397.296511	2585.408335	2597.738048	3033.208141	3106.569134	3071.88892	2121.920106	2764.566697	2804.448867	2944.713715	2951.171858	2942.611454	2121.058148	2547.66003	2622.688401	2950.993384	2865.389488	2890.9274	2151.279525	2516.394898	2593.430022	3057.574576	2977.301203	2963.496282	2540.318322	2696.699512	2741.902171	2928.551192	3062.048915	2988.313368	2292.528423	2632.094494	2730.674271	2724.09857	2984.277558	3063.867224	2826.296953	3076.080369	3202.579758	3163.674458	3175.782188	3109.442689	2403.220449	2555.34669	2770.016286	3943.788676
549	3020.651256	3115.361739	2992.027821	1942.264873	2452.504093	2606.451168	2959.954148	3106.008593	3032.019837	2203.921546	2541.585017	2657.531339	2446.578538	2620.808541	2693.642896	2367.830197	2815.679509	3045.778005	2888.543068	2568.206841	2655.351791	2342.949813	2786.388788	2767.342064	2876.774186	2966.26793	3057.014107	1920.984893	2426.064113	2615.68868	3057.05486	2948.754637	2986.704953	2243.406846	2553.838519	2715.778562	3564.551207	3492.749841	3131.846425	2635.246972	2712.704962	2944.439514	4058.485215	3528.007009	3198.732876	2234.739396	2681.589078	2743.200506	3271.439488
550	4124.307932	3380.365376	3419.725456	2058.377644	2610.182355	2658.82327	3349.970114	2845.076346	2792.023156	2755.903495	2999.669509	2972.616064	2888.328082	2867.707161	2818.046887	2089.59647	2418.583832	2496.341622	2522.294418	2731.521797	2760.547373	2706.981544	2810.99125	2787.9301	2945.320607	3041.105647	2994.767929	2253.193334	2709.559056	2800.449331	2970.527494	2979.106797	3041.77722	2525.637135	2633.283129	2755.878554	2988.142083	3035.62453	2956.175087	2394.158168	2498.316024	2563.779922	3612.919234	3103.501619	3089.89431	2680.472847	2948.505126	2923.516044	3157.842698
551	3660.043052	3289.805538	3112.804916	2514.67728	2929.712382	3054.795342	3429.877736	3165.846709	3138.516351	2291.637543	2911.733248	2906.499784	3310.045034	2965.956026	2890.816922	2232.403343	2640.476717	2747.102523	2974.446452	2936.510817	2811.667306	2425.3729	2805.867504	2763.327744	3007.094833	3006.770293	3028.156154	2131.652862	2419.65953	2554.883005	3168.346616	2974.581321	2907.779595	2331.553522	2587.988969	2717.149558	4202.6416	3363.611831	2973.640651	2393.444676	2766.371009	3011.588212	3619.544996	3051.712229	3091.428688	2227.89285	2643.542158	2743.910911	3511.352138
552	2559.657963	2744.185238	2877.823397	2088.569787	2562.708507	2553.74122	2894.000283	2910.69939	2877.731401	3004.057194	2846.814206	2865.468877	3162.928152	2975.725091	2982.113521	2410.26374	2578.534371	2623.509244	3166.112413	3061.374839	3040.842436	2278.126073	2680.613243	2887.461372	3092.826717	3126.979671	3046.199156	2176.95152	2423.243664	2709.287025	3034.678866	3057.991789	3050.610541	2308.832787	2764.179312	2864.704556	3650.106848	3493.945118	3363.769903	2377.272089	2717.596201	2740.795124	3256.199355	3110.72827	3119.988184	2462.845511	2741.523657	2785.597375	3156.957988
553	2616.760871	2824.412288	2740.171456	1960.964877	2443.849117	2669.732414	3335.243847	3353.900433	3110.990357	2345.097187	2736.788252	2809.688045	2831.241333	3105.439905	3059.165515	2330.194506	2670.041015	2727.824508	2979.99691	3017.479168	2840.014415	2057.107238	2588.812671	2663.554976	2633.515743	2867.30901	2909.455315	2543.354001	2886.246938	2843.089371	3170.546413	3114.172865	3082.075102	2447.367164	2744.077027	2789.621324	3088.596474	3116.274021	3158.492662	1849.991535	2272.607672	2538.394661	3461.297911	3244.042901	3096.478584	2270.468332	2839.497392	2941.706785	3491.455792
554	2800.344032	2777.004248	2799.575098	2499.593419	2459.128844	2772.313642	3221.385955	3136.247353	3089.240117	2763.662806	2756.684184	2820.016533	3442.153595	3234.202233	3190.618775	2281.859897	2476.065188	2596.151542	3334.534499	3196.640445	3129.79392	2310.358936	2478.394755	2625.707704	2959.898333	2948.870038	2920.407815	2460.786496	2760.882007	2854.250124	3039.067724	2971.061895	2923.756571	2103.964799	2639.173565	2782.907382	3215.872823	3065.705228	3079.083371	2423.356956	2901.453119	2950.089434	3128.359398	3174.978572	3202.025579	3045.91711	3289.501618	3007.220707	2626.180441
555	3255.787428	3342.632326	3355.954419	2140.842249	2454.355759	2651.324229	3276.742898	3022.047701	2967.34257	2589.929197	2746.310177	2747.200901	2847.64354	2887.263451	2909.426499	2304.251883	2796.778355	2866.177441	3913.580494	3192.317406	2944.425112	2046.295304	2536.345008	2671.830868	3094.394063	3015.601144	3024.653639	2230.106691	2535.332943	2768.725728	3012.067107	3037.838188	3006.251484	2408.205804	2702.43119	2875.003195	2921.505054	2825.844305	2960.3927	2367.928815	2676.363475	2983.845712	3331.326072	3186.243416	3081.453196	2756.640273	2899.928226	3053.62078	4000.085607
556	3586.094802	3101.135488	3193.792334	2292.29629	2893.712283	2560.77925	3244.146537	2995.317394	2897.942855	2054.095517	2625.73771	2956.35059	2909.666034	2765.735565	2838.991667	2125.444302	2642.467006	2887.049026	2774.112829	2872.822034	2782.537315	2454.160508	2655.316936	2665.242011	2972.331304	3065.445743	3050.300677	2198.484237	2584.27089	2812.436152	3430.684481	3135.728701	3040.094532	2333.752226	2575.287574	2708.457927	3203.720604	3024.364906	2834.606182	3295.775668	3262.086477	3002.428084	3114.947829	3076.836376	3131.032308	2526.124675	3030.353356	3118.956743	3678.582478
557	2568.19231	2971.386441	2958.971483	2543.291016	2857.57781	2673.607674	2739.12025	2652.079124	2739.046821	2320.730872	2357.72085	2509.377601	2808.560911	2797.265433	2786.535783	2451.609498	2702.997155	2666.111746	3052.133817	2856.014506	2919.151759	2312.31062	2638.270645	2853.580777	3026.750327	3035.541349	2999.723168	2030.840677	2557.913393	2607.498772	3001.137683	3016.85907	3031.146767	2217.62273	2514.957298	2643.653523	4158.474674	3471.127869	3220.126471	2868.67771	3016.724243	3011.440785	3592.468156	3475.28404	3281.09556	2483.709834	2528.690437	2794.742026	3291.496786
558	3015.520375	2734.131348	2690.347209	2058.799143	2374.894728	2569.949306	3518.996119	3412.522088	2991.870556	2163.81626	2502.587753	2771.322229	2526.079065	2674.854953	2564.126988	2178.364835	2590.391362	2648.06128	3208.476329	3214.051393	3129.512204	2561.492376	2817.332974	2816.287984	3055.891002	3029.329486	3057.774548	2260.914699	2538.596548	2668.738702	2970.746316	3066.758963	3065.572213	2410.909529	2687.449977	2752.035716	2817.906122	2762.534623	2792.660284	2210.662767	2525.709694	2748.141163	3442.552635	2846.302198	2873.944475	2577.729882	2679.286081	2951.088917	3164.407155
559	2971.046254	3108.953503	3011.345511	2361.820983	2694.683379	2935.362821	3597.434982	3304.021817	3427.779457	2098.575897	2379.219992	2661.559793	3379.240928	3241.289234	3203.812312	3043.989297	3015.52919	3029.278901	3375.211055	3054.115449	2947.957265	2178.201913	2482.283691	2622.823606	3506.213007	3038.275691	2951.688877	2396.8365	2739.851439	2838.43838	3069.703479	3077.440565	2949.248545	2294.758795	2572.953063	2721.7435	3275.781221	3270.527357	3215.206671	2950.85035	3041.538983	3127.464743	2854.197095	2729.501779	2832.208012	2964.805551	3343.580585	3275.592758	3327.92087
560	3043.942065	3048.496574	3027.043097	2183.648552	2446.692681	2458.047622	3620.759189	3465.804938	3607.587579	2717.743315	2870.752883	2868.438327	2986.426034	2964.895248	2869.989041	1994.252401	2216.31106	2410.472662	2858.489011	2815.321613	2738.142269	2536.798198	2869.397	2936.993531	2641.254403	2788.108075	2878.60193	2218.483868	2555.798197	2709.246188	2972.489055	2955.687348	2917.193044	2330.910335	2686.402609	2778.640581	3391.655394	2877.741937	2991.011209	2871.343326	2754.2777	2745.525635	3358.00703	3010.256041	3281.768188	2427.421043	2626.681068	2629.305954	3724.964542
561	3275.197684	2841.54041	2709.445581	1907.945713	2270.14082	2442.622796	3761.338623	3290.690839	3106.229778	2601.77627	2721.739675	2993.418977	3638.032869	3298.37361	3252.244664	2423.813513	2896.002091	2928.085635	3126.217007	3183.489587	3068.852881	2198.819568	2714.443078	2854.933492	3108.235905	3061.089363	3008.806147	2698.330527	3069.807034	3058.78501	2934.866703	3100.181476	3026.250557	2311.996457	2690.280234	2857.416625	3178.431355	3029.79301	2974.570287	2382.030839	2505.425691	2615.005208	3098.959162	2969.287384	3020.778992	2516.758049	2803.086742	2804.888021	2835.76257
562	3230.145842	2989.431047	3128.454445	2266.197006	2563.259257	2543.068238	3014.070143	3086.112675	3004.937539	2160.550247	2589.691744	2679.815862	3050.377336	2997.108508	3137.45688	2581.823201	2742.321533	2721.423839	3206.875451	3141.799017	2967.147492	2075.716883	2410.652461	2595.30111	3295.63115	3201.815596	3231.51349	2510.504605	2860.359847	2943.074688	3010.256045	2972.994282	2922.761576	2108.539945	2545.848844	2631.402273	3247.226288	3180.705648	3068.75772	2323.540964	2575.595162	2632.828541	3872.650076	3250.387157	3313.555727	2450.887615	2790.704731	2884.491289	3141.483517
563	3246.59411	3134.745792	3217.332245	2410.388384	2868.784705	2980.121087	3396.432791	3323.801216	3259.389002	2225.816213	2709.161773	3172.808642	3412.248343	3038.482095	3036.727921	2258.315112	2603.297866	2661.98716	3412.344947	3004.786271	3046.527777	2514.286593	2861.793878	2969.210986	3326.771066	3295.934842	3214.350789	2402.863929	2734.299577	2869.957408	3019.571775	3104.461725	2992.098334	2267.322644	2654.903777	2823.494352	3701.25864	3168.353534	3039.375436	2701.722191	2840.391895	2769.133987	3603.198688	3270.78039	3238.111543	2531.02895	2779.696484	3066.620662	3027.487729
564	2872.531016	2912.035031	3046.033396	2114.809396	2857.509546	2944.073181	3177.283171	2843.985293	2852.684524	2402.596507	2808.597123	2773.84534	3204.70886	3079.14848	2926.685478	2139.278984	2644.010097	2826.88527	3177.35316	2998.797489	3122.2464	2136.754711	2596.528556	2717.144341	3115.663033	2995.709313	3044.444789	2329.681306	2639.189556	2782.3357	2980.985038	2913.66419	2959.682263	2358.794887	2660.885283	2741.133938	3395.509374	3210.485072	3096.019204	2513.426294	2614.397036	2729.285822	2486.950855	2661.292271	2835.201819	2464.567656	2807.77161	2827.02345	3186.306281
565	3408.511063	2887.825885	2825.218659	2096.635053	2503.065855	2729.565089	3070.868309	3213.791781	2980.477973	2287.372217	2463.764112	2700.563793	3198.537153	3196.638333	2861.560289	2420.580634	2696.493306	2799.201099	3070.154216	3091.099802	3247.020814	2179.733151	2769.852231	2742.24325	2776.543662	2824.532517	2861.924713	2261.712169	2601.856818	2718.181269	3119.922951	2929.346498	2855.106276	2275.822093	2570.232642	2628.496863	2738.722399	2891.767606	2950.467362	2048.80987	2636.319928	2898.385443	2991.110111	2963.51263	2941.707122	2488.064167	2741.541335	2812.365071	3845.299887
566	3288.942257	3190.2199	3097.271105	2308.968343	2332.126788	2414.556653	3905.775642	3445.249937	3582.030746	2285.348352	2514.463456	2655.407865	3068.903225	3044.846838	3027.870294	2281.906203	2538.589064	2594.261479	3026.877374	2909.910338	3009.264304	2065.734575	2497.211896	2707.399248	3113.832224	3036.301399	3047.158812	2384.529348	2565.202964	2805.830641	3306.844069	3078.612234	3041.38897	2246.023001	2639.227776	2780.403936	3859.985531	3279.681938	3039.018918	2253.123682	2457.402437	2389.912946	3481.015312	3493.782709	3302.854793	2405.068815	2556.84067	2706.278633	3299.631218
567	3042.716953	3039.882602	3228.307444	2552.314482	2866.520002	2826.902386	2910.578585	3327.359214	3202.726893	2317.369802	2555.587519	2635.541824	3026.45603	3429.620129	3250.877869	2351.417632	2695.580727	2834.220142	3005.983591	3114.751303	3032.585162	2670.126753	2874.907216	2998.7451	2752.400447	2793.465295	2958.590577	2606.873756	2658.93818	2707.256952	3001.678069	2905.190926	3027.687546	2187.963583	2590.865558	2763.55397	2716.773848	2797.440649	2993.450596	2483.976764	2971.53036	2949.350508	3103.567929	3132.377375	3069.212456	1860.894576	2238.004614	2428.181708	3283.613113
568	2208.454909	2569.353808	2849.594471	2489.206152	2796.053048	2804.59541	3107.472143	2922.263085	2986.928783	2051.979088	2499.088399	2545.334903	2909.573943	3062.891187	2980.379485	2251.700768	2649.381018	2775.879581	2838.191279	2642.759544	2626.118327	2285.27907	2439.857574	2730.108433	3432.753682	3231.968853	3220.495551	2100.619672	2298.716812	2412.816731	2870.803897	2857.883594	2900.541607	2418.870758	2770.100638	2803.529285	2691.116327	3009.240679	2981.0255	2540.252017	2786.612118	2927.751431	3116.466588	3167.077473	3119.988447	2045.850203	2462.69344	2514.720801	3279.839564
569	3183.67173	2573.474187	2635.233717	2279.991104	2800.017144	2898.860362	3075.337813	3074.601593	3227.754366	2519.743757	2552.924466	2733.485162	2942.03044	2960.927392	2904.898511	2390.055424	2515.320363	2708.601618	2947.723626	2798.035385	2803.6228	2557.771218	2589.98776	2641.437684	3494.85493	3283.36261	3150.695469	2023.866278	2305.02597	2507.965413	3425.871725	3126.368743	3131.472733	2422.032833	2678.499569	2805.778173	3314.915229	2892.380712	3015.923167	2338.702769	2795.413531	2911.089115	3453.924899	3350.464507	3153.904888	2812.916912	3096.453417	2988.805813	2957.209341
570	2685.076263	2827.207262	2938.625633	2075.815177	2778.91826	2996.910144	3129.560622	2821.190108	2833.673198	2278.73636	2521.896012	2608.57904	2918.632334	3005.235541	2931.781001	2227.913971	2362.831022	2512.385075	2946.176663	3153.127272	3066.379272	2077.452919	2730.977257	2843.863339	3131.798887	3089.329423	3072.317861	2606.505743	2771.027537	2762.617169	3130.537712	3129.512903	3048.084145	2308.77159	2555.384179	2566.630293	2614.777227	2702.21865	2797.676756	2344.105865	2719.176262	2808.525125	3004.295046	3185.452158	3108.365897	2286.528103	2576.048984	2575.062478	2675.548107
571	3122.972895	3051.047319	3269.088024	1919.834304	2353.786959	2491.159382	2919.983601	2826.785422	2816.060435	2297.837195	2835.886755	2815.161699	2988.897268	3015.595412	2966.744208	2197.39586	2310.237484	2561.387688	2514.186629	2612.074813	2646.435931	2391.165853	2661.878896	2679.585613	3042.425851	2977.036095	2861.011228	1995.295141	2480.993594	2706.462939	3098.774289	3033.352783	3103.635178	2248.358313	2590.691993	2657.015918	3146.053199	3047.725574	3116.248305	2863.239735	2880.300329	3053.323754	3021.722983	3104.871191	3095.506735	2476.48373	2470.812253	2575.508855	2979.043758
572	2924.12426	2894.482029	2781.769048	1983.056989	2307.457032	2520.831915	3120.682554	2714.019444	2982.784685	2299.923915	2546.63541	2755.906027	2853.336726	2874.777243	2982.078355	2361.020415	2750.093296	3026.709731	3074.194703	2932.904694	3045.364679	2255.889007	2970.847811	3028.37752	3388.024142	3395.460826	3280.970504	2288.203457	2529.594953	2681.741653	3240.513753	2912.238688	2928.122905	2222.698913	2536.756927	2684.557459	3662.964524	3307.865078	2971.276265	2907.065291	2662.235531	2625.512751	3098.086612	3209.75284	3344.128634	2337.345125	2733.559933	2893.868009	3554.791733
573	2760.135318	2976.046172	3070.680188	2547.641147	2758.572872	2880.802479	2766.019871	2950.891626	2965.318381	2347.96823	2673.074811	2691.321187	3129.765487	3134.134071	2984.375804	1930.724159	2521.349958	2666.970807	3151.359363	3097.005328	3001.094042	2328.438329	2719.438677	2935.78943	3298.079667	3031.975027	2997.380141	2299.151757	2528.476327	2690.223349	3058.061506	3028.950765	3095.266548	2267.841854	2604.824643	2692.679766	3036.885681	2672.770307	2730.440858	2896.740315	3079.833646	3230.341372	2891.384593	3069.658153	2905.86695	2614.735465	2737.472477	2759.521583	3332.519817
574	3011.320881	2905.522093	3005.455566	2744.278229	2857.171674	2676.680032	3075.45037	2721.005864	2573.330772	2469.351291	2820.693428	2678.990678	3296.368137	3097.307044	3046.680981	2287.969314	2857.334332	3000.425577	2981.810601	3011.972408	3089.787524	2055.709282	2281.009505	2598.573156	2764.709064	2897.85297	2878.14694	2634.372336	2902.267025	3017.301502	3063.116206	3119.580939	3089.154445	2033.146379	2495.177007	2607.350399	3419.426856	3246.208817	3336.335274	2421.602273	2717.181833	2813.401048	3279.131892	3113.48068	2826.070495	2560.496363	2634.274442	2722.338031	3532.591275
575	3505.168402	3367.648421	3383.230492	2136.271306	2365.258539	2556.608086	3363.109891	3031.001696	2851.484212	2472.87763	2779.764054	2913.646868	3009.078685	3038.07119	3034.941981	2356.17365	2786.459761	2742.105565	2972.754141	3017.115105	3035.248858	2377.605033	2582.555349	2749.763721	3026.696743	2821.637905	2827.250709	2212.389715	2577.403234	2615.061164	3316.171465	3004.42282	3004.589055	2110.47379	2509.014906	2653.395693	3116.511069	3410.725536	3226.270312	2871.009327	3358.166963	3184.184216	3063.938375	2989.995184	3101.360734	2605.586409	2873.903746	2937.978592	3390.460842
576	3037.251577	2976.025782	2990.44263	2406.357841	2840.752421	2790.683624	3543.527022	3055.432434	3052.473867	2377.36978	2792.032459	2877.728201	3092.521316	3122.391977	3075.186518	2147.200531	2578.862434	2770.49297	2951.173046	2955.211632	2878.330735	2387.623871	2646.992432	2741.562132	2812.975005	2922.394694	2981.112993	2334.950752	2723.210402	2762.407804	2970.865429	2926.02608	2903.716701	2332.439362	2657.081959	2856.571609	3164.063269	2757.914778	2786.764204	2783.146405	2716.499157	2671.685855	3003.069803	2946.725605	2762.646784	2249.867053	2627.122845	2762.733442	3408.745387
577	3330.143735	3135.030371	2951.352979	2414.559885	2940.838433	2910.582665	2687.058712	2872.153982	2792.022971	2555.804971	2869.166571	2893.804208	2385.14224	2668.856922	2695.492015	1933.944231	2357.746989	2552.172977	3184.453591	3281.189895	3335.662443	2279.455876	2713.386106	2808.838952	3267.176999	3193.451339	3087.007574	2311.647337	2653.660335	2758.339176	3125.380994	3079.791447	3101.067332	2435.985202	2680.511996	2749.958432	3371.440175	3169.736524	3311.28678	2128.101523	2566.83507	2656.424112	3404.899071	2949.993751	2994.108889	2108.153046	2497.601354	2917.177134	3414.150006
578	2553.938724	2428.010092	2493.460832	1899.528879	2365.137068	2591.529306	2679.580557	2880.860739	2932.845726	1925.884049	2433.599252	2657.830428	2663.120416	2924.769616	3153.75776	2599.495421	2809.148053	2842.112048	2726.098969	2816.767592	2920.936467	2290.885554	2627.758137	2721.438897	3053.827806	2916.704996	2922.39011	2054.116314	2444.872302	2553.465785	3256.912954	3059.76316	2934.296233	2331.1566	2577.060585	2647.066754	2996.631803	3070.85021	3073.183344	2027.992404	2448.298006	2606.460258	3082.844777	2887.924628	2945.392266	2160.09144	2490.869468	2559.026903	3680.326734
579	3660.794933	3319.21315	3121.568836	2196.006164	2718.3254	3135.99297	2555.722738	2875.915827	2879.755448	2313.10358	2609.212945	2616.137055	3350.89718	3152.263521	3109.735816	2158.686456	2540.019228	2729.358625	2550.520848	2615.755339	2710.998449	2447.417639	2821.868367	2857.941354	2671.988418	2991.299965	3014.769376	2424.473986	2882.776843	2767.773336	3152.489799	3109.680995	2997.796111	2290.100347	2772.298786	2908.356362	3026.140319	2908.864411	2965.37343	2519.785102	2584.169768	2797.27093	3667.122498	3486.547458	3355.19238	2036.264553	2346.881499	2587.52611	3389.011386
580	3229.600035	3213.900034	3108.598937	1893.531329	2349.612134	2574.689047	3576.94885	3451.617739	3314.154457	2802.898294	2909.861864	2937.858993	3407.095663	3257.289759	2912.988275	2860.881553	2749.211663	2828.218893	3554.767073	2976.9516	2791.008698	2317.648023	2762.382103	2831.327281	2635.13164	2929.775243	2799.833854	1977.795507	2500.023961	2646.099062	3246.557352	3091.733085	3004.486743	2238.812691	2687.433052	2803.524794	3328.499112	3103.357893	3146.582358	2690.408575	2828.652984	2929.907113	3089.671841	3103.611889	3052.817031	2361.086942	2931.057841	3110.490651	2999.26083
581	2812.360204	2848.945476	2985.737378	2448.014034	2618.204107	2710.828721	3199.969702	3263.05562	3063.998424	2524.095286	2587.572511	2642.783485	2366.486834	2482.806608	2592.158182	1943.333884	2386.588387	2473.767649	2943.382629	3095.604951	3046.790713	2378.031977	2659.745624	2691.043171	2829.043753	2850.870837	2960.083935	2221.253812	2540.589239	2678.656401	2997.707645	2856.108717	2891.64438	2280.783786	2635.570412	2746.615906	3297.329634	3173.797645	3107.925648	2265.180318	2893.568435	2827.81359	2823.996649	2701.531845	2870.924801	2619.72671	2815.781524	2956.979461	3181.696513
582	2873.179487	2893.012771	2815.717714	2428.819593	2504.991652	2616.178964	3160.183723	2898.237213	3012.241831	2824.90521	3036.562356	2788.322236	2791.079099	2675.903654	2796.818809	2218.198119	2597.609245	2841.056273	3702.846114	3386.169334	3103.756384	2478.428468	2711.753138	2857.778258	2771.334615	2814.764783	2832.056731	2274.322403	2703.325258	2744.430107	3305.691645	3167.560572	3015.169419	2331.529712	2744.974625	2808.348226	3269.583697	3197.897233	2977.511254	2057.069641	2336.610114	2420.104834	3206.703274	3380.686297	3337.896683	2372.947326	2811.788965	2870.423254	2972.49836
583	2580.806379	2963.511389	2831.480441	2451.051197	2936.785865	2968.920118	3415.244598	2964.116175	2922.488826	2647.633755	2694.13326	2882.800254	2875.088237	2583.568223	2567.779102	2817.440808	2626.836665	2505.265137	3077.232966	3231.494549	3067.844073	2284.637715	2619.642533	2862.754033	3464.175873	3116.873383	3047.881999	2588.782632	2784.311067	2881.541456	2750.880069	2846.278905	2845.340754	2465.480348	2698.223987	2767.322652	3269.178769	3304.759148	3284.603538	2494.290411	2607.747723	3013.472131	3163.662133	2706.500757	2803.67531	2440.924522	2846.947958	2750.360047	3858.172627
584	3317.629755	2883.510577	2831.136866	2332.039579	2583.730654	2378.168632	2829.023964	2906.903846	2846.023482	1990.119302	2463.322682	2522.593238	2689.96249	2777.555498	2787.889628	2425.9011	2504.447727	2576.425155	3187.374038	3171.588907	3327.974742	2126.434686	2556.775094	2662.528531	2846.027847	2915.834427	2861.390461	2653.967405	2764.181477	2707.318994	2788.353989	2870.423347	2819.017081	2258.011483	2544.853053	2752.61335	3632.862976	3063.494449	3112.738943	2190.241376	2725.232937	2813.832907	3772.056787	3557.237898	3539.797106	2671.808176	2866.227704	2824.92817	3151.978419
585	2804.130262	3251.126409	3213.129727	2018.855202	2587.101894	2787.79106	2835.609341	3043.931558	3107.820363	2006.565119	2346.287277	2468.552675	3693.009777	3346.03744	3315.158191	2243.835212	2597.048923	2803.896298	2861.876887	2834.790036	3003.807714	2394.105451	2751.201875	2845.507584	2739.694748	2870.676275	2979.595565	2233.231505	2584.579165	2714.844487	3176.530111	3158.249856	3102.86792	2442.921666	2770.174776	2917.488857	2620.080328	2962.851135	2762.053787	2390.244008	2733.487287	2630.597791	3487.744608	3496.364964	2949.492289	2159.849617	2576.406693	2811.815533	3411.614242
586	3493.163314	3385.547913	3214.676707	2675.994973	3022.911678	3216.591365	3261.664013	3011.550204	3007.374881	2143.37228	2788.410732	2853.745264	2960.63626	2921.605662	3032.031969	2273.169098	2500.453256	2429.474226	2838.23393	2881.979423	2983.636601	2096.309121	2377.223507	2525.058215	3032.338055	3018.624474	3034.216092	2207.429933	2703.539532	2762.50537	3025.876154	2944.76918	2956.288968	2193.659386	2545.220696	2700.943997	3439.229216	3408.884582	3059.391266	2930.231935	2932.854189	2897.181858	3212.589265	3299.319476	3159.826092	2471.947907	2789.171705	2893.96455	3112.823881
587	2796.877829	2987.709725	2932.497207	2410.52356	2650.617742	2892.021805	2962.223554	2835.432855	3099.842718	2410.17331	2553.902692	2628.268064	3059.739873	2929.19855	2792.970483	2254.317781	2640.822327	2657.019511	2819.709872	2801.387857	2813.470806	2354.647127	2468.515229	2600.71557	3077.740715	2990.917849	3003.023569	2080.216167	2601.48582	2720.766848	2978.266704	2847.376538	2849.175079	2317.356459	2547.77124	2820.930933	2680.353016	2750.971395	2903.910512	2354.294228	2460.277721	2493.277574	3106.501549	3052.774631	3026.965235	2589.355775	3255.5937	3256.375933	2648.56328
588	3678.345264	3317.689655	3595.447137	1942.994725	2190.794697	2380.796013	3405.426654	3293.154425	3369.71693	2258.569857	2724.066964	2713.487183	3080.499517	2941.826226	2972.873891	2386.013038	2605.966334	2716.509314	3254.933621	2961.11427	2975.629594	2646.227448	3010.280141	2869.44778	3157.648363	3103.451816	3027.318166	2595.691837	2626.091762	2740.126345	3180.609532	3049.512987	2956.466175	2402.753234	2704.665738	2772.630697	4215.19933	3281.26237	3057.447947	2734.317406	2778.936549	2783.963214	3532.908764	2913.366347	2865.169	2753.939508	2664.285829	2817.795856	3155.196013
589	3060.775431	3416.236023	3157.633793	2226.993484	2494.978228	2333.396131	2855.063466	2938.562413	2948.828773	2043.300792	2559.659148	2660.210753	3150.416062	2983.370129	3075.498838	2588.604435	2884.510149	3135.273007	3127.583794	2919.200876	2813.591604	2420.706783	2925.815271	3011.558629	2962.757967	3097.317208	3064.723487	2336.148328	2501.204546	2676.491521	2795.118902	2867.071274	2876.875451	2211.293889	2547.603493	2641.510598	2967.370049	3348.49476	3192.698671	2470.923565	2978.245901	3049.648253	3275.290511	3307.68531	3186.96731	2374.015777	2723.007034	2702.924704	3364.547254
590	3396.301991	3124.118887	2927.091029	2226.322116	2680.517707	2633.250267	2769.443971	2975.109004	2830.446456	2256.533264	2467.029795	2691.244328	2775.252194	2901.369612	3111.214132	2594.851367	2768.85906	2863.403123	3671.942487	3047.028862	3001.366723	2432.176367	2576.120064	2746.200707	3192.594109	3188.3196	3094.106388	2400.724006	2543.820724	2557.724246	3239.663274	3111.894976	3137.597722	2265.596722	2613.96129	2751.006083	2553.43156	2996.513768	2821.748035	2455.500753	2663.901663	2738.644844	3549.308096	3428.135971	2972.219534	2405.600992	2571.586343	2689.925305	3097.529782
591	2869.571089	2887.568445	3016.429757	2001.509085	2434.335968	2568.154282	3225.459665	3519.848183	3347.84957	2329.334486	2629.156176	2768.762667	3208.06818	2802.9644	2820.305263	2106.559905	2447.288021	2642.589889	3153.88237	3079.494046	2923.951679	2432.466479	2500.640574	2540.086651	3228.197141	3164.026306	3103.25635	2317.32203	2543.164601	2666.050125	3399.780961	3183.458284	3085.609761	2180.689366	2696.043109	2745.016771	3197.54527	3142.331055	3138.262211	2593.176549	2733.863471	2670.895417	3055.651998	2959.002842	2941.856371	2177.955508	2571.391016	2683.032519	2868.000549
592	3013.027316	2827.28127	3021.457897	1985.530775	2378.516655	2609.241651	3089.79133	2808.593474	2827.930704	2199.82679	2592.065858	2678.658163	2728.938937	2864.045506	2758.798773	1852.093306	2449.944341	2685.128231	3091.312588	3081.027118	2998.118374	2519.647299	2987.160692	3113.533446	3148.195243	3159.462461	3111.502298	2452.751928	2651.734331	2749.459968	3206.042013	3166.231578	3002.326444	2175.475941	2610.453169	2701.115718	3948.89224	3345.51509	3203.915137	2488.828064	2906.546814	3029.697864	3695.264067	3145.373679	3206.37104	2690.064616	2957.004683	2988.558626	3401.149895
593	2267.715384	2472.061988	2687.169341	2459.960919	2494.617207	2783.948473	2808.898433	2820.198095	3005.61278	2452.490491	2606.753005	2755.536878	2951.797965	2914.406723	2860.936571	2581.739565	2797.905333	2754.429408	3217.541227	3033.276488	2993.076049	2357.426214	2671.778471	2653.810352	3128.400124	3094.961892	3068.103452	2213.957141	2449.038878	2634.912326	3031.657593	2976.584208	2963.986833	2361.74586	2632.636214	2713.388268	2722.902015	2775.468981	2851.954057	2297.718662	2676.687308	2779.228313	3181.253456	2851.386676	2769.631712	2762.665413	2877.332307	2923.597776	3389.02997
594	2584.198402	2552.694328	2657.435304	2505.256621	3012.292837	3198.876323	3403.157037	3267.097526	3142.123733	1963.070948	2542.909393	2606.713886	3046.116567	3088.609415	3076.713173	2408.080031	2923.444684	2831.077154	3638.397956	3100.564979	3172.294885	2528.39489	2708.209707	2891.773924	2776.211579	2775.637727	2804.212045	1942.694537	2372.420527	2503.99642	3187.713807	2975.076462	2975.047279	2414.497263	2679.843378	2772.014392	3120.001091	2872.696711	3008.31373	2264.298166	2846.241667	2626.507725	2942.945555	2742.78411	2898.051395	2382.385694	2896.404712	2941.108158	3186.677003
595	3031.366345	3143.078798	3033.962347	2319.492501	2583.278799	2907.622967	3096.768147	3001.727957	2902.920336	2218.880249	2394.747185	2544.661958	3112.447662	2906.531347	2904.105026	2669.421934	2932.999373	2855.650345	2893.425218	2906.749331	3002.568487	2224.099261	2619.500974	2669.994556	3351.137319	3184.530384	3207.749518	2290.36893	2643.801473	2680.671098	3181.83497	2991.678455	3068.107607	2079.471199	2545.880828	2723.224481	4148.536831	3384.941802	3319.175875	2466.431246	2561.993703	2776.761851	3604.389431	3469.585566	3298.901709	2628.942997	3009.945003	3008.31879	3624.472459
596	3393.630944	3187.16902	3119.421779	2043.101004	2618.560686	2723.638206	3241.194845	3314.808536	3165.020145	2273.438096	2565.660593	2785.099631	2950.06559	2824.9695	2993.922176	2355.122305	2574.692382	2685.421082	3344.491096	3193.342398	3090.814599	2103.346274	2339.848099	2484.28267	3246.967416	3191.830748	3036.486938	1933.817457	2359.018779	2497.095393	2784.964541	2881.174952	2895.60099	2231.468378	2679.066424	2837.92017	3409.373706	3062.373399	2988.151798	2548.661592	2594.695668	2603.590373	3114.680626	3118.262809	3263.805904	2440.846654	2579.832274	2644.494871	3312.935037
597	2702.595875	2804.086374	2716.749411	2504.366305	2876.163969	3122.857257	2278.929899	2529.613195	2665.638749	2253.894175	2608.258482	2643.182867	3449.6454	3049.274496	3090.407927	3064.741904	2953.11676	3005.389683	3611.620156	3407.026784	3185.362645	2359.382179	2724.812577	2792.904314	2902.359406	3016.177333	2969.43732	2295.933181	2608.037554	2712.145273	2830.911584	3049.141957	3054.960757	2436.846387	2706.714916	2754.964757	3205.233308	3060.99216	3112.065684	2277.370492	2561.868648	2655.488464	2877.165887	2797.046825	2681.624401	2539.48564	2777.131942	2836.094908	4097.322063
598	3381.754334	3331.400383	3158.502733	2328.476762	2637.090698	2671.324532	2963.853345	3016.234423	3239.678367	2526.428052	2858.745758	2887.044255	2989.54419	2791.599857	2745.425659	1770.528075	2306.78329	2510.222421	3105.876917	3239.352037	3301.176148	2137.328731	2694.698005	2717.842775	2906.034755	2912.028505	2866.78512	2251.636351	2677.00907	2938.052954	3247.855511	3029.846838	2955.693922	2348.827182	2658.923935	2791.482733	4097.592649	3449.174794	2974.885706	3116.912408	3107.242038	3269.753214	3385.253239	3145.595916	3057.796933	2417.228546	2736.778335	2726.89906	3412.357123
599	3015.881738	3270.239779	3396.625647	2577.051815	2809.477931	2960.954545	2696.46028	2938.13942	3080.686229	2328.163947	2507.746015	2565.190188	3486.677589	3130.672959	3297.988953	2360.134641	2829.780709	3011.692073	3544.1507	2996.004528	3028.154589	2279.679797	2685.317211	2848.689694	3200.834486	3074.071898	3220.173149	2405.077495	2837.736246	2915.610894	3163.383786	3122.691884	3119.753107	2278.761137	2514.179193	2622.73782	3431.704968	3208.550908	3161.196451	2508.350121	2465.500642	2741.502075	2802.453853	3020.424688	2838.18483	3383.038106	3096.612557	2994.477348	2754.663734
600	3835.987833	2863.442346	2732.37652	2263.120105	2793.514261	2803.664403	2832.678531	2886.943719	2857.9134	2313.533798	2791.835657	2879.603748	2837.764614	2880.158545	2814.732245	2509.170765	2906.128281	2935.098918	2777.188327	2897.400669	2912.843844	1993.091876	2315.533873	2448.51047	2895.010248	3195.993802	3107.245711	2433.89824	2759.822947	2764.38759	2784.132351	2905.557799	2889.945938	2396.052439	2790.816514	2828.51511	2956.858487	3025.145195	2904.891604	2201.318587	2695.075992	2622.184248	3180.511265	3130.51156	2905.011457	2172.775784	2521.070049	2567.435713	2610.288305
601	5183.615448	4382.546742	3692.87908	3202.947318	3043.905617	2972.84944	2347.530511	2752.511718	2764.357563	2362.713525	2603.274312	2761.348563	3636.765157	3233.886594	3075.148211	2174.381189	2420.898932	2674.10817	2838.728581	2928.648923	2902.613367	2073.886777	2431.441717	2569.614878	3104.474094	3257.439833	3183.837257	2454.63382	2649.815096	2809.805723	3327.682539	3048.101751	2962.994686	2340.017198	2615.68669	2677.680248	3047.246978	2755.998339	2939.731954	2353.820183	2683.528129	2803.168022	3369.612964	3026.762953	2971.07461	2921.181755	2690.188135	2992.283216	2941.978897
602	2996.439803	2653.419336	2694.505899	2287.534863	2415.713349	2500.728188	3237.364345	3291.633418	3154.266825	2531.167113	2685.462846	2830.408892	2721.934609	2641.216098	2845.221209	2268.192257	2556.651584	2608.035526	3254.115238	3310.077828	3214.882025	2205.488745	2690.8485	2615.901013	2965.384289	3140.413279	2956.32879	2279.953936	2722.657017	2762.680915	3251.841517	2965.423423	3039.194427	2217.655101	2506.564226	2716.362005	3077.571591	3035.600812	3093.830901	2368.818419	2780.453948	2773.930755	3121.754057	2939.351852	2929.102931	2633.17656	2926.56582	2768.96368	3289.981675
603	3343.9384	3362.512769	3582.315862	2801.43037	2800.597456	2815.185129	2851.817458	2946.246488	3084.272714	2442.955397	2980.948676	3030.063455	3203.569943	2924.81263	2882.334276	2069.608633	2514.022234	2782.147545	3007.746732	2805.277099	2869.906531	1820.693327	2449.212018	2630.470738	3331.910265	3128.59283	3102.493241	2363.871315	2618.981688	2731.956791	3078.499076	3023.002012	3076.944973	2230.567179	2606.294725	2724.629778	2843.819959	2716.928426	2819.270152	2533.550585	2635.033194	2718.179703	3051.433103	3119.668216	3082.31262	2745.237302	2919.928922	2840.739695	3681.295928
604	4346.112992	3315.440272	3172.097949	2113.536719	2632.744296	2778.16456	3579.016973	3479.045399	3262.001745	3138.665052	2940.117066	2974.654536	2953.225357	3170.201148	3140.263648	2149.507544	2683.038787	2769.018272	2600.632933	2754.871455	2876.098332	2490.17137	2815.051874	2961.30058	3259.51456	3260.608873	3097.6133	2559.019025	2894.703819	3040.374796	3292.739278	3223.528492	3049.569779	2202.654591	2609.493149	2718.68598	3893.457444	3572.807503	3438.867016	2231.702197	2554.129054	2491.850377	3735.404322	3333.959924	3316.74292	2517.667667	2741.953837	2890.144353	3416.76188
605	2964.315935	2607.521148	2731.363319	2486.460796	2862.954218	2841.367604	3503.720214	3471.474033	3347.434283	2461.603354	2594.699467	2690.486849	3409.94895	3197.465664	3011.354754	2255.522118	2726.99705	2617.884587	3566.42299	3786.593874	3233.948043	2567.203545	2710.392428	2736.7457	3326.816418	3224.286038	3206.949003	1968.415204	2270.977002	2414.598282	3105.564316	2998.876901	2938.648297	2221.969075	2550.102291	2687.709348	3495.491998	3778.200225	3697.02402	2376.289246	2806.694738	2748.891268	3143.8192	3165.08547	3092.63929	2774.602167	3189.777214	3099.040585	3264.706879
606	3517.862465	3324.306439	3224.736631	2356.895614	2872.88645	2607.509667	3603.090951	3426.119566	3183.890987	2303.687174	2577.595175	2844.04754	2530.979666	2783.606235	2714.183606	2240.542998	2770.867947	2905.311318	3149.52694	3042.662201	3119.928402	2264.060734	2546.233079	2749.472427	2818.325688	2907.098881	2889.052872	2644.95044	2923.784781	2942.009737	3083.037881	3065.666164	3062.64957	2442.227574	2666.470164	2833.268809	3830.647759	3751.690425	3388.219457	2330.419053	2904.036049	2745.667212	2794.586481	2915.457479	2951.089708	2215.565214	2597.029358	2509.588745	3518.111815
607	2694.737024	2753.409116	2693.170107	1876.004384	2328.869217	2378.323081	2660.008483	2908.065483	2995.743076	2550.923082	3075.849572	2911.369523	3157.761317	2960.437506	3016.796106	1890.804414	2407.905327	2710.114146	3067.883173	2916.319684	2947.307913	2577.665202	2846.964335	2968.797653	3516.285538	3043.469186	3113.138429	2376.80143	2783.48748	2942.278488	3115.479336	3103.227391	2989.339469	2294.972394	2660.781592	2758.509815	2898.293226	3191.154002	3038.196689	2657.238348	2909.158096	3063.107969	3207.927247	3268.288946	2875.378088	2429.054509	2719.966417	2877.037964	2964.419142
608	3288.493343	2996.637205	3277.561484	1704.54156	2307.884271	2497.925566	2853.105738	2747.724311	2732.097807	2729.638055	2685.495228	2545.44461	2805.251191	2666.699722	2608.542687	2112.342836	2607.144648	2790.040849	3083.346555	3055.272986	2844.902892	2193.055803	2617.389128	2624.371039	2908.992804	2872.910747	2844.078692	2348.331155	2676.196554	2831.455347	3034.59725	3025.95338	3003.640793	2433.306619	2624.482352	2739.64063	3605.563435	3443.048346	3248.648613	2348.712279	2591.707214	2659.512957	4747.722175	3616.158752	3555.698423	2630.033155	2830.759579	2944.517352	3041.402223
609	2927.706489	2844.74191	2718.769914	2071.117861	2334.999193	2505.47685	3548.504009	3114.787845	3017.07816	2604.017034	2825.062759	2767.603183	3288.535175	3206.53698	3199.152669	2110.715572	2546.64366	2805.593715	2686.97584	2725.805124	2839.469468	2387.746751	2781.453714	2914.477816	2939.610759	2845.955696	2835.280173	2665.891591	3026.410858	3004.518296	3145.100161	3078.229745	3138.19684	2298.035851	2537.2892	2620.106124	2976.875297	2803.955902	2862.143105	2717.279917	2676.557569	2828.064255	3419.40894	3239.543366	3093.657844	2570.618315	2570.861866	2695.469873	2918.710601
610	2969.051882	2998.999961	3041.292996	1925.800625	2432.083111	2693.565453	2739.059007	3021.925242	3114.747035	2537.862794	2656.338343	2782.407242	3776.205487	3381.608757	3068.085777	2108.121254	2577.218598	2753.466383	3005.640121	3097.303921	2958.701237	2026.929968	2476.015845	2676.860191	2690.375879	2780.206628	2805.535961	2177.089279	2592.254595	2682.594083	3200.543178	3075.98321	3084.483831	2212.637041	2600.272726	2673.945838	3872.627233	3404.230687	3275.136258	2729.187155	2708.137738	2896.347148	3204.76188	2820.122756	2884.728052	2459.769361	2899.012721	2967.617723	3467.404735
611	2848.434991	3193.945814	3220.548006	2193.996561	2715.488015	2740.187152	3646.390769	3228.837055	3261.952215	1886.347616	2434.144641	2552.740546	2828.336217	2976.615646	3079.712936	2076.598944	2399.952727	2588.431697	2528.186074	2922.731698	3097.842112	2227.861188	2496.322248	2685.843943	3256.286715	3116.760193	2988.77478	2082.153371	2441.183389	2675.14369	3251.260322	3252.835739	3162.67157	2218.021145	2573.73479	2694.035097	2743.450724	2805.294222	2813.051096	2896.221246	3124.839485	2839.462634	3596.701665	3150.183744	3034.005011	2565.743596	2914.729522	3033.891513	3614.328944
612	3671.906888	3133.882554	3002.864241	2205.308352	2610.397457	2720.622003	2899.292513	3012.842605	2876.725637	2295.802426	2569.197478	2813.584854	2653.124186	2738.656872	2890.557675	2608.44703	2943.863338	2915.133763	3408.457286	3141.558349	3039.630204	2121.985318	2641.569387	2830.430088	2923.144967	3021.422574	3071.378254	2632.938632	2828.678058	2790.346697	2983.881113	2956.397835	2918.398284	2302.8527	2699.052068	2826.525924	3275.032773	2853.018008	3050.021095	2857.777572	2857.300311	3057.972466	2957.408246	3147.321627	3204.840331	2188.812348	2512.492091	2632.755003	3354.699846
613	2668.308421	3103.478273	2954.677887	2921.204561	3005.123639	3051.781008	2620.744716	2854.71401	2784.332165	1862.790102	2275.732635	2333.169328	3367.425204	2909.222368	2752.78919	2088.861068	2620.628789	2767.626659	3087.379781	3064.816709	3036.989375	2018.277015	2517.314398	2461.11031	2813.352611	2942.907491	3054.822718	2308.190022	2644.176786	2632.10104	3076.940319	3045.877827	2946.187669	2136.323551	2532.076452	2734.802197	3387.990596	3349.449642	3283.441443	2377.688667	2900.770272	3109.713742	3598.90984	3335.262591	3307.059021	2880.849777	2851.71505	2906.171284	3901.822894
614	3844.718922	3479.301453	3290.955364	2638.848089	2921.470664	2860.732049	2684.400331	2770.720885	2905.146923	2442.084697	2734.794666	2841.691406	3106.401474	2974.682534	2944.379652	2504.573695	2657.177897	2678.648344	2978.137884	2849.269271	2959.811733	2219.228053	2553.253869	2734.653538	2965.645203	2834.013814	2826.158999	2501.368467	2798.72309	2916.209109	3121.21746	3084.29024	3190.204955	2396.936381	2734.312972	2790.451147	3369.33107	3231.109462	3085.199263	2316.126683	2598.081635	2839.780283	3206.661247	2885.791241	3122.71227	2371.864082	2583.171568	2710.827724	3365.250341
615	3024.96827	3197.904896	3366.80295	2373.839526	2828.489645	2785.050273	3017.911423	2794.852997	2979.885028	1967.221732	2419.043588	2469.628299	3349.811303	3073.634555	3159.370514	2477.299127	2722.129848	2829.171588	3356.498272	3213.333287	3208.603291	2266.090162	2659.998901	2617.728339	2817.410646	2846.045123	2847.526878	2132.57068	2572.263284	2766.759071	3146.468157	3046.048279	2994.367816	2366.32675	2702.327062	2787.588542	3625.872481	3446.659898	3125.970623	2616.873405	2998.584263	3090.56228	3288.6615	3141.200983	2965.806322	2238.406845	2463.881931	2590.156237	3165.897284
616	3100.385507	3028.413913	3104.619559	2489.387558	2865.895156	2995.840197	3088.245432	3251.900648	3269.693556	2507.000563	2977.797063	2952.425626	2992.561155	3066.966084	2991.25301	1981.792457	2439.558734	2551.500242	3252.866119	3363.42434	3184.481632	2028.366261	2470.632328	2511.916153	3135.392226	2994.025809	3067.922248	2562.933376	2736.767217	2898.257955	3085.141706	2922.070469	2951.50659	2156.657472	2546.559221	2697.426679	3025.505113	3180.722741	3063.764437	2498.673201	2811.065399	2781.279234	3412.462472	2963.747798	3194.973651	2255.19683	2519.805925	2851.164778	3671.637044
617	3005.023631	2756.436813	2917.807438	2366.604548	2741.634165	2679.186795	3284.916771	2915.490626	3132.684746	2336.485247	2780.081709	2993.579856	2795.851214	2832.097868	2890.708777	2336.961557	2438.213778	2683.310477	3330.439786	3032.401997	3139.024804	2140.483892	2634.151849	2687.445321	3366.750606	3241.040642	3102.466658	2294.624362	2712.091137	2766.321391	3016.132425	2882.974284	2954.183253	2264.283525	2617.365105	2733.730846	4501.57949	3454.12294	3344.924095	2635.995728	2787.724824	2776.331158	3161.697252	2862.941922	2919.59936	2961.697825	3080.498897	3109.145362	3396.28006
618	2943.945141	3141.623136	3128.179859	1916.586726	2408.492763	2546.241995	3802.98519	3286.084687	3170.622353	2182.722077	2728.082945	2930.91764	3514.452535	3389.92749	3271.934771	2384.861384	2661.311492	2921.799016	3468.68285	2968.405782	2963.641788	2271.470317	2786.694428	2714.666279	3274.842683	2781.153108	2866.741964	2513.499579	2727.315721	2937.944649	2843.782456	2883.62362	2884.999817	2280.829256	2498.715028	2589.585941	3167.589605	3175.774403	2915.401816	2535.374411	2844.834256	2957.564119	3108.806142	3011.912718	3095.595985	2731.559045	2457.213204	2521.820744	3139.113074
619	3428.09434	3446.639314	3377.249696	2746.410544	2660.792338	2698.28744	3469.47927	3227.747097	3172.068287	1924.170203	2492.931754	2526.146763	3244.817716	3149.432697	3083.120509	2681.583988	2669.427179	2740.615071	3047.691423	2826.119621	2878.707349	2188.288051	2716.386659	2714.795112	3334.776749	3187.689181	3127.013231	2308.521173	2708.595073	2818.247243	2956.406131	2977.032422	3017.833694	2370.246647	2661.293966	2775.95081	3444.021261	3523.069415	3441.426929	2572.0265	2857.493514	2840.127702	4352.073126	3736.443707	3327.349585	2880.342272	2950.82151	2928.792984	3056.082423
620	3149.665761	2974.431501	2599.687559	2464.973242	2890.067751	3025.33868	2931.455796	2947.09479	2896.129436	2605.600434	2673.062077	2753.996021	3549.324092	3198.50436	3106.113569	2178.371913	2382.033736	2735.765491	2980.027295	2937.337379	2922.444822	2280.423059	2575.029204	2638.994866	2922.211033	2707.33979	2856.542357	2469.790907	2763.387454	2816.383983	3459.340651	3086.853577	2986.617467	2360.601453	2602.97315	2801.976919	2948.62386	2810.1131	2759.404008	2593.277216	2845.359451	3047.615685	3993.731258	3475.109471	3333.553651	2739.196201	2766.854097	2747.973401	3241.851105
621	2937.229928	2986.770273	2926.300696	2489.323358	2554.400664	2917.637179	3915.715439	3513.122658	3481.79703	2172.277562	2515.709273	2495.210621	2948.227329	2878.220263	2756.522684	2409.276205	2882.548027	2862.94906	3021.988843	3031.826058	2998.820213	1796.700041	2175.488602	2424.225141	3317.461926	3046.615289	2910.886965	2608.385841	2727.610598	2817.479009	2917.32457	2910.529644	2942.927081	2558.400302	2861.135912	2913.346747	3475.317674	3174.892555	3015.52238	2584.06169	2927.551406	3196.843324	2791.58299	2813.250837	2921.812752	2415.338371	2565.477649	2673.014054	3327.663979
622	2538.043874	2811.696372	2897.700764	2637.096012	2439.614094	2586.5437	3063.599072	2947.306648	3017.401348	2734.178563	2609.059233	2886.61509	3109.815497	2768.175714	2880.114777	2564.340973	2750.481892	2683.123986	3191.630801	3054.747519	3054.191292	2304.196134	2720.263606	2651.136273	3089.613308	3000.278844	2956.236033	2281.220947	2608.349969	2717.38637	3050.136252	2868.73386	2880.408877	2267.751241	2643.515172	2690.79961	2638.153336	2729.372497	3022.50156	2914.434986	3403.175909	3216.918287	3099.831494	3078.91741	3011.097659	2357.339311	2653.33229	2750.097788	3200.782809
623	3105.324643	3028.500614	3024.216525	2409.983582	2824.060522	2874.002213	3147.748961	2950.852815	2963.851404	2219.378795	2467.805196	2625.275133	3336.340023	2794.75165	2843.658195	2167.579209	2486.684195	2686.573649	3120.328669	2875.503163	3030.80409	2238.041496	2623.395182	2755.58659	3137.779213	3119.702308	3231.647104	2550.670804	2866.512684	2929.216197	3134.417238	3113.785504	3139.490943	2374.831179	2677.861675	2705.297356	3259.673823	3368.400082	3086.424446	2327.746403	2563.145037	2716.982642	3338.896962	3244.493295	3196.485922	2410.762227	2555.574406	2576.930783	3242.048131
624	2426.104025	2649.165774	2574.03856	2336.424442	2613.586998	2545.283533	2875.536479	3081.583088	3314.295256	1707.716955	2350.733586	2623.746041	3117.586409	2947.429604	3140.592367	2345.274523	2721.45972	2949.273318	2835.098105	2787.209097	2865.081983	2389.216261	2647.894507	2743.141499	3022.033894	2946.426021	2991.869437	2200.585289	2419.989856	2569.290307	3214.465756	3010.439348	3079.017417	2314.726142	2561.120865	2715.944598	3462.820689	2967.267983	3150.744888	3127.798159	3017.334245	2995.288873	3215.670201	3151.915665	2949.545592	2809.435995	2948.217939	2976.067282	3595.193792
625	3018.286034	2803.708837	2765.661519	1744.345316	2090.866551	2298.45745	3239.27222	3067.606024	3124.188642	2852.569755	3242.992421	3088.438981	3279.49112	3180.380034	2903.420359	2005.504831	2406.616823	2637.017837	2600.470273	2791.638436	2845.698612	2272.131562	2572.005394	2617.925277	3534.710744	3309.497422	3235.913846	2496.531779	2693.660158	2801.095546	2947.315766	2969.057975	2931.9417	2199.577312	2473.691825	2650.782373	3584.000321	3276.270525	3177.399789	2746.548975	2969.814065	3067.861311	2926.289293	2934.608308	2972.907635	2392.611235	2543.766719	2623.39442	3568.330331
626	3965.294634	3537.122299	3261.490843	2315.419428	2564.656021	2736.225932	2457.169894	2757.685236	2843.56062	2743.174245	2829.129074	2999.070371	3491.394124	3430.680937	3194.53004	2585.128626	2687.787044	2716.801553	2576.999741	2830.540371	2889.623785	2471.648365	2801.350798	2952.397624	3185.536512	3033.529273	2951.148585	2146.10494	2424.715903	2592.192019	3049.560566	2924.559322	2945.380223	2231.254149	2690.141485	2779.08132	3297.575802	2805.305023	2976.241941	2686.804252	2908.390918	3144.292264	3808.735962	3657.141124	3278.114764	2439.803103	2839.99882	2835.862578	3157.650291
627	4014.830844	3420.134762	3471.834922	2006.788436	2599.84183	2758.923143	2496.114036	2758.70788	2791.666011	1967.734762	2461.656593	2575.217721	3100.019047	3022.027259	2927.865667	2381.717177	2797.329075	2720.813458	3258.835536	3386.644789	3302.10828	2000.940659	2537.563335	2758.810179	2742.496149	2759.978667	2743.803522	2066.320611	2680.618473	2793.223314	3111.548249	3100.62731	3029.219091	2306.236924	2661.03204	2751.150409	3909.910595	3370.155474	3029.723854	2457.479274	2978.408437	2946.216859	3394.938869	3433.548066	3397.047261	2602.551424	2842.935749	2879.440382	3399.216788
628	3738.699267	3529.781881	3251.56947	2110.337823	2685.372364	2879.159026	3310.812279	2970.033133	2997.753273	2234.950954	2779.892241	2583.411201	2894.761685	3106.361993	3126.455337	2286.535573	2601.270995	2673.55273	2854.35932	2917.787562	3106.932364	2246.452387	2395.59844	2464.436567	2940.810405	3170.014766	3125.637133	2071.534652	2629.730034	2742.566915	3043.948049	3033.610985	2983.971435	2467.252431	2667.5511	2779.933559	2874.032573	2765.450877	2890.372611	2737.791195	3013.658279	3024.002806	2848.33096	2954.755134	2994.668571	2406.869244	2683.981754	2725.418755	2949.336677
629	2942.844567	2806.586895	2682.036574	2561.650053	2848.596164	2935.532565	3401.2796	3245.480168	3200.562495	2421.36081	2766.511974	2749.844989	3357.130221	2928.577399	2959.720065	1954.787806	2386.812734	2574.039789	2930.388824	2910.807507	2794.831117	2556.52514	2782.443327	2852.544557	2919.591164	3104.740865	2944.949544	2387.957406	2598.039597	2731.441841	3042.469213	2987.274477	2971.845531	2318.195144	2576.249904	2711.93702	3411.037619	3496.309431	3242.818527	2139.757345	2621.340529	2746.80849	2593.114082	2892.963959	2849.747898	2733.998835	2724.317088	2692.975015	3856.31035
630	3081.959146	3348.061943	3129.228523	2160.728072	2495.916879	2603.511678	3161.134476	2925.495913	3000.2182	2358.887511	2538.689248	2747.402089	2858.470175	2927.780454	2887.485415	2112.794214	2560.840005	2566.537532	3345.313209	3040.349359	3088.090574	2390.084826	2579.426683	2878.354087	3050.471568	3021.125931	3048.110528	1934.42068	2408.199087	2572.351716	3174.329373	3087.232284	3114.98605	2299.725436	2530.175723	2605.598715	3136.579895	3082.651466	2796.516481	2149.440346	2680.9077	2671.744827	3658.744303	3415.721465	3227.939202	2966.164177	3037.510564	3102.252422	3623.46464
631	2915.735457	2835.739025	2765.321327	2923.28739	2707.859704	2589.966404	3025.76103	2669.160068	2804.493078	2876.286557	3121.847903	3250.804826	2774.656734	2761.759102	2724.522272	2207.767323	2701.768919	2688.972716	2444.335462	2740.133416	2827.534349	2183.432824	2575.568642	2729.78271	2712.037648	2690.640414	2708.041599	2209.764457	2696.499443	2902.597518	2828.353278	2946.345923	2876.347027	2262.629621	2626.160874	2740.466588	3741.391564	3304.1722	3080.197395	2956.105471	2834.335075	2903.699335	3430.816692	2876.746138	2819.724387	2633.039485	2795.902555	3003.570733	3454.516571
632	2695.343241	3092.956658	2943.22148	2457.035596	2514.309473	2576.466989	2792.553697	3012.602328	2945.002198	2598.887563	2953.488559	2852.101841	2850.937158	3057.332813	2977.694882	2241.302419	2548.307857	2652.820303	2887.733597	2943.140493	2805.304518	2487.285897	2863.20238	2879.934332	3349.101553	3259.447266	3290.904075	2554.883314	2821.812218	2819.282799	2976.659575	2998.273695	3032.512399	2328.694135	2525.166868	2666.488518	2695.636772	2722.958621	2811.741441	2148.088079	2531.900343	2594.995155	3180.568133	2971.434429	3003.467539	2143.316726	2590.763666	2630.403027	3669.957248
633	3160.496229	3167.744412	3165.511716	2687.531668	2583.206735	2709.95357	3238.86942	3059.047331	3025.291565	2675.530569	2983.061094	2892.595804	2874.155529	2731.721664	2638.486345	2035.949983	2537.886374	2570.341604	3068.690493	3049.441697	3079.095284	1942.391486	2533.389683	2704.487168	3060.146117	2907.672243	2907.280227	2218.747185	2566.616962	2642.005565	3207.42159	3173.087335	3028.149092	2304.678936	2630.784615	2755.422391	4121.381928	3354.229575	3158.900865	2632.496189	2657.103578	2720.131635	3810.945623	3309.191303	3188.052496	2637.061609	2824.655783	2856.505516	3853.734233
634	3668.863215	3555.066924	3415.037811	2136.212829	2495.810598	2800.420136	3080.557313	3073.18015	3231.75601	2003.847111	2569.332497	2750.928374	3142.030333	3150.548149	2968.466188	1992.467281	2518.721094	2563.968542	3209.226998	3101.809257	3113.958439	2434.95201	2853.787277	2940.093194	2969.31049	2872.980632	2924.554395	2228.081593	2721.905167	2685.799612	3091.820729	3031.913659	2930.748956	2266.756074	2662.469887	2752.29204	3064.559387	2821.976474	3140.546765	1774.453508	2332.297557	2630.584749	3414.513238	3514.296167	3331.634788	2548.851562	2696.402193	2674.815116	3083.269848
635	3632.927334	3202.740989	3003.00239	2321.415289	2534.044031	2781.408372	2889.727565	2896.068246	3215.615199	2061.811609	2519.180876	2717.096253	2822.001202	2852.259452	2746.806564	2290.774874	2882.833665	2789.515463	3004.887966	2887.260909	2871.844301	1893.858893	2365.012837	2556.083104	3254.911434	2966.532759	2878.257849	2289.894422	2653.450813	2823.715376	3073.851461	3185.769121	3212.846487	2401.026386	2662.631728	2719.342128	3265.539462	3008.077313	3024.390693	2092.997761	2399.996954	2420.657656	2762.762802	2736.768344	2886.042999	2559.063571	2869.953135	2841.559536	3456.085033
636	2997.680704	3096.383293	3298.687134	2316.480485	2271.220965	2585.136005	2903.208246	3167.546046	2861.982752	2593.180965	2891.593295	2732.054319	2876.559712	2730.083346	2953.75111	2370.259896	2274.330504	2499.000157	2775.242551	3057.438239	2924.094598	2627.363801	2942.764117	3082.723392	3720.332591	3200.935494	3107.752212	2337.034673	2687.826019	2781.582018	3106.806356	2962.628654	3052.712493	2324.098481	2707.386394	2800.426459	3562.168462	2865.58175	2871.875648	2898.412246	2896.908456	2778.721511	3152.421206	2857.229344	2907.359839	2356.88854	2932.674423	2987.731084	3266.468422
637	2830.597945	3011.271213	2966.389565	2267.670854	2697.858645	2780.523385	3554.532451	2989.921823	3009.876815	2037.532242	2413.53006	2590.869335	2606.078628	2657.206932	2720.523424	2153.295519	2531.940116	2673.831307	3396.203769	3128.675295	3034.343483	2224.283875	2423.160745	2526.131696	3297.094569	3206.912318	3014.957998	2391.779653	2598.065732	2731.813825	2815.524372	2991.492066	2915.670664	2070.649222	2391.203526	2536.872004	3177.368684	2996.121018	2992.583734	2520.183389	2515.946679	2709.498162	3504.199195	3378.872551	3203.776527	2341.467386	2548.064609	2647.387184	2626.079057
638	2589.503214	2842.447189	3265.329881	2145.793947	2417.185011	2812.070937	2859.845297	2811.125032	2780.737381	2466.334114	2627.910323	2851.617894	3383.248542	3184.923362	3177.52919	2711.97845	2742.852389	2788.084228	2375.510977	2498.782795	2585.485407	1995.078909	2409.668693	2547.403729	2866.288072	2972.947756	3091.977567	2496.634535	2941.530528	2905.830668	2978.358342	3001.197036	2988.991396	2064.042994	2577.040101	2656.818307	3380.836407	2999.149993	2951.272668	2134.539753	2491.494041	2522.600884	3084.798377	3204.347862	3148.90058	2703.082844	2883.865523	2982.891508	2948.09679
639	3496.750005	3284.009476	2922.103425	2343.929904	2672.687409	2750.0419	3315.848215	3291.709432	3172.403683	2373.919291	2600.642239	2462.955731	2877.359434	2855.305772	2828.048902	2478.51541	2744.725299	2730.202109	3641.972064	3319.499764	3260.467503	2176.457855	2568.775436	2896.091843	3517.88808	3223.171709	3129.737787	2335.807408	2652.509586	2766.374674	3312.050413	3136.40539	3036.74381	2042.152008	2421.312437	2625.468789	3959.274446	3215.342061	3014.721582	2734.565952	3195.644085	3124.711115	3534.972642	3316.969428	3409.930145	2669.229658	2830.988875	2774.892129	3521.711028
640	3252.905257	3072.834894	3120.604269	2166.047492	2582.904723	2693.538104	2570.876459	2919.958268	2955.234485	2141.29669	2619.755823	2553.16975	3324.472181	3024.969926	2966.574494	2375.545298	2616.903309	2773.835534	3042.566994	2982.678081	3020.570741	2194.604172	2469.135163	2657.331452	2980.797574	2961.968539	2881.8057	2089.014827	2527.283624	2634.908173	2891.073215	2871.180132	2905.626376	2385.030585	2827.037623	2817.674458	3187.155133	3502.616005	3474.379785	2306.073362	2735.912603	2821.554623	3588.550491	3224.534392	3084.172947	2362.847431	2565.345003	2670.880301	3304.843042
641	2995.773093	2999.144277	2886.234068	2580.27653	2495.517123	2551.929493	3626.112533	3474.513277	3418.66197	2169.228176	2574.241412	2762.014283	2934.452172	3119.943545	3056.968621	2263.408008	2422.67153	2554.040952	3114.733358	3060.027371	2941.501919	2221.132372	2774.653343	2737.568166	2746.933859	2738.123535	2747.037126	2330.057744	2633.373774	2793.866284	3001.713939	3018.608255	2979.184173	2243.500095	2582.565766	2645.051517	3704.360391	3226.208413	3313.47224	2946.315903	3006.061183	2918.572068	3152.52269	3010.247553	2831.907086	2498.344473	3070.842691	3082.895883	3203.930652
642	3130.699769	3058.729491	3290.332059	2250.708318	2497.120479	2514.969518	3299.069981	3096.053891	3169.639582	2167.35215	2555.851587	2565.643938	2944.886449	2933.017583	3060.344405	2502.487595	2627.372179	2625.342338	3327.226815	3200.019524	3196.294358	2246.080372	2744.718513	2770.877644	2966.268449	3049.299451	3020.859439	2183.880476	2520.415909	2652.570922	2973.469293	3009.887727	2996.219775	2289.551712	2664.304942	2748.495682	3105.041362	3030.693238	2807.953071	2329.852161	2807.876755	2767.740319	3626.936783	3313.438481	3181.615811	2510.99259	2873.395607	3003.486495	3244.963835
643	3000.110185	2682.132792	2695.006026	2067.24136	2591.490282	2674.689196	2942.561187	2970.037477	2928.336449	2445.165085	2943.549916	2814.619634	3373.001217	3092.099326	3145.536462	2233.095778	2340.460663	2529.894534	2765.472439	2909.998761	2910.736944	2156.662966	2262.50717	2607.078089	3302.422886	3230.322475	3174.376752	2473.097601	2700.601962	2875.395061	2821.516437	2947.373795	2942.540324	2006.137698	2551.4898	2612.434723	2947.917198	2957.363582	3044.772252	2833.745302	3050.023101	3006.824669	3172.012482	3360.045225	3115.288065	2652.735841	2911.766229	3087.747033	3863.305767
644	2771.083172	2871.127564	2679.602912	2235.709516	2764.853167	2924.342306	3193.212346	2955.314229	3143.425728	2279.782039	2912.275135	2870.790869	3111.308227	3114.724088	3123.127159	2278.737008	2467.336786	2443.602806	2854.572428	3104.901111	3027.563663	2088.944372	2431.110221	2508.881472	3086.573956	2972.330608	3000.253013	2047.618401	2468.418894	2615.400365	3091.714133	3173.977577	3143.140684	2354.427273	2694.678996	2860.633969	3172.915102	3045.99274	3048.219387	2345.434817	2806.17941	2692.662941	3454.256865	3446.730646	3221.689403	2510.010454	2680.567983	2655.870176	3297.315892
645	3014.619112	3043.70116	3030.102492	2202.235525	2769.582831	2933.11821	3282.916075	3050.617153	3260.642682	2155.102448	2390.477969	2374.803677	2967.282752	2818.685741	2851.435567	1953.483577	2499.076021	2688.183916	3410.086476	3252.331876	3189.028162	2506.680144	2686.199688	2825.531026	3137.227692	3018.768525	3055.543107	2341.648842	2742.448619	2974.100101	3112.087823	2941.881608	2980.22704	2214.684745	2466.030351	2616.137452	3028.955767	3097.281852	3004.9383	2425.262619	2621.778428	2603.735155	3155.361636	2894.713167	2849.473064	2712.259119	3323.971645	3305.639119	3332.007358
646	2784.982837	2807.636217	3031.829429	2503.728997	2598.329894	2610.888733	3429.907353	2997.229385	2917.532534	2274.004786	2516.008438	2829.356305	3204.756869	3251.179715	3223.025683	1990.980459	2479.09332	2736.755254	2887.410214	2797.292476	2883.053041	2770.686694	2730.1409	2794.685148	2925.58323	2899.006178	2878.954936	2126.957394	2506.433768	2714.391768	3153.888411	3003.318678	3040.783218	2553.077182	2765.172887	2844.08646	3614.697942	2885.919287	2917.679611	2368.052519	3060.75894	2892.509305	3014.633925	3037.948082	2855.890967	2296.817139	2788.726196	2754.153378	3240.848985
647	2626.292044	2877.699202	2980.844907	2117.553129	2696.190941	2781.741914	2850.252474	2932.273967	2942.828989	2859.737541	2611.517477	2906.577665	2862.860703	3261.599219	3144.884727	2429.918045	2650.489951	2718.070053	3260.176443	3125.888805	3086.419298	2310.608339	2608.589943	2620.596828	3058.615383	3138.443642	3045.095803	2271.569061	2538.389655	2771.313342	2961.072066	3059.158009	3156.728155	2258.334743	2526.717061	2632.261334	3626.999496	3234.400845	3175.507528	2488.349981	2779.86729	2697.045048	2964.021624	3034.995228	2934.236782	2256.575432	2685.191256	2796.561214	3354.824778
648	3525.87313	3235.065089	3171.543013	1584.489852	2404.361097	2530.92735	3730.609471	3350.289862	3224.880307	2217.429244	2655.305494	2683.741145	3366.826681	3057.414973	3116.138009	2458.623203	2781.626576	2805.468846	2845.43458	2984.339342	2966.080253	2485.017448	2632.155693	2609.886436	3094.609085	3102.235063	2905.760415	2349.581431	2772.663983	2963.021374	3045.804124	3001.772295	2957.433904	2235.211749	2608.143529	2653.47682	2837.605634	2948.527503	2910.561784	2748.295101	3327.706128	3347.240864	3031.284253	2900.292332	3046.896988	2128.4343	2533.792578	2633.987406	3065.295741
649	4016.976423	3614.652195	3651.114521	1918.325913	2418.348283	2532.385065	2956.461039	3104.526738	2778.188816	2392.430315	2472.237744	2583.31319	2828.843546	2937.233377	3010.168845	2297.395242	2517.470829	2587.358211	3630.664536	3310.775081	3147.374804	2184.717484	2423.671079	2561.553672	2689.501095	2770.791755	2757.135402	2504.363138	2681.294162	2735.486054	3302.92426	3069.136439	3019.352488	2407.129723	2516.992556	2697.181495	4079.718417	3568.884994	3418.056979	2992.434134	2772.748797	2868.549591	3046.245747	2892.17556	2947.381888	2353.113489	2801.818755	2750.073378	3340.146776
650	2344.541879	2883.730054	2829.200201	2006.750519	2489.181178	2708.802849	3095.097754	2760.688412	2866.49003	2283.765386	2774.307993	3011.599686	3623.381243	3589.243681	3121.697435	2357.719906	2763.763808	2924.563577	3393.099059	3272.969198	3197.329623	2124.207065	2484.008444	2628.040889	3115.040849	3074.328025	3049.701988	2236.87433	2684.894268	2897.109195	3254.797815	3151.114669	3088.28847	2218.873063	2609.813247	2714.243191	3212.539507	2918.00723	2817.645436	2237.367176	2700.242238	2854.680635	3189.100128	2956.144481	3062.842838	2397.688948	2551.260079	2679.982513	2989.856383
651	3544.953717	3235.59123	3242.200116	2070.382022	2522.743737	2854.419916	2998.142286	2762.821098	2788.856402	2231.674897	2562.32184	2598.8814	2869.161616	3016.99292	3121.882712	3011.931466	2979.706879	3244.75372	3087.484087	3060.052008	3090.628615	2125.45895	2399.319028	2465.626242	3085.971764	3095.033169	3009.020967	2335.311423	2701.633262	2766.666967	2919.530729	2990.278963	2913.783017	2370.683375	2698.029241	2782.562716	2929.082208	2980.359238	2938.86567	2255.988379	2667.967898	2878.017906	3168.885265	2969.339527	2779.063974	2601.048456	2808.80903	2745.642245	3772.787982
652	2902.155914	2643.557951	2630.009886	1981.769064	2359.871942	2465.173285	2853.400309	2820.255095	2789.840132	2288.596867	2550.042261	2679.006245	2404.315197	2775.480996	2867.502717	2674.397917	2653.625207	2653.564673	3629.947376	3277.513351	3146.148719	2629.05597	3021.909419	3076.515676	2961.850672	2887.839208	2944.705661	2251.967271	2513.834015	2642.344338	3047.462434	3163.745092	3120.453281	2373.265664	2621.998986	2781.821853	3191.181599	3049.630346	2995.439629	2732.353484	2877.718126	2959.539705	2841.028318	2757.026636	2929.916854	2460.764241	2877.399473	2848.399006	3059.489028
653	2636.983719	3010.384535	3080.380665	1897.726994	2596.65507	2546.368104	2786.212567	2529.726685	2679.172507	2216.862157	2511.387844	2622.609315	2695.920868	2932.632968	3061.146144	2317.470717	2641.525053	2615.987588	3034.095115	2966.443468	3049.972259	2633.393197	2842.031217	2795.40052	2858.197679	2830.638818	2896.971496	2282.574577	2611.311959	2580.980234	3249.292505	3077.184717	2992.712716	2248.497847	2599.837787	2710.607474	2992.395037	2721.295378	2810.330676	1931.633679	2370.935196	2447.752033	2966.09766	2902.336181	2954.2235	2094.884063	2487.913713	2692.302804	2890.503078
654	3048.94693	2870.485429	2809.386842	2151.663203	2575.677977	2707.428812	2961.890033	2995.228277	3097.850583	2283.912354	2948.191812	2870.95219	2857.279476	2908.052671	2943.120662	1782.585474	2314.817059	2495.879597	3062.606374	3235.234201	3059.476323	2433.434176	2830.151095	2726.524956	2892.141592	2981.238837	2868.474156	2486.960359	2763.38599	2722.580978	3060.093788	2978.565612	2942.982977	2301.848575	2663.381187	2776.903048	3022.166261	3043.589343	3125.027374	3252.725709	3176.337014	3214.269702	3116.826425	3126.956579	3059.465502	2335.012966	2720.870564	2696.517787	3956.472212
655	2316.61748	2670.670886	2770.412445	2572.212073	2904.743843	3012.262654	2931.115774	2938.45094	2982.006578	2185.067586	2526.416498	2611.140523	2519.826771	2864.789331	3030.049271	2119.124591	2538.067369	2669.775577	3097.150253	2933.965344	2863.988567	2053.136666	2699.383206	2832.585366	3028.435971	2857.616321	3003.160613	2499.51962	2937.414001	3024.091062	2991.724357	2997.717568	3047.426951	2288.70938	2661.471561	2732.222714	4058.514355	3176.418889	3230.028603	2792.831142	2782.649035	3057.239276	3603.441125	3264.964956	2993.70196	2708.190807	2822.209427	2706.92804	3719.913357
656	2393.724845	2605.573923	2638.600712	2204.386654	2961.264091	2748.672972	2982.142646	3165.553664	3110.411573	2184.593686	2640.393483	2686.219564	2965.286851	3118.753753	3155.614955	2119.493218	2616.173076	2696.330769	3166.783795	3139.806797	2907.210664	2557.577844	2775.167726	2783.028468	2968.007604	3044.17765	3062.173621	2535.805776	2872.132795	2839.430706	3052.171627	2953.713943	2960.692346	2327.338364	2713.157775	2799.540705	3829.935691	3465.391386	3459.778818	2637.406849	2965.038662	2948.616074	3255.22108	3153.238756	2999.642586	2891.152461	2713.00931	2704.425371	3673.131437
657	2685.949209	3018.325623	2782.808847	2205.143642	2406.815786	2678.659004	3406.63568	3436.731639	3367.871068	1978.918091	2570.811053	2788.435864	2867.863527	2990.346837	3098.563343	2489.281143	2794.639691	2957.316816	2777.885476	2902.320706	2819.013508	2365.898048	2595.148984	2637.161197	3008.478023	3192.167426	3072.99893	2236.632326	2523.89464	2671.315101	3317.179314	3189.746535	3157.421531	2375.393466	2676.137145	2853.481567	3548.778317	3210.18625	3014.384203	2207.554225	2499.228285	2492.45678	3180.304211	3048.60467	2762.441603	2426.894043	2924.508519	3072.87388	3422.208913
658	2580.913965	2686.787915	2581.430804	2083.561922	2380.635963	2534.360484	3203.327626	3204.337676	3244.966619	2845.884565	2858.014571	2882.353219	2699.69666	2662.943271	2695.891094	2297.175389	2575.316676	2710.584106	3312.643323	3052.255937	2875.895987	2062.354664	2748.814846	2678.997807	3083.299641	2990.789575	2909.054129	2312.397567	2537.000875	2647.952038	3310.676744	3077.138453	3026.61267	2292.546595	2636.84883	2794.203022	3464.982802	3135.22727	3159.852568	2416.678079	2764.011798	2847.670932	3246.381779	2797.097984	2890.035942	2550.414831	3008.492596	3111.227925	2852.112341
659	3151.460109	3028.776009	2962.53076	2626.051348	2345.823616	2494.223103	3052.653534	2920.547957	2942.748304	2659.495366	2753.94208	2708.685217	3152.589773	3069.636143	2895.344917	2226.900302	2807.709821	2860.047565	3656.551277	3537.893153	3182.953593	2117.052637	2528.901317	2748.184264	3103.294592	2921.364777	3024.979084	2082.653965	2482.171366	2537.317684	2992.64849	2928.570846	2945.87496	2339.764038	2706.261761	2858.482903	3401.979307	3198.304932	3186.415795	2157.301777	2701.095027	2911.100137	3683.773256	3357.976781	3313.423148	2529.584522	2688.102197	2838.087131	3274.526213
660	3422.037618	3151.603276	3090.557533	2549.916416	2961.780293	3147.882466	3196.569848	3172.835914	3050.435679	2171.724584	2527.391653	2559.475174	3570.67256	2943.951054	2745.761829	2408.309467	2714.091981	2887.891261	3615.609719	3380.908406	3143.227391	2136.841562	2610.097132	2778.559387	2904.627707	2950.196188	3015.83551	2247.897548	2647.682003	2815.220837	2861.351229	2837.752452	2937.399239	2395.529984	2749.882702	2837.378442	3038.825529	3032.404564	3044.108542	2303.807621	2800.408982	3007.892678	3717.15081	3026.776537	3044.986793	2371.270041	2674.058696	2827.207353	2984.895026
661	2810.736265	3165.24773	3378.881489	1903.283115	2058.337661	2415.587434	4506.144779	3359.485649	3204.321041	3270.117752	2932.977225	2915.004842	2869.757302	2971.565611	3022.900715	2010.025474	2398.888923	2582.314059	3623.481848	3271.062954	3278.769976	2291.457601	2546.762564	2692.444325	3253.980947	3173.277852	3274.986495	1937.646474	2402.536176	2568.363734	3022.610793	2921.897132	2910.443545	2307.834181	2629.536785	2722.419881	3547.550867	3679.628069	3713.007169	2760.2858	2681.305675	2829.257644	2825.687582	2922.29582	3028.937147	2869.911649	3080.766039	3010.301999	3427.189838
662	3513.849177	3499.274332	3373.112941	2438.923684	2491.906568	2744.359296	2618.165208	2474.507851	2613.186517	2016.973838	2571.290923	2875.967996	3059.166415	2818.667002	2742.966345	2743.014063	2948.00243	2841.116493	2840.168491	2788.314927	2823.421564	2023.263879	2482.95115	2672.19907	3154.30146	2996.323526	3085.037563	2110.293779	2635.766305	2727.161922	2732.302557	2852.195792	2920.055088	2290.926189	2627.66441	2753.672976	3384.985994	3543.158698	3263.675484	2263.613596	2696.517629	2710.20644	3481.65278	2875.289181	2902.782591	2845.151898	3040.824402	2923.712415	2947.43277
663	3230.266766	3192.734558	2910.219974	1987.895206	2205.342948	2311.360517	2537.022864	2730.549348	2694.750342	2190.333075	2934.028402	3273.674379	3540.925273	3343.124793	3149.127599	2265.492984	2600.731636	2759.352751	2928.040704	2860.179019	2913.75883	2329.628391	2484.959405	2632.984813	2970.600099	2865.545923	2836.549866	2374.806434	2722.644569	2731.695833	3102.342057	2831.52213	2889.597144	2400.278996	2681.185475	2777.977638	3133.413394	2913.10028	2971.37982	3020.547224	3415.124187	3223.650919	2984.973399	2928.024485	3016.191206	2521.459603	2815.014635	2967.264978	4012.363796
664	3844.009827	3606.986642	3287.004481	2637.888231	2508.572239	2695.396818	3723.645784	3175.295205	2941.966303	1880.154741	2698.057221	2756.355441	2886.617288	3025.977329	2773.310533	2014.997378	2359.13652	2361.668348	2816.882717	3033.694278	3043.133877	2260.409239	2710.451169	2849.969622	3640.107695	3217.744274	3130.651662	2053.493539	2523.298206	2738.625277	3024.173852	2974.822659	2997.812418	2210.078046	2621.343154	2745.114545	3021.348169	3113.914406	3092.961177	2136.85529	2433.236003	2553.49075	3234.214807	3143.747099	3127.327292	2522.236111	2805.097583	2765.781663	3314.760345
665	3368.499043	3184.902742	3262.2899	2622.671834	3062.515979	2905.999606	2279.72764	2559.385951	2593.510286	2028.465701	2293.685155	2588.548266	3552.68692	3160.21297	3023.31572	1948.997487	2375.550978	2523.061322	3100.913736	3311.401025	2878.104712	2134.813903	2473.05782	2674.764311	2625.091688	2764.097951	2843.287426	2671.477729	2664.861603	2743.757147	3025.247778	3058.342	3052.923932	2327.38034	2599.203246	2612.204511	3239.265148	2930.72413	3041.095316	3140.917836	2832.030286	3049.164073	2926.672178	3103.029245	3064.967706	2209.541387	2493.077878	2852.471876	3885.978555
666	2966.159486	2876.092757	2844.841355	2238.152821	2734.417578	2805.806573	4475.886243	3417.589544	3121.600584	2442.687269	2692.262253	2789.286507	3068.140315	2935.816711	2896.564965	2415.783773	2719.045552	3033.144751	2786.518319	2865.482723	2872.417495	2015.720381	2455.149093	2815.139348	2868.152306	2949.336619	3047.631581	2267.02715	2524.462259	2627.700998	3403.415212	3142.719184	3122.12608	2360.080435	2686.26744	2837.963661	3214.736289	2899.831857	3012.801056	2382.585445	2579.936895	2651.519559	3748.400718	3261.298937	3226.705996	2180.997766	2753.067264	2814.399077	2916.55593
667	2901.89922	2754.458612	2854.778778	2680.060908	2780.215589	2796.125372	2724.699693	2845.459293	2898.928739	2533.427794	2596.011539	2820.957672	3139.107099	3215.108844	3215.483759	2313.542286	2984.018976	3035.668731	3008.964883	3094.501074	3052.791262	2159.62737	2476.936008	2545.493825	2824.062002	2680.178046	2778.773653	2179.914693	2528.576039	2697.121624	3013.152154	2958.719318	2998.608721	2392.616703	2774.993321	2769.89637	3125.404298	3279.819266	3171.048882	2528.681416	2959.030176	2847.433958	3168.83843	2832.212625	2706.271698	2290.791471	2530.666465	2819.386672	3565.048338
668	3190.209171	2978.240809	2907.909404	2086.110539	2422.783853	2430.888764	2798.082834	2823.715766	2745.485032	2805.356885	2753.180876	2712.239545	2897.233577	2963.539171	3057.180471	2254.63925	2736.813693	2789.99376	3141.282515	3418.293891	3406.728677	2057.815604	2500.502671	2704.4896	3040.082564	2952.374022	2985.946157	2073.744956	2512.710955	2748.287696	2963.916284	2962.329324	3089.25083	2190.336291	2580.077971	2701.680369	3241.429915	3279.293735	2649.569882	2852.966697	3163.591209	2907.514057	3963.022236	3479.323101	3099.144151	2757.638936	2814.927578	2874.690485	3210.737664
669	3314.452352	3119.352934	3158.483506	2087.121507	2508.336164	2737.634516	2794.452368	2848.11286	2960.506446	2082.741317	2482.243763	2454.132796	3614.346355	3119.567831	3038.325082	1961.847414	2491.486021	2552.261063	2710.522358	2877.028827	2903.77354	2529.674998	2805.208988	2847.004662	3180.119902	2941.007681	2867.808021	2601.773921	2873.135006	2828.138014	2937.10102	2981.450549	3071.938919	2225.045471	2501.810611	2651.386053	3247.077633	3269.198787	3168.73826	2325.34573	2613.353752	2785.281791	3429.949532	3547.340362	3259.556343	3056.442202	2822.155786	3005.663438	3285.547254
670	2750.519587	3195.532533	3285.402175	2384.979266	3031.902098	3111.194747	3405.551938	3271.16992	3237.68875	2359.273822	2706.293127	2985.920436	2409.530932	2633.587956	2586.855136	2694.028902	2970.456095	3096.187009	2778.271962	2849.678801	2758.796833	2418.905319	2752.988446	2893.826809	2976.972523	2987.828702	2934.427649	2141.41824	2618.333727	2733.029663	3059.625372	3014.083761	3008.859363	2156.394511	2608.789233	2755.264601	3242.045394	2959.395208	2980.688948	2125.865726	2632.916735	2584.448193	2888.583264	3043.09468	3063.436497	2483.469729	2641.754599	2773.894885	3440.16724
671	3060.068855	3000.066612	2809.669234	1974.600341	2326.695516	2419.556931	3076.370675	2863.074997	2814.340109	2295.796805	2531.466549	2477.113241	2990.459004	3025.329222	2842.142011	2174.188896	2605.225635	2642.704892	3304.869083	2995.452454	2959.833451	2474.840906	2717.297423	2842.018859	3030.799773	2999.175733	3009.672584	2218.890328	2563.594496	2749.535551	3070.147638	3040.288319	3100.128141	2385.089518	2702.750149	2850.741542	2607.099016	2769.572015	2795.852434	2492.772381	2843.480338	3034.861236	3075.021158	3085.212569	3137.81194	2505.606035	2954.825555	2958.994017	3142.043706
672	2838.719818	2961.660823	3243.243289	2630.416732	2493.992852	2639.886257	3043.598151	3024.626199	2900.088436	2282.382914	2524.09879	2665.345302	4076.824713	3277.956422	3286.319089	2173.693771	2550.471325	2716.849234	3983.027008	3514.261711	3354.643027	1938.591038	2236.438609	2461.39682	3214.712936	3018.842667	3153.139906	2217.202108	2636.92657	2666.380132	2919.277268	3038.599392	3065.859011	2349.25953	2758.81108	2884.433109	3377.687505	3345.038802	3259.14027	2082.80812	2399.194545	2524.561494	3199.862276	2959.403367	3167.143003	2206.486759	2655.397465	2664.207433	3566.081133
[truncated: 328 more rows]
[truncated: 95 more columns]
