# Supplementary material for: An Evaluation of the Plant Density Estimator the Point-Centred Quarter Method (PCQM) Using Monte Carlo Simulation
Source: PLoS One. 2016 Jun 23;11(6):e0157985. doi: 10.1371/journal.pone.0157985 (PMC4919016; doi:10.1371/journal.pone.0157985)
Supplement: S4 File — First, second, third and fourth rows represent sites, samples, PCQM-eqn and PCQM types, respectively. (CSV) [file pone.0157985.s005.csv]

site	site 1	site 1	site 1	site 1	site 1	site 1	site 1	site 1	site 1	site 1	site 1	site 1	site 1	site 1	site 1	site 1	site 1	site 1	site 1	site 1	site 1	site 1	site 1	site 1	site 1	site 1	site 1	site 1	site 1	site 1	site 1	site 1	site 1	site 1	site 1	site 1	site 2	site 2	site 2	site 2	site 2	site 2	site 2	site 2	site 2	site 2	site 2	site 2	site 2
samples	15	15	15	15	15	15	20	20	20	20	20	20	25	25	25	25	25	25	30	30	30	30	30	30	50	50	50	50	50	50	100	100	100	100	100	100	15	15	15	15	15	15	20	20	20	20	20	20	25
pcqm-eqn	"new"	"new"	"new"	"old"	"old"	"old"	"new"	"new"	"new"	"old"	"old"	"old"	"new"	"new"	"new"	"old"	"old"	"old"	"new"	"new"	"new"	"old"	"old"	"old"	"new"	"new"	"new"	"old"	"old"	"old"	"new"	"new"	"new"	"old"	"old"	"old"	"new"	"new"	"new"	"old"	"old"	"old"	"new"	"new"	"new"	"old"	"old"	"old"	"new"
PCQM types	PCQM-density	PCQMtwo-density	PCQMthree-density	PCQM-density	PCQMtwo-density	PCQMthree-density	PCQM-density	PCQMtwo-density	PCQMthree-density	PCQM-density	PCQMtwo-density	PCQMthree-density	PCQM-density	PCQMtwo-density	PCQMthree-density	PCQM-density	PCQMtwo-density	PCQMthree-density	PCQM-density	PCQMtwo-density	PCQMthree-density	PCQM-density	PCQMtwo-density	PCQMthree-density	PCQM-density	PCQMtwo-density	PCQMthree-density	PCQM-density	PCQMtwo-density	PCQMthree-density	PCQM-density	PCQMtwo-density	PCQMthree-density	PCQM-density	PCQMtwo-density	PCQMthree-density	PCQMtwo-density	PCQMthree-density	PCQM-density	PCQMtwo-density	PCQMthree-density	PCQM-density	PCQMtwo-density	PCQMthree-density	PCQM-density	PCQMtwo-density	PCQMthree-density	PCQM-density	PCQMtwo-density
1	12273.93405	17059.82675	14448.71374	11496.24553	16119.34453	14279.56165	15626.94935	14905.25668	14284.91134	11055.85196	15541.95583	12733.30337	18424.36416	16556.50513	13307.02207	12981.67342	12654.2145	13182.82993	15826.68183	15595.02583	15270.64293	12051.46816	12682.40871	13553.23229	15710.94869	15730.20375	15264.81734	13049.91853	12584.18745	14464.95397	16896.82657	14799.78155	15511.09451	12219.48455	14357.18116	13895.68342	9150.231839	9587.71251	9422.427851	6877.637305	8006.605909	9499.023175	9040.482411	9885.054174	8586.971842	6695.543175	7913.420461	8501.98688	10151.00269
2	15879.82574	15711.43785	16545.34516	13906.19006	12344.03077	13946.38333	18725.03443	15501.78973	15083.36135	11004.41467	13168.67417	13328.39675	14759.87363	13835.21591	15447.92297	13065.01231	13613.87013	14289.77864	14171.18832	15985.62155	14946.45418	11745.05987	13218.06392	15480.32801	14778.15479	15632.28157	15347.20978	12509.04874	12443.36814	14611.85536	15841.55802	14992.25503	14906.89512	11688.62342	13178.46763	14123.2943	9520.937362	9326.013625	9798.333737	6938.027764	7497.551996	8365.585608	9418.002001	10352.6835	8969.262962	5792.808142	8503.916352	8873.100707	9306.856835
3	14294.46017	15850.6885	14246.47127	12016.52011	14831.93448	14594.7573	15402.529	15679.6015	15261.47268	11436.37005	13156.44799	14270.24286	16806.04191	15270.58649	14771.0885	10522.50674	14786.00013	13476.77527	15079.68044	15098.97755	13832.61489	10861.50264	13622.36152	14555.51442	15238.94394	15888.44522	14862.84561	12485.01856	13864.975	14098.32822	15539.95183	16000.56041	15803.60403	12091.65365	13865.33796	13571.61025	7717.112307	8646.414974	9853.57607	7534.283118	8198.048095	8310.997084	9349.132193	9418.366454	8984.32595	6405.823884	7518.783858	8142.89173	9229.451499
4	14925.82532	17493.71187	14601.22391	10362.47088	13691.90566	14377.06948	14778.02384	15909.72428	18202.41957	11621.79863	11704.14199	14355.83362	15730.02944	16088.8564	13244.05189	11608.54795	14066.88414	14169.88038	15213.14922	15251.67458	15648.52583	10378.79821	13542.08485	14529.71675	16956.3289	15981.53862	15391.00924	13225.71616	13281.85292	14272.68281	16487.57086	17034.11355	14739.61445	12407.90915	13550.66935	13895.78345	9761.150299	8797.477649	10087.77975	6602.923619	8074.593119	8819.018591	8549.372936	8899.499559	9447.685159	7402.336767	7804.939574	9098.438761	12221.59771
5	14976.48351	14960.15798	16896.65187	13992.45483	13505.50981	12733.07945	16178.63226	16746.13743	14242.33789	13084.81799	13517.23411	13838.99752	17108.76867	16101.23908	16713.14651	11736.18355	14661.93076	14552.05211	15884.7122	16759.96755	15568.18876	12056.3919	13714.57387	14395.78723	15838.39496	15079.83412	16042.56745	11918.51826	13842.90495	13573.46284	15208.87149	15139.8121	14605.94027	11514.1816	13912.31581	13908.08116	8996.94045	8571.500135	10060.87817	8467.698844	8892.931907	7839.817397	9889.848507	9268.232452	8848.603711	6390.111404	8681.359896	8544.074734	9333.688121
6	15657.21475	17192.27238	14796.89671	12597.19775	11875.86979	13324.06275	17014.31894	14747.29626	15889.90636	11759.4417	12778.53737	14291.06515	15032.77382	17708.12615	14755.70981	13385.38645	14333.88623	14499.88464	15746.59424	17352.85417	14552.50862	12044.47712	13796.51308	13376.80921	16303.29561	15087.78884	15676.2157	11235.99655	13973.62323	13930.75676	15700.39893	16257.03784	15342.05162	11398.36994	14436.54586	14097.96582	8643.998284	8983.251283	8613.939303	6189.010344	8181.894311	9147.722598	10125.27288	9920.386062	9090.648962	6946.32762	7948.839818	8431.486124	9224.349904
7	17557.3151	16962.8545	14247.15067	10663.176	14305.92109	13740.53091	13598.95388	16436.9816	16588.5099	13802.06708	13387.01562	13875.64095	16444.09957	14501.39736	14680.51283	11983.17314	13586.66497	12861.8899	13778.50881	16152.36211	15574.52812	12120.88313	13287.5579	13051.22872	16931.20102	15697.37752	15201.62317	11740.21347	13810.10686	14265.17271	16455.85397	14781.79062	15793.34634	12013.06641	13884.34686	14064.85442	7715.815947	9422.505501	9664.259336	7276.379853	8348.945385	8805.392379	9945.766054	8690.421502	8619.779511	6580.392164	8459.38676	8372.783754	9755.4815
8	17382.1192	15944.63531	14584.43272	11600.6301	15339.10268	13141.56498	15081.51678	14649.22366	16543.40008	12052.03878	12836.22791	14253.71099	15555.6901	14996.31674	15805.97423	12191.52768	13852.41035	13727.88466	17123.88241	16595.28757	16281.28874	10347.93157	14746.32609	13542.13723	16581.17069	15295.24945	15244.90018	11740.12525	13443.30626	14033.0178	16133.49587	15644.75342	15362.61453	12210.26954	13009.78782	13727.26983	8458.759408	8323.337393	9599.878621	7363.533174	7086.777584	8958.632841	11157.52005	10010.3607	9750.099405	6718.549007	8766.389567	9034.405477	8195.550567
9	17296.50917	16126.45325	14848.47928	10892.28703	14008.37061	13323.66899	15995.80262	18409.97852	16053.6057	10635.17863	12050.11481	14085.19142	17448.51908	14677.85761	14511.41917	14549.70901	12643.40013	14136.53391	15045.43664	14156.97148	15387.22703	11619.67812	14413.77103	14257.30634	17512.9253	16279.47494	15367.80246	11331.09661	14268.55379	14118.82571	17068.52715	16041.43105	15295.20812	12921.37677	13761.20097	14156.7211	9685.816865	9548.494623	8142.465031	7208.672304	7519.988023	9340.208057	9620.757897	8798.36031	9400.87416	6868.723865	7822.0049	8779.911608	9158.551243
10	14362.39931	15115.33148	15070.09105	10723.856	13043.87419	14796.58302	16233.58715	15525.74233	14748.87202	10999.0864	14307.23751	13017.00746	18195.41222	14838.68759	15584.47601	12580.47713	14549.58353	14911.91393	15579.93407	16220.33276	15069.40679	13051.95515	14160.47926	13649.35115	14318.12868	16931.56015	15237.79244	12607.7365	13374.4462	14456.81716	16420.24458	16093.42344	14757.98884	11444.29662	14330.0835	14140.89052	9438.7208	9866.897795	9365.44364	7118.949828	8298.375156	8173.523122	8455.448177	8570.671375	9458.052481	7377.05649	8103.510804	8748.064788	8927.595581
11	14888.64155	18563.58597	16237.02313	12153.50214	14420.41573	15744.38821	15965.13704	18144.16774	15360.78706	13129.66068	14013.53976	12867.67837	14755.53054	16626.30057	15118.76574	13223.51414	13645.47879	14254.32272	14193.95618	14975.08839	13790.49789	12720.48644	14184.58964	13939.02952	15250.20812	15861.28759	15241.76953	11786.48418	13527.44749	13538.5633	15375.63387	16080.63959	15355.12632	11720.76072	13169.30048	13876.84821	10410.00804	8748.831458	9442.218461	7047.819656	9085.405597	8201.005078	10114.03204	8507.429852	9167.591849	7563.802947	8894.695215	8366.997509	8832.312924
12	25234.1154	14630.86377	16281.34276	13086.1498	13223.19081	12719.65571	15101.81258	14948.29218	15318.19982	10529.43555	14700.74584	13335.55621	16018.45543	16392.64815	15539.12113	13188.18745	14964.92846	13808.61025	15489.16062	15464.05276	16211.07928	10863.49158	13306.82964	14166.40289	15656.49623	15819.7625	15858.35311	12262.70885	15031.31168	14081.9321	16639.67701	15600.2016	15228.10185	11632.8197	13824.645	14116.79659	9879.062972	9631.372195	8114.878062	8207.435521	8473.239328	8681.241271	8992.56413	8543.964896	9918.796948	6991.046223	7494.083234	8394.99618	10335.85155
13	18743.53148	15655.02486	15100.3151	13524.47568	16056.75207	15583.07025	19803.65548	16361.06405	15445.12595	12698.75375	14623.098	14053.94293	16868.37056	17253.8933	13452.7022	12798.3972	13352.72676	14153.31067	17057.8946	17104.07845	15305.06112	12494.97044	12997.13085	14108.61471	15790.91509	16436.41842	15847.05675	11953.24664	13407.06509	14679.69305	16109.54651	14954.26894	14847.90789	12357.22736	13840.4844	13866.79756	9963.44701	9615.37891	8996.614917	7220.991828	7750.667767	9156.610716	9632.714145	8869.104722	8748.256825	7211.874355	8248.517274	8348.750561	10215.65808
14	13776.98991	15214.89381	14828.69133	12813.31102	13283.06067	13522.10178	18188.92071	14907.28202	15284.67525	14164.79122	13478.63521	14220.8496	17830.47789	15745.94815	14205.27883	12333.91517	12397.7477	13052.28452	16194.35405	15333.10253	15240.47964	11322.7049	12810.81026	14534.15554	16393.75685	15487.02995	15341.87304	12213.2131	13612.02912	13200.54336	15933.79685	16844.38164	15335.85934	12650.2801	13963.20371	13779.42344	9610.097039	8641.343586	9436.987423	6932.971272	7734.867087	8297.69481	9745.273331	9144.655319	9930.352049	7718.835652	8474.087647	8208.439854	9465.394666
15	19465.33173	16347.22363	14964.03045	12853.81459	14971.34255	13427.43195	16993.11022	15474.69152	15400.33042	10159.48999	13547.53782	13749.79507	16255.6793	15321.15963	14239.9741	11858.53006	13333.30957	13525.30898	15551.46279	15164.6948	13771.70212	11093.43707	13077.99956	14289.60699	16347.68768	16287.54844	16268.9567	12784.08916	14058.70549	14192.5938	15795.95164	14870.76763	15360.22769	11932.83004	13801.65672	14271.1097	9451.930509	8924.42147	9906.048216	5956.589235	9320.935935	8638.459157	8456.278662	9167.217702	8692.030585	6921.777572	7860.220803	8696.518902	8941.532678
16	14220.06464	16122.44676	14356.51168	11134.86071	14993.51636	14409.10621	15207.30197	15002.81061	14667.93239	12440.48476	13229.32547	13307.4413	16856.79558	16359.16901	14766.2176	11412.10113	13834.77886	13493.30871	14734.0695	14269.08219	15254.70713	10450.31806	14027.11552	14433.4231	16496.50458	16359.04571	15322.14145	12888.80955	14966.67234	14326.67678	16153.814	15764.21596	14745.23642	11883.97019	13575.94008	13971.29708	9274.125768	9063.262448	9458.019284	6883.379218	8074.158535	8559.509889	9369.817006	9810.716856	9134.731874	6774.346011	8054.518358	7960.721739	8105.041186
17	16605.28541	16983.94231	14922.78788	12115.61787	14190.98432	15149.58171	14324.84242	18345.13543	15672.30305	12899.29031	11807.5403	13241.42966	15390.74763	14481.05091	15679.102	11425.09007	14647.00874	14270.19275	17943.65344	15644.01372	15157.84176	13602.42932	12289.23068	13669.42636	16790.57144	13729.66067	15185.72924	12094.91909	12489.05963	13707.219	15931.03591	16116.8414	16355.90886	12033.31181	13918.32766	14218.38915	7722.121385	9212.375477	8643.775656	6814.119856	7852.292737	8023.799548	8381.209708	8856.91298	9256.155508	6815.685898	7478.605885	8356.358532	8040.113734
18	16347.47652	15854.34872	16125.10505	10689.72866	14186.1281	13777.40342	13415.27187	17735.65677	15240.2669	11167.81325	12756.70973	13112.91455	15565.15319	15995.89756	14488.8097	13247.41315	14316.54936	13661.9135	15255.64483	14569.43086	15170.19505	11196.10046	14792.81097	14750.91272	16069.38619	15664.09647	15079.31152	11368.22593	14354.07637	14944.93045	15830.88635	15745.43693	15875.57051	11354.44723	12976.80845	13855.95271	9619.183941	10119.19358	8867.580873	6965.090826	8501.553097	8060.139816	8480.354485	10169.7224	9205.110902	8801.712619	8770.851407	8279.761384	10016.92902
19	18187.35778	15455.92605	13598.8839	12405.9365	13820.74103	14875.14143	19113.05288	15368.51184	17861.21605	13515.12636	12499.79625	14091.6654	16471.78163	15764.261	15124.40716	12756.05272	13277.51459	13276.08139	18901.48953	15068.52135	14274.66575	11800.03715	13359.66375	13116.37995	16084.58223	15894.23555	14573.70534	11751.49417	14046.85096	14125.66119	16293.43841	15512.69822	15139.45472	11904.75992	13417.6259	14217.3219	10365.75895	9655.247762	9059.951533	7276.840507	6993.651259	9744.409051	8012.144526	8875.615106	9423.013599	6994.775818	8562.087274	8439.299298	10190.33924
20	14378.71057	13636.78988	15737.24946	10440.01466	13769.65288	13544.40792	15894.42834	15340.24748	15810.92376	11705.09369	12811.19371	14040.69356	15209.73597	14072.18589	15763.08865	13784.21802	12610.87929	13256.70499	16747.7134	15423.51798	14445.05382	11802.07072	13822.13219	13433.12873	15877.94502	15400.681	14823.63379	10875.20751	13804.91754	14199.02574	15328.61738	15643.88884	14833.77411	11698.50268	13609.2316	13881.09325	8829.020335	8723.882845	10619.30537	7864.97332	8054.380345	8095.063491	9845.816332	9313.996655	9760.57771	6458.267707	7952.928949	8141.214616	8608.734644
21	17500.95568	15311.00762	18194.14885	11354.69815	13634.75486	14409.69312	18292.697	15145.31237	15966.51906	11819.01143	14971.25249	13674.80338	17072.67822	15271.27666	14511.76479	11755.5884	15001.94196	12932.89881	15538.96404	15563.48791	15626.7139	10954.21101	14287.30756	14074.88054	14476.29513	16697.37877	15152.29533	11171.79713	13499.95388	14656.22951	15598.22961	14985.77381	14984.38945	11726.11409	13929.48519	14474.89432	8798.135916	9772.316387	8939.218116	7070.124869	8970.171719	8262.801597	10374.03074	9625.582228	9994.481713	6834.080956	8392.186383	7883.257802	9234.584496
22	15288.65772	13902.3839	14525.27788	14672.6298	15026.73033	14129.46729	16491.83775	14755.19548	15770.73625	11551.61363	15358.49091	14357.57058	14910.78187	14304.56702	15171.8408	11558.33651	13650.31133	14377.35927	15043.14501	16459.48653	16240.46639	12941.27962	13405.48502	14122.9838	15656.72219	15550.41117	15929.62569	11377.13133	12863.49969	12817.50247	17757.5412	16272.3401	15355.15507	11825.50375	13531.9417	13494.62313	10297.00509	8308.933091	9554.795112	5858.324891	9379.039643	8152.612594	9239.47799	9322.905436	9809.62076	8221.656891	7039.23746	8383.63388	8890.397823
23	14344.82719	14107.38354	14324.24485	12927.7673	15517.67173	13236.88048	20383.42376	15966.2769	14016.79836	10228.10755	13773.30978	14827.98236	17147.81595	15961.41008	15464.65253	13095.02961	14063.74808	13893.13726	15863.55609	15127.68622	15300.28694	12329.03549	12987.78284	13803.63441	16204.49427	15748.49826	14569.14713	11981.91993	13625.70016	14118.50836	15682.59319	15695.54753	15954.81364	12848.12668	13671.00182	13906.50939	10039.95899	9367.527717	9337.616037	6279.308776	9151.38174	9224.284542	8961.344024	8548.626226	9337.138571	6832.336117	8646.294136	7464.28893	9478.049593
24	15940.23812	14484.6182	15890.82305	12368.97336	12720.74624	13756.58169	14687.88049	14059.2073	15638.30476	12157.13874	13614.44761	13887.73195	17796.92569	16189.83658	16010.50247	12858.92351	13568.79527	14022.70004	15704.79082	14596.69095	15168.45774	13931.62843	14027.27596	14008.9733	18892.96904	15244.61628	14206.47074	13980.31324	14523.77319	13903.2308	16979.99953	16022.2309	15052.96326	11595.85098	14140.96134	13963.18423	8060.904469	8682.444584	9148.603851	6233.424454	8165.683905	8158.373512	8897.762318	9022.351204	9861.364973	6721.149792	7499.549592	8195.35369	9801.255501
25	15848.50352	15746.16452	15979.49123	11435.29256	14265.05637	15526.74213	14812.1695	16554.81409	14924.64308	13270.01297	13599.76107	13424.85388	17133.68664	15033.9784	14947.12846	11571.22608	14716.33964	13394.86267	15126.61647	17122.50962	15929.51533	12149.82112	12793.11594	14491.69908	17522.66029	16047.95411	15559.84184	12546.52799	13870.48121	13902.03937	15569.5906	15174.73583	15442.60051	12077.56411	13488.60489	14104.72775	9318.645412	9327.404035	9721.152803	6453.032643	7530.77671	9235.876019	10258.83193	9945.902414	8650.583384	7266.081116	8543.958233	8339.462646	7932.325393
26	17888.852	15526.93638	15117.27593	12478.47042	13686.19466	15021.59616	18157.01515	16064.40181	15690.02357	11610.26317	14664.62143	13532.84471	17249.02273	15127.04802	16532.39765	12530.1184	14236.46683	14385.38202	15951.51948	15625.57273	15296.15937	11768.73786	13483.01232	13648.48912	16162.79218	16177.4794	14560.76838	11820.16671	13036.62641	14168.99708	15519.90363	15860.20283	14944.04829	12236.15401	13504.0762	14165.33148	8445.187142	8525.624746	8625.494606	5864.571196	8295.894471	9014.127422	10200.23431	9040.328311	9092.959427	7171.355742	9724.786005	9022.385143	9087.080802
27	22532.51231	16978.84746	15341.45231	10553.80373	13280.11876	14700.46129	15883.85851	15328.17127	16655.84064	12460.04863	12931.91635	13879.48431	16180.32319	14098.24231	13809.20603	12979.91028	15333.75658	13738.94562	16970.32678	15840.36821	14143.14585	12520.54163	13326.59016	13850.03028	15459.14172	16000.54218	15178.43289	10787.97699	13994.70905	13511.29656	14523.70663	15155.68716	15775.18475	11609.32952	13165.28662	14246.6221	7932.120825	9684.002307	9376.837843	6563.025559	7683.010106	8531.745804	9036.162512	9617.173963	9903.395113	7059.842457	7842.069723	8756.804023	8930.137926
28	14908.86996	15507.22509	12993.11518	12257.12674	12634.76418	13418.7003	14216.37197	15220.49007	16720.06031	13518.03486	12859.3955	12787.2448	17850.8624	17129.64687	15613.76669	11097.80643	14226.74295	13902.92063	16205.32465	14326.11681	17211.72191	11541.3017	15024.21961	14140.53465	15025.40267	14952.28031	15519.91311	13387.60255	13855.80151	13365.56564	16251.57621	15738.54967	15288.57235	11248.84159	13111.98882	14732.45698	10321.87858	8604.05911	9326.499059	5914.800219	7469.947674	8617.656906	9103.959074	8998.319228	9667.086734	7780.085481	8130.546163	8986.671429	10227.09049
29	17527.05892	15346.90726	15306.50503	11145.89914	14948.0028	15191.98722	16459.37454	14219.69124	16431.19249	16200.38699	13503.04615	14940.12542	17141.35771	17586.41853	15276.43958	11751.01314	12853.64978	14941.67723	15808.62576	16576.58165	15351.17985	12045.75529	14990.81198	14587.73703	15719.53974	16584.3184	15139.91754	12164.005	13549.81135	15506.06434	17604.99949	15205.86647	15540.35879	12408.16045	13628.45962	13530.56811	8932.192979	9011.763861	9128.176153	8466.993436	9094.634764	7915.426982	9322.948755	9546.474894	9698.377564	6814.962783	8583.994056	8032.681699	8658.797095
30	17013.01826	13991.44034	14210.39659	12690.07102	15225.94455	13004.85631	15814.29532	14377.7639	15478.09295	12473.77251	13338.39136	14075.36728	14442.06825	15567.51956	16288.05917	9909.636416	12935.1203	13217.78509	18098.44886	15827.40507	15596.45095	13677.44398	14041.90641	14739.65171	15903.26021	14952.39764	15433.55632	11967.73896	14057.09405	14594.73054	15813.67784	16389.61225	14938.85113	11499.88596	14020.20459	13898.56304	9145.033721	9422.975973	9168.938394	7707.797927	9121.700627	8776.798751	9337.111468	9592.177482	9659.254665	7836.132203	8465.116335	8441.429313	8968.388043
31	15116.62634	15896.00301	13526.02175	12122.11092	12499.37652	13317.30703	17197.13953	16537.49791	16867.13984	14997.71388	15507.67049	14602.314	14141.58202	14042.73779	15273.35445	11064.24997	13751.85894	13723.44444	14522.28548	15473.97205	16108.2814	12514.61551	14640.40889	13899.61013	16013.03411	16663.50433	14801.80634	12913.64354	14769.93116	14694.98419	16454.39922	16290.08058	15301.47156	11725.58907	14455.15178	14157.15554	7390.402166	8824.365001	8811.355539	6441.310076	8236.73253	9233.34933	8092.950472	8873.137121	9176.114018	7208.88209	8118.232165	8429.714986	10130.92528
32	14769.47049	14341.26747	16201.43356	12389.67512	12586.60441	14008.48567	18251.74575	14697.9751	14514.07422	12677.77968	13087.95339	15032.64878	16478.31213	14716.33212	15925.31561	11306.58227	13473.23402	13684.04627	16573.49659	15021.68703	16231.19815	12494.69603	13394.9585	13212.84776	17293.54942	15129.97568	15147.76156	12179.50189	15161.02034	13789.77839	15803.85479	15433.65298	15835.8053	12962.93886	13337.11381	13924.90507	9437.317182	9254.596709	9402.18405	5557.627811	7748.399218	8353.338139	9331.926767	8905.74309	8650.71288	7406.252769	9026.322886	8920.040799	8320.009656
33	15183.73047	15039.58638	16761.06571	13244.64443	14500.62935	15047.62691	16951.12853	15366.89136	15804.54508	13628.6331	13940.66685	14350.77205	16652.3243	14269.36076	15955.54676	13168.74723	12804.65615	13889.86536	17449.1888	14877.64515	16005.55445	11961.99778	12865.19886	13964.18865	16473.17806	16718.5168	15240.54991	13386.12312	13602.88912	14181.85021	16562.09501	15095.08383	15717.50972	12243.21971	13852.2932	13352.55063	9247.554507	8506.890479	9223.351933	6263.303746	7744.241502	8452.274903	9290.253928	8711.724545	9479.805558	7766.248719	8205.274265	8295.040349	8896.540125
34	16341.04789	16125.77929	15433.94148	12127.13569	12861.12347	12245.95654	14639.51827	15136.74139	14733.78939	13200.91095	14072.29531	13415.6192	15658.18578	15300.87607	13508.26089	12358.18647	14010.79858	15958.92945	15163.30235	16521.55348	14846.87942	12208.36619	13501.84263	14458.23956	15465.37195	15928.45469	14807.25485	11079.13423	14245.02464	15259.50614	14254.12352	15769.69214	15463.38683	12467.09442	13638.15762	13753.63083	8533.109853	8848.459521	8786.192793	7191.263868	8289.028828	8134.78032	8207.479209	9736.147395	9892.147368	7073.232113	7822.724397	8411.190996	10446.24786
35	14876.29066	15871.00615	17021.544	13895.46228	14460.15292	15347.37798	16510.32327	14629.17954	16594.36854	11607.88732	13468.0228	14021.64715	15004.6808	15581.08646	13973.24001	11627.84455	12397.76722	12783.38384	17012.21898	15577.38592	16152.04575	12241.60294	13266.19126	13235.57195	15506.40805	14415.85605	15328.47821	13140.74861	13154.27214	13910.63173	16417.759	15694.72268	15239.6372	12194.49263	13348.95105	13634.85993	9517.278048	9263.362724	9215.896085	6454.243484	8537.686747	8887.552617	8357.268271	8524.642581	9621.161319	7328.811336	7702.157135	9978.624795	9087.026795
36	17788.40556	14437.67371	17362.45439	11522.90079	14199.88715	13935.39596	14011.80562	14988.76815	14905.367	11217.692	13972.18483	13169.05693	14948.68917	15241.84867	15005.47339	10794.74572	14681.77904	12959.49561	18559.78219	14711.73852	15340.79453	11944.92033	14203.38858	13965.86053	15993.64845	14683.78917	15479.51012	12279.91007	13299.0021	13532.39546	15845.28885	15612.5637	15347.76598	12337.28127	13794.66568	13553.23354	9692.133421	8992.182532	8927.385978	7945.811997	8594.651265	8922.492468	9972.110947	9957.296632	8409.200722	6635.330312	9199.089663	8482.327586	9589.125888
37	20864.73794	19238.92573	14878.43777	12152.78864	13401.77996	12958.0592	15664.70414	17126.46269	15801.78427	12413.33176	14584.59627	13592.16051	16351.14358	14199.64221	16052.98282	12082.14033	13090.81493	14779.96787	14598.35783	14905.19159	15008.89165	11514.89584	13870.16392	14728.0696	17942.90782	14826.36397	15194.41401	13370.70917	13750.83991	14125.60821	16536.25346	15605.15703	15289.87556	13059.73649	13421.64361	14109.07543	9178.97795	9737.010633	9173.761191	7570.175657	7599.752128	8402.223026	10209.52955	8744.019463	9064.06532	7055.821187	9311.017468	8498.721905	10570.79032
38	20804.93703	14994.95009	12852.26467	13702.95117	12501.63761	14221.53095	16758.83017	14238.08147	13666.76859	11285.07686	13135.89172	15450.37374	17671.46692	14736.38783	15415.0297	11157.67577	13384.70579	14394.57246	14177.1135	14709.13969	13954.50378	11707.96336	12791.06724	14074.78005	16114.19637	14863.02429	14828.69021	12712.27603	13988.06065	13354.52947	15506.16239	15168.70249	15624.90859	11389.88021	13813.45896	13637.65794	8902.195567	8304.35448	9799.05798	7722.782822	8445.399583	8568.143836	9009.465483	9052.738028	9140.818642	6656.434103	7969.518111	8399.078705	8408.639901
39	15192.49347	14401.45927	16559.0555	14244.58469	13667.87623	12848.10133	15571.41514	14975.0616	16736.75652	10170.22274	12878.13095	12990.48949	14887.48484	15448.8905	15895.45549	12344.457	14001.26343	14256.65741	15205.36041	15584.62954	14878.93359	11253.75139	12162.00708	13655.66156	16787.59804	14896.63042	15762.68998	12329.04204	14240.4178	14335.52592	16274.26821	15416.98904	14324.51262	11445.25384	12731.92954	13388.41768	8656.495412	9083.565075	8825.435287	5494.368737	8415.192362	8631.131466	9250.47751	8976.820449	9158.899803	7779.735911	8055.699217	8008.165344	9269.24573
40	12388.3001	14934.06951	13973.34076	14838.77296	14377.15864	13417.51486	15496.40675	16424.83664	15487.92002	11107.013	13169.88038	13255.1126	14194.713	16123.78124	14497.81448	14128.15459	13574.02924	15504.77294	14557.47471	15482.9079	14837.60297	11587.19255	13307.49623	12973.02028	15590.2058	15057.81497	14796.20754	11952.30949	14719.60078	12928.6496	15632.20228	16287.15075	14635.27568	12330.14319	13734.57854	14348.73753	9519.556877	9879.67532	9322.617406	6780.533783	8480.083675	8580.676514	10489.83405	9217.933567	8919.871431	6732.469321	8930.402584	8810.282437	8977.990788
41	16501.06328	16526.37478	14552.96172	13101.95716	14193.78022	14328.4321	14862.33972	15107.87466	13980.04332	12453.19555	13929.04889	13354.44237	15991.25402	16502.59692	15726.53975	12618.06276	13496.08332	13943.22239	16710.66636	16690.2116	15097.92328	12304.20715	12844.31454	14837.408	16619.95334	15262.21367	15642.96501	11372.35858	13998.35981	13241.76303	15417.41459	15623.89363	15204.65978	12418.5525	13735.65843	14080.26004	11153.31543	9872.340019	9452.804557	5823.493102	8119.004094	8734.795037	10745.51714	9398.08426	8832.001992	6900.013271	8146.909194	7987.853126	8204.93295
42	15906.69439	13572.72595	13523.50837	13005.38963	13877.99992	15804.37721	14939.43936	15977.71611	13743.94776	10353.91359	12862.73674	15085.34157	14473.7952	17117.61369	16426.11383	10448.44994	13577.04906	13678.54986	15917.06765	16912.27922	15425.66899	11382.87793	16399.37523	14083.64712	16107.90783	15897.02486	16392.89362	12488.24723	13908.64383	15065.71201	16930.51447	15648.02942	15472.1092	12390.6876	12906.89684	14208.17126	8823.217668	8160.113999	8660.341966	7464.355058	7226.896893	8430.359976	8411.460433	9002.071765	9429.37266	7304.128584	9467.941494	8395.182706	8046.495338
43	14529.39805	17151.1561	16108.09502	11869.58961	14912.54555	15504.24929	17003.85912	17605.11928	15898.14908	13388.74993	14619.23039	16398.84905	15389.08994	16688.51681	15435.36763	12244.33651	15136.4145	14044.18193	16354.06542	15706.66404	14955.77503	13151.68801	14233.54884	13459.88779	17386.88335	15555.62603	14624.26274	11328.91208	13840.68633	14547.44816	16055.82829	15066.09733	14893.54688	12138.56121	13596.28966	13834.5838	9718.473959	9096.753447	8985.177675	6207.871159	8253.844247	8419.073497	9745.221648	9431.751551	9783.597724	6813.638727	8772.846566	8518.89297	8715.481235
44	13092.3565	14053.5423	14831.97416	13536.83014	12900.24101	13377.39316	14720.75347	17229.12	15442.0318	11234.42331	13590.67359	14028.73303	17240.64935	16564.31752	14326.45396	13527.26799	14276.24528	12786.75809	15336.82768	16039.87496	15603.46633	12352.06024	13216.57906	14136.27145	16837.21719	15582.25269	14384.50006	11346.56401	12587.87014	13875.33798	15383.47358	15498.11946	14806.1448	12267.20132	13504.7303	14235.21047	8915.035912	9327.762549	8714.546866	7773.558843	8522.487628	8359.811391	8039.242894	9814.454398	10012.34689	6556.362381	7705.521369	9237.588739	8550.227985
45	16589.25176	14270.04071	18313.10891	11261.4998	12590.7656	14350.10601	16904.90018	14885.13477	15349.20497	10081.52448	14168.09104	13532.2811	15175.23857	14958.19184	15866.16673	11147.80262	14407.63412	14627.08881	15127.05706	15874.16832	15488.15259	11837.13937	14227.99441	14057.68957	18279.00871	14975.94919	15172.62669	12206.19395	13904.62394	13847.369	15656.89515	15871.5157	15843.6365	12212.15662	13419.82615	13864.22029	8914.334795	9005.841251	8852.488006	8365.192695	7841.942524	8528.337129	8919.286709	9299.900714	8809.424177	6916.748567	7548.04302	8739.065564	8689.837091
46	14495.28537	15669.72231	15354.84433	11054.70255	13829.94323	13302.81037	16345.32957	13630.2345	15649.08814	13911.70726	12276.52399	12725.17733	15752.35581	13986.74934	16086.924	11361.04776	13461.67464	14399.48271	15180.32931	15307.69799	13733.61667	9999.114989	14685.37735	14018.4457	16976.95283	15733.11224	15922.68752	12268.39642	14221.06857	13724.00557	16307.49087	16063.04606	15571.50798	12814.7902	13482.28589	14190.67142	9098.824083	10703.24373	9550.063843	6610.109652	7413.555891	7747.112539	8203.661671	10354.98481	9525.332356	6775.172111	8179.032565	8884.044942	9330.762543
47	15240.70834	15357.69304	17626.48546	12293.61708	13479.44888	14016.87582	15979.29791	14190.20347	17125.13756	11858.03879	12661.25666	15212.45939	15949.79424	15756.7846	16741.36134	11638.38347	14392.00695	14315.09927	14563.24024	15796.81247	17019.68651	11162.98307	12958.24505	14823.40941	14609.85392	15601.60426	15217.09	12751.62064	13919.91832	14344.60382	16961.59368	16117.07847	15282.08988	12041.79182	13912.383	13850.71453	10910.6172	8510.935225	7893.335366	6539.308842	7547.044361	9047.501055	9219.504682	9458.248638	9015.302894	6242.858267	8859.384924	7872.169466	10374.84409
48	17613.71191	14571.92308	16120.07764	13462.03646	13671.59382	13750.45806	15970.8223	14811.21617	14601.07358	12029.11309	13007.84874	13894.83484	15838.68807	15267.79172	15110.30987	12304.82948	14240.85466	13535.22986	17205.9548	17187.44311	15552.66018	10659.16716	13632.49536	14024.57719	17278.84007	18008.82877	14435.05362	11598.86058	13654.26277	13948.16545	15340.44888	16177.10441	15391.65142	12115.2538	13801.51891	13634.4428	9512.814066	9185.988177	9414.635845	7108.796593	8700.060902	8904.412422	8797.339847	9859.695849	9848.312146	6487.247208	7634.698592	8569.910605	9259.650657
49	15789.24955	15786.39235	15783.5193	12685.92156	17493.51144	14830.92423	15248.46079	17084.36048	15033.35637	13908.43011	13531.03847	12805.83142	14277.06356	14756.94908	13812.44686	12957.02482	12131.76252	13856.61493	14356.40404	14682.53611	14764.75514	12459.246	14043.62298	14584.27445	16308.68149	14834.17113	14306.43638	11617.93898	13698.95462	13967.30718	16608.80937	16192.43854	16159.57863	12277.63104	13559.96218	14045.24881	9033.03607	10079.18787	8515.87707	8424.425814	7848.57338	8209.544183	8308.151226	8363.013678	10421.27963	6650.153491	8799.340294	8224.498098	9046.247529
50	16430.41159	15083.4193	16119.88908	11716.2035	13024.45271	15144.40146	13129.11918	14707.75095	14857.73581	11331.3889	12429.07254	13741.74302	19176.91564	14907.74998	15297.16832	11019.69967	13102.74835	13864.60711	14189.48249	14659.30039	15120.73687	13071.87438	13020.94907	14831.35381	15957.00834	16716.88162	15491.0544	11284.70537	14373.77878	14641.31983	15915.72645	14943.27148	14866.35366	11901.8321	13866.39005	13468.1735	7896.476869	9072.484959	9126.743768	6851.978781	7982.149317	8015.159094	8335.335226	9558.258481	8901.241992	6837.871098	8177.836987	8209.945704	8749.052677
51	18356.76095	14244.24754	16800.52073	13940.74564	13415.71084	14044.66443	16097.23607	16408.08104	15691.2616	11231.50477	14809.63157	13940.1745	15060.71113	14073.54124	14097.15975	11100.57399	14020.54033	14762.75103	17731.99871	16118.93483	14863.13364	12213.96993	12657.39628	13943.37943	14853.64939	15508.91695	14644.90594	11463.77633	13377.9954	13404.06435	17165.55	16058.53969	14933.07652	12132.86457	13887.29206	13737.63169	9362.89861	9123.792445	8505.507196	7321.968243	9028.549177	8641.01199	8116.587807	11227.41137	9736.900567	6767.105793	7444.683669	8351.602926	10037.01121
52	16703.16132	16818.4105	13213.43368	12002.32559	16585.18428	12498.99728	14312.55765	15825.3232	14851.56506	12490.52139	12984.26509	14154.51961	16911.3628	15916.42927	14761.97707	12812.16376	14485.15992	13469.63788	18506.96817	15685.7042	15459.39576	12152.86371	12700.11561	13778.35521	15245.53857	14585.29109	15639.8586	12027.27088	12625.65572	14169.23562	15719.58334	15238.49475	15083.46646	12793.93306	13337.5773	13563.65822	7781.720996	9569.245735	9078.349455	7485.971731	7771.633658	7538.87575	8289.38214	8690.670867	8827.921875	7167.901793	7404.925663	8555.63792	9797.599372
53	16107.53599	14811.15297	15957.99574	11998.01902	13752.43832	13404.67757	14936.11989	13991.91386	15105.63822	12038.9288	12513.91731	13830.91092	15683.60887	15816.32416	13791.63662	12913.18798	13472.87235	12579.38568	16476.87444	14928.51766	15779.46556	12006.45987	13109.87718	13291.43221	18181.34476	15426.01425	14512.23317	11834.30717	14001.41034	13330.07884	16213.2301	16232.95574	15419.53603	11444.55646	13448.8523	14319.18556	8305.25679	9340.355805	9110.34092	7140.743606	8616.1286	9198.848396	9098.542368	9175.637626	9549.216656	6238.686718	9084.390379	8457.501915	7816.486348
54	15514.34872	13653.15547	15091.0194	12074.98798	10884.16355	13118.51198	14492.25417	16027.19391	14792.98795	14095.82997	13613.14207	13601.39994	17973.8641	16321.24804	15985.77942	11043.76316	12940.27323	13523.88132	16417.61902	15484.47637	15743.7925	13416.98552	13958.00192	13472.85546	15722.98332	16556.20377	15641.54842	12567.17486	14108.31922	13124.07693	15139.87142	15742.48016	16088.26418	12564.51703	13737.91398	14187.47277	8829.571047	9465.992096	9062.606558	6016.503456	8936.205814	8032.830363	10721.02691	8706.242078	9176.756142	7266.254226	7949.106416	7800.632641	10260.13959
55	15244.45837	16395.4814	14540.22775	11981.67424	13779.95707	14350.85049	13318.57748	15593.82919	15390.21263	12326.34008	13422.28132	14293.91124	16254.57845	15593.06051	15006.3552	12488.36239	12989.75836	13095.75361	16162.54703	14994.83452	15472.34267	12821.12083	14312.34492	14627.15837	15023.35372	15061.81229	15137.98531	12706.35991	14349.98839	13911.20151	15813.49315	15310.18739	15795.23112	12192.68548	13058.80482	14023.37739	8301.870135	9837.385716	8786.296476	6733.351819	7731.347282	8068.242034	9811.753897	9628.839204	9336.768653	8293.530167	8288.384947	7874.748346	8192.410808
56	14139.22273	13641.57855	14051.18754	13768.45141	14205.62704	14226.4437	14447.06713	14598.85367	15427.84969	10666.26528	13254.2165	13612.71125	15125.30943	14598.40987	15353.92477	11629.18149	13417.3177	15195.70905	18440.24748	15112.52864	15410.47538	10951.09232	13720.45183	14327.61029	16385.7339	15722.87291	14274.32144	12646.22553	12861.40846	13546.50753	17062.7436	16388.53509	14730.35945	12362.04214	13516.51622	13784.71163	8667.160142	9242.557602	8802.071719	6781.07171	8461.510035	8269.871215	10476.13585	9549.590437	9326.46707	6668.393942	8652.671995	8495.47716	9675.775283
57	16106.20636	16468.60911	14665.69451	9808.40256	13006.08251	13214.73102	15211.25525	15255.60053	15752.898	13500.70906	13876.5033	16119.7883	15673.55652	13700.70141	15449.4039	12609.20854	14013.80765	12601.19317	13296.76863	15869.4001	15257.09293	11604.98321	13650.57258	14298.70829	13759.12644	16090.41369	15788.789	11403.50767	13610.05443	13772.3083	16319.99305	16004.27608	15954.96037	11868.30635	13982.66711	13906.48793	8269.530693	8601.799596	9325.496688	6367.529739	7776.970403	8593.006824	8895.126853	7883.963641	9078.754356	6795.05478	8522.95112	9258.857441	8166.643221
58	13423.49111	15732.03762	14901.12532	10287.17096	13708.96859	15137.24399	17639.54381	17170.14858	15692.92752	12995.67281	14331.2743	13429.26956	16865.88888	15581.9001	14937.27391	13087.0083	12586.18912	14087.89837	15488.38371	15189.58075	16324.87114	11270.40652	12251.06523	13659.70562	16706.86185	15236.04422	15360.81492	12479.03166	14057.73135	13314.01066	16494.17399	15723.59297	16015.85847	11410.06587	13248.50535	13684.50512	9593.975757	9689.426813	9351.92618	7067.628768	7848.214625	8415.042232	8139.129022	8619.071226	8624.882581	5683.715366	8326.380859	8720.159136	9409.923068
59	16394.46438	17540.40829	13716.0268	12428.32068	13944.14953	16386.29746	12883.27837	15900.15903	13667.92571	12437.62377	12893.21134	14799.44885	16545.04705	14712.96202	15548.07458	11605.54	14592.11202	15580.6717	18557.5057	15066.84184	15332.02534	12473.34996	14717.25445	13596.03646	15751.54533	15948.84521	15307.80336	11806.55366	14202.00589	14368.18755	15341.9747	16154.23808	15442.4367	11800.05852	12753.49916	13498.57504	9558.486126	8440.215382	8687.263989	7917.97366	7313.905511	8126.524467	7581.443164	8300.231265	8332.857563	7122.355729	7364.081913	8785.410545	8424.468186
60	18916.90508	18482.15903	14927.01347	13389.18503	14049.72881	13102.29005	17328.41673	15375.51657	14648.99742	12700.51487	13058.46926	13418.46655	18919.76644	14605.46206	15266.41052	11997.54944	14569.25046	13940.69255	15838.80209	15584.15868	15730.93181	13817.61442	14352.67939	14658.79394	15933.96171	15706.45234	13964.53844	11356.83755	13449.13133	14301.77484	16170.55138	15277.20965	15536.94944	12874.29805	13615.74321	13779.55381	8508.341291	9111.59744	9047.06085	6245.233773	7419.776685	8767.819088	9375.580929	9262.779301	8534.946955	6939.014324	8372.614559	8332.906271	9491.744527
61	16013.71332	15527.91809	16706.70359	12693.29202	12991.70757	16005.6648	14284.93414	16951.93059	15852.2659	12374.62578	12170.48926	15188.34927	13792.67843	15663.20358	15614.61773	11886.21543	13571.12704	13363.59732	14695.52088	16849.71624	14714.70171	12980.62601	13039.66007	13020.07456	15978.98968	15402.09439	15053.75575	12195.93547	13016.94755	14675.18221	15658.67704	16497.43312	15066.77266	12097.80876	13300.46589	13254.6077	9813.311254	9100.241487	10132.65851	6882.069517	8525.805939	8796.598069	9358.873391	8431.557643	9041.727111	7510.948205	8299.674834	8034.270677	9164.667895
62	15878.19394	16001.50841	12517.05745	10910.8967	12454.49107	14197.21352	18291.63585	16666.61712	15614.16878	11730.46211	11930.41285	14985.75725	13907.92029	15575.65875	13396.22803	11300.46718	13749.95966	14133.64742	18602.94806	16337.41589	15404.61381	11455.38918	13198.58137	13638.75784	16072.86704	14552.75526	15323.79119	12416.38963	13808.66835	13831.97328	15454.89859	15447.3435	15008.49205	12424.2524	13656.81465	13902.65881	10813.57241	10404.58485	9380.823308	6482.946556	8765.838394	8200.541964	9808.119397	9416.264661	8618.2165	6339.281306	8848.884852	8992.191863	10136.6125
63	14246.70399	14919.98865	15240.61718	12780.43996	13090.90554	13509.6301	18694.06499	16082.55473	15419.22476	10243.5865	13280.95321	14790.32881	16913.42689	15694.61435	14987.38487	13199.92113	12345.83651	14577.83952	14755.84938	16280.54027	15254.00371	10845.76087	15899.71473	15250.29045	15825.10174	14789.74058	14855.58705	11699.73278	13242.71051	13442.59312	16876.96447	15778.90982	15589.8877	12276.36627	13911.12791	13800.86512	8364.947037	10561.69297	10012.84791	7975.23942	8890.631109	7391.150614	9324.213939	11709.77269	9362.677659	7498.671508	7983.53093	8382.364535	8703.517371
64	16253.198	18087.65231	15336.73429	11982.47496	12989.23802	13582.44473	17693.19866	14008.22344	14764.09759	12624.85149	14823.46682	13822.06915	17036.30828	14802.21452	15958.88483	12457.21906	13262.13205	14092.62904	16149.22104	16399.02672	15200.83047	12873.05438	13357.76377	12884.74577	15662.75048	15959.11243	15030.82384	11373.42703	13971.13935	13882.71976	16986.16022	15327.66511	16127.31175	13000.83806	12811.25036	13769.26273	7475.551655	8778.307443	8537.27198	5768.841718	8544.376602	8041.267182	8626.930186	8607.93834	8704.493627	7640.776089	7623.395928	8057.328599	9898.86722
65	14144.62424	14310.18703	16957.04025	11798.3922	13359.26397	14085.85634	14403.38006	16440.4812	15142.05441	13091.56065	13642.74449	13519.76317	16111.18835	15516.82202	13212.38766	13231.54742	12852.48296	14173.48085	17009.79592	17349.66613	15209.14894	13409.45885	15314.75169	13491.4731	17537.35028	14353.12159	15508.97493	11780.68562	13531.15775	13256.22115	16474.4085	15593.80697	15086.38528	12727.93838	14046.47693	14541.03591	8761.28585	9594.758606	9274.25719	8035.017811	7909.16926	8240.600416	9494.710391	9160.55918	9038.758255	5809.670092	8794.535093	8533.442602	9625.535892
66	14209.91333	14378.66872	15350.92395	11345.48279	13799.05787	13342.19389	15294.75882	16607.58472	13630.30852	11398.5717	13252.40112	12567.57997	16682.69042	15344.9968	15536.2663	11306.6167	13971.07626	13745.5744	16133.38199	15490.73999	14787.43086	12312.90767	13020.20444	13993.24907	15348.70433	15652.91219	16595.98542	11534.33332	13888.73164	13742.93848	16271.83697	15839.56874	16251.55455	11857.84823	12927.62702	14338.5455	10333.11742	9897.529669	8994.404935	7234.877358	8639.54083	8182.703047	8459.281072	9548.3302	8797.689269	5997.479436	7867.160119	8312.527172	9431.370961
67	16309.53779	16135.75701	15666.01226	12812.58554	12356.46394	14082.20835	18118.53744	15874.51274	14462.285	11831.77914	13033.33085	12721.82326	19182.06876	14679.86009	14712.03267	11016.59012	12942.08183	14314.27005	16327.42626	16260.50988	15767.98106	12154.88335	13941.82199	13825.49636	16376.25479	17160.64574	15086.14917	12764.9207	13133.84807	14041.89031	15572.90799	14983.6472	15307.25662	11432.2426	13352.7846	13969.24087	8911.628328	9164.389126	9681.978752	8068.661775	7665.622201	8637.96082	10861.17388	9549.534959	8508.402671	6422.921555	8335.120363	8104.129828	9112.824462
68	15670.24639	14235.33907	14010.82756	14333.97968	13169.4848	14150.40309	11776.35631	15601.15218	17661.46764	12624.17133	16929.29986	14433.43736	16265.85804	15170.04877	14245.18969	10820.70896	12848.91704	14250.21148	17607.17906	16448.13676	15127.39567	11818.68777	13888.77348	15918.96231	15271.41898	15900.94541	14567.816	11991.48661	13363.47715	13336.10428	15430.40883	15264.2312	14827.9524	11370.33357	13870.09941	14165.68137	9649.447456	10772.49725	10113.73593	5592.003838	8781.624463	8520.992073	8854.789124	10715.30112	9430.385902	7260.637056	8518.877044	8427.454407	7756.796994
69	14305.21693	16652.34673	15941.58815	12071.70547	14023.34707	12956.42794	14847.72893	15942.03798	14943.20165	12173.91569	13827.57604	14423.37078	14501.8087	14945.74222	14383.57343	12143.93394	13085.31561	13652.64418	14492.73547	15890.92257	14911.06816	13906.41526	13229.97223	14142.36813	14397.76456	14941.27602	16162.55868	11840.6155	13922.4823	14080.67688	14901.69157	16465.53321	15318.9524	13067.35207	13718.93407	13968.57229	9048.929162	9164.611256	9201.622587	7094.985075	7837.653053	8143.349135	8216.32808	8717.911545	9175.336653	6333.698906	8582.734323	8064.43787	10076.28399
70	16845.87085	14527.14967	14791.06251	9971.347506	12332.12433	15979.52074	16420.3741	15051.26338	14787.66752	11724.44573	15021.4223	14500.74081	15736.08151	14320.71526	16170.35372	11801.13428	12230.09474	13657.02243	16208.42867	16113.15107	16255.13788	11949.00684	13386.71223	14362.81211	16056.49103	14825.42526	15217.67661	12341.92387	13164.76586	13630.09554	15874.51554	16158.45338	14813.74923	11624.6692	13473.57133	13746.02916	8930.077161	10047.70885	8681.192913	7318.746931	9140.177986	7636.903479	9629.905879	8903.100314	9511.431309	7194.93745	8829.906838	8510.242458	8213.429262
71	15495.68602	18846.14618	13505.96594	16026.26264	13316.36723	14151.1506	17589.72328	16585.79248	13834.44612	13304.28424	15713.96185	12725.41124	15159.42746	16930.13231	14130.98583	10697.80809	12536.94387	13734.20926	15686.71278	16065.15477	14858.84166	11740.06368	13285.29109	13691.86245	16187.26442	15618.2362	16027.96649	11474.14071	13883.25274	13543.24221	18272.43334	15157.18407	15331.55012	11484.79128	13366.37121	14124.26289	8611.375004	8751.425388	9359.015915	5272.586335	9073.166716	8783.998332	8500.650189	9151.487901	8346.951555	5970.540456	8841.151013	8569.718532	10123.40078
72	17700.70617	16838.12501	16185.41151	11276.65956	12783.31388	14368.95041	15100.07397	16386.55906	15490.30385	10861.73487	12947.14341	13429.79989	14857.21396	15086.27643	15322.43795	12206.3678	13431.47918	14070.82423	15484.3253	15226.98099	15349.91025	12764.46219	12840.2025	13691.62654	18356.59012	15551.21568	14863.41265	12205.55077	13200.61328	13263.32036	15825.80662	16101.96475	15680.12913	12050.73367	13516.06418	13624.68383	8739.439595	9207.855491	9879.269303	7032.712674	7695.747616	9131.801843	7150.23911	9424.471374	8814.202234	6782.534319	8090.219927	8162.087233	9253.646418
73	17475.43028	16574.64304	13882.99473	14086.48777	12524.77155	15895.09945	16226.15189	15040.48548	15835.64313	13153.54797	11846.70083	14130.54833	15645.40433	16202.27999	15691.10413	11208.78358	12889.03875	14225.19972	15412.6606	15121.40878	15697.60175	11336.2524	13147.0015	13404.17395	15092.98501	15734.31499	15149.89805	12091.47818	14219.30084	13684.31345	15528.97647	15434.36172	14870.4487	11855.16946	13213.06775	13628.19964	9430.906544	8274.761947	9571.77026	7655.672496	8348.947713	8261.871986	11018.1967	8888.944251	9666.771188	6470.481917	8262.364941	9189.341219	9976.887925
74	15767.57151	15938.95126	15059.79083	11969.40588	12085.8395	14100.15784	16786.15164	16449.56234	15836.54701	11949.64026	12415.01986	13128.09376	15950.78676	15088.14256	16208.79178	11395.39732	12815.34608	14035.88648	13634.13934	15598.91263	15084.04015	12964.94925	14495.81277	12499.99919	16844.10266	14697.65013	15457.5201	11707.23608	13347.48277	14869.5222	14506.65324	15930.62953	15043.51518	12346.25683	13628.83067	13942.04417	8794.163949	9361.958662	9440.920704	6410.712587	8879.674641	8580.374293	8810.447206	9195.090473	8572.338105	6830.641568	7970.246211	8262.127745	8404.803966
75	15682.646	14808.92666	15309.34036	12459.36201	14085.9454	14525.86349	15904.84019	16435.60605	14242.57956	11969.80431	13265.10788	12944.81508	15262.25909	15439.86023	15486.44229	11739.73979	12830.87159	13762.56149	18223.98814	15845.23213	15256.58725	11594.47133	12327.91096	13844.24528	16737.21021	15946.33449	14885.43821	11090.55591	12910.06826	14176.65691	15984.07689	15454.59955	15064.77271	11515.60433	13853.88032	13481.3613	8645.236098	9927.714593	9215.423272	7042.580636	8616.5134	7600.092769	11068.90687	9013.52698	9322.681756	6070.46403	8620.400768	8655.862089	9111.943846
76	18473.29174	14548.71503	15907.46842	10892.41393	15438.44957	14030.65941	14720.74633	17174.07121	14768.49099	15707.84588	14452.05142	14047.20533	15255.15623	14448.57872	15196.50425	10329.76467	13465.6994	14377.56062	14761.92252	15198.38689	15699.24135	11674.5858	13718.52569	13122.67238	18132.56648	16645.57406	14534.5677	11512.02474	14918.06322	15330.21103	15777.68412	15951.28656	15070.86849	12330.00451	13941.71412	13461.07762	8876.012156	9159.807499	9043.23479	5648.626242	7973.688781	7808.309648	9827.826912	8443.51108	9553.284052	6676.015174	8285.699302	8574.619683	9247.132168
77	13820.28437	14841.61157	16640.49767	12777.0844	14158.39632	13178.54155	13908.73204	16457.9358	13476.24748	14111.57985	13537.60836	13771.5417	15963.37737	17222.35909	16291.37669	11694.82805	13821.64823	13154.48042	16190.39224	15606.0601	15656.36203	11075.42655	12925.57322	14280.0648	16630.23475	15457.11386	15433.80779	11159.76774	13066.58187	13845.60232	16137.56867	15861.69876	15295.98337	11293.3386	13953.64604	14174.36507	9563.012942	9483.52693	9293.766742	6585.230625	8317.697505	8581.399347	8651.279071	9379.835884	9057.248212	7430.602781	7555.912989	7953.832795	9519.769366
78	13865.80886	13600.51368	15167.40889	11820.17194	13595.2314	13532.59817	15297.01357	14780.46531	14379.73432	11116.19774	12116.18074	15186.75453	15941.25707	17060.94847	14884.16249	11974.63589	14176.82049	14216.85627	16381.77034	15972.62021	16061.1761	12710.83626	13654.88637	13339.91612	15893.9742	15159.28166	14435.71752	10186.24059	13991.54326	13862.59051	16426.68594	15452.76744	15198.98689	11508.42647	13085.08417	13849.7804	9523.835009	9719.136251	9347.936372	6629.209672	8063.457478	8968.941526	8642.976126	9079.635165	8971.339419	7029.65958	7821.861506	8594.402238	9710.546786
79	17713.03769	15686.03395	15430.86892	12614.7902	13131.26957	14136.0986	14916.72812	15770.5186	14663.83097	11937.76751	14242.57092	14796.10672	15780.08235	15955.42145	14495.58857	10878.27838	12877.64784	15131.98076	15803.85509	14773.4646	15023.00134	11376.39468	14231.96805	14129.91245	15881.10416	14650.51449	16179.84104	11728.17317	13005.97547	14057.36169	16333.94768	15322.09621	15510.93357	11801.0828	13669.04687	13960.36984	8506.584526	9533.286025	9563.720491	7146.409878	9274.534768	8072.528556	9803.418008	8915.742064	9029.502138	6818.402356	7992.252576	7732.296347	9245.382029
80	19867.80662	16485.85731	15561.42803	10595.43269	12803.44458	15360.36012	14982.93743	16580.60569	14458.36174	14022.36422	13347.71849	13289.77804	15849.33599	15784.62982	14343.59279	11604.92098	13049.28944	13418.73702	15143.48825	15677.16849	14514.45954	14096.9137	13796.79926	14705.39817	16699.60526	14939.21424	14530.29678	11553.27729	14357.94501	13765.06441	15123.95469	16108.59839	14632.38648	11656.4951	13158.81996	14235.02251	9367.368031	9158.301861	9109.761058	7296.297848	8651.826202	8655.982347	10526.74327	8864.802994	8612.515222	5854.542159	7695.764596	8464.869357	9379.976852
81	14942.83037	13739.42571	13171.63394	10266.66299	13509.59479	15534.1571	14343.79727	16520.46912	14878.41754	10492.30912	12689.15415	13980.59939	14737.63424	16432.56998	16278.69631	12356.93929	13752.9636	15349.67932	17349.35143	17245.06616	14244.53803	13024.2286	14297.96345	14294.16067	16895.95131	15290.92278	15548.04656	12171.28532	13397.98588	14107.3006	16712.37538	16018.67785	15929.10969	11760.74797	13592.89936	13953.78605	7790.840318	8009.717069	8691.223748	8621.962275	8619.332044	8848.727036	8942.818962	9481.399699	8910.186833	6999.485504	8099.905019	8643.41751	8955.552555
82	13741.14319	14691.42004	16431.00917	11254.2886	13865.46101	15073.25035	13941.98614	15354.1421	13511.10156	12047.1164	13894.29005	12541.41274	14940.82918	15458.32698	16456.58086	12502.8434	13290.04047	14635.65767	17054.10157	16184.56157	14925.77658	12781.7842	13581.65913	13107.18546	16128.32602	15813.52183	15903.19479	12376.51508	13151.90836	14511.5163	14843.55586	15863.86611	15510.70031	12311.34394	14186.06669	13754.99225	10153.99737	8626.184599	9031.470425	6693.959446	7934.043169	7989.950094	9210.491578	9149.627954	9271.741122	7189.741847	8350.289393	9771.833713	9331.542209
83	16653.87584	12901.74764	14837.78571	10433.30421	15634.81797	15546.85598	16552.43227	14767.34077	16558.98441	11349.30928	15731.85787	15802.27494	15231.66561	15063.53385	16446.79885	11171.96887	13734.08105	14731.78654	14158.32551	15741.36704	15885.33848	12493.9035	14358.737	13199.42552	15652.41797	16503.9883	15248.5378	11636.07637	14031.28528	13515.86801	16680.1952	15381.02582	15425.83028	11684.45383	13247.53782	13668.4412	9461.270261	9545.956137	9291.48137	7609.465606	7779.938856	8386.56739	8860.574764	8700.000973	10460.82329	6969.335109	8201.150873	8739.449075	9257.460027
84	15519.73721	16440.63898	14491.12313	13076.99257	16384.74042	13563.49342	18772.86822	14657.24111	16915.79219	11712.90332	12038.356	14967.58504	16071.18167	14609.21731	15741.57267	12659.86195	13555.34401	13128.57384	14838.61658	14386.25819	14903.44349	12292.32451	12624.39306	14749.0619	15374.55084	15665.79867	15018.38835	12086.91236	13596.813	14445.10198	15784.95852	15338.90222	15308.59235	11802.80775	12800.65514	14003.06345	9018.628237	9010.0324	9159.838276	6995.132144	9401.301891	8334.808231	9405.509841	9760.13481	9299.526956	7215.395999	8705.946615	7973.851051	9170.092188
85	16546.0703	16992.18365	16709.72279	10795.01086	15571.72084	13388.35744	21752.66579	14298.60214	15559.84059	11853.4886	14021.75292	14715.26961	15166.38492	13912.7599	14360.51498	11546.34256	13389.8417	13826.08956	16393.01659	15196.53211	15042.9662	11235.38826	12949.44036	14225.8003	13871.83108	15779.33424	15337.49043	11007.05268	14343.47139	13354.53594	16215.39449	15860.37213	14722.1538	13240.55251	13029.07633	14180.5131	8968.718525	10558.5101	8904.369783	6485.238128	9014.206149	8549.634669	7897.870949	8998.147647	9311.832239	6186.850673	7614.842478	8088.89412	9120.369541
86	15896.03755	16104.312	16524.67955	12173.63544	15144.31035	13656.83278	15929.25899	16468.36167	14184.08885	12712.38529	14002.86776	13784.09699	14187.23162	15789.22303	15054.32397	10642.43303	13587.12479	13242.50388	14374.05818	16087.32435	16746.16419	11224.28898	13434.40068	13986.71867	15522.56265	14683.46094	15543.27123	12337.16287	14256.69789	13808.2404	16028.0967	15029.40644	15048.56419	13006.76342	13556.2588	14204.55997	8787.147693	9629.135133	9263.908403	8171.548765	7832.005605	7931.215383	9728.025359	8480.26369	9503.998293	7595.431944	7928.410105	7740.103819	9393.530785
87	15846.40933	13996.75369	16240.95683	12436.57865	13521.69767	14940.06144	13817.15224	14772.52194	16492.11535	11341.55515	13091.07133	13906.50677	15533.72095	15345.46954	14367.9245	12143.40678	12851.60382	12721.69293	15599.22265	16165.74843	14366.14231	12248.69604	13316.88565	15295.92408	17235.49944	16004.06372	16139.82407	11498.47642	14217.57676	13623.67915	16413.337	16121.03714	15460.00161	12510.2569	14654.26481	14320.18059	9262.582112	8285.513627	8778.759603	7113.354655	8833.009597	9096.215768	8999.344759	8997.023794	8938.565139	7580.005581	8519.128855	8949.163665	9332.974607
88	19433.80017	15414.06249	16247.097	10804.17957	13834.94098	13727.75047	18731.6177	15143.74948	17024.29352	10988.3891	13718.12064	14189.71523	17677.48526	15035.09862	15607.18467	11836.00292	15181.25643	15270.37013	16380.19114	16155.5645	15435.22657	10918.70209	13979.12755	14147.7465	14644.59963	15221.84936	14776.04071	11659.25521	13901.15339	14485.45932	15896.20118	15777.75533	15279.30703	12316.79458	13689.43223	14666.69295	10802.93794	8593.076061	9674.850147	6080.576728	7157.299124	7979.970743	8665.252333	8586.31229	8959.046486	7298.465044	8810.335124	8824.143943	8203.039095
89	17175.74495	15357.11441	14982.04773	10827.75773	14262.40703	14372.00223	14327.54616	17993.78793	15497.97583	13476.19753	12723.55166	12641.70453	16958.86142	13633.87095	14872.98255	10300.74924	12393.16063	14009.4505	15726.05247	16242.98809	15568.0057	11618.40364	13069.562	14550.0285	15236.91331	15591.19106	15495.98082	11914.94515	13165.9025	14330.19038	14971.74629	15192.99636	16034.13253	12732.47969	13048.55733	13582.23875	9758.174802	9302.589669	9589.173915	8109.822742	7561.725014	8089.84623	9548.927026	10708.97799	9081.296268	6755.955951	8142.116218	8074.567226	8611.360514
90	13961.46772	16566.5555	16060.38441	11468.26188	13344.83366	13806.11281	14775.49367	13772.68209	17796.85358	14197.29206	14909.12715	14130.82801	21802.75855	17496.71245	15955.72771	11707.10506	13460.81871	14637.76222	19378.48766	15568.89393	14808.97858	12976.15581	13738.47275	13926.76046	16044.67963	16326.26342	15046.76601	12516.16749	14337.16186	14322.24478	15385.65967	15918.38876	15064.49915	12276.34938	14111.46565	13797.97822	10491.19893	9647.210607	8738.536796	6405.18812	8212.853203	7696.545051	8311.527183	8590.669577	9160.121731	6413.852098	7990.836504	8341.685962	11048.63988
91	14968.44445	16040.52942	15595.22899	10946.51048	14600.67412	13256.48788	15568.27125	15211.84165	14380.66386	11197.98813	13059.24953	13616.26884	17025.06172	16251.21478	16527.80642	12299.22129	13232.4854	13313.90684	17574.33104	14636.63	15856.32188	14515.78817	13608.29451	14461.25037	16618.34206	15191.6241	15130.46417	12042.78101	14448.02629	13677.76071	16916.97928	15639.65898	14976.12762	12373.15831	13885.77034	14410.62262	10144.65879	9504.249929	9887.477467	6472.047265	9070.291286	8011.025094	11476.39029	9520.592412	8477.132193	6426.012569	8582.391761	8098.490075	8181.236296
92	16807.18353	17570.97791	14738.44976	12155.6922	16155.98948	15796.66781	14797.8214	16157.77778	12666.63095	10762.74756	14765.81849	13305.63764	17462.88071	15844.11045	15154.47841	12905.85696	13576.12443	13993.71768	16218.22037	15522.88386	15340.93668	13088.59736	13499.05578	13556.24763	16697.28371	15806.6001	15119.26853	11915.10875	13461.9397	13531.8792	16185.39686	16133.49837	15417.0598	11765.63366	13543.11713	13992.49301	8015.241959	9666.658056	9620.906958	8323.330605	7850.127298	9316.614548	10016.55756	8115.068611	9133.549298	7019.307471	8367.384403	7888.423964	8854.385215
93	17050.59653	15356.39333	13794.05437	15431.0663	13646.12025	13922.22387	13703.60049	16071.33122	15583.5046	12839.58706	12423.75256	13444.42705	14157.34355	16082.6868	15541.29476	10651.77777	13074.18419	14729.15797	14794.78812	14874.51289	14053.54701	12496.74001	14005.43311	13753.43076	15260.01937	15133.4818	15027.99401	12531.69349	13363.19594	13742.3173	17013.99421	15690.67603	14825.7734	12061.52597	13783.31368	13737.01225	9948.044001	9203.34791	9849.678786	7449.391192	8407.348719	8463.559055	8635.655993	9509.388106	9162.186295	8180.513358	8473.254309	8409.251618	10787.26639
94	15486.56173	17654.95796	15532.97737	12350.15399	11892.82009	15594.27192	15841.98393	15097.02033	16594.42703	12449.35578	14034.26514	14341.96167	19844.81907	17443.83254	14913.77561	14111.73143	14751.6261	14152.63337	15251.41997	13979.28485	15815.72145	12325.92743	14394.36954	13387.19918	14634.72471	15702.59894	15740.19309	11685.45222	12723.01425	14236.6685	16041.31471	14575.05997	14485.8851	12181.67689	13477.54774	14338.88339	9600.465091	9071.413129	9456.714346	6691.850143	8049.898559	8169.574646	10629.31872	10206.82735	10380.56926	6825.897586	8723.852792	7715.305843	8332.939689
95	15180.61353	16677.80027	14981.11592	14258.74394	14721.07707	13332.53873	15972.2131	18214.34426	14742.38934	12578.84609	13684.76387	14004.9093	15022.24292	17149.51814	15989.39557	10301.36068	14077.2987	15631.20774	17654.2885	16949.59891	15291.18501	11485.16263	13419.79668	13949.38655	15236.76328	16251.83694	15211.07598	12744.49188	13273.96651	15140.435	16630.10047	15576.23597	15139.5036	11654.19542	14122.997	14257.67168	8276.632398	8662.380707	9173.310262	7601.565424	8719.935875	8000.471128	9476.85611	10145.98162	9148.653815	6761.657551	8977.033559	9072.109981	9264.616452
96	16254.1664	14836.65827	16501.95298	12559.57981	12928.92324	13222.40265	15228.08215	16147.12573	15232.59227	13329.11966	13409.67337	14839.42905	15659.69717	15399.92845	14261.24234	11981.89607	13355.95481	13457.45743	15764.72161	16719.66571	15063.60954	12237.92948	14720.67913	14592.47063	16492.41515	14788.25371	14573.78122	12008.55165	13512.89314	14496.22768	16402.24055	16181.7722	15135.0222	12953.86928	13225.57435	13992.94685	10269.04318	9982.543536	9214.003499	6522.584783	9519.825483	8589.462767	9135.249044	8948.940544	8912.360169	6834.638934	7299.395485	8450.262366	9065.363819
97	19259.89927	15689.72725	16151.159	13749.86197	15494.16388	12784.05338	16403.28344	16105.32244	15340.94922	11280.69641	12845.04729	13900.40204	13722.04862	14757.08823	14167.75908	11469.74671	14622.56184	14144.88295	15148.45846	14597.87321	15152.02488	11696.45358	13701.25083	14265.00059	15314.24014	16098.68659	15115.06209	11819.90067	13587.27854	12720.36803	16360.52985	15439.53336	14844.79319	11829.12145	13617.06014	13791.65578	8802.1966	9408.738362	9287.94942	7438.23671	8819.386135	8713.746834	8760.194561	9576.905654	8430.111247	5841.935691	8138.936422	8745.552172	8821.813575
98	16010.8129	17730.87741	14569.35038	11498.00822	13123.80839	13729.24709	13176.09531	16091.26494	14102.12696	11546.17086	13660.13308	14832.85785	17740.04885	16332.93335	15023.25681	10550.26331	12876.71287	13738.68818	14455.52714	15016.77799	15827.45116	12797.49885	13541.51417	13872.15517	17044.76826	14718.62583	15049.7614	12515.76226	13804.81673	14055.8922	15037.84842	15778.15464	15289.51238	12640.59224	13984.45305	13571.27329	7881.973805	10227.11121	8446.820276	6582.106942	7586.458061	8385.767036	9214.158595	8556.514201	8370.058588	6856.053716	8428.535048	8423.522837	9193.314497
99	13409.36432	14530.27627	14226.99805	11168.00835	11824.04545	15446.68535	17382.68672	16183.15068	15486.44189	12879.95329	13269.76323	14193.99673	15041.08232	15825.81886	16104.30836	11094.76306	14043.71484	13800.49612	15289.11668	15662.61238	15394.06756	12881.83971	13554.23388	15178.47269	15861.53866	14316.47946	15351.36525	12244.40037	13271.36966	14151.14844	16859.20047	15333.79875	15234.8871	12609.0237	14254.8832	14405.30204	9410.587891	9874.047359	9469.380461	5924.214424	8450.72097	7911.34443	9578.963423	9416.547022	8965.191359	6392.83259	7969.550522	8010.24513	9132.848914
100	18513.23843	15181.39866	15436.84268	13531.43879	13924.79397	15704.54217	14772.05647	13961.71525	14736.89471	12097.33769	13948.09096	15212.22645	19482.23509	14658.4632	14116.10077	13490.04395	12642.45737	14479.8897	17441.10887	15377.40021	14961.31952	11946.62696	14323.43789	14158.20909	14768.28597	14840.8374	14855.61523	12327.96089	13087.75265	13998.1627	16345.26284	14602.93896	16065.74915	12309.10804	12752.44092	13670.73526	9720.241266	10161.5627	9704.611628	7236.675128	7519.436979	9139.996699	9097.50296	8381.617241	9129.338927	6112.21064	8479.865977	8576.575013	8023.886523
101	14408.06243	15878.96121	17573.46377	12633.94326	12213.09268	13261.71372	15304.09056	14602.42064	14964.42312	11607.26922	12894.96621	13515.0211	16045.78606	16964.8394	15729.19334	10049.87681	15280.66876	13505.22678	15666.4334	15272.71273	15519.32284	12089.83381	13316.5811	14932.47361	17578.8402	15658.88171	15959.30913	11561.62671	14570.22453	14138.44413	15774.47218	14863.98176	15148.34224	12201.31014	13719.84881	13786.46951	8407.987819	8963.531634	8419.302663	7347.298627	8230.703342	8348.415293	7953.152933	9864.035965	8759.560543	7166.463251	7946.857583	8028.053476	8509.172917
102	16558.62578	15230.07194	14396.37322	12491.52689	14581.00198	13677.93568	16634.61777	15074.53362	14998.29406	12137.38939	12838.89669	15152.04782	15886.67753	14581.45104	14564.98481	12237.60589	12654.50528	13523.73777	15709.4496	14634.30423	14438.35346	12228.0288	13780.51424	14737.299	15564.5111	16699.28823	15708.65153	11371.4008	14223.07869	14110.31665	16128.8355	15646.43137	14605.11099	12466.70163	13614.53067	14245.8437	10284.92173	8064.219283	8458.128542	7175.636592	8490.665695	8334.387619	9979.54398	9621.028259	9465.685421	6989.829498	8119.919108	8119.093375	8775.106915
103	22559.37907	18688.7488	13956.47375	11744.83236	14291.54007	14422.43756	16450.61294	14764.82241	15123.46468	13580.76433	15899.21703	15288.13162	15068.32424	15372.2187	15207.04208	12382.0109	15612.63934	14444.98699	15601.93707	13496.54714	15889.74095	13041.64997	13913.8249	15185.00825	15254.86456	15025.14902	14565.69015	11614.14777	13920.78769	14252.59745	16749.88788	14985.42374	15324.35754	11959.65581	13562.10491	13494.24204	7731.044667	8109.612927	9620.043094	5459.035321	8800.730631	8041.463714	9788.816759	8690.596041	8568.773087	7653.622769	8977.727542	8258.690516	9579.011219
104	19217.06191	14228.90216	14110.00563	11098.12958	14203.66137	14227.8137	16209.17994	16716.63902	15078.5118	12249.03907	12376.24942	13770.81045	15140.54903	16832.00808	15928.91872	10374.04046	14183.97812	13588.9237	16658.76237	14656.14994	15339.25507	11497.23086	13908.45333	14032.13287	15655.77972	15386.65075	14906.11076	13351.45018	12949.1252	13611.67034	15198.93812	14962.11437	15602.88645	11927.54197	13709.29754	14074.86149	8498.798996	9976.770551	9380.107195	6311.643531	8051.026672	8034.852593	9475.130521	8678.829197	9424.978457	7597.796027	8256.154877	8530.615481	9666.329584
105	14785.54865	16900.65423	17308.43638	10481.65724	13407.91291	14410.16549	15703.91437	16367.69098	14850.16951	11634.90118	13020.0718	14114.77008	16783.64457	16040.02407	15846.6606	11782.83327	12496.44923	14821.46594	14803.22446	15641.50246	16627.7849	12343.58247	14245.19978	13208.85263	15391.20855	17776.5772	15346.68328	13100.46494	13053.08165	14029.54578	19034.50752	14762.23947	15842.9103	11833.04039	13255.95093	13966.18944	10819.45325	10464.87896	8884.073215	6991.566346	8356.413269	8285.838039	8035.889647	9667.078573	9316.085602	6626.972829	8527.015592	8052.762882	9017.967142
106	14687.97432	13720.67301	17716.23094	13750.85865	14268.4619	12492.06286	15349.29883	15959.18523	15045.60546	10998.00938	12095.37142	13946.1345	16708.78932	15591.46595	15944.20575	11578.93317	13731.55056	13656.08154	17414.72859	15063.99429	15031.7635	12629.06858	13766.9636	12389.10189	16522.85946	15487.20226	16156.9643	12586.17196	12460.92851	14752.76547	15817.96597	16395.34557	14908.82451	11230.99393	13821.47978	14349.91029	9424.989686	9944.358388	10014.62011	5959.146766	8528.3218	8455.367479	10452.27087	10513.2515	8496.206317	7450.788325	8350.756109	8277.392695	7325.296292
107	14305.50555	14356.18265	14285.40706	13842.82779	12424.85563	12867.48978	16471.7271	14292.73896	16873.40824	12231.87792	15450.43631	15858.50139	15430.98355	16624.81193	15511.73911	12648.5979	13407.41871	13738.66151	16853.44733	14642.87586	13840.06719	12427.28916	13341.52343	15152.79487	15569.49194	15963.32008	14900.74597	12196.60928	14889.61594	13954.04873	16437.89238	15043.93587	15027.43401	11676.98692	14329.58536	13318.97214	8531.700855	9267.931788	8627.145701	7644.274583	8469.504772	8235.682117	9077.046416	10435.91445	9482.738052	6844.831379	8637.842708	8232.07595	9141.288498
108	15122.71055	13371.84332	15186.99516	10942.72948	13049.74205	15547.2856	16426.39526	15296.12023	16228.18705	10762.07579	14474.00969	15001.42863	15590.64662	16005.22451	14504.08383	12742.26031	13105.17531	14403.39528	14740.68888	14838.59582	15743.74677	12505.23245	13582.98524	13480.58209	15931.00105	14977.16988	15965.71953	12006.0836	14046.30525	13325.77241	16479.15142	15443.06145	15540.84014	11413.78449	14362.11545	13931.71577	8114.175035	8296.753864	9272.450214	6744.883928	8196.035456	8329.23135	8239.902878	9678.458604	9601.092891	8207.822455	8440.33537	8357.230348	8544.24763
109	14591.22704	15194.30572	15180.45187	13101.78212	13154.86942	12909.58937	14060.24835	17550.05708	15062.01189	14093.40372	14779.46118	14028.51843	15475.27284	14343.15438	14670.14415	11449.18118	12515.17042	12982.00389	17296.81304	15412.51011	13493.44117	11440.13942	14931.99596	14962.03551	16630.88394	15416.2897	15212.35578	12854.92963	13227.29607	14739.89164	15251.43924	16219.98539	15759.52701	12344.82317	13944.9419	14276.69452	9463.729874	8832.624635	9128.637663	6846.826387	8500.2497	8643.99453	8873.235241	9601.443768	9321.365951	7498.80551	8067.414161	8077.157209	9201.52805
110	15071.81584	17395.31825	17386.20615	12327.71308	12501.72199	12989.2765	16752.97896	14763.03917	14199.33158	12268.15948	15084.36158	13641.88069	18154.20827	16197.71751	17006.32397	12569.06821	13857.2666	14655.15162	16277.78944	14418.49261	13633.08378	13240.58974	14020.93835	13271.98586	16340.72587	14449.00596	15627.06902	11284.28047	13251.63978	13567.01051	16558.73296	15815.15185	15085.53614	12445.45612	14000.84909	13889.81986	7265.20767	9387.988954	8582.403839	7975.944146	8413.864453	8320.7664	8951.284393	10130.73961	9431.019209	7172.390886	7514.18649	8206.596155	8687.44707
111	16686.28472	16095.93964	15031.0513	11233.55867	14328.12082	14018.68742	14101.37155	15029.99402	14414.02315	14784.99044	13034.13403	14306.47822	16507.52349	15386.51856	15708.77295	12045.3675	13366.42695	14323.08101	18167.30838	14726.28964	14314.22272	11381.24656	14002.69234	14048.19314	14645.99297	15626.80945	14495.81678	13516.1603	12856.6082	14490.41134	14628.13024	16056.34517	15009.72852	11575.8976	12861.42018	14380.97412	9234.038998	9828.319663	8915.906389	6156.354509	7835.312207	8091.311864	9482.837913	9092.581134	8902.380605	6830.810771	8067.383074	8278.480751	8369.246869
112	17309.10896	15929.8914	13737.94291	12389.07108	13721.2389	14879.51632	18254.15711	15784.83396	15249.23868	14009.82422	14085.6899	13435.39013	17289.44327	16354.19905	14716.97153	12279.17849	12593.45552	13491.91418	17049.73147	14429.78756	15305.3362	12435.45517	14265.51491	13103.37517	16131.72386	15632.67686	15098.12969	11674.02802	13429.71346	13098.6323	15747.76018	15128.36832	15454.17955	13378.96762	13527.69877	14415.27686	9664.95783	10055.68225	9328.773899	6298.589174	8338.006852	8025.818077	9339.38261	9133.196855	9779.078164	6029.870721	8421.936444	8159.857948	11438.08766
113	15381.38592	15890.17248	14218.62337	10440.47262	13691.82731	14800.02153	18338.02925	15230.56081	16019.32114	12185.07039	15005.15541	13874.47815	15579.8734	15824.81671	14422.32042	10139.61292	15223.31921	14795.94633	14883.76877	14938.95725	15252.49439	12756.20742	13388.89024	13844.40106	16131.99095	16131.29136	15462.5949	11893.10925	13114.77535	13775.51499	15552.3594	16062.21492	15490.56407	12154.40695	13980.32234	13993.55128	7923.688804	9100.00502	10031.14243	7600.649771	8039.848516	7917.130692	9557.878367	9283.175961	9809.598832	6421.557739	8686.927561	8199.6088	9754.362682
114	14539.21104	15777.98443	15172.39347	11956.16132	13017.65368	13607.97994	15609.2859	14482.45562	15095.93716	11794.80421	13205.97143	14331.97209	13493.81331	16997.27346	15728.72383	11113.58577	12106.97814	15084.1812	14309.76069	14727.5778	15272.74921	12550.74333	12632.98345	14598.39583	17061.20633	16089.09477	15060.7905	11091.3078	13854.38206	13661.28998	16938.4707	15113.86198	14494.87508	11904.48761	13843.44638	13650.78344	11115.80897	9232.389028	9305.265664	7413.441845	8485.960135	7885.57539	8992.935908	10700.66165	8841.95093	6298.165048	7678.038331	8025.322328	7797.294687
115	15546.37214	17855.69267	16053.05251	11840.54736	14112.80867	14738.73423	17457.837	17201.49689	15211.06362	14424.53406	12914.99607	14148.59708	11788.73821	16053.42389	15388.81001	12172.72816	13243.83164	12931.74974	16004.04175	17130.31401	17361.19842	13508.63422	13804.99639	13620.43626	16886.64828	15038.92681	15989.26554	12490.97427	13485.78654	14543.26326	15885.9561	15535.23017	15323.66703	11872.76215	14160.2625	13640.7587	8185.402615	9943.121551	8819.544644	7235.117848	8647.853314	8697.226264	9119.220473	9534.558056	9399.798439	7070.120262	8753.643786	9941.457454	9709.296545
116	15761.51846	16281.95306	17355.81207	11122.774	12320.96544	14531.16404	16743.74591	15484.52649	14668.72784	12442.2056	14006.3644	14041.49207	16012.45695	14072.73168	15129.22902	10808.87664	14208.50064	13855.92902	15155.87441	14909.22873	15434.5435	13300.35327	12865.81459	13883.46152	14624.00749	15978.11344	15573.498	12731.44153	13736.40399	14665.21755	15480.3635	15783.47666	15056.06344	12411.69143	13481.06409	13859.89575	9941.877595	9399.805627	9494.388702	7659.281238	7535.981352	8844.892519	8917.265233	9566.702889	9078.678958	6425.224931	8405.418993	8416.719908	8525.293964
117	15543.38903	15163.87081	15574.48889	13721.51822	14452.24631	12488.99113	15322.2746	14844.77054	16499.60611	12437.62467	13785.62657	14609.57968	17263.46848	16865.70603	16073.84832	11771.6144	13792.38716	14563.82092	16935.95372	16231.28731	14904.48136	14531.29187	13186.46306	13985.02527	14858.53895	15383.54225	15700.63795	11651.41824	13734.10349	14084.10703	17187.799	15938.55181	14696.02252	11719.15804	13742.39141	14030.58264	9152.800141	9366.39902	9811.246021	7178.001858	7978.680663	8247.091626	8686.347897	9549.90053	9232.371122	6744.191286	8416.671558	8475.540072	9112.063692
118	18368.35599	15709.00727	15418.45394	13756.53512	13525.28658	15690.9693	19519.24463	14442.73033	15296.14109	14748.30487	14029.4903	14473.62674	15861.51732	14153.8	17820.01864	12722.29603	14161.80624	14480.60327	16981.83117	16415.49085	15448.74308	13185.97433	13521.06705	13993.7754	15826.53972	15343.91004	14694.05524	13119.26064	14242.82478	13232.67267	14886.01709	15161.63525	14932.5873	11603.4879	13989.51984	14077.64927	8516.815076	8540.019251	8454.346085	6588.061228	8077.446304	8297.032539	8581.360202	9543.818899	8776.068819	7220.427184	8606.21145	9183.570106	10104.5815
119	12777.00732	15909.76693	17067.07927	11827.66817	12496.55334	13430.37473	17695.40151	16702.74817	16069.458	12193.85111	14506.79228	14210.10767	17414.66131	15170.79562	15765.48453	11974.30791	12976.23926	14313.83757	14373.17775	14730.99035	15704.92608	11953.16231	14723.54641	13923.91366	14940.22433	15241.20084	15306.16057	13705.27974	14536.5035	13711.14037	16469.43757	15626.43766	15362.62137	12245.6556	13048.1209	13146.20381	8839.777701	9429.314161	9600.590894	7843.367051	8093.597575	8398.309256	8524.196477	8211.29528	9914.843495	6704.363822	8734.753004	8072.082732	10267.04567
120	15863.18416	14882.00633	15288.82444	11574.68193	14811.52892	13412.01232	14832.13082	15242.29345	14273.42834	12891.63438	13315.44724	14571.60896	19544.75197	16936.73632	17043.25751	11160.53793	13518.71065	13528.08546	14862.01997	14922.35628	16369.11013	12605.75837	13975.55591	14034.91425	15625.09449	14818.55873	14636.14918	11597.55413	13407.6074	14521.53087	17269.41244	16309.41562	15206.00501	12215.23986	13379.92807	14079.24992	9891.738408	9186.09916	8931.945243	6150.26363	7586.298578	8295.073813	9613.366645	8772.430935	9174.769397	7923.081253	8295.51305	7576.861125	9823.755124
121	18811.42504	14836.39612	16294.7074	12579.11058	14126.30325	14380.66423	14975.86866	18037.73888	15130.61608	13960.38609	14066.72048	14755.88599	18904.89421	16429.65299	15682.13608	12784.06111	12839.43435	13352.43686	16196.77457	13786.42183	15961.98561	12095.90314	14552.05088	13719.427	17062.49038	16827.10711	15422.65925	11956.81738	15221.4725	13660.1785	15047.89047	16297.35071	15494.75311	12121.98372	14345.7585	13832.31571	8522.954963	8856.840391	8973.885743	6200.615051	8313.725055	8299.617697	8766.700642	8386.622501	8660.729773	6510.893567	7766.886576	7931.202851	8003.794881
122	17442.44033	19839.67979	16194.55178	10696.08827	15178.96154	14058.8949	15088.50097	13794.60057	16091.02799	12380.52304	13679.83551	13246.9121	19028.51372	16574.71423	15759.58722	11147.57315	13876.68425	14024.11421	16700.5858	15968.18651	14187.35977	15126.06775	12372.02548	13396.39047	15294.29526	14660.88602	15525.77532	12247.2779	14242.06814	12988.60341	15794.74138	16634.91842	14762.96492	11533.07774	13393.46479	14423.14013	8064.28904	8669.476304	9086.367729	6225.376329	7457.559886	8686.988356	9454.217129	10017.51484	8983.623706	7014.932133	7622.105507	8595.447331	9227.713454
123	17382.67766	14260.97117	13443.3914	9816.217773	13307.50559	14846.02617	16921.28662	14750.96461	14848.36948	13608.70544	14616.60468	14360.04823	16603.19858	15916.44868	15512.63575	10212.84857	12804.28488	14305.81524	16681.71759	14077.848	15596.041	11821.20606	13348.439	14258.55603	17279.40649	15058.6834	15336.38314	12790.88576	14229.73739	13541.37551	16184.53711	16018.93854	15511.80928	12609.31639	13233.38356	14091.15137	7693.474865	9252.773546	8462.841858	6583.003005	7904.627105	8499.818382	10011.02028	9276.978782	9341.129323	6879.389395	7948.218715	8300.888877	9080.094643
124	14610.33934	16405.82051	15638.11636	9237.587514	15967.69815	13723.70961	17699.56317	14968.19349	14060.74429	10675.61246	13575.3458	14439.79417	15770.25364	15341.96175	13102.75336	11964.74433	14073.75002	13704.04154	16120.70812	15815.29753	14967.91501	11303.4823	13926.71897	14515.6505	15832.66758	15790.46378	15517.41497	11776.31449	13320.4345	14113.07595	16727.93959	14888.8689	15693.44356	12454.54196	14479.6139	14261.51935	8434.956954	8469.96209	10516.12952	7519.746803	8118.983237	7832.417279	9757.801756	8835.762837	8974.858962	6602.421567	8309.790022	7910.039484	8764.337039
125	14785.96639	13985.56914	16370.96882	12744.47959	13414.89179	14075.48303	13552.16496	14301.60103	14374.3094	12726.51931	12660.39421	14048.84699	14376.22087	14572.92912	15012.46057	12646.0927	13242.17007	13169.55913	15757.25976	15326.55013	16054.21679	12739.73178	13425.91086	13887.50849	16182.41732	16071.02711	15661.43979	12795.8255	14088.7157	12992.44073	16740.06458	16101.151	15538.39108	11672.32998	13124.18788	13854.0901	9196.476648	9686.612152	9254.054604	8874.016276	8324.217287	8717.425054	7957.862151	8262.885011	9092.026421	8985.241439	7964.773563	8273.403316	9360.316485
126	15924.55566	15111.99855	14264.94306	11828.58589	14008.06581	13317.83021	15656.71065	15296.07815	15243.83365	13806.9929	12925.66063	12903.23136	16718.91193	15148.77391	15504.9716	10462.77715	14743.42482	12834.6912	14616.85598	15371.32691	14956.31163	11291.17048	15088.79014	15052.72136	15870.55488	15368.46877	15631.86578	10802.91918	13628.77223	14426.96555	16203.06868	14412.39422	14984.47876	11727.29437	13525.05213	13443.94979	9921.671855	9977.179731	10347.06077	7367.808258	9256.432187	8806.560702	8940.902668	9385.120007	9549.891448	6194.194905	9457.229449	8501.578513	9575.984161
127	18530.42701	16632.55167	15590.30116	11024.23842	13471.50908	14434.378	16524.21924	15645.58127	16857.34998	12657.84679	13731.15972	13612.26885	15159.1224	16009.89342	15723.59996	11626.63477	12659.20569	13372.99535	15411.6651	14912.78998	16884.19713	10774.71707	13752.53828	13874.87564	18091.29699	16578.17814	15041.92824	11252.8722	14008.32852	13592.28254	16168.7836	15873.15923	15323.23308	11521.68693	13979.19453	14061.04931	7990.085992	8608.871044	9370.656205	7458.514208	7590.182761	8676.495697	9576.812253	8435.664848	9293.557116	7526.571946	8152.380779	8234.291805	10204.28904
128	13680.34923	14838.54076	17663.07515	12849.61395	12684.79152	13367.86128	13862.61401	16084.98881	14948.35186	12475.53986	14274.00852	15450.45348	13384.3812	16917.84453	15222.54503	11806.34716	12591.91798	14323.12812	15407.0016	16951.51943	15432.90628	12203.95356	13858.15736	14308.78501	16310.22368	16586.78117	15752.2447	11936.32654	13755.02689	13859.64597	15061.25236	15770.53685	14732.90039	12607.20581	13399.97682	14826.0532	9466.956128	9429.183265	8968.749471	5999.309253	7125.289012	9114.489941	9322.760776	10116.01113	9550.425089	6275.11228	8020.06869	8279.698756	9540.561026
129	15416.05006	14656.54993	14557.65915	12242.97269	14349.05926	14039.01453	17427.43288	14849.56876	15850.31506	12933.2626	14162.11816	14372.86248	16547.8869	17126.20924	14009.11487	11050.47359	15785.82429	13406.84005	16231.3069	14817.74308	14596.96504	12854.99047	13347.77059	14592.99959	14755.56176	16463.00168	15958.07147	11893.76216	12927.41508	13769.81241	16318.44328	14697.80136	14569.0011	12603.44211	13477.18655	14150.93034	9975.997257	8685.074621	10104.11636	6294.407356	8167.937195	8216.384581	10040.67435	8883.026888	9321.761375	7348.382785	7767.644528	8936.512825	8429.546991
130	15974.51616	15284.32465	14585.13226	14141.66973	15255.73182	14442.53048	15738.00108	15367.37193	17285.18571	11706.98765	14524.27157	14810.56051	16376.77057	15848.62543	16822.22847	11278.81515	13951.55073	15027.17849	16554.70462	15062.14237	14480.92368	11234.59897	13540.85032	14077.06988	15348.69898	15033.34207	16205.9446	11874.83894	13744.0564	13934.18907	16380.78998	15625.22193	15433.6142	11970.10774	13648.85379	14234.31219	8978.557716	9040.439809	8825.56579	6393.097242	7626.811792	8818.189976	7792.430843	8741.446078	10409.19137	8148.393067	8006.118938	8282.25569	9374.316794
131	15276.58944	16836.24763	16128.14665	13251.78446	15633.51672	15503.90458	17250.89872	16698.49276	14756.91455	10857.33417	13972.25489	14279.742	16225.05966	14412.90905	14562.71071	12835.32376	13919.01653	13966.70528	15788.56705	15784.63962	14255.70332	12913.39077	13282.80925	14343.48729	15008.27868	15346.38437	14994.04726	12505.65085	13770.40108	13510.00776	17043.04515	16118.95358	14799.01771	12450.86453	13872.45984	13934.77295	9772.693223	9743.87463	8898.586536	6475.061543	8685.514655	9144.954063	9887.519323	8543.531935	9062.294103	8075.638496	8109.551375	9197.948098	10322.45516
132	16893.40459	17416.38118	14512.95718	12482.07173	11894.84941	13257.64188	14945.88105	16435.5313	15800.24771	11959.46452	13609.74489	13725.14057	14860.36942	15898.57519	16020.56639	11088.39727	13116.68196	13744.50172	15491.83671	15172.42765	16044.46374	13003.68591	13684.36774	13547.20414	16410.07342	15672.76112	14852.07722	11982.27693	14329.41057	13464.39488	16064.87171	16333.40602	15167.48646	11541.10061	13698.03767	13975.25987	10719.4131	8808.284631	9284.608485	6855.652422	9444.348361	8276.438381	10025.12682	8876.885223	9599.893073	6774.190591	7687.806292	9092.306031	9020.194435
133	17503.68636	16276.87216	13820.48999	13850.37843	12249.35444	13963.40327	16215.25403	16196.23438	15280.39225	11617.40619	13933.45733	14071.75866	18399.52506	14976.48684	14951.26231	13184.00244	11638.05976	15160.67936	17536.82518	14779.33036	16065.83258	11834.05817	14279.52105	13848.45014	16904.39276	15689.09386	15319.81747	13571.11063	12870.72443	13964.23667	16693.77834	15389.59446	14803.29122	12431.80475	13663.66044	13727.51637	7769.418003	9939.07645	9146.543577	6159.937312	7877.635526	7997.743766	8859.357955	9084.689998	9219.929669	8130.868313	7961.998452	8034.14342	11220.35031
134	16680.13866	16854.87581	16076.28885	11863.32888	14596.01319	14305.97019	12080.87188	15489.63162	14621.96432	11772.93228	15305.7269	14575.94448	14965.14654	15777.27913	14977.91894	11346.32995	15078.85907	14065.71723	18096.76825	16269.69976	15583.763	11233.17933	14910.9774	13168.42433	15832.65898	16521.02836	15805.40981	12869.09526	13084.39992	13265.135	15064.75673	15175.20037	15358.9612	12933.68564	14074.79424	14217.35704	9336.15453	10034.20931	9492.924616	6145.78839	9131.859011	8089.475165	9042.518312	9541.543728	9701.59302	6670.098866	8088.346899	8020.818081	7858.99905
135	13453.72023	15893.0194	15253.19739	12105.6406	12297.52493	13562.86103	15026.14547	15863.65061	14347.53098	11360.67778	13325.17982	13670.9784	15814.73567	14498.80656	14753.77749	12772.67139	15136.84338	14734.79635	14358.02493	14607.3446	14997.36214	13936.94637	14128.47934	13874.94048	16281.62797	14352.94894	14501.8448	11863.90279	13161.82496	13082.61022	15801.80997	14805.87994	15288.63355	11964.45963	14130.35051	13738.13448	7719.244802	9066.653499	9490.577724	6618.078055	8952.874671	9066.556194	8486.64518	9232.248129	9261.358155	6247.996452	7994.928977	8359.344153	9173.399412
136	16569.18743	15381.00382	15196.36021	13723.75155	13453.44763	13099.5795	19338.94718	15376.36524	14466.82432	11668.634	13191.16905	14338.39299	16129.35636	15797.65176	14667.58419	11341.79998	14263.01601	13596.99151	15903.98719	15405.40655	15071.50012	13013.63392	15236.48839	12913.32703	17010.18335	15741.53405	14892.26703	12705.26378	12906.24051	14031.22247	15101.15963	15736.24498	15407.26651	12149.72549	13688.67378	14526.8166	9165.404916	8596.840621	9482.533513	7824.587279	8370.353486	8191.789987	7786.728954	9299.362527	8486.620209	7965.672	8226.04278	8267.691731	9018.947074
137	18601.26107	14067.61549	16538.08508	12757.64371	14981.23235	14464.16981	20099.11526	13969.30335	14208.56236	11936.89853	14080.21102	13262.89658	18536.01002	19776.47947	15227.1601	12674.60472	14188.11402	15049.05163	15513.97009	14859.22329	14945.72171	12110.19734	14065.36987	13799.2238	15780.89115	15491.3013	14931.21772	11841.76642	13748.73727	13866.27019	16666.97696	16054.01743	15170.64188	12415.528	13273.65901	14299.29223	9912.285797	10400.44732	9052.257732	7919.525713	7525.716118	7646.498792	10013.34033	9147.104104	8896.679216	6671.292259	7524.816093	8583.041328	9403.16918
138	13500.8237	14722.3865	15529.7047	14051.74558	15473.45161	14036.9166	15080.92676	16476.59377	15819.66617	11321.31374	13919.63811	14095.54192	15635.68817	15129.6069	15445.99244	10663.14024	15094.91892	13283.72858	15578.86484	15685.72518	16230.71188	11654.30216	14858.33377	13924.71671	17309.8832	15926.47115	14780.6197	12147.21009	14566.56235	13002.08705	16244.74719	15992.03675	15645.43189	12190.06142	14285.01082	14118.72622	9320.992794	9757.365997	9124.324533	6464.950656	7892.551043	8302.014733	9470.431341	8739.956776	8887.004781	6841.363806	8456.742443	8667.034149	8277.515959
139	19490.88772	15997.38039	14520.67633	13832.76298	14621.34245	12788.90749	14307.64663	18025.61072	14980.25885	11571.52384	14927.78732	13385.1554	16617.42956	15683.26373	16155.00604	11925.24913	12125.38191	14324.23441	14333.40214	16078.59561	15682.43076	11841.05739	13193.5559	14808.59664	16475.63733	15373.05135	15026.52376	12379.01208	14094.19258	14087.18611	16099.83821	15870.6508	15638.77645	12897.02712	13609.814	13268.0401	9679.006784	10429.54925	9941.712906	7364.758126	8283.665611	8831.816298	8613.413221	8656.234832	8927.315546	8238.553242	8707.810087	8687.844991	9146.710007
140	14196.59934	16584.37886	15295.16617	10046.85388	15088.5323	15571.728	18401.08062	14786.07402	15553.0578	13333.18712	14623.74658	14625.5668	14784.28766	14885.15244	15081.7773	12977.24436	12706.7394	12975.86278	16363.8502	15276.43285	14253.52651	13624.81837	13554.06296	13456.92021	14681.20518	15456.35255	15717.31203	11576.53767	13534.49259	14087.87786	15707.22057	15077.07077	15822.46529	11757.59551	13363.03981	14105.27856	8826.669494	8497.913667	8361.515042	6624.304226	7466.7693	8077.194526	8206.345146	9140.530075	9431.931361	6482.19811	7784.219241	8026.164177	8888.979823
141	15255.55093	17203.37562	14890.74572	12971.93484	13971.27934	14264.22538	15983.47479	14349.50482	14225.50206	13826.81816	14385.95581	13323.98712	15255.48006	16189.94847	15085.66399	12015.28057	14498.51739	14345.85078	16708.4368	15682.96057	15649.40521	11405.52762	14042.9146	13955.50143	16901.54981	15798.99116	15749.92064	12403.01559	13217.91944	14463.26886	16447.26035	14889.86411	15888.86522	12149.73036	14119.50271	14526.29026	8800.511874	10638.73265	8717.914541	6662.276442	7562.874821	8447.940864	10870.63125	9283.244718	10232.45477	6377.234217	8373.80564	8228.933946	8284.881162
142	17572.56541	16127.09634	15665.36299	13359.6483	14816.68816	13749.66998	17606.57109	13557.15219	15057.65645	13802.82874	14629.56205	15142.52068	17888.1501	15119.87338	15713.51194	10801.0291	14238.05664	13222.30873	16498.17725	16335.65884	16010.89438	13723.48726	13547.28131	14591.03825	15553.85822	14776.92599	15036.07017	11141.47168	14346.75583	14112.90117	15959.38844	15857.61242	15668.23842	12178.28523	13736.76391	14097.9015	8216.771814	8071.862327	8468.524255	7998.642347	8008.747635	8594.641921	9077.917029	8817.194899	9483.856792	7313.081552	7859.692161	8397.620141	10045.1103
143	14941.57152	15879.00741	14838.83026	11225.70415	14390.42133	15106.76448	16366.57776	14762.13795	16114.56615	10218.70715	12521.04172	12710.60921	12961.45272	14066.67092	16614.42676	11077.62305	13081.94807	13987.17149	15982.80813	14910.0707	16167.77437	13101.19345	12814.60972	15409.59367	15725.25331	14802.95204	15287.1233	12975.79721	12386.55822	14505.76552	16415.05588	15088.08429	15388.9063	12678.74152	13342.59199	14023.30342	10757.26452	8830.360682	9256.051622	6649.122516	8303.504892	8166.548266	10442.29624	8864.378198	9091.041655	6554.554234	7733.183063	8686.248473	9564.31551
144	14234.58859	16295.20406	15624.54412	12132.74903	12464.05764	13484.98985	19380.69765	15252.67167	14553.82505	13777.42163	12855.32339	14966.15857	16741.12824	14719.01377	15898.2202	11807.64421	12902.71239	13224.98624	15894.11273	14663.86602	16105.59926	11553.39701	13802.70503	13187.43472	16251.48872	15243.65821	15543.91612	11668.581	13914.34221	14223.79895	15417.4878	16348.6158	14971.84797	11587.77746	14061.20159	13918.65175	7271.506096	8978.37583	9402.330535	5870.894393	7435.466177	8283.712785	10482.07483	8170.376984	8865.822522	6249.14178	8235.176826	8398.002441	8638.928357
145	15075.91323	13848.57253	15237.86063	13333.5136	15045.41787	14402.10138	17313.98929	15618.90004	14703.58371	12609.5098	13397.12477	13248.86891	15751.81826	16657.46806	15839.85133	10787.58076	14097.77822	15135.69234	18096.49916	15558.4644	14789.25617	11949.84644	14333.51255	13609.19539	15658.29427	14997.93615	15051.61357	11866.76465	13779.91373	14038.34646	15521.33172	15021.32998	15446.96327	11373.38378	13032.22797	13551.3218	10220.30467	9543.939289	9938.062896	7451.625437	8486.320204	8289.380371	9452.455226	9839.924955	9434.454579	6618.95121	7818.460271	9155.711855	8732.06218
146	14263.95248	17026.20278	13503.69487	12977.17676	11939.39505	12842.68195	14626.29243	13513.66966	14232.40816	13105.50728	13075.65403	13507.0843	16464.5949	15458.54348	16193.22724	11551.25547	14337.49634	14352.41976	14962.61533	15109.49886	15280.31152	12829.47997	14180.74133	14836.1623	18146.0073	15160.5083	14601.65154	12944.70428	13208.20009	13419.71286	16618.32125	15705.61647	15285.84963	11838.67176	14158.85073	14081.81716	8894.436197	11963.6683	8975.186835	6275.246823	7883.238778	9821.528362	9296.490615	9457.562908	8697.555323	7600.929131	7852.376009	8405.701354	10066.85044
147	18878.89388	14981.51167	15973.76964	14264.7313	13941.22084	15904.64871	14566.80406	15562.2045	15764.69682	13325.31789	12924.04889	13795.54382	14788.50667	14074.53286	15546.63552	11604.76159	13720.17166	12782.02564	14022.2727	15077.27248	15938.38059	13818.32168	13745.59433	14408.94972	15171.06566	15387.8644	15964.34016	11323.83152	13178.49143	14174.13253	16073.86074	15042.8049	15839.10593	12425.10956	14525.3876	13734.77244	9019.892283	9769.937715	10307.58231	6519.784525	8759.499036	8095.620045	9497.852869	8606.560903	8727.53193	6489.186269	9248.802597	8138.62658	10105.86947
148	14032.59497	17016.12225	15590.8628	11385.12441	15363.61825	13801.02765	16361.70863	15756.65894	14598.1719	11243.07976	13091.14741	14805.92537	14473.79372	16640.47397	14562.57394	10794.56977	14002.78305	15415.35031	15936.44708	16297.86692	15624.18089	11263.9019	14210.53977	12860.02849	17000.29748	17154.23078	15567.93019	11373.06732	13576.48315	14000.82871	15854.62066	15469.62934	14801.93503	11869.62621	13149.16103	14392.08933	10553.83506	8868.875085	9709.816112	6492.083909	7549.656258	8194.943321	9322.076236	8797.819983	9580.719932	6680.794799	8665.282073	8763.112957	10136.51404
149	16688.1849	13190.90048	14456.51624	13783.58907	13574.44585	13565.15038	16203.58568	15242.6948	15979.56887	12854.48415	15108.76452	14483.16146	13233.14924	14496.85352	15072.70013	12376.63561	14505.99237	13797.38238	14174.20186	16200.99366	15294.13582	12269.89866	14611.66676	15279.09819	17483.73632	15968.92846	14770.8285	13242.26053	14832.15421	13328.55906	15349.35485	16269.46616	15301.23604	11816.29007	14438.87702	14303.42036	7542.870364	9801.143593	9038.036426	6804.426835	7627.586734	8981.608921	8851.228943	9343.364334	9571.412638	7403.997515	7629.523084	8761.497503	9930.251356
150	13386.33377	15276.15561	15448.95312	11971.94025	14056.84942	13589.5961	14176.15633	17349.98755	15713.72497	11717.60489	13878.37819	12729.02972	15909.2303	15634.75669	15470.99592	12041.19162	14590.05155	13837.32457	14981.17094	17652.61427	14050.65917	11389.68595	12566.28554	13465.80615	16700.07206	16062.031	15192.51438	12041.24968	12832.60948	13030.19522	16092.09101	14959.64388	15445.45025	12342.88545	13577.98681	13829.34634	7811.732341	9905.302546	8876.507995	8642.775148	8484.55562	8207.809933	8789.8586	8556.926986	9364.486878	8878.570289	8588.674764	8563.520914	10268.01902
151	14452.55684	17525.19948	14854.74365	11210.78796	13375.30674	14303.82572	16170.47419	18751.9557	13484.55342	12622.93808	14518.54899	14506.99259	13333.42627	15351.80186	15681.19337	11692.87794	13823.22162	14685.34687	16553.94372	15107.84834	15804.21036	11974.29949	13156.21967	13876.43339	15783.48432	15373.88473	15164.68396	12106.44542	13241.07488	14115.19498	16181.07597	14973.14612	15628.29171	11709.00568	14102.5959	14439.04522	8515.079812	10217.67171	8877.322768	6742.76594	9560.409229	8638.569597	8102.136822	9017.716299	9238.521973	6008.849989	8157.763797	8728.237712	8423.621173
152	14512.6147	17031.82451	16814.24884	10654.9067	13746.75578	14560.494	15124.71636	15540.2082	17320.05002	10541.32747	13680.48219	13868.36125	14366.32734	15104.10107	16193.65238	12534.81632	14801.03246	12790.47146	15561.3305	18316.89298	15032.64902	12117.96092	12691.77263	14416.08663	15348.03294	15828.93987	15094.88556	11759.59001	13555.05129	15164.20127	15282.05064	15550.87302	15358.09468	12063.57689	13979.24622	14453.89861	7332.346398	9317.580745	9472.509948	6769.454619	8694.756302	8122.22644	9967.739537	9177.68833	8817.785131	8252.820984	8510.084915	8091.432462	9415.075342
153	15383.95377	16327.43282	16817.769	11969.36277	14886.79472	14438.73041	16283.13675	16732.69802	13764.30146	12121.8464	13325.44176	13222.20155	18915.87289	16838.94245	15867.02236	10899.08674	13210.31057	13903.41824	16157.4346	15921.18532	15231.73386	11718.12394	13106.55079	12860.00181	15482.63383	15767.61564	15280.69003	12629.84637	13541.89743	13834.07565	16747.92599	16132.79002	15918.462	12002.12521	13439.69976	13756.23265	8914.907199	8510.829448	8990.468419	7591.395714	8334.890816	7738.740765	8333.645952	10774.64643	9212.159624	6143.118009	8919.006623	8795.977677	9148.954533
154	15104.23929	17140.44553	14398.578	11063.84462	12244.56631	16528.18038	16171.89311	14761.37436	15282.97314	11736.7046	14275.14371	13288.07441	16396.10124	15306.65195	15356.91035	12157.71839	14834.19607	13957.20751	16743.49607	15413.57992	15199.51964	11880.78133	13341.00679	13112.39654	16522.54751	15696.57577	16155.85438	12629.31904	14244.90036	14354.75978	16366.03652	15783.83673	15170.44003	13264.78628	13111.21401	14224.32117	8330.324065	9440.075397	8198.430865	6983.208097	8067.906745	8219.040403	8078.624021	10192.78399	9268.524556	6573.392585	7900.214465	8812.718154	8445.246264
155	16258.21284	16105.56069	15925.56235	11994.33371	15532.55965	14860.97684	16377.08772	17058.04204	16128.65121	15560.52978	13764.58084	14011.42695	16336.37024	16445.71017	14584.79394	12478.80545	12584.67187	14297.9469	16990.49631	15913.70229	15616.83762	11839.83299	13176.48218	13493.58347	16086.63645	14445.56399	14895.89899	11998.54333	12939.45154	14199.32201	16698.29671	15442.54103	15462.92739	12205.40449	13392.96084	14150.47805	8923.213065	9681.882853	9023.853391	6495.178701	7257.319242	8523.333001	9449.889195	9970.056898	8881.173199	7090.188531	9026.519035	8738.184697	9072.279253
156	19313.54926	14932.69686	15954.95136	11977.33276	14780.17979	12982.45575	14212.88228	16585.50302	16923.47295	11311.72128	13049.13707	15849.85293	18174.29569	16974.23559	16600.7579	11313.39526	14887.92408	13008.46549	15064.66007	16125.3145	15643.81649	12380.0455	13885.59096	14747.84506	17215.27309	15860.45795	15158.633	12488.6265	13485.7527	14036.16966	15748.92487	15796.37329	15399.85384	12170.48024	13411.75191	13570.24096	8208.096661	9056.059869	9151.068627	7536.744577	8046.254735	8689.21387	7599.070404	9491.000029	9551.735719	7246.360894	8599.594575	8141.952233	9887.576715
157	14811.75381	15466.65635	15660.94749	10655.7921	14693.6543	14438.6136	18831.35486	14542.93313	16414.34367	10953.37016	13699.19776	12956.81876	15747.69456	16679.32302	15482.34164	12181.15521	12654.5029	14263.84454	15868.85707	15713.50031	14449.67727	12339.60051	13440.24766	13929.54885	17594.29393	14483.42617	15295.44081	11931.46263	13176.67868	13688.31022	16381.27891	15499.5969	15425.32366	12415.39301	13844.32386	14207.91007	8988.132334	10241.19463	8232.88523	5285.78527	8357.08277	9476.179628	8460.320512	9918.950807	8860.310941	6381.222675	7860.436787	9279.747558	9653.529173
158	17468.76546	14700.39517	15360.52496	14104.10002	13023.61352	13660.63839	16846.38335	16474.8934	14069.74053	11676.9745	13511.87662	12510.0159	16012.15862	15215.30595	16370.6641	12311.12849	14175.18037	15362.09382	15296.40384	14389.87195	16487.89614	10991.84631	13526.81266	14043.11495	17023.30811	14344.27448	15274.6068	13650.3528	13640.77706	13721.32479	16008.37839	15909.77164	14789.84694	11123.3918	14018.03778	13897.58066	10487.76012	9983.650996	8971.664835	7384.530041	8205.093101	7898.009445	8664.581654	10015.06833	9173.526615	7667.169079	8114.350847	8884.635012	8344.228833
159	15126.74212	15424.75578	12566.51672	11304.61204	14373.22499	14852.54607	16907.56294	15169.94865	15652.54733	13442.48619	15445.88417	12462.15346	15509.99754	15142.54844	16356.07249	11471.331	13188.31597	15765.52743	15924.76991	14284.37282	15205.21219	13034.36128	14441.27835	14044.86585	15022.8023	15522.6465	14456.40181	11639.92915	13335.72251	13925.1004	16493.46185	15987.54712	15541.84929	12046.56758	13713.16338	14154.67897	8795.089322	9770.823981	9569.797486	6432.799953	8764.083858	8588.718759	8571.607718	9511.97317	9009.08152	6119.288172	9488.588632	8051.344544	8772.168002
160	17473.52491	16537.31497	16610.15784	12621.67704	13546.22996	15041.20845	14747.77388	15071.63419	16295.72703	11675.08576	13106.17611	14944.94742	16863.18664	12855.01478	13103.89774	11324.02626	13631.0775	13601.36177	16483.57107	16469.76274	15075.77486	11585.80261	12101.87962	13441.6732	16316.9818	15754.98108	15307.26667	12828.13386	14261.5754	13474.80614	15265.14464	15904.58705	15189.57971	11927.51651	13648.81473	13935.59055	9027.194215	9600.545011	9141.911604	6569.765877	8062.197916	8273.323218	8511.63192	8926.18521	8740.817841	5899.315782	8247.784532	9160.275671	10129.19551
161	14621.2003	13907.80667	15082.48256	10906.11295	15226.00702	12716.53528	14828.35589	14752.77924	14917.72295	12382.93137	13017.25288	15442.79059	18676.12251	16083.22648	15076.79703	11918.35269	14047.05577	13942.37134	17176.91664	15522.18728	14970.55797	13007.98902	14046.58119	12816.19445	14183.33951	14940.87554	14480.58728	12945.61373	13726.59003	13055.01818	15678.88921	15940.53607	16017.65114	11316.36754	14276.80893	13801.48068	9450.952041	9467.295317	9635.075536	7138.650255	10218.55339	8798.023021	8175.678267	9182.651003	9081.229647	8149.183268	8967.574471	7603.360271	10118.19891
162	14790.63226	17136.22034	14347.36254	10983.8696	14415.42109	13184.11111	17140.55568	15565.48145	14650.23142	11304.01652	14049.31261	14524.55746	18467.15399	16042.15935	15918.79637	12495.58382	13800.14439	14771.33906	14301.60002	15064.57516	14868.10491	10872.88858	12573.06505	13711.44023	16923.79823	14633.88763	15287.77174	12459.73338	13174.99845	13624.8846	15753.76949	15657.55278	15028.32985	12230.03215	13267.79351	14234.08023	9520.268221	10020.08454	8769.744822	6537.531368	8414.7551	8631.221708	8780.684949	9570.105561	8976.701143	6617.623841	8403.329763	9361.434249	10900.037
163	16491.13348	16446.59318	14992.38884	10210.44413	13778.25313	12999.57	14764.03824	15074.67215	14906.13158	12373.64471	16623.56472	13011.02485	15794.42664	17123.62672	15449.00372	11827.241	13755.99638	14090.90673	14941.41906	15771.52497	16357.77983	12401.35388	12475.94357	14108.12262	17485.79016	15689.85085	15483.98982	12019.67991	12839.3388	14311.13683	16832.49971	15134.79454	14283.51897	12574.68122	13259.4042	14234.65652	9075.535036	9417.615349	9508.495144	8040.412548	8189.459936	9048.024551	7837.309281	8791.785756	9028.178065	6899.028694	8565.453288	8729.123759	8573.523589
164	13388.5125	16436.05984	16976.38033	13289.56108	16098.66546	14013.24223	13416.17098	15475.46005	14687.05864	11794.30089	12454.97265	14271.47658	15045.92934	16345.01799	14720.14571	12361.20964	14406.73565	14824.10962	15245.83215	16846.1391	16759.77995	12318.48058	14025.51853	14346.46134	17666.62886	14943.58997	14912.67874	12122.49056	14139.95608	14323.75477	16783.87453	15940.24624	15704.00217	11479.31603	13943.41875	14215.89106	8928.807095	9020.189833	9446.853595	7902.633042	8367.32958	8822.355515	10660.35767	10084.76211	9997.923265	7747.295304	8645.248111	8432.360765	10551.05598
165	15085.4566	15911.07548	15268.22141	11917.99765	14021.51342	14689.99345	16885.94805	15567.4782	14000.95177	12288.37726	14157.45845	13568.45483	14823.42918	14633.09673	15020.46325	12874.2174	14577.03915	14466.26805	15646.84942	15671.94579	14029.14731	12747.12439	13565.31165	14892.45856	16767.60134	15819.315	16608.99322	12118.51564	13809.80987	14969.73884	16547.29181	16751.01446	15347.94896	12483.56503	14441.74018	13675.09366	10494.64534	9184.228888	9059.407219	6051.556708	8856.161779	8364.622465	10288.07397	9122.282416	9199.727821	6255.039587	8069.024467	8335.561362	8926.546285
166	16227.56089	15926.95925	14167.9677	11470.26012	13641.27106	13428.20727	15385.167	15213.32044	15430.76896	13236.02928	12387.97184	14814.70451	14473.44336	14416.26112	15594.17988	13426.00934	12941.40862	13563.95998	15766.92833	15671.29125	15737.62979	10860.27145	13381.92815	14432.88557	15772.38581	14514.29562	15734.35048	12326.58188	14395.58856	13358.1911	18424.58658	14710.87589	15158.69753	11822.54114	13245.1967	14125.74938	9913.432649	8329.844749	8763.044062	7066.141489	8563.60791	8686.382029	9169.394834	10937.80712	8960.695451	7589.463452	8497.867661	8193.018638	9519.308058
167	14611.55478	14873.31055	16583.86181	11831.23432	13055.72967	14678.18644	14662.10185	14875.40475	15758.36165	12593.22154	13958.88022	15329.52259	15300.04666	15640.41437	16105.96872	11114.68652	14632.4889	13933.92551	15070.25849	15939.2641	14777.85375	11408.18481	13965.08199	13687.71997	16419.94931	15288.97345	15700.89412	13418.82456	13345.71053	13571.04495	15578.75638	15501.37359	15826.18231	11688.25863	13698.81961	13588.93875	9024.953508	9816.818977	8801.432538	5689.658876	7692.749208	8798.672893	9839.541522	9152.756447	9500.956185	7533.248453	8151.196481	8427.708824	9423.480271
168	19041.87758	13183.89331	15344.35288	11656.88532	13383.18189	13480.17622	16611.16927	15522.58627	16528.66641	11645.20556	13905.60311	14747.35884	17425.9398	16285.31323	14233.99293	11760.49992	13858.72087	13899.61718	15747.30219	15537.97458	14842.73979	12282.21917	13066.88155	14600.21421	15800.4134	15196.08563	15585.46677	13027.76349	14257.99377	13605.44023	17113.56887	16070.54555	14055.31954	11352.86085	13428.47454	13795.24	8393.154186	9152.046752	9255.0809	6811.01896	8304.320886	8411.433209	9333.243952	9028.760947	9273.815973	7418.19097	8629.730956	8705.989696	10341.55934
169	15726.8289	14033.2941	15139.16362	13274.4404	14497.27715	14280.81476	15625.21194	15760.35867	15414.49307	12206.66895	12806.11315	14230.94228	17118.21798	16278.07414	15959.24586	11525.5344	12753.96384	14099.55227	14774.67021	16431.05277	13624.40078	11594.59506	14987.60748	14295.32298	15693.79656	15254.90224	14429.01634	12378.57255	14112.12647	15157.9832	15641.80468	15936.42239	15115.31073	11769.40692	14092.73672	14340.01536	8960.490969	7972.552902	9318.302517	7153.085889	7633.675539	8241.509937	9163.418474	8398.047944	10065.45354	7937.431196	8317.020259	8200.740777	9049.121491
170	16495.06762	13965.90224	14309.97012	14619.07343	15606.00962	13316.40246	16105.74922	16184.9056	15844.67532	12416.39221	14092.00572	13004.90344	19829.40985	16750.27656	14779.38357	11817.79403	13869.9985	14570.1787	15942.82321	14537.31444	14720.23121	12365.76546	14953.29165	14490.1479	15952.12575	14981.57464	15224.45708	11214.25472	13035.86422	13701.40029	16843.24011	16447.30853	15381.49239	11990.28349	14715.92948	14627.19939	11458.01825	10027.61495	9184.847668	6463.224576	8483.180734	8138.41468	10868.06055	8553.298809	8912.478065	7066.541532	7889.117836	8981.703622	9673.223876
171	18323.64512	14856.92906	15432.8248	9576.498005	12742.59898	15019.86081	21027.54666	17449.94874	16213.70711	12758.51526	13589.89913	12972.28619	15980.16915	14465.18791	14964.20461	12634.05457	14233.03002	14185.11752	14044.80822	16566.42231	14885.4207	13087.89347	13704.14535	14334.54681	15885.32662	15602.00548	16208.72094	12427.38046	14119.19932	13769.22231	15980.82849	16608.7538	14955.24398	11905.28527	13644.40854	13703.62651	9634.925236	9184.590793	8548.462169	7932.920606	8544.732111	9386.779774	9766.774562	9044.98107	8810.235598	6416.348109	7845.146022	8526.217699	9231.647652
172	16700.96476	17252.55029	16773.01157	11309.63198	15789.03244	13702.68187	14867.48154	16167.48607	15195.05963	11912.61028	12986.03549	14054.84806	17340.95972	15217.0191	13624.51171	12242.32111	13604.80466	13795.28201	14924.47359	15690.82089	15853.34449	13003.71617	13655.82061	13767.91359	15012.3015	15025.80777	15015.42874	12152.06475	13860.21888	13522.55594	15579.80037	15849.8242	15262.15723	11709.193	13242.72078	14262.14748	10699.34001	8612.151979	8843.148908	5891.170024	8536.877519	8303.743813	10172.11444	9106.537739	9444.094988	7248.803871	7866.165436	8416.178554	9658.619464
173	14026.53275	15674.43326	14961.4927	10882.63303	14905.37845	15758.6254	17143.55717	15287.10654	15166.54311	12026.11575	11522.30234	14944.69299	16246.77456	14916.80999	15044.9883	11645.78826	13897.91519	13664.36894	15370.11116	15784.2302	15263.17055	11501.60285	13180.79288	14342.45684	16606.65629	15334.02155	15326.23895	10790.98494	13351.0348	14635.88993	16604.40066	15633.95946	15238.51339	13377.5759	13510.69343	13959.04821	8363.458745	8863.350886	8723.278361	6299.372587	7979.649777	7431.660814	9839.376365	9876.235515	9657.043061	7434.680728	9042.10521	8344.630801	9648.01855
174	16947.24502	16963.9176	16961.11912	13482.92593	12222.45245	14516.2616	18873.10333	15739.93767	15679.66838	11768.33942	13826.97239	14004.78339	16014.61229	16035.67875	15134.92534	11851.62478	13065.0084	13982.40259	16717.95322	16731.59675	14858.13792	11863.6507	13236.71357	13671.7069	16045.5482	15155.01622	14696.42898	13449.35333	14767.52189	14124.59571	16050.91305	15520.41342	15364.00485	11687.20781	14070.22323	13819.61425	10071.72942	8767.632958	9008.048321	6014.169456	8327.247717	8771.616099	7699.061213	9793.89313	9686.059096	6533.980482	8150.096675	8416.437368	9546.024761
175	15690.01821	17408.83045	15672.88749	11405.33845	12034.97581	13980.56697	14323.26177	14655.07323	16254.78089	11366.78445	14430.80951	13626.38502	14267.71326	14005.86215	17025.42363	11690.68513	12122.39388	13085.17922	16838.73632	16117.31441	14825.61445	11678.82582	13344.7413	14614.06816	15430.41985	15524.90395	14093.66778	11990.55865	12799.2252	13807.23775	15710.91923	15457.61782	15365.3776	11958.7467	13548.28514	13981.10822	9337.580693	10234.71637	9482.133032	6373.804255	8404.708321	8983.208145	9553.3132	8965.101531	9456.964564	8290.252891	7765.359456	8416.841573	8243.759072
176	17975.87877	13537.02648	15305.99824	12024.26148	13556.92823	14048.58154	15162.10037	14918.66404	15986.51563	11756.68588	11609.98311	12768.26602	15703.3986	15478.33768	15930.11447	10534.71959	14480.4794	14089.723	14704.93829	15074.34886	14958.80012	12313.58585	14782.82798	13538.56874	14890.35755	15331.46811	15410.60632	12834.17764	13830.17056	14536.19778	15947.09652	15906.60227	15356.2613	12499.41272	13027.67033	14257.76543	7934.319645	10778.17309	8866.063099	6733.450585	9448.928287	8324.418106	9178.353756	9982.463397	8695.64496	7114.701982	7805.269812	8544.999341	9136.427648
177	15131.82217	14844.20451	13681.75064	11691.17721	14431.32203	14423.1578	16245.97788	15437.21471	15191.27166	10614.92885	15387.06378	14231.53306	15124.27352	14482.39232	15730.4927	11636.58902	13498.17212	13499.51764	16477.21307	14827.71006	15712.50983	11856.73111	13566.95869	14712.22178	17655.4393	15898.28047	15320.7857	13631.41042	13002.52075	13577.00952	16990.10263	14827.0264	14980.98464	11919.89897	13070.06738	14173.82569	7392.86505	9536.113566	9401.334222	7726.048147	10187.4102	8924.580583	8939.163091	9454.599111	9182.755941	7631.915157	8256.223063	8735.69198	8354.203583
178	13176.70488	16812.58402	15272.24006	10077.87046	12778.44757	13819.40583	14623.52758	16263.10683	15485.84717	11395.81857	13765.5898	13389.79125	18061.76648	14523.22402	15667.44181	10977.19414	12736.7441	14466.21335	17624.02106	16416.9366	14412.29684	13206.53506	13159.88661	13927.8828	15376.09985	16549.53101	14549.29284	11559.76664	13159.96675	14102.90688	14761.80051	15667.33402	15407.01617	12232.666	13361.32292	14162.99802	10085.88758	9723.790864	9725.565321	7386.857989	9772.594649	8900.797517	8898.932263	9181.743574	9302.711754	6565.08987	8838.936017	8716.399905	8696.305204
179	15155.93154	13922.74768	14690.62036	10250.56541	14788.794	12917.26863	17600.40587	14930.26129	14838.24577	13155.30536	14502.42572	14816.79428	17768.06358	15181.28491	14885.58257	11459.07173	14744.1101	14996.59995	16215.79908	15266.49742	15877.38609	11227.3737	12933.86202	13364.74229	16622.01196	15599.83896	15764.07249	12055.56308	13724.48925	14092.17905	16613.457	15535.22049	15480.5429	12317.15757	13793.38312	14040.366	9620.178227	8645.977664	8784.360539	5712.029979	8054.21322	8418.584961	9836.126148	8940.651867	9715.773331	6757.612388	8153.746074	8368.688074	9250.646065
180	13548.61991	15863.67116	16475.76584	12063.93496	14351.00466	16029.27991	16229.27882	14084.16138	14111.44213	11783.45105	14051.06246	15576.68401	18304.16325	15334.98104	16396.65235	10772.67112	12453.15088	13989.4495	16739.07501	15126.06857	16134.67073	12728.32306	13366.32829	14708.82794	16586.21533	15640.85033	15648.51255	11609.0832	13399.77223	14434.80045	16281.96421	16184.3373	14940.81086	12052.5157	13364.4341	13810.58296	7867.815566	10748.51533	9647.381671	6156.576632	8272.247528	9150.534933	9511.617846	9253.853604	9453.279158	7007.951077	7517.895867	8226.614947	9069.805978
181	18321.786	15155.44101	15292.21061	11741.54888	14702.05896	14686.26584	13097.63027	14144.39684	16603.1483	12655.49586	13653.14414	15482.26667	17019.18072	16180.37171	15953.08839	10754.70787	13465.11292	13423.74196	14165.54157	16278.62387	14153.50058	12870.38096	13810.12367	13333.14462	15776.33998	15800.93425	15443.36631	10537.9151	13042.4871	14548.611	17410.44224	16230.75042	15368.92691	12457.66188	14348.16889	14341.96806	8566.074773	9538.692271	8847.765376	6301.826128	7845.867638	8960.781775	9818.452719	8278.468868	9170.134437	6718.889906	8533.964521	9538.752481	9413.151853
182	16726.15703	15881.96413	15388.38528	12734.52882	13571.73615	14789.83305	16233.87152	14179.74641	14925.3637	12801.2263	16106.31992	13565.46236	16351.95438	13564.40933	14821.14008	11599.88932	14509.02105	15224.57223	16165.81824	14724.06721	15291.92788	12033.38773	14437.04827	13641.90582	14789.31093	16184.12444	15628.91642	11934.66444	12744.03802	14131.60828	17096.64248	14429.86998	14967.35997	11874.16539	13422.54035	13877.96187	9242.874699	8974.831187	8223.758278	6812.210015	8095.462633	8660.136144	9012.122775	9698.888369	9103.462806	6938.615272	8529.765264	9100.279159	9105.487315
183	16701.08142	17399.35474	16072.41526	13447.12035	14279.6671	14875.08158	15904.92238	15143.28066	15166.56149	13982.70775	13535.70979	14947.7766	16225.51203	14643.36592	14728.76311	13853.09169	13551.10098	13967.35888	18276.47182	16289.66102	15278.77234	10322.60657	12812.48737	13455.3059	14898.06905	15524.6346	14870.44729	12711.91429	12947.41583	14746.54922	17249.06759	15485.70685	15227.13812	11977.91406	12597.57297	14275.65877	8756.548426	9097.817468	9562.503509	6488.236961	9209.872403	8718.034417	8831.215388	9058.023676	9217.351774	6053.870824	7698.10436	8764.430958	9845.204119
184	14781.15789	15493.34758	14402.5287	10313.51592	12078.67589	12846.89381	15194.02067	14099.04376	15504.74431	9148.713323	13016.85495	13754.16366	16723.89165	17922.00425	16265.76875	10219.66086	12406.90312	12977.16098	16714.42787	16804.92433	13639.24179	11478.65027	13645.86038	14186.84436	16815.92676	14661.26457	16030.09978	11538.81082	12417.24093	14311.64919	16413.30769	14925.46077	15780.22523	12040.20947	13227.0729	14087.54254	9570.740579	10538.2334	9745.093505	6753.287399	8070.61197	9265.957862	9343.256017	9915.425289	9388.801876	5817.881876	8368.210556	8758.243396	11548.42732
185	16618.66061	15213.03493	15472.62208	10631.03286	12372.39238	13384.0465	17505.47771	16771.24281	15147.99462	10009.57752	12926.08464	13911.92066	14584.63305	16034.50571	15894.83973	13930.32337	13845.41969	12797.00823	15574.49494	17526.1832	14573.06558	10360.12793	15203.78951	14741.35577	15385.97399	16273.0313	15060.00248	11872.3024	14133.51963	13721.27909	16984.50219	15670.83435	15222.11065	12536.70801	13892.27536	14011.42247	8991.48458	9131.049529	9675.554265	7102.979809	8423.240736	8579.850724	8374.076283	10151.65506	9394.069687	7477.625092	8750.402075	8394.252843	9168.213302
186	14831.36593	15154.83683	14354.82595	10831.95008	14681.61829	13031.52959	17765.73724	16264.24878	15733.99096	11927.97987	14489.4257	14125.92931	14250.1799	14527.34009	14867.16773	12139.11444	14203.22298	14479.73838	16591.61092	14169.7618	15678.48371	11178.54926	13058.55983	14099.41923	15557.11195	15200.20847	15386.30808	11989.58607	13680.66186	13689.38856	16975.43446	15753.59743	15116.49653	11274.1346	13637.13185	13397.12207	8602.942666	9797.254336	9265.782131	6545.120149	7415.4391	8644.336931	8761.169135	8476.113104	8910.211952	6678.039357	8251.576774	8560.134598	9361.653892
187	19606.14596	13506.54922	15596.85585	10788.70272	13824.13572	14045.25308	18619.59386	13960.15769	15187.74439	10538.51252	14208.94327	13429.25354	18400.52027	15474.23103	15240.74594	12379.15778	14585.02262	14105.5059	16890.38637	15749.12601	15301.41648	11457.54013	12988.23263	14431.30088	17062.02844	15756.00493	16165.68566	13383.76975	14430.79333	13840.21492	15253.17769	15101.54703	15085.96085	11590.33841	13428.01446	14118.13074	9862.472498	9464.867965	9587.349123	7431.792957	8030.061754	8210.433061	10928.98912	8391.336324	9619.252429	6113.892652	7364.717632	8242.002243	9394.947718
188	13670.41291	14721.85271	14912.83898	10039.87851	15756.93527	15085.57308	20340.08384	14528.93256	14655.98201	12367.11608	14775.46216	14052.68971	18363.98842	15745.62877	16321.99243	12927.06785	15478.12479	14741.18386	17079.22061	15503.4944	14898.06692	12898.60073	14106.3944	13291.97877	15530.87852	15580.81908	16207.71791	11581.17559	13598.41192	13789.25759	17202.8136	15884.18326	15919.63931	11879.25381	14276.1988	15002.99909	9548.152609	8554.11166	9155.927859	6705.928188	7828.568129	9278.312173	9346.573985	9813.802272	9772.093511	6723.640077	7783.075523	8625.350198	8865.750131
189	16801.50728	16496.91916	14745.96936	14627.52621	13204.1874	14996.26108	17074.98884	13883.61763	15888.78099	13057.71324	13940.37221	13006.63732	15817.24518	15783.0444	15232.62621	11097.8973	13059.90801	14763.90315	14245.6187	16358.39356	15087.97519	11449.9867	13273.14438	13065.06739	16553.50929	16419.32668	15785.60811	11919.40621	14029.10285	13864.93378	15827.64718	15946.26279	15463.49809	12816.28703	14457.27865	13920.10632	11259.05465	8908.435067	9109.266982	7121.042726	7886.579769	8805.446525	8857.702263	8336.086277	8924.577833	6340.654112	8877.971212	8133.633688	8954.020456
190	17652.22506	15439.9	13528.39162	14564.96723	13073.21914	12466.34659	16633.97294	15653.36422	14318.81336	11705.94121	12593.98138	13726.94614	14860.90842	14207.54439	14518.20519	10993.10252	13320.12539	14784.30979	15390.41286	15476.86362	14909.86241	11594.10282	13264.32274	13669.29691	16091.09404	15678.90897	15073.30115	12096.44264	13324.03481	13628.73113	15892.35525	15983.36451	15411.424	11549.09452	14119.73042	13719.1801	8486.664756	10037.97403	9356.567554	7518.318927	7795.620274	10035.34313	8509.244758	10338.63383	8567.871436	7195.524876	8359.826307	8955.644667	10335.00738
191	15046.80015	15004.25767	15542.87755	13751.91953	14318.84052	14055.00586	17690.25162	13617.92208	14418.74882	12336.76219	13858.77251	14129.90548	15191.30811	14922.04436	14270.21915	11955.72908	14501.83404	14917.74561	18342.07066	15782.89548	14805.95864	11871.14439	14197.05063	14474.80113	16473.93585	15543.94053	14564.44872	13086.83199	14335.76625	13222.66865	16137.14085	15406.39561	14489.65955	11677.79301	13288.86748	14264.63951	8300.881305	8707.807025	8964.893559	7423.675042	7575.776094	8943.283898	11163.51074	8648.748431	9201.48195	6262.152527	7828.647935	9120.196234	10242.92264
192	15028.65962	14709.37233	15130.013	11377.34566	11466.20725	14092.38208	14118.17037	16367.1243	15315.83607	11837.22613	13520.53478	13360.12764	16352.50271	15706.39395	15307.20828	13143.75293	13108.5337	13752.13691	16729.9593	15029.34526	15293.48399	11840.39325	14202.8122	14796.72642	16697.80286	15555.09474	15883.69933	11803.37793	14822.94373	13679.18401	16924.7409	15337.00595	15096.06296	12097.08815	14318.58845	14019.45748	8974.032264	10049.94874	9232.752438	6435.60874	8772.212148	9230.617905	8538.028215	9008.050563	9497.049192	7154.30697	8138.130566	8304.256174	11031.23028
193	16809.62763	14319.84572	14904.81963	16293.48714	13239.44164	12508.98276	14959.78626	16319.20168	14947.79638	11723.71217	12663.26606	15834.41576	17399.9437	15743.18751	15305.80639	10927.20129	12994.74043	14890.46984	15464.4809	16325.08391	14756.60153	11788.536	14024.86732	14118.65663	15265.58925	15650.66216	15527.46597	11679.06786	13708.95561	13603.08813	16070.72256	15541.74908	15359.39791	11573.14519	13685.99028	13733.6101	9407.964533	9705.550263	8768.548339	8478.183523	8817.154654	7546.489929	8629.261247	8566.339284	9365.603032	7158.1437	8188.562788	7893.314837	9023.055535
194	12984.18091	18611.66456	13788.49189	11297.1896	15674.10725	16453.76115	17351.54998	17316.28298	15804.67696	12931.64652	13507.52782	13430.56336	16314.5657	13952.50057	14645.71541	10757.48762	12998.22846	13816.39617	17648.91276	15285.51683	15613.24382	10990.31344	14655.37621	13860.58295	17142.98665	16247.4762	14546.34336	12951.82519	13278.45071	14580.31107	16222.49015	15179.43962	15189.09163	11760.54902	13844.43218	14357.44152	11723.0772	10182.02109	9830.674234	6244.298145	7507.288431	8813.203281	9004.399291	9950.495462	9354.734479	7073.711356	7910.219718	8133.395533	8348.653641
195	18572.07327	18006.60672	15337.47716	11549.88266	13668.13591	13299.41296	16073.39973	16895.7045	16300.33453	12341.60318	13079.62827	14574.98492	13597.11953	14943.90356	16355.61137	12545.44389	12550.48748	13735.84895	14107.25793	14917.16117	14914.15588	13040.33614	14361.06762	14939.61205	17144.4996	15863.62913	14838.73788	12042.17114	12582.72954	14069.04181	15457.69287	15119.56747	15356.69513	12195.71233	14048.4161	14286.45699	7531.671711	9082.961104	9582.952044	6525.536265	7071.278796	8433.876324	9382.72398	8438.280879	9324.831769	7517.22883	8845.388523	8792.147355	9521.896753
196	14099.43489	18020.93596	15465.22228	13668.96396	13917.66281	13332.60958	13619.67749	15928.39595	17273.09489	12326.48355	13595.50595	14331.48666	18301.68311	17888.89474	15724.041	12006.8517	13304.95266	12580.71366	16751.81155	15181.23333	15283.11435	10849.65233	12924.71179	14615.82105	14602.89813	16414.93977	14676.25849	12563.43322	14069.25119	14829.82335	16046.07272	16117.43002	15144.94754	11485.87456	13089.07096	14561.1576	9149.737835	8860.514053	9561.125576	5272.873516	8303.694476	8280.195262	8830.918454	8994.759722	8729.495148	7189.649391	8613.864699	9042.282976	9158.547198
197	15890.07025	16697.02468	16075.88685	12015.86439	13936.27465	14709.92901	16482.88921	16645.65779	14548.05888	12417.39659	11893.91082	14597.05858	16314.65747	16184.13158	15244.92349	13860.64765	13987.22996	13908.91127	17801.61243	15568.36799	15482.54693	13019.71542	15095.68618	14814.45654	15854.48733	16181.60415	15277.73561	13377.39639	13903.05216	14298.2176	16226.57857	16313.21899	14759.99629	12612.99825	13713.45481	14196.30477	9521.527181	8632.864492	9549.152196	7148.199962	8179.140796	7845.722763	9260.113295	9870.669094	9794.809864	6622.578475	8032.888252	8976.914386	9781.63608
198	16242.71808	16755.70087	15995.53623	12256.85315	14694.73248	13754.36743	15263.35361	15986.74613	14826.16824	12450.93101	13178.63418	13898.59161	14671.3057	16058.25872	15228.09675	11335.77434	13388.08524	15304.81549	18038.38429	15260.19982	14382.08138	11136.44152	13115.49528	14263.8029	17057.05338	15544.14395	15318.21538	13171.29701	13565.64038	13788.22712	16142.31879	15676.12436	14854.33915	11907.64592	13749.10037	14145.07837	9104.41032	8534.56065	9767.246327	7181.296874	7981.656285	8446.076969	9118.287375	8894.624677	9466.224392	6269.837101	8062.347272	8521.384957	9099.246139
199	17546.51492	13898.79595	16490.60032	12926.04791	14963.45499	14877.78323	16711.69632	16349.91053	15224.45708	13128.07619	13076.77677	13791.41076	15303.26368	16122.85852	15389.72705	12375.39962	14811.80225	14396.68152	15895.41576	14485.3983	15502.35282	12539.89408	13514.19776	14139.75069	16509.81614	16276.31718	15065.7042	11387.57554	13965.14226	14574.40004	16336.33454	15020.29879	15435.80329	12321.40325	13811.56884	13894.92552	9496.468556	9256.609478	8065.97787	7626.136295	8278.949855	8320.816261	8539.713047	8171.405964	8279.428408	8783.877197	8252.548174	8206.060241	8930.983893
200	15384.34191	17317.41397	15103.95741	11005.41227	12919.01262	15023.67612	18456.29023	15364.08684	15782.6217	12733.87165	16228.28694	12669.12984	16211.3915	15453.33882	15456.08011	12388.83198	13653.92426	12963.00905	18043.38727	14346.73152	15316.35354	12262.73674	14893.27367	14322.01524	15939.01484	14363.97611	15409.95198	11689.46362	13165.00154	14475.36765	16209.85731	15212.99787	15705.33669	12895.90797	13493.40313	14026.11793	9297.409754	8802.534851	9422.506769	6667.121761	7624.17978	8549.309945	8429.475818	8988.509537	9406.592985	6551.725213	8034.41647	7852.938776	8566.884042
201	17620.66432	15543.39149	17304.09947	13843.97311	13370.26555	14373.73126	16190.25239	17120.77024	15556.57704	12339.20302	12123.65656	13960.89846	14968.21305	17140.91808	14958.67726	13026.83894	15462.98337	13313.2859	16410.52283	15690.11556	14585.60384	11282.87544	14695.30937	13675.7872	15809.97642	16103.7651	14913.8485	11576.16615	13645.95484	13812.4741	14657.41714	16026.71291	14450.77161	11559.06155	13953.38929	14764.45388	9429.368574	9180.18601	9558.619344	6225.371881	8530.047613	7764.005105	9334.055294	9498.062337	8904.165794	6989.575457	8155.791235	8567.742724	10273.01419
202	15010.92363	16997.32268	15154.15265	14004.653	14208.96325	14667.45521	14699.03916	16480.84268	14054.20731	10299.2954	13889.6544	13966.30261	16665.21969	16515.9408	14882.79548	14186.05225	12855.57096	12916.80878	15051.95127	16777.58495	14958.26715	11807.56748	13467.02244	14436.49721	15883.02261	16049.47977	15691.066	12162.30732	13292.29244	14032.00175	16171.16332	16298.43896	15055.46643	12123.19201	13540.62152	13786.73815	10604.89922	8524.338889	9353.298498	7358.019398	8766.354201	8184.055362	8694.921184	10355.49027	8933.030373	7474.420616	8048.742051	8135.8913	8802.26718
203	16677.22246	18677.0051	14064.27588	11867.73884	13121.54229	14287.12047	16705.38603	14286.69721	13396.99173	15661.91046	13555.3498	14636.87269	13623.11363	15073.86365	16343.23582	11487.65411	13801.40346	14835.82372	16498.40888	15366.88215	15553.23246	11779.85964	14421.82924	13880.24582	17216.3102	16243.79505	14666.16408	11894.59788	14233.99301	14513.39529	16908.87501	15690.39534	14771.54266	11369.23584	13284.09078	13595.44586	9384.677792	8892.802758	9346.782419	6298.386656	8168.686223	9365.394487	9521.980678	9947.607097	9083.730048	6180.647458	8257.174152	9016.315215	7968.970552
204	14084.55817	14392.89024	15374.31403	11103.14256	11499.74303	14828.49324	21406.78817	15306.79772	13734.94304	13081.41497	12452.45384	13260.92949	14984.8178	15144.61595	15366.45735	14069.06259	13716.74832	14399.63455	15471.73476	17132.53961	14226.52393	13803.05411	13235.96199	15401.55642	16718.80519	16135.91221	14291.02156	13079.25658	13238.7697	14332.83157	15893.13811	15665.91851	15095.19441	12523.10599	14474.02819	14182.1799	10632.49086	10293.15964	10393.89315	6484.991042	8294.361376	8622.467679	9309.672094	9313.749665	8954.407343	6693.912043	7820.045834	8249.484184	8940.83931
205	17724.58313	15953.96555	17091.86101	10698.94659	12856.23752	13508.82581	15722.33605	17331.94606	16319.76166	16038.4584	15093.91628	12665.74845	15665.9684	16185.03047	15437.12021	11470.6057	14159.77159	13793.50789	17701.23322	15667.54841	15109.76356	12838.75863	14866.5248	13906.60429	15246.05573	15453.31205	14728.77491	11893.93792	13147.31527	14856.08694	16097.10149	15671.76612	15778.03516	11815.84404	13556.59379	13870.59505	10115.47917	9197.386828	9673.663259	6110.337124	8640.533529	8268.669528	9858.025525	9204.10508	9816.843133	7998.131006	9018.015978	8529.418576	9038.269731
206	14675.52529	15070.17182	14921.15183	11348.96245	14285.44317	15076.88188	19859.65459	15355.35262	15826.82645	12999.35306	11882.11226	12887.66745	15049.00847	14413.95177	14874.84978	11188.19084	13732.18817	13407.05744	16344.67344	15130.7698	15109.20461	12531.17634	13991.90898	14340.15374	15203.98318	15237.79681	14551.27488	11403.89076	12763.60857	13398.79936	15965.93246	15209.98149	15781.56405	12184.42625	14017.46869	13777.01368	9364.659151	8976.993448	9901.908241	6257.769878	8506.142862	8540.494521	8973.579052	8588.607501	9030.418727	8656.51994	7451.723062	7967.895204	8787.076402
207	15085.59161	14651.71442	13662.69056	10817.74378	14125.08123	12323.74723	20477.45707	16521.13044	14746.65742	12129.33794	13665.45389	14569.09818	15393.40417	15784.20736	15533.65731	13088.06473	13832.53804	12925.23874	17771.6086	15564.46449	15396.1647	13435.32519	13213.67449	13796.36774	15834.96535	16384.92227	14720.93419	12062.01744	13619.56122	14759.2792	14926.77805	15681.25086	15802.48387	12769.24108	13783.08413	13905.99162	7050.741292	9182.179943	9137.570211	8098.019148	8316.667448	8387.729479	9255.300583	9005.934304	10103.58972	7755.020629	8126.838667	8256.641782	10303.0452
208	14485.47989	16240.76745	15201.08631	12924.18489	13545.19723	14084.73541	14384.21581	14295.62182	14812.13872	12216.53402	13148.14888	13834.91041	14665.97724	15536.83623	16203.83044	12878.97982	13257.17124	14033.17506	15871.25463	18045.12285	16366.07546	14069.62423	13661.49301	13952.40803	18844.92444	16854.29341	15355.87855	12456.57718	13719.19048	13889.81113	15417.97516	15270.20379	15440.7526	12414.95376	13377.82677	14208.99979	8706.725307	9326.909911	9411.680441	6394.478571	8946.005267	8868.17361	9101.293104	9107.661429	9695.624344	6807.786961	8765.937123	8947.489038	8259.723601
209	15918.77117	15201.98574	13533.60537	15351.91817	12998.15295	13114.22586	14610.9341	15316.9084	14661.63121	10906.47802	13879.5068	14657.92083	14961.00896	14274.1467	14516.66526	11502.88576	13815.81916	15661.21396	14807.65636	14319.4273	14824.15784	11994.90131	12148.78834	15343.65303	14923.27733	15316.50863	15177.44966	12003.95782	13658.05135	15118.08846	16043.90272	16287.24968	15361.99445	12613.90622	13319.74451	14093.11555	9830.689227	8842.388775	9079.167551	7229.884783	7923.34794	8607.563764	8921.270588	9118.477158	9616.135201	6677.750807	7599.109979	8177.276585	9768.342793
210	14915.13194	15406.718	14122.96782	10230.09226	12560.03173	12885.56295	19238.7117	16696.65344	16624.90394	11001.59825	14882.93959	14399.89803	17441.54365	14619.19329	15221.4428	12496.14947	14648.10635	13416.45693	15826.76896	16503.95632	15752.24428	12710.42565	14067.51009	13769.63932	16405.28116	14915.85862	15012.94514	12478.89218	14052.42237	13792.8884	15173.08541	16057.91396	15882.71472	11165.50056	14298.74757	13917.67854	8713.619287	9777.288802	8797.602535	6297.853731	9628.447757	8632.478032	9404.227276	9194.114782	8681.821432	6022.711317	7557.970226	8204.251926	8735.157614
211	15927.65733	15799.81298	14303.94067	11862.59658	12296.60187	13061.2332	16771.91838	16987.85106	14950.76636	12051.45265	12538.14995	13406.78013	14932.1626	14488.42518	14296.80376	10847.2074	13671.39052	14344.85852	14385.4544	16191.27057	14719.21638	12715.34743	14482.04961	13528.71062	17393.65992	16419.35056	15552.80167	12112.57813	14424.90178	14211.7092	15936.01588	15830.751	15126.18434	12159.11635	13575.85798	13414.95114	8949.818578	9466.047006	9035.748778	6988.804466	8240.600749	8675.641047	9175.829773	9249.238153	9338.722324	7043.90272	7582.481296	8457.140676	8625.229569
212	15719.22828	15899.49199	14518.02991	9458.27564	15089.66725	14701.01774	17313.94109	15642.626	15620.17632	9847.046134	15524.45603	13765.69899	16616.3956	15189.62128	15253.14614	11135.90068	12036.64226	14830.15038	17029.24892	15979.81921	15009.20079	12432.85111	13700.78788	15614.91762	16211.34104	15686.08341	15658.52992	11279.22787	14037.58311	13843.0175	16414.88277	16108.56483	15288.85034	11937.15824	13514.11556	14505.46842	8035.104544	8754.909276	9564.490572	5353.608952	8227.605155	8763.957241	9781.35801	8985.447561	9181.9366	7873.5181	8774.826125	8060.702162	8964.317856
213	16890.9167	16640.89858	15695.565	11650.82643	13022.07502	13839.39681	16057.39386	16132.97857	13760.84918	13261.50951	14295.37969	15600.6361	14720.60711	15454.0433	16222.77483	11931.057	13870.7521	14125.26876	14699.88721	16483.7618	16108.58614	12019.15926	13008.68647	14062.02333	15973.51354	16768.36112	14823.91559	11761.35526	14417.92687	13954.92161	15285.62723	15439.4944	15044.78036	11995.3308	13640.65221	14103.9419	10846.44098	8446.605985	8994.245268	6808.830224	7610.903611	7731.69764	11340.46352	9321.451898	9075.970272	7760.946865	8174.472241	9057.369441	8126.987546
214	14933.8802	13492.44238	14959.72489	12710.60127	13683.02964	13803.29049	14741.36061	14230.15118	15754.43381	11164.32687	13688.03283	14604.79388	16401.18041	15620.76954	15120.26242	13184.13511	14172.89655	13480.6175	15701.44139	15655.43824	15992.16068	11977.96309	13605.759	13104.39374	15942.53919	16227.4064	14967.21215	12768.38862	13571.86799	14474.34639	16898.75835	15551.16648	14950.08959	11626.03302	14000.55911	14311.89099	10112.30625	10762.18299	9283.209169	7476.156174	9051.778112	8657.948696	8517.997656	9123.34334	8855.624032	6953.703297	8705.500308	8405.462698	8203.521859
215	16038.13507	13922.53764	14603.34184	9691.047556	16534.79951	13422.49441	15597.21422	17797.47714	14416.39955	11006.80394	12493.85495	13450.27929	15584.31399	14358.72976	14440.50992	10347.45361	13627.41312	13343.31367	18415.7326	16223.30772	14693.12666	13368.29451	14508.51167	14035.3342	17210.34341	15681.91196	14930.83783	12103.11589	13621.86438	13835.90101	16122.82544	15334.38122	14778.63276	12934.28903	13358.96766	14275.13227	8229.017613	9858.920965	9383.275413	5807.70246	7949.80782	8724.555334	9047.630913	8425.999627	8812.787472	6214.665785	8280.779195	8662.302942	9909.579177
216	15471.33249	14286.90643	14218.32876	12049.32366	13311.93327	13153.71551	15068.43125	14115.84655	15487.17729	11388.55831	12469.59883	14531.86414	15176.79993	15166.70494	15642.01305	12487.53368	14602.05999	13190.9777	16635.55949	16712.66392	16224.27469	11898.45618	12640.96388	14321.38345	16274.05405	15889.57631	15854.81256	13435.32752	14647.47696	13318.38552	16356.57226	15096.12024	15180.22012	12062.45484	13219.28684	14012.83263	7714.031925	9607.76426	9252.992214	6515.39456	7836.980303	8943.382431	7920.07865	10636.06114	8396.636822	7191.227508	8063.529199	8424.719709	8889.364234
217	15137.50028	17637.23945	17055.09741	11598.66662	12900.03261	15622.68687	17956.88836	16594.01846	15524.39798	12274.19882	14173.06152	14790.46154	15159.86745	17049.39604	17640.14892	12618.68967	13932.66179	14267.34972	15096.62202	15021.78905	15843.84898	11663.48704	13410.16881	14450.41579	14246.14711	16174.75306	15179.0454	12127.54609	13710.23991	13750.44486	14636.40998	16194.24772	15599.50666	11641.04066	13711.42012	14314.01854	8760.444775	9849.749726	9315.750467	8718.455091	8267.814863	7972.312494	10709.19193	7943.331753	8809.45642	7214.386307	9211.809261	8380.780161	9308.942889
218	13348.05767	14025.53634	14917.05544	10091.4771	13464.51882	13667.1859	15241.13918	15970.81837	14268.03321	12585.05992	15709.47791	13931.6853	16006.7863	15610.94517	15741.2689	13277.81755	11615.61241	14364.20413	13293.59155	15808.84505	16054.5595	12970.10096	14019.27482	14257.68388	15898.50394	16235.88455	15757.65765	10964.67301	13838.4974	14016.39266	16975.07511	14994.85128	15319.05167	11645.54238	14076.91376	13788.6711	10755.12251	10010.60301	9275.248818	7952.142095	8559.434335	8045.21953	9166.959005	9174.49361	10223.75617	6375.755719	7364.720917	8959.750101	9697.598301
219	15835.99403	16455.85228	15388.40911	11488.50883	14475.61133	14110.4517	17323.97564	13252.11287	15196.65711	15105.69488	13316.38058	12892.42715	15546.08551	16352.74589	15816.81369	11444.17548	12085.35923	13930.98825	14351.5355	14568.42415	13945.63528	12301.8365	13618.15049	14750.49993	15459.23071	15801.17634	15464.48474	12420.42398	12917.31778	13663.15977	16859.50307	15518.32161	15245.08185	12247.12097	13328.82937	14058.37113	7942.432601	8602.979053	8959.152287	7580.145617	7302.361698	8325.276406	11238.72912	9175.874072	9177.639181	6337.916046	8111.805348	8440.52393	9745.772539
220	15557.16787	15652.43302	14749.92136	10841.19808	12404.51552	13944.3673	15618.5426	16563.45972	15003.09142	12560.37215	12895.24854	14386.41097	17159.67158	14381.19849	15784.57319	12101.06281	12973.93229	14088.29592	15400.13726	16824.1582	15829.29236	13162.67001	13815.54163	14253.03202	15504.24552	16694.76972	16637.45728	12798.95545	14060.93372	13608.26204	15898.37136	15574.16959	15310.14821	12130.15127	13865.40554	14054.37264	9089.372583	9690.777418	9745.968549	7187.174945	8873.843985	8183.955002	9570.40882	9353.293397	9320.761017	6602.81052	8227.647744	8877.69117	8820.370669
221	14381.28134	15728.01958	14977.47394	13505.07648	13476.05067	15641.36449	14373.97663	14106.00012	15712.23484	11245.25109	13804.5898	13962.5736	17077.62203	16084.40826	15355.77445	12214.73168	13345.52058	14591.00951	14557.34789	15382.36744	14756.30356	11170.37439	12612.00462	13681.85801	17600.88429	15712.94011	15664.61367	10819.37543	13419.08878	14117.82176	15396.42885	15561.36414	15488.77355	11944.98828	13714.35196	13869.71714	9187.629169	8625.433427	9900.686009	7019.146806	7757.418325	8559.05172	9676.218102	9733.030566	9232.681631	6594.684449	8524.626836	8569.504979	8523.490713
222	13574.43798	17053.07532	15401.47854	11138.87431	13199.28954	14289.47379	14997.88685	15662.16893	16059.22319	14967.12418	13344.48348	13639.56931	14858.41826	14240.65507	15535.82683	12109.89755	13625.50989	14412.46871	17402.09643	15261.24427	15979.88626	10058.03671	14339.33197	13424.33945	15643.85859	16885.30575	15479.0264	12873.90004	13522.8043	14249.87188	16659.71187	15575.72188	15325.56688	12270.52843	13452.51589	13881.02966	8173.453318	8703.68832	9094.138234	5533.828202	8148.704569	8087.060666	9134.867228	8440.189895	8995.175319	7095.255433	7971.399702	8477.206314	9758.291915
223	18746.57325	14150.9734	15340.70971	12285.5492	12371.77221	14608.53784	17028.37533	15165.56763	14941.22584	13835.95441	13667.56611	13785.37089	16514.99379	15426.99278	15700.33961	11251.09415	13423.1913	13212.95754	15138.70912	14719.72912	14637.29684	13397.68184	13216.63008	14465.28918	16739.34051	15653.68447	14844.20249	11599.18629	13545.35272	14065.97901	15604.28404	15661.85687	14776.82635	12069.13765	14412.31203	14111.40865	8553.184409	8870.283962	9569.556374	6514.125839	7684.100838	8182.996329	8564.303379	8828.260866	8952.012667	6720.601171	8207.802038	9065.302674	10268.02153
224	15652.10582	13611.61769	14590.95494	9858.847791	14500.81333	13596.72686	15159.08837	15253.92581	15076.12182	13595.29942	13938.47972	13676.62867	16048.85658	14117.38386	16566.4896	11278.56802	13431.34836	14347.8572	15320.61739	17355.04935	14590.33577	12372.9487	12106.32245	14054.49838	15033.91699	14764.00415	16477.88167	13447.58394	13398.36069	13608.24669	16717.55411	16227.86591	14962.87025	11463.95929	13480.2242	13990.01818	9280.379431	10089.54668	9541.408405	7555.284252	8046.165022	8988.353669	7968.897544	8872.621499	8807.927347	6276.048107	8749.823616	8504.358172	8943.995199
225	16450.73645	15765.40901	15016.67526	13890.68572	13543.62924	11993.21106	18015.28843	15113.15993	14662.97373	11647.91534	14127.38236	13028.14193	16042.97083	16134.72191	15896.67454	12558.67417	14348.4656	13595.52943	17313.49276	15540.76378	16225.10729	11978.00714	13631.1759	14051.43496	15757.04393	15296.66795	15361.38884	13283.52189	13646.89189	14663.9964	17235.56321	15199.75144	15174.75487	12274.62766	13525.33009	14538.96391	9071.739718	9091.638032	8892.551984	6864.369648	7405.06112	8193.62603	9106.875622	8587.725006	9010.62097	6779.198836	7814.328469	8304.997735	9161.189195
226	16001.61443	15191.7861	17118.85146	11352.44266	14341.77387	13848.03428	14848.11149	15666.85007	14830.99188	13287.43701	14250.06241	13486.59226	14597.89641	16479.8735	14739.6468	10997.93799	13392.42221	15205.6395	17959.08345	14626.97879	14296.41215	11425.66464	13348.64352	13631.968	17155.01045	14516.9199	15836.58194	12572.48551	15020.36229	13972.66252	15185.49409	15948.20003	15445.97487	12070.36628	13192.05432	14154.05338	9205.354569	10549.4737	9482.553688	8184.989911	7518.583858	8402.283323	8160.861744	8969.745746	9338.87323	7435.816263	7577.947804	9075.881738	8791.602926
227	14358.02007	14546.65279	15896.94528	12607.00226	14187.8911	16176.63846	18369.2237	16690.46763	14846.20591	11195.92366	16501.71364	14450.90678	15216.85202	16030.85318	15536.65965	12766.52808	14694.06023	14043.92346	16356.52408	17396.56204	15368.88956	11404.13229	12903.46944	14081.56655	16237.85179	14777.04946	15019.11688	10977.9183	12950.40031	13547.79858	16123.17696	15167.80766	16025.65622	12176.61229	13560.06126	13636.66336	7968.641345	8991.06393	9551.140834	8084.17349	9093.288002	8565.920383	10054.36515	9551.164877	9022.644561	5890.334123	8465.009997	8477.719605	9193.428569
228	15084.61844	15229.01613	14370.42229	10386.28749	14079.39931	14394.93548	19424.59414	15658.69188	13440.64839	11377.54433	13868.16628	13781.48561	14446.23321	14180.22431	14566.88895	10760.52752	13829.85505	13011.81563	14429.12805	16698.25715	14612.31699	12561.06642	12985.15502	13736.1016	16785.10969	15696.10973	16182.5533	11714.55497	15543.93052	14367.89457	15786.0067	15506.69577	15286.67166	11383.94671	13937.06002	13620.16128	7527.922893	9934.473763	9649.354463	6937.131993	7699.167831	8445.838862	8246.396261	9030.962352	8801.019151	6215.433937	7548.571818	8141.327272	8042.265069
229	14663.49888	18846.97611	13374.8889	11003.30159	14145.32779	12069.42489	16422.37198	13526.37859	16098.33444	13072.23576	13058.92415	13553.34143	15486.77071	15107.63509	14641.74753	12815.57619	12386.79816	13342.78385	17764.46957	16216.10812	14319.04871	11999.36158	13555.7498	13986.04398	16736.63962	15153.56382	14667.14903	11459.15326	13906.18377	14426.82503	17161.72892	15911.44047	15376.30386	12263.86073	13536.76646	14301.59565	9370.591861	9001.654981	9330.410136	7402.614556	7582.409753	8608.962884	9572.689383	8989.395491	9628.878926	6891.682621	7938.962655	8133.37922	9227.652349
230	18620.02594	14432.68163	14230.1534	12500.02708	14209.25129	14105.07011	13672.61792	15323.07187	14856.64702	14174.12697	12072.7514	13294.68576	17913.05515	14894.68533	15479.93504	12900.40527	12694.40005	14236.74297	14460.86019	16080.1051	14551.86087	12921.77993	12706.82162	13199.68414	16407.26217	17239.02999	16134.33807	11645.1063	13728.89444	14441.25568	15372.39749	15012.50973	15445.33777	10786.74376	14501.97578	14195.89234	10919.22234	9056.478845	9593.385753	6540.589594	9860.013819	8116.977203	9432.13262	9083.805122	9253.317312	6758.609666	8677.921232	8548.300378	8203.145282
231	14036.09522	16817.17827	16149.56037	11359.21184	13372.21869	15370.40541	17508.13049	17567.34587	14464.83409	13686.97775	14540.10787	13372.9181	16879.85971	13613.42764	15754.26955	12198.2303	13722.96456	13879.01377	14471.65872	14226.15813	15675.1124	13656.33873	12367.09693	13313.83558	17544.69851	16699.70663	15754.86524	12057.07429	13714.80808	14436.12649	16125.34744	15492.68242	15349.4645	12881.70324	14467.32253	13639.74174	9139.164776	10281.79811	9482.752883	8241.024808	7912.80223	8408.600889	9199.598664	8666.941405	9412.918685	6494.258451	7375.08054	8933.580996	9071.475443
232	15285.95405	15494.94512	15850.07499	13738.47471	14054.57062	16120.6443	15806.44932	15184.99935	14793.7632	12001.27983	12432.27385	13967.37152	14610.40378	16370.98894	15638.1044	14895.53328	12348.75631	14099.37522	15589.31937	16682.1691	15728.78395	10912.1184	13665.8139	14245.81284	15621.12139	15348.07384	16045.69119	11957.66034	13998.49952	14716.21224	16364.60398	15907.13227	15283.30951	12252.62911	13760.39852	13889.87206	9024.019075	9397.548357	9205.932196	6713.291546	8081.864812	8648.917071	8604.284671	7792.482025	8103.132925	7674.502385	8382.29252	8364.010269	8740.184375
233	15025.00189	17175.10862	13578.18804	14840.99203	12516.06316	13995.46714	13188.57438	15772.2371	15308.32018	11135.15137	14331.57171	15442.1005	15713.09267	16786.64481	16886.95738	12678.05847	13857.53133	12710.20898	16718.65341	14297.73424	15514.20523	11938.51436	12698.634	14408.18087	16006.02358	15572.80735	14346.88441	12224.12713	13531.82571	13624.93411	15514.22594	14459.77778	14982.25288	12171.69981	13514.65683	13292.72156	9093.480636	8836.135384	8386.379969	6258.605847	8971.528229	8480.828407	9250.975462	9556.644401	9232.622199	7299.944338	7511.313981	9134.178257	9188.13349
234	15988.43987	15694.78903	16177.96205	10697.84233	12107.28188	13742.94557	15474.68459	13899.90072	14327.41995	12054.79318	13678.33083	14421.30576	17456.97012	17099.17299	16075.94738	10867.13328	13928.61074	14274.36471	15618.03747	15793.00359	15101.56013	11387.56727	13578.02236	14879.39482	16454.56913	15982.95694	14820.01918	10729.98627	13448.92698	14037.59447	16217.50321	16064.67864	15834.46424	11913.90419	14265.83606	13902.08008	9356.821047	8802.978678	8960.679664	7902.136371	8726.907185	8435.057281	8781.308871	9695.071856	9362.664796	7937.28122	8541.849114	8452.335837	9115.644661
235	14674.21115	16093.56097	15930.28629	11665.55485	14882.50948	14523.10503	16598.38342	14647.32485	16860.47637	13308.713	14347.83172	14059.99291	17450.39181	16694.81375	16394.82	13600.15007	14546.58946	12821.10561	15854.11908	16700.3769	14849.44955	11229.62886	13614.29241	12761.63208	16128.05765	15651.40844	15432.89653	11316.091	13138.72459	14336.3169	16757.97454	15094.00296	14716.4042	12882.84343	13729.53368	14032.46181	9267.672221	9109.059407	9661.138743	7260.814483	7844.829148	9081.728712	7876.79253	8903.008572	9367.632628	6724.502348	8312.598172	8373.158665	10616.09664
236	17963.38753	14415.33238	15851.54561	10725.35579	13154.3567	14822.22302	15783.93372	16500.17656	15431.83286	12294.73029	13348.30581	13256.85851	14348.93851	14859.35768	16407.14944	12572.47587	13584.35488	14218.8983	16062.926	15695.03825	14817.20882	11991.41843	13071.63396	13808.75325	17335.73976	15203.10248	15802.67022	12544.50333	13257.27989	14837.4908	15951.05493	14876.10484	14852.57842	12797.92262	13364.54673	13770.84128	10252.87943	9896.910241	8456.720569	6216.141837	7249.209756	8996.419832	8733.542783	8863.599597	9359.381123	6580.520183	8614.094266	8754.615516	9536.55586
237	14933.50405	14148.06931	15635.83911	11852.10903	14932.82282	12925.75348	15000.53506	17021.24355	15486.66906	12137.58774	14220.54911	13495.58658	14411.67866	15401.96451	15159.82563	11883.91602	12979.54918	14024.18694	16423.99172	15315.80768	14805.46843	12124.32272	13994.65566	14864.45677	15475.60917	16015.64049	15739.15675	12881.52012	14395.75926	13822.76218	14725.33683	15078.24044	16074.74307	11346.85049	13571.55672	14058.41194	8045.953627	10144.63259	8834.244101	6250.71379	8135.717646	9168.201605	8228.159677	9715.875282	9778.814203	6032.515017	9488.286683	8217.031595	8545.649082
238	15708.71401	16060.47772	14177.78392	11229.46981	12106.78523	14967.54193	14921.21683	16928.16123	14998.33576	13867.45038	15315.67634	14108.30446	15827.4116	17250.85397	14420.16062	10433.23588	14554.65323	14052.38991	19546.76196	15322.79185	13669.71723	11450.40503	13019.83579	12759.70685	16318.58826	15176.32856	15892.60622	12564.44823	14079.77723	14160.10341	16101.66553	16290.31108	15780.25702	12783.0603	13866.17305	14157.04197	9171.402665	9142.758034	9484.951018	6680.303349	7440.780583	8502.536129	9180.802946	9639.51876	9009.367132	6199.52584	7947.687831	8053.194401	9720.586542
239	16714.35883	16268.902	16894.80151	15099.14038	14320.75744	13542.61792	17715.43333	13949.79798	14458.24877	10876.12769	13905.24465	14185.09143	19579.52686	16123.82839	16246.84613	12886.54586	14079.81185	12880.91755	15974.4643	14695.71831	13883.84324	11998.07326	14196.14014	12976.60273	15993.00935	15380.15772	15809.49169	11632.97969	13197.77538	14371.68993	15597.00606	15250.84721	15466.5541	12533.19067	13253.3376	13577.30564	9565.181205	9548.608602	8438.473919	7547.192961	8001.231734	7891.435291	8319.427621	8182.273518	8657.721505	6971.866206	8156.606062	8351.171056	10989.99566
240	15651.67123	15503.41534	13539.02305	14783.12172	12964.8036	15019.39709	14007.98153	13654.66572	15511.68931	11341.14445	13445.02335	15263.9905	16167.99665	14952.9093	14683.69747	13916.19948	13914.26831	14652.20413	16036.63013	16193.05068	15921.72783	12077.41567	13531.07168	13637.0554	15895.70624	16188.82272	15550.35863	11466.76254	13191.94173	14127.15873	16349.01016	16453.76805	15528.15782	11334.19652	13443.21534	14161.61911	9451.754333	9408.247436	9757.047838	6852.388884	6888.302953	8003.947516	9894.209541	10101.42376	9275.833138	7383.09379	8333.070445	8305.820743	9251.302432
241	18061.98382	16608.86476	16589.7812	13109.68501	15223.84324	14537.37737	16952.03137	15851.67017	15366.06237	11938.53275	13822.44647	13641.95339	18392.51586	13339.86256	14541.13421	14141.33637	12995.97486	13537.22627	18019.88203	14111.28652	14902.40571	11988.5307	14778.19939	13327.3693	16476.3997	15725.36626	15935.58327	12220.34514	14059.80924	14036.66103	16092.74676	15379.56895	15433.82905	12144.6668	13216.08496	13898.12915	9407.325085	9453.729115	8658.905733	6982.297725	7999.47221	8814.336568	9097.390784	9672.327242	9646.540545	7501.195889	8634.960393	8428.466004	9413.518275
242	16222.42492	16548.10904	14782.21866	9831.422663	14652.91068	13722.15933	15481.97767	15411.27753	15204.40373	10058.31193	14608.18876	14292.37138	14863.90861	15886.49906	15044.39357	11588.50667	14312.28083	13775.33668	19049.44478	14739.55321	15282.01792	12050.50177	13105.05032	14186.62285	15480.86801	16155.20271	15573.11038	11598.91265	14034.22338	14082.80527	16127.4282	15004.19758	15621.13795	12827.81577	13399.4034	13877.86813	11086.90834	9224.613476	9103.419773	7151.171528	8447.409244	7960.834313	9236.778902	9233.438062	9773.114426	8277.672107	9175.867521	8939.686896	7721.250072
243	13522.02457	17319.93034	15044.46541	10016.7847	14823.00546	12837.12944	13863.80763	14759.93294	15450.46542	12543.36913	14404.55206	15050.77975	15144.43284	17685.9679	15345.54734	12039.59799	14795.38299	13317.75832	14809.93538	15951.72992	14978.91218	10434.66709	13452.55856	13726.44548	13851.35971	16050.64529	15159.80855	11854.72458	12008.93773	14939.1644	14751.9763	16122.3084	15258.01043	12185.69223	13460.77793	14836.98757	7403.343193	9146.774637	10109.2638	7788.557599	8093.781809	8164.05766	8636.847805	10636.51208	9504.123906	6582.643308	6936.996532	8685.083824	7918.881892
244	15774.56764	15402.7874	13946.07333	12745.58234	12389.83319	14311.98117	15568.32352	14715.61001	14416.65462	11321.02056	14064.209	14563.28606	14531.31318	16407.82992	14534.43024	14000.32382	12926.3072	13286.88729	14111.27307	15997.48801	14752.22987	11328.48919	13029.60559	14207.97845	17185.24919	14444.98554	14619.7799	12787.53866	13876.07944	14524.3178	16220.74161	15649.71768	15363.19808	11851.03705	13948.65944	14101.93307	8063.22927	8882.230898	9352.545155	6241.526931	8142.229906	8818.069798	9255.823144	8837.142995	9411.478137	7249.19765	8124.378853	8284.984637	9434.652418
245	14252.9059	17051.68552	16217.47986	11967.81647	15877.10001	14647.21127	15923.94051	17176.95843	15352.16324	13001.59196	13041.99765	14199.58148	15205.39372	15910.71793	14856.92121	11528.54997	14599.61424	13763.80209	14707.07778	15556.34035	14576.54126	12624.56928	12978.30087	14171.82791	16833.37706	16341.69312	15607.29492	11312.67551	13547.67057	13910.82967	16894.9811	14957.04499	15396.88765	11312.82206	14129.27639	14716.01381	9543.537745	8660.316643	9129.798776	6573.188149	8473.701457	8783.914573	9928.853127	9818.161875	9849.754995	7124.29256	8717.176667	8342.978094	8469.425366
246	12713.30795	14722.92676	16142.36993	12978.23529	12551.4114	14887.75275	15892.22716	15770.20436	14152.91579	11161.28975	13654.03308	13358.8473	15591.16387	15236.5962	15058.49562	11506.95877	13633.82015	13434.82849	14175.58675	15446.29153	15024.1841	11733.78949	13839.56635	14764.60447	15988.10172	15248.77363	15780.45191	12327.3452	14166.74749	15159.48875	14755.7924	14945.94471	15214.08037	11910.50088	12853.34919	14448.59647	10174.18074	9791.269923	8214.825285	7798.083686	7850.89022	8342.297372	8621.244922	9864.224343	8871.487351	7248.02846	8531.441269	8061.600099	9936.806387
247	15642.26151	15415.99372	14249.01289	10625.25065	12716.34582	14604.40546	14818.69528	14949.14043	14186.55348	10699.62305	14132.96644	14556.5658	16957.97808	16261.96646	15546.9333	12882.8749	13177.42886	15479.15795	17995.15727	15543.06642	14567.94034	12007.81578	13891.10684	14756.9458	14535.78503	14980.60574	15411.88732	11179.85507	13324.93752	13633.32148	15508.27636	16031.14806	15766.36423	11607.11608	13579.13287	13922.66578	8809.083888	9172.816249	9525.129481	8385.56776	8188.680755	8563.61213	8104.608271	9420.709574	9000.338168	6430.325708	8119.602702	7986.460519	9634.271069
248	15950.81813	15888.25392	16779.87941	13645.55074	14734.29579	15245.8523	17781.13384	16429.65321	15204.09147	11198.85814	13414.47045	13643.03761	16963.03533	14618.10064	14521.63901	12224.90502	12740.38825	14083.10433	12492.60843	15123.4072	13949.86055	11924.01853	13995.45382	14500.91565	18804.39945	15931.51994	15333.20197	11820.81528	13241.03161	13550.48831	16686.73519	15163.69384	14657.55828	11663.87036	13562.53727	13618.70714	9669.976713	9219.269308	9235.641924	6373.91006	9224.462574	8645.882474	8549.430693	9206.75089	9013.154974	6993.203869	8487.533001	9127.939009	7450.872981
249	14151.01704	15047.01166	17452.45787	12321.74613	13760.02723	13324.42343	15123.81897	15794.44565	13897.12009	12301.75365	13951.7642	13038.88788	16266.3444	15340.76401	15681.87027	13452.89046	13830.7837	14537.63473	17122.24249	14605.90389	15662.35119	12387.95822	15496.42103	14111.96189	15427.86637	16362.06919	15538.7452	11883.27353	13399.02373	14741.84497	16010.23089	15920.47512	15474.03612	11839.79839	13363.90514	13348.58154	10370.61612	9705.52866	9667.506299	7414.715415	6582.171461	7611.977606	10230.73048	8510.779313	9095.367594	6961.513465	7830.998795	8300.116185	9668.780871
250	20051.68842	13272.86329	15747.83131	13446.28451	12710.69249	12938.45793	14312.42936	15981.65714	15257.25182	11157.3642	12829.7223	13540.1058	14320.87784	16237.80708	15909.7825	11612.74222	13218.12685	13975.68985	14151.77092	17471.38453	14951.99977	12656.53419	12763.20157	13125.66386	15887.40455	14761.05128	15074.09455	12351.62723	13482.04618	14522.06681	14915.11581	15641.90919	14610.18872	12030.9663	14161.68195	13817.65228	8556.80538	8958.736233	9248.006069	6408.503417	7851.021359	8591.310896	9542.934822	9689.151305	9034.123915	6714.072144	8426.027692	9223.243472	8103.715587
251	14751.41827	17314.97657	15097.16675	15438.93492	13624.62798	15091.8099	17165.9952	15051.83351	16325.75995	11495.67198	16025.48824	15079.52175	16650.53447	14018.94054	15926.5025	11518.91536	12857.1399	14095.46916	15693.1811	14855.79578	14571.6666	13562.89552	14350.67439	14331.65233	16166.60026	15019.93592	14581.02373	12532.41568	13976.50221	13892.59461	16504.71591	15719.30391	15750.45467	12241.38668	13445.0359	14266.65564	7882.409855	10274.60196	9759.604539	7339.260612	8185.391648	8617.722509	9033.875946	10407.04639	9234.769854	5914.027489	8551.675187	8149.059758	10001.72097
252	18634.01628	15435.45233	14583.42521	12026.03858	13416.27723	16402.30903	17900.00026	15726.30721	16139.04268	12164.03915	13624.72628	12696.74596	16902.22049	16731.86848	15023.23421	12206.74507	17167.00463	13394.29569	15060.89222	15432.92903	14411.07377	9795.349867	14383.98069	13683.54276	15604.36059	14771.21924	15810.30759	12741.54188	13445.05922	13551.7159	16104.13212	15460.64998	15517.82484	11771.58191	13915.73021	13706.09773	10713.14988	8675.366505	9369.492959	6481.238701	7900.146771	8248.683236	9641.197527	9077.019933	9624.775342	6600.564924	8851.549489	8381.322195	8524.510246
253	14730.46177	15837.35732	15944.12086	13418.21677	14069.94948	14692.49013	15770.43049	14056.5393	15951.42155	10687.05703	13436.16019	14177.45737	20768.02942	16795.80796	15108.09948	12864.1107	13061.33625	13844.83256	14608.21898	16343.80358	16067.23437	14016.65161	13451.26176	14012.70678	16257.06257	15222.71946	15223.6059	12567.77089	14422.30661	14482.49058	16190.12915	15456.63086	15674.86219	12153.19403	14085.62071	14013.05204	7980.661427	9216.690713	8330.472782	6694.29949	8623.095373	8053.479786	8476.218061	9845.504101	9449.624944	7773.933849	7839.613444	8912.182581	8613.946673
254	13699.04928	18025.42818	14567.65882	11119.20642	12111.70042	12150.25549	16469.87736	15096.90366	16174.21439	12139.56016	12995.65498	14121.17667	14942.12288	15667.20736	16234.99343	12630.92387	13419.65957	13005.29149	15439.53485	14623.44129	15917.77839	11126.27094	13537.74925	13845.18708	15605.10116	16483.84501	15075.44429	11653.07606	12762.45352	13742.47231	15325.22835	15746.37457	15652.45239	13024.21248	13645.20586	14456.88821	8099.317236	8972.381686	9162.45294	5927.499988	8224.476031	9948.446482	10069.16078	9788.370178	8885.857236	6855.963212	7652.754702	8075.589256	7953.244993
255	15708.9045	14021.65926	17378.9558	9712.128692	13678.08632	14970.86912	15807.98936	15385.41105	14871.94143	14156.21085	13758.76735	12524.67628	16046.89309	14906.77599	15052.8018	11331.25666	13570.11966	13364.31398	17313.94799	13687.44386	14524.93433	13829.90036	13934.13147	13745.4517	17163.23902	15587.01115	15105.60865	11582.88362	13784.6673	13881.22635	16218.21791	16291.62014	15158.06882	11427.8763	13424.69855	14436.59357	10104.62848	9305.244921	9398.770462	7193.782534	7812.033439	8130.368286	8499.223689	9631.589059	10105.60035	7730.353956	7957.415395	8461.037961	9834.972693
256	16019.09809	13832.84576	15899.33148	13133.97074	13712.00017	14413.99765	16556.81155	15985.16831	16167.32505	11899.43772	14736.08197	13278.56684	16557.38895	13313.4928	14541.48108	10358.74459	13472.05239	13644.92573	15632.21	14473.9585	14673.38183	12750.24678	13958.89041	14546.56037	15503.39359	15126.65108	15668.29245	13546.25394	13605.76524	13304.98064	15989.99591	15282.83756	15120.02091	12567.95866	13676.96667	14432.55608	7275.86744	9057.220555	10042.55752	6307.417989	7226.579145	8458.423912	7696.334577	9801.741377	9408.300688	7696.216988	7771.25576	8679.891963	8761.889237
257	17198.02454	14648.83443	15798.27296	11681.38121	14693.99781	14043.71618	15813.53478	16327.7	16223.49909	11092.30331	13157.91251	13799.76623	15684.96091	15403.31432	16611.48917	12307.93195	12566.10122	15253.54834	16233.15179	15152.24407	14267.57124	12218.7885	12832.85969	12949.17163	17418.2235	15189.38968	15024.70448	12153.74762	13933.67392	13651.00487	16640.53201	14663.53423	15556.52393	12725.81343	13477.26973	14450.60241	10527.8691	8861.056115	9149.895239	7886.846439	7978.410946	9255.314319	8803.260148	9682.159065	8755.889282	6831.344135	8201.219568	8238.284292	8200.33957
258	16168.72311	15394.14766	14819.76236	11745.04431	13583.69902	17872.32979	16067.20152	15915.87317	14460.99395	14002.19197	13662.52491	15554.62957	16144.76613	16124.58651	15613.00738	14855.51167	13905.81713	12917.72465	16596.98604	15515.21124	13797.48554	11107.0296	14138.52917	14136.5569	15893.11777	16793.40551	16299.72017	11161.90469	13955.72852	13839.31081	16105.25132	15665.08031	14976.31601	11845.84834	13626.51331	14029.39906	8598.341146	9930.972308	9592.624057	7669.7594	7400.83197	8498.815335	8657.694215	9574.231165	8964.587875	6725.740469	8504.547092	8371.431837	8857.690549
259	14603.39262	15174.12474	16572.57332	10272.14249	14575.64009	14484.98172	14672.63186	12300.79722	15500.0178	14048.50504	13470.99903	13487.49208	15540.86974	15539.61958	15154.4986	12264.53103	14029.6383	14281.46258	15213.05377	14411.09878	15782.1675	13701.80627	14250.63384	14568.21948	16125.44637	15164.54066	14316.32761	12308.40096	13845.75335	13474.92364	15642.8135	16020.53435	15353.66882	12406.868	13620.6108	13777.7982	7813.687389	9656.83379	9243.317893	5842.115714	8339.234248	8402.824978	9957.870722	9537.196519	8996.751191	7472.579839	8330.146801	8243.610402	8062.669159
260	13764.22248	16852.49945	15726.96948	13975.77163	13030.76006	14301.38128	13231.13191	15100.63367	15673.72044	14693.03339	13369.32965	14953.95165	15037.37346	16433.08877	15162.25938	12551.84192	14636.30983	13423.8613	13443.42231	16604.35079	14651.70973	12095.20093	14297.94862	16011.3398	15572.62724	14970.43423	15094.05468	11847.34844	14583.61955	13044.99911	16361.28365	15424.67719	14815.85225	12235.62143	13647.72184	14629.426	8978.095064	8354.303868	8915.566823	6423.775276	8410.932928	8470.656952	8625.578788	9664.010312	8585.214002	6375.581652	7368.930185	8513.722037	8082.690624
261	17162.33925	17692.90666	14180.49524	11633.10468	16105.64403	14503.85951	17183.49406	14490.91297	14877.98139	10658.45288	15003.66008	14598.52023	15639.86538	15193.49579	14957.5977	11996.87103	12972.6188	15297.09966	17549.77228	14688.69981	15687.62412	11727.71893	14185.18262	14056.47704	16618.477	14958.00715	13684.02155	12671.65994	13221.96626	13805.01983	16926.15521	16114.93862	14812.26763	11662.50855	13650.83789	13532.60357	9135.205029	9634.699964	9392.789981	6962.497863	9000.34805	9037.830466	9063.052005	8855.61122	9299.07975	8642.924452	8547.404026	8394.119077	10102.41421
262	17218.84322	14426.87608	14495.12489	11154.85709	13858.2934	16048.75982	17056.56645	15069.44458	14259.22701	11874.82712	14697.85635	14227.36599	16053.08612	15104.61544	15905.4534	13610.46374	13758.80736	13850.07432	15278.32474	15712.61923	16331.91519	12043.49335	14418.21822	14036.81045	14292.4705	15180.55074	15701.05889	12557.14499	13636.40454	13992.85796	15747.49656	15535.79778	15266.84298	11806.89665	14084.72336	13804.90475	9076.035397	9927.519144	9332.360744	7784.211319	7567.160154	8150.485128	10010.63062	9967.114544	8954.006754	7546.093129	8285.913895	8896.125982	9110.4306
263	15091.69225	12677.82479	14101.88772	11071.10356	15182.39556	14426.69705	16243.99043	14115.57416	15690.08172	14309.69845	13304.05105	14131.89241	15941.36443	15561.98563	14692.96724	11711.58681	12510.56467	14237.78967	18406.76588	16255.6841	14005.89639	12930.248	12943.08885	14577.54292	15732.64517	16830.63997	15805.92517	12518.20828	13294.31721	13633.98047	15951.3507	15332.65984	14780.2298	11306.786	13586.08899	14037.00607	8096.635116	8725.455844	8900.368118	6619.673103	9547.229741	8895.337256	10658.92661	8974.793415	8981.371005	7426.114173	8573.612086	8926.343735	9784.742288
264	17615.82937	15127.12027	15328.55764	12113.10262	12701.58441	15435.76355	16067.74821	16455.56834	15309.20208	11694.70649	13396.72891	13697.25319	13922.62844	14766.41963	15627.41533	10894.77465	13944.48595	13860.5935	16471.64116	16965.46604	15333.175	13533.76102	13313.04972	13550.76431	17148.59202	15077.93773	14586.21793	12089.28722	14182.81728	14446.61748	16150.17881	15777.83423	15286.10557	12154.85227	14046.75599	14448.40446	7717.598335	9796.62902	8893.78559	6345.799775	8041.806808	8172.833747	9841.836928	9777.654651	9366.165481	7995.318658	7523.822356	8420.642082	11237.25187
265	17475.02562	15533.75761	15960.21013	11156.2036	14972.54535	16025.92638	15112.1529	14526.28209	15450.04343	10255.52896	14717.11465	14365.27145	17266.24139	15189.07211	15188.18074	11134.69783	13099.80967	14761.76352	15565.3122	16921.62742	14751.17896	13368.48577	12935.80958	13568.42835	16666.6457	14895.37912	15575.13363	13324.8537	13832.61899	13175.38177	16107.24758	15817.77712	15005.06423	11025.77173	13678.70626	13949.8005	9997.544652	8739.304518	9594.297002	6626.306932	8682.919756	7726.061188	11454.84157	9843.990304	9129.425574	6682.873831	8367.285213	8549.248514	8124.118375
266	15108.38903	14036.99163	15449.51505	11359.03202	14625.54938	12786.337	17060.37332	16491.22261	14304.11147	13022.18201	14667.93718	13817.00441	14164.86361	15409.33276	14463.37655	11665.11531	15531.97154	13427.05016	17806.23171	15580.36026	14825.54228	12854.16162	13278.76508	13482.2876	15934.53933	14732.41143	14759.49982	12194.96133	13690.93357	13859.83231	16085.9951	15477.56069	15127.24621	12195.80753	13167.37461	14092.71379	8227.102957	9400.581029	8505.252228	7383.328699	7892.340001	8021.270436	8811.940747	10961.92764	8927.200232	7416.081181	8559.092349	8422.872838	8183.325323
267	18112.8085	17397.23534	14197.49203	13046.12771	13392.52758	13846.04457	17909.51112	15762.26875	14823.48185	11839.74892	13992.46404	12938.23245	16691.24416	16295.5193	14247.99681	12236.78801	14965.94305	15146.60321	17161.99246	15692.69784	14720.61806	11242.38875	13471.14614	14531.5058	16308.7183	14371.2347	15082.21719	12284.71802	13860.59689	14285.43901	16421.39245	15438.77753	15759.46009	12264.23111	13986.09188	14093.36971	8779.051856	7554.177382	9827.804043	5666.903479	8284.071643	9667.401563	8007.1225	9318.805758	9208.073164	5804.154548	8154.645544	8282.017464	9540.421688
268	16145.6107	14283.2479	14593.08504	11670.4578	12059.40777	13419.24261	15185.88811	16370.59908	14855.25551	13007.24305	11466.64345	13384.32061	17586.04518	14581.38771	16291.1869	12430.20184	14775.14998	14697.53615	14702.5892	16473.12719	15769.74764	11132.18109	12737.11763	14952.09068	15565.25	16035.29376	14998.12916	11650.20251	13801.95402	13584.59502	15243.39005	15312.40902	15039.81865	12455.35458	13563.25943	13644.58871	9179.514726	9458.923652	8670.388194	8311.322142	7778.872217	7784.5978	9392.167226	8358.270119	9012.414837	6463.804182	7687.680046	9130.550166	8372.166729
269	17202.89574	14376.98733	15644.31972	11081.09383	14342.50761	13666.27971	16051.84856	16918.41777	15120.35091	11057.44779	12172.38208	15387.00712	14693.86251	15462.76225	14955.92093	11478.60449	13748.8168	14311.66795	15935.86601	15927.81892	15551.12163	11310.12592	13797.70379	14570.53126	15304.4612	15741.33599	16048.95658	12405.98261	13007.89202	14848.33473	15380.66777	15091.95279	15417.12795	12243.23445	14043.70347	13707.63806	8973.544342	9236.711722	8755.871545	7373.475978	8908.283703	9014.538422	8984.187457	9232.395018	9404.903009	7372.622315	7860.058891	8506.445592	8612.245088
270	17703.89057	15953.47873	15358.66231	13595.89409	14017.80734	14544.66839	17383.72746	15984.20113	14896.92898	14551.28601	13184.17493	14048.82734	15754.06226	14303.37021	12988.37133	11285.44777	15110.95883	13345.78993	16325.23452	16017.03785	15557.26344	11888.03358	14317.70156	14033.0487	17161.02275	15249.74176	15837.26976	11854.39345	13944.48091	14455.42642	16415.9351	15240.26564	15018.44491	12887.29492	13655.2631	13963.04104	9910.404376	8161.969209	8832.922924	7349.166394	7999.042287	8013.732868	11156.05058	9312.970381	9526.975431	6023.356357	8212.96149	8119.304688	9473.618498
271	19021.43345	16406.49603	13844.54419	10316.00316	14518.26296	13712.58716	15339.71214	16041.24907	15916.62815	12736.56101	14314.49909	14092.95703	16995.11222	15620.14418	16202.89048	12245.10206	13920.92639	12583.74769	15847.50752	14933.66575	14861.81459	11519.13135	13306.70298	13836.22151	16037.74488	15988.5689	16006.57505	13369.3132	13805.48667	14625.3895	15599.26561	15579.33935	15038.34018	11690.26225	13780.95516	14348.23107	9709.18406	9144.211886	8537.383532	6397.688927	9104.800545	8725.360649	8913.279519	9513.69677	9180.201415	6737.396398	8535.035853	8025.091661	9540.996216
272	15469.42854	14002.18558	14059.72071	12625.13899	16239.46668	15023.33194	15947.61583	13678.90679	13509.72913	13795.22663	15590.10417	14732.26311	16089.6254	15619.67081	14647.78977	11627.95441	14228.95584	13601.70089	15020.21081	15630.13097	15402.03358	12227.74247	13443.09202	14483.60573	16482.25738	15823.96127	14434.28553	12517.55923	14002.65041	14721.37817	16401.85948	15709.16126	14288.83584	11325.24957	13087.13108	14400.99441	8763.64251	8211.196147	8134.366009	8761.945716	8080.112598	8861.617872	9045.643389	9901.24459	9772.686366	7470.322838	7720.223151	8504.910995	8414.187299
273	18152.90009	15577.89973	15519.24037	12006.39172	14546.389	13695.07529	18239.87188	14364.41161	15681.22706	11823.34596	14145.55595	13403.73125	15583.35018	15084.72266	14294.0224	13382.83186	12986.97679	13811.14772	14682.03561	15229.38267	15161.87273	12816.39462	13973.50765	13718.71386	14734.18623	15599.42956	16244.6693	13438.11362	15097.39393	14555.5969	16237.27789	15210.15448	15188.31603	12033.38901	13169.09282	14483.61199	8742.950692	8887.519945	9816.497526	6325.522679	7651.760028	7812.553116	8753.692362	8707.574373	9977.242776	7510.893756	8302.623547	8499.198826	9688.415981
274	14880.78075	17063.11243	16134.78757	12195.83341	15115.88297	13985.4082	20016.46073	13848.10492	15466.11796	12414.43463	13473.72942	14003.66673	16985.00027	14219.22341	14800.70328	13079.12397	15421.92712	14676.72119	14697.43765	14284.92001	15456.82926	12478.99694	13256.07576	14566.73323	13831.57597	15356.71128	15173.89235	13057.53458	13672.2301	14322.20384	16102.37867	15449.01919	14807.61399	11699.67784	14882.80868	14262.98792	8734.013406	9152.129529	9695.25177	7297.098383	7621.975291	7919.756951	9869.178472	8946.34176	9403.409592	6516.855235	7777.497015	8697.00062	9227.742886
275	16159.67723	15089.45895	16985.15617	11780.53508	14175.75666	15415.22064	20376.77621	14610.50444	14258.83566	12414.19426	12207.64857	14494.16761	16991.02111	16021.68706	15797.83827	13013.1942	13702.58851	13819.91442	15150.86359	15957.32024	15637.09718	12687.20397	13540.93975	14401.90381	17000.56517	15773.72627	15181.37854	12102.7383	14464.69992	13824.162	16133.85443	15425.20862	15493.54519	11341.8055	13683.62085	13798.77883	10355.01549	8912.798966	10196.88096	7585.181171	7940.779171	8145.717646	7532.967973	8629.302815	8694.001708	6882.831293	8361.852543	8660.319749	9178.473162
276	15727.12401	15340.13206	14938.15709	13067.09913	14837.3756	14243.63218	14542.87945	15382.90588	15521.09465	12232.87011	13209.19307	14937.63031	14834.86017	15823.82058	15655.83435	13171.34406	12472.46103	13935.05784	16289.73664	14906.98941	15281.93174	11614.15685	12795.37879	13702.86216	16847.29632	15636.31326	15064.66078	11039.2722	12957.04169	14291.73787	15763.63921	16265.36801	15364.85347	11873.86779	14100.29986	13741.52159	9583.7327	9414.980235	9303.062347	7761.560023	8241.799859	8884.147561	8098.849545	8903.223045	9135.527377	7608.213334	7977.840438	8126.966099	8477.260671
277	15684.92219	14848.2148	15511.47711	11742.90846	14116.09381	14931.52221	16697.18533	16225.38463	15204.19931	11352.14188	14685.2829	14392.75382	15333.85475	16380.64554	15213.77424	9967.672059	13354.30609	13619.26043	17418.19266	15544.1983	16007.3598	10168.92183	15065.33583	13534.93465	14400.9086	15636.00412	15841.83309	12140.14586	13791.72935	13425.224	15953.06382	15300.25638	14857.31926	12066.57006	14367.07634	13870.11193	8556.971941	8785.31825	9104.252335	7043.409103	8614.206965	8318.182795	10480.14548	10074.67313	9521.723356	5907.949747	8747.727333	8583.502122	9558.547906
278	13729.68959	14680.28563	15111.74326	14305.26255	14781.86245	13186.1726	13981.81805	15418.199	16573.80002	12666.48155	14997.99805	13492.14395	15629.96362	16946.86484	14458.11981	11885.21768	14007.85466	13533.59228	15582.34194	15199.75447	15006.99395	13376.90474	13838.27953	14345.71892	16221.43949	15846.18662	14898.25051	12130.16524	14072.17323	14277.32474	14766.22399	15544.15166	15695.33324	12034.5371	13799.29438	13788.96408	7369.944921	8597.436509	9043.649799	7142.58375	8058.912668	8846.882481	8595.163649	8926.457899	10047.69451	6304.668865	8057.892391	8129.180477	8856.807692
279	16006.17677	17116.57866	16135.41309	12981.72961	12928.26314	14896.41694	15468.5787	15930.00353	15328.7264	11291.66556	13980.14347	13132.49822	14693.35561	15680.64731	14974.3854	12127.01043	15110.9809	15174.61022	15172.91138	13903.67074	16042.5619	11603.50322	14022.95997	13721.91378	15058.00979	16315.15787	14516.15652	12622.70418	13650.07226	14115.44019	15996.66988	16051.50908	15359.28008	11988.65482	14032.36591	14120.10109	9502.85934	8514.964903	9260.606575	6749.147435	7024.700409	8350.310634	9624.866689	9683.655933	9036.177614	6406.445743	8815.773513	8349.741534	8545.32104
280	15636.29522	15902.09724	14056.43045	11699.92567	14898.95985	13718.93126	14738.94577	14356.91467	16994.20507	11593.30102	11303.73009	14170.33588	14708.77246	17031.51882	15142.29234	10854.71784	12426.22034	14974.48691	15101.97098	15318.1487	14333.28071	12984.07006	14850.95181	13776.46813	15796.53066	14976.66017	14467.69702	11539.40624	12954.28784	14436.0287	17710.14681	15638.58119	15772.63213	12288.19089	13705.79434	13447.92736	8149.985157	8106.588814	8423.569642	7903.550094	7875.943844	8913.486081	10370.22408	8637.690544	9319.996814	7255.752597	7300.249125	8918.946653	8488.252789
281	17378.66339	16160.74285	15762.24456	11315.22832	15533.99331	12686.66212	14699.46369	14457.80259	14004.17007	11530.65626	12248.72996	13572.9447	16139.39849	14118.20601	14177.81243	12326.73927	14947.15575	14127.20243	17891.82103	14958.57539	15292.06206	13110.8519	13221.90485	14248.68625	15822.38195	15652.86522	14721.0082	10715.53894	13694.00798	13451.27956	15778.0253	15681.8744	16074.55094	11707.69445	13730.20258	14296.05555	9009.612445	9596.185276	8826.514623	8177.202699	8410.171638	8809.141101	9251.714828	9312.508184	10022.71682	8575.016804	7984.887213	8539.457015	9625.519783
282	14848.90217	14942.5697	14501.07075	12363.04161	13433.62931	14333.74289	17521.6267	15140.55465	14228.29117	13048.8467	14124.51485	14987.41617	15287.60523	15278.5766	16788.71671	11295.86725	13350.77435	14215.26978	15276.76509	16761.77784	15009.44563	13161.36607	13712.33294	14412.35056	16942.46	15887.2138	14491.20675	12808.77071	13834.98074	14371.08519	15700.64962	16247.63215	15565.13978	12361.56593	14800.69818	14005.6955	9629.568686	8595.897366	8182.63379	6785.33705	8541.564068	8042.843548	10126.30186	9201.222145	8661.617357	6973.778387	9185.895478	8101.20244	9067.537117
283	14785.43342	14261.36413	16304.91418	12066.42755	15120.74287	13537.35713	15848.48856	15640.42186	16017.47108	12047.59754	13072.2598	14044.02044	13862.16296	14578.11883	14774.7808	11426.60212	14163.35283	15120.22958	16169.87962	15106.59324	13943.91932	13121.32828	14251.40467	14521.88441	14547.46518	16136.65597	15702.11092	11086.04601	13431.99094	14249.68455	16432.82327	15132.91345	15165.40676	12284.35752	13656.3257	13872.47105	11281.01393	9290.918977	8726.751555	6488.228442	8246.32264	9500.449981	9558.464332	9808.21666	9460.018018	6997.411362	8751.843058	8860.017514	8742.325886
284	12759.55568	14854.48257	13921.00444	13291.2037	15713.43919	14342.51589	16775.76882	15097.22398	15252.80351	12130.82364	12615.6681	14650.10321	15642.03247	15910.17655	16943.85183	12891.81966	15583.04475	14537.15162	15272.71069	15042.11421	15846.32781	11292.94594	14336.31125	14295.45433	17113.50595	15082.19893	15905.42156	11824.76346	13145.99377	13983.24776	16521.55821	15454.84216	14884.22271	12162.41805	13266.95155	13334.74273	10001.96459	10059.51072	9200.168633	5758.817331	8371.385554	8259.31736	11352.17496	9651.088227	8933.359597	7872.574933	8496.487031	8294.087465	9090.012561
285	15605.21898	13229.06369	13896.79699	13037.594	12826.51266	13603.22308	16015.18452	15698.64113	15837.35164	12859.17926	14660.10649	15765.26523	15867.85324	16326.31594	14233.01133	12651.05146	13508.8932	13943.31362	17325.08465	16373.26729	15785.40563	12236.82098	12981.41556	13777.77442	16370.73021	15463.552	16078.72848	11811.46159	13986.4442	14758.24542	14711.73255	15558.02799	15796.97545	12542.43209	13376.55643	13503.48054	9420.555232	9462.160134	9235.263568	7985.733753	8778.818892	8989.105101	9515.137141	9320.539238	10127.75517	6567.095594	7972.828606	7782.613616	9696.575597
286	17247.32067	15676.90629	14268.98606	10909.20132	13809.92227	12628.96996	19063.15494	16626.25447	16620.44135	14059.09828	14293.31082	14486.96302	19542.34532	14514.38295	14808.48331	11665.09191	13587.95136	13969.58842	17233.43413	14847.46014	14587.71955	12245.63522	13832.45153	14043.64614	17155.21268	16364.50441	15638.27823	11803.58589	13395.11243	13412.02863	16553.69915	15515.4347	15350.36906	11998.09779	13583.32326	14221.29535	10631.00421	9484.537818	8610.828134	5792.318822	7452.938665	9187.203056	8512.94691	8239.6973	9486.2877	7243.514975	8029.252057	8889.879647	9526.504062
287	18236.99357	15915.36924	15630.43591	13494.05277	14606.47925	14390.00229	14506.01623	15757.93583	15423.43471	11881.72689	13345.75387	13803.96011	17467.81519	16443.18424	14940.09498	12651.52959	13853.1113	13945.90231	15054.09278	15230.57995	16385.75309	13777.22166	12998.18745	14974.15907	16676.93305	15325.92732	15311.71521	11709.51479	13544.38694	13470.30358	17241.31667	14735.22888	14668.25945	12880.14433	13334.23639	13735.97389	7850.678365	10446.99732	9059.499865	7685.81883	8789.348947	7767.854051	9539.122441	8911.2143	9316.875659	6603.273845	7907.80579	8625.964146	9208.953857
288	17367.18542	13714.18532	15402.28074	11417.00846	13678.52305	13521.6292	14813.78455	14931.71516	15834.85092	12014.01639	13680.00354	13873.0627	17162.51566	13291.6155	16173.67335	14223.20471	13568.23505	15252.62641	16168.23969	13995.6745	15675.98331	12358.28399	12653.84651	14899.98205	18339.74004	15394.98918	15214.12352	12877.42313	13541.5329	14028.55705	16107.69088	15541.30356	15412.96818	12413.46514	13819.50507	14047.00096	9147.918189	8593.400715	8677.015576	5667.450988	8043.63476	8583.892576	9968.818614	9136.40435	9166.276068	6837.73482	7170.416217	8698.519333	9353.514027
289	12777.18138	18000.70762	15624.35424	12906.97213	15329.13213	16546.51933	16381.29892	15769.69377	14646.61861	13507.65858	13590.71005	14812.786	15721.72512	16323.96586	15012.5582	11347.60085	13528.94476	14728.16851	16071.85166	15036.37904	16011.45298	13834.51314	14966.86356	14575.02795	17100.24159	15053.63972	15749.32434	12333.39053	14798.34754	15138.10507	15517.70076	15244.57896	16132.65612	11398.342	13492.6246	14390.02704	8764.147534	10457.2184	9337.558236	7348.173438	8180.425339	8725.021416	8914.124092	8652.922616	8981.390445	6906.290389	8802.605106	8345.37604	9222.334458
290	14021.90262	13367.44026	14220.04996	12851.34482	12659.30026	14604.05111	16181.87027	15961.43586	14418.53141	12477.22661	13929.80283	15041.32693	16190.62307	14431.96372	13877.37217	13213.27918	13366.58364	13082.54474	15983.8028	16941.51546	15525.19641	13147.01304	15573.72329	14348.74176	17997.98955	15951.14647	15326.9719	12674.67849	13814.00926	14079.30867	16031.16074	15625.76819	15659.76197	11518.95029	14010.00327	14464.79098	10190.66184	8878.432018	8772.74299	6573.534593	7810.739382	8198.605089	7713.75655	9733.384726	8967.72021	6996.896356	9056.938747	7936.43915	9948.695067
291	14961.27528	15765.92965	16055.94795	11311.97878	13886.67247	15001.89357	13266.55069	15583.13798	15709.42981	12029.68635	14270.16921	14422.67603	17881.27382	16191.4249	15006.24952	12298.52574	15242.35628	13406.77068	13616.36996	16637.53168	16476.13316	11676.29889	14370.04675	12680.99706	16106.53937	16405.786	16520.18028	12594.33695	13803.63978	14112.63268	16969.55088	16190.78957	15276.53521	11966.1393	14208.53933	14150.79569	9583.914986	9332.100367	8760.972014	7521.13809	8481.985556	7922.541991	9914.884701	9509.474801	8694.692657	6207.674666	7899.614638	8331.905827	10415.63949
292	15301.97596	17182.6282	15745.52593	11308.30298	12939.34085	14827.36973	13804.81739	16345.49105	14407.45931	13038.81534	12956.32736	12826.76386	15955.0986	14736.2903	14763.41012	13280.9566	13003.34571	13982.37445	17324.24942	14601.52707	14802.49969	11086.06338	13172.22351	13661.57773	15486.4275	15399.82915	15152.95116	12319.24963	13686.4558	14392.8278	16223.42437	15471.29422	15427.79699	11930.15609	13377.85908	13783.62187	8361.984791	10220.94195	8798.171402	6142.629607	8474.992651	8749.245612	8115.516471	9207.30243	9460.275816	6392.479457	8944.818096	8444.511272	8039.860554
293	13334.83342	17612.11701	16867.9029	13101.82964	15796.65722	13142.70212	16511.50166	15827.23647	15520.5863	12222.06498	13121.82008	13993.6066	15534.40757	17041.62551	16674.7645	11122.15217	14807.4523	14080.48833	14908.09166	16294.69823	15511.19577	11446.24069	14432.91699	12947.60193	16160.06715	16241.34726	15033.15489	11699.10759	13603.08852	14218.79686	17276.2853	15411.86617	15576.4401	13259.68137	14075.35463	14146.22329	8337.240162	9433.378822	8722.787957	6243.740659	8463.277215	8743.450936	9329.381791	9360.158776	9645.477241	6169.452491	8775.356819	8822.857218	10395.28846
294	15963.10445	15771.47396	15139.55118	12786.31145	13617.43373	13627.96854	16492.68021	13941.29712	16096.22433	13137.35784	13247.85805	14589.42731	16595.38527	14480.63455	16429.37492	13414.24194	13014.60417	15200.82644	17388.02863	16671.64328	15116.65871	10742.35012	12424.81792	15488.13898	14376.88134	16428.78325	15586.51376	10952.62552	13328.52965	13726.23649	15452.42221	15239.90891	15206.29256	12643.61023	13837.18044	13949.1453	9299.954383	9126.931886	8942.029628	6053.475335	8005.966497	8201.432115	8008.839501	9632.050382	9301.918699	7882.09187	8194.291809	9022.109477	8248.400947
295	15233.40914	15627.24829	13173.96322	14441.41116	15795.04688	14124.62066	17600.85639	15052.12732	15542.18559	10787.73987	14341.70757	13590.39417	15202.27518	16113.97304	15058.85576	11963.29764	15207.34905	14661.55703	15605.42098	15563.26044	15603.45365	11777.32795	14007.24455	13312.47888	16623.04956	16140.69585	15778.41771	12822.31209	13990.09519	13512.98907	16049.06263	15408.40484	15488.2295	11491.11161	13678.4406	13798.52299	7901.310902	9709.467839	8766.275017	6252.036172	7621.599408	8435.183067	8509.123337	10604.62082	9055.505779	6889.122468	7952.202592	9001.674703	9717.699744
296	14419.87663	16206.94828	14897.76998	10686.18713	13277.21848	12131.24342	16738.9791	15827.72721	15381.36726	13504.679	13161.04276	14969.1579	20115.09919	16442.73765	15321.46588	13491.1492	13278.1869	15582.63043	16423.2679	17218.60663	16086.92185	12890.14419	11895.08804	13454.09019	16057.2352	15219.90323	15677.41847	11220.64933	15226.93027	13564.07795	15124.62271	15698.35473	15712.10704	12916.44897	13624.58565	14339.74605	9323.455061	10541.30337	8656.410758	6579.652603	7702.061567	8838.848026	9456.304658	9355.818734	9194.546243	5027.517956	8640.946909	8072.435802	8475.250081
297	16612.56055	14845.44245	15928.69299	11140.32425	13662.00774	14509.63225	17221.96569	16764.37249	14160.44765	13250.26864	16216.66747	14421.57782	18665.39123	14867.53981	14953.54756	13770.57125	13910.4258	14910.9115	16629.66346	15264.65	15931.32672	12020.35018	12797.79826	14152.80343	14637.01422	15073.47834	15567.16765	11484.92416	13319.54596	14239.3201	16187.49214	15663.14469	15290.93758	11859.7964	14218.6119	13715.44252	8795.571621	9401.235803	8584.61445	6576.120473	8438.313273	8097.16267	9435.559818	9320.848212	8895.148515	6659.110372	8547.687126	8169.095687	8974.514481
298	16495.19374	13794.14758	14168.23793	14081.20878	13105.08995	15181.09389	14286.74563	17207.49209	16873.78316	12179.94352	13549.18721	14662.81446	16507.57186	14854.07959	16395.3624	13183.87039	12395.93602	15507.95148	18437.06516	13475.98169	15152.45149	12583.14403	13595.32877	13299.26706	17322.98338	15074.20633	15349.40241	12072.3505	12842.61467	13686.49354	16022.14543	15784.89856	14707.68539	11380.16727	13198.65262	13784.66231	8487.536334	9458.748393	9243.480445	7200.134304	7827.13003	8673.160082	8865.877493	9184.142178	8958.308965	6728.620764	9046.501932	9005.586176	9369.439246
299	13767.19797	13589.17492	16778.46999	9467.703349	12665.95301	13812.29676	18800.30519	14761.39451	15578.29702	15703.66512	15260.91187	13000.17451	16766.03713	16166.38497	16995.06514	13165.75104	14706.45374	14826.14329	16308.84086	14419.55325	15187.34786	12185.8268	13501.1613	12946.3275	14855.08948	16184.99216	14906.6348	12844.44131	13426.66019	13774.87643	17278.5916	15801.01152	15618.18777	11961.12376	13376.659	13863.87071	10092.11596	9182.577617	8872.703309	7676.437672	8238.216611	8665.913839	8792.499916	9761.707229	9098.90811	7265.353931	7874.775896	8758.057567	9028.774704
300	14653.4463	15470.57984	15683.07794	13950.69601	13873.86451	14346.19697	14850.43658	15394.23	14907.30577	14552.12373	12166.25123	13020.40411	14657.53941	14837.88431	14974.73759	12126.88597	13290.3918	14829.88559	16790.2557	17039.58799	15575.99399	12118.78884	13325.01618	14657.73756	16628.67911	15573.73935	16156.30265	12295.46213	13492.15035	14505.96964	16285.59899	16613.61859	14983.08048	12032.37599	13411.8303	14158.0202	8830.185275	9144.504662	8978.31945	7167.181844	7465.922723	8785.061853	9236.332117	9173.786009	9108.168896	6009.139562	8047.382341	8243.496442	9723.458262
301	17442.453	17322.29156	15394.28479	11906.24471	15763.05086	12886.06544	14867.85645	16161.11533	15235.44496	13808.7379	13466.62567	15245.49589	15194.01474	14684.58021	14431.55906	11271.86054	14459.28391	12642.52455	17189.92075	15076.97726	15589.45719	10667.44597	13859.02422	14131.81023	16428.35896	14925.41875	15793.10849	12086.4458	13820.58949	14968.27238	15762.5686	15497.64054	16371.78023	12504.60029	13775.12621	14223.82184	8767.919622	8678.522161	9327.972441	6002.667725	7898.222049	8665.238762	8597.24943	9764.074586	9012.674369	7521.997379	8661.716692	8866.460556	7958.82403
302	14767.29312	16612.10241	15718.34719	11218.36232	15281.50769	13928.19231	18143.95557	14470.5199	14344.0269	13098.12882	12518.33592	13608.42226	16788.42281	14154.84885	16223.84461	10537.29091	14703.00601	15389.75747	16680.79867	16024.64971	15790.20976	12498.99701	13437.74732	14014.83659	17349.38546	15282.04113	14614.45678	12653.95272	13426.97628	14406.82487	16808.23626	16235.4681	14928.32783	11512.39998	13284.61231	14103.52342	10536.31582	9819.405136	9308.345751	8410.1214	7856.535881	8176.791071	9232.904883	9097.621037	9369.695354	7016.266239	7737.35976	8341.98641	10351.31342
303	21844.61439	14179.414	15318.39474	10969.02804	16202.80005	14021.14396	15085.08169	17228.16444	14192.93897	11149.39608	13705.50684	13482.50171	19484.25599	17856.64093	15813.77254	12242.8928	13412.10771	13470.39201	16033.28865	15528.74043	15788.82205	12284.72638	12822.60563	14609.59175	18179.84873	16103.60043	14898.91841	11800.01281	14975.2549	14538.03834	16456.37249	15021.18235	14853.01251	11486.34746	13502.36315	13838.51222	8595.964384	8729.755846	9175.548443	7812.651569	9314.849909	8347.037145	10593.64997	10029.34882	9002.448835	7160.293115	8725.598933	7976.393357	9639.807083
304	16937.05496	17588.45576	14544.87995	11438.99443	12908.15977	14353.90943	16901.91073	16703.93322	15051.99866	11534.25071	13923.45756	13719.68336	15903.72196	17615.47536	14220.33664	13033.71137	13903.38714	12566.17417	15823.04915	14545.22975	15906.64208	11788.66949	13784.99021	13777.34946	16407.42821	16131.81226	16219.9904	12387.93049	13254.41077	14294.00652	15545.76349	15067.93928	15028.20235	13003.11042	14024.14918	13634.50423	11482.93388	8946.292824	9501.291558	6256.739288	8111.397198	8404.551909	9212.262396	9224.479802	8927.388894	6154.581887	7474.518526	8420.96892	10415.2762
305	17183.15819	16051.77076	13694.91736	12246.65729	15196.17975	13984.22282	14933.96645	15126.76615	15465.985	11120.32213	14295.24279	14807.98017	16293.67015	15386.86571	14403.54518	11316.16088	14281.49557	13597.05075	15529.18876	15617.80864	14570.65247	13317.28052	13825.24404	13147.01593	15828.80843	15377.69841	15190.90186	11022.90519	13635.42183	13197.72243	15861.04717	15954.87484	15551.51678	12620.04315	13227.82728	14207.96389	8035.953677	9370.701738	8653.857184	7214.751523	8020.889056	8033.035837	11145.39946	8586.34773	9172.518976	5853.687591	7865.71135	8611.588781	9416.982081
306	14093.68404	14019.88794	13874.48313	13366.60551	16094.92317	12004.99131	14628.85128	15466.73578	15226.81936	11655.99103	14977.85886	13305.75799	15960.47347	15526.85374	15329.37473	11611.54913	13105.53996	13900.39376	16538.40329	15283.03643	14999.93511	11683.28134	12866.42535	14487.93456	14947.06335	14665.03136	14847.61624	11901.47055	13915.02263	13470.7266	14435.75197	15498.33936	15123.13201	12311.74605	13867.69927	13891.86284	9368.248632	9594.997083	9922.042498	6841.744835	7919.061178	8756.762364	9059.355784	9129.033162	8959.411195	6926.614581	8179.314824	8465.672127	9744.295544
307	16536.38883	14508.94828	15184.87559	12776.95592	11421.19359	13372.03597	17041.90261	16445.1738	15436.54191	11441.037	12901.17354	14979.25541	17747.75683	16078.62978	15478.94133	13255.3514	13225.68409	13921.37778	17443.33678	15296.72066	14775.58295	12143.92467	12137.1187	14028.11766	15293.03048	14993.00004	16072.92974	11027.56893	15839.6356	14390.42056	15772.31869	15347.95573	14875.41754	11468.59473	13721.8433	13266.70664	8398.674635	9543.623212	10130.88868	8443.926913	7807.098554	9238.738907	8988.713343	8768.0781	8835.843951	6990.119788	8371.139343	7986.91833	9030.617869
308	15707.53985	18119.12613	16295.37944	11957.73432	14520.06637	14084.54622	14209.30344	16033.95871	16278.29463	12280.83138	14860.94423	14346.47859	17423.08481	15282.49939	15010.16704	11240.8168	13827.18634	13482.4197	16146.07539	15393.47449	15088.62635	13603.59328	13552.89037	13909.08593	15484.02207	15142.71387	15538.54858	12157.11964	14804.48259	15269.3456	15317.29762	16356.33985	16059.08785	11701.98222	13231.38698	14540.48299	9229.815454	9804.310651	9156.353308	6616.639427	9521.801733	8255.402736	9603.865609	9491.883369	9531.2146	6331.661653	8731.251929	8853.810698	9754.004739
309	20201.52965	15034.15692	15580.79453	10763.6839	13701.4788	13506.25038	17278.95317	13941.30998	15667.9014	11788.55866	14279.64259	13911.97706	15479.35252	14790.41133	15260.29048	10237.20385	13221.63539	13580.45981	15849.9697	14618.04393	15481.48939	11732.10477	13676.07791	14753.93974	14603.13732	15537.57792	15057.22712	12594.11054	13927.11922	13725.46615	14691.20488	16190.05115	15009.41287	12292.44584	13815.71958	13685.63783	11438.32388	9776.061989	9065.237001	6808.505393	8344.683076	8188.290727	8435.490197	9632.602651	9037.398146	7166.178125	8711.286486	8289.660662	9382.850103
310	14197.03365	15726.05619	14075.28297	11154.01156	13432.54179	14363.09874	14819.36525	14122.73971	15040.19257	11245.39331	13721.90843	14515.01092	17437.32758	14362.08761	15034.11129	11690.5392	14044.62917	13445.36029	15465.26114	13620.81056	15059.83988	11068.20966	14050.88257	13846.39205	15913.38385	15914.61881	15478.80656	11550.38678	13159.62652	13834.75931	15314.45323	16111.58946	15174.21945	12057.11585	13457.70195	14080.55464	10219.90543	8639.725762	9408.691285	7598.833513	8313.890643	8439.924749	8831.955124	9257.171113	9050.692603	6493.381636	8380.452054	8235.719778	9701.559698
311	16369.10408	16368.26866	15498.20087	11473.37689	12742.83585	14335.79181	14540.12832	13336.53905	15083.19351	10326.80161	13291.39102	15491.22068	15419.34758	16096.92095	15307.63189	11986.33605	15182.12071	13646.61404	16854.55124	14854.60035	14421.91261	11712.75131	13775.54582	13147.32134	17232.20291	15890.04847	15372.37151	10853.7129	13799.29133	13486.33904	15421.49647	14711.44923	15421.94873	12608.54185	13219.34857	14018.95194	7567.704943	9081.209998	9205.457191	6405.405035	8535.048811	8354.168909	9355.142438	8427.154223	9214.629687	7130.36291	7750.36697	7972.21838	8777.547756
312	15737.93942	15506.00003	15683.51838	11860.34501	13377.78232	12894.25511	16164.73244	13067.47629	14935.56907	10091.67275	15470.47629	14575.4371	16228.14715	15450.98917	15529.57897	12528.75525	14448.12942	13222.07779	16253.00191	16048.12784	16207.72485	12814.27174	13849.25002	14440.08066	16513.41331	15105.90892	15393.03776	11248.83971	12995.69431	13998.71483	17061.34735	15266.75784	15316.66825	12589.50351	14715.18521	13834.41997	8593.158522	8571.196799	9386.049754	6431.677065	7476.84937	8227.503687	9125.345931	9350.326856	9208.517983	7293.643735	7863.20929	8593.371383	9707.044988
313	15817.21411	14194.28613	15595.70447	11715.19817	12481.55872	14301.00073	15284.56416	13589.87797	15650.38226	12027.22161	13508.43894	13832.37043	17033.29837	15260.13934	15369.87398	11228.01857	13322.12491	12542.79571	16356.38903	15184.50796	15392.06451	12059.55512	14599.60324	13250.39201	15452.95228	15584.93195	16431.034	11654.45965	13567.21523	13316.04971	15979.8281	15975.1037	14994.72266	12011.20631	14189.6468	14261.8643	7987.275252	9543.906999	8674.535468	6847.846965	7464.430918	8474.398664	10074.90579	8975.204785	9462.772003	7577.395874	7929.156255	8179.984066	8502.022486
314	13072.42533	17110.34383	15379.33953	11843.49747	16493.28456	15212.27669	15406.98935	16784.38636	15077.21308	10977.79888	13255.37641	14134.97616	15644.54442	14976.03833	15996.81297	12019.93441	13936.49938	15404.58732	15583.56685	16802.14032	16131.05798	11927.94271	13383.55846	13316.27886	17019.56378	15529.33421	15502.56567	12775.68969	14176.48293	13769.93516	17718.57193	15449.7336	15215.74885	12305.22577	13536.82333	13942.73941	9894.777048	7999.893031	9085.982101	7227.093527	8830.523987	8414.58973	9678.312068	9788.535661	9170.772449	6015.623095	8117.74224	8456.15591	7969.407015
315	16030.00667	14766.77744	16117.05003	9752.814867	14361.48589	14625.35407	16037.93344	16524.37656	15787.56853	12819.46364	12306.96104	15267.5733	12981.51643	17032.43696	14511.21741	11739.64599	14500.10891	14414.77649	15254.13398	15680.95281	15527.90894	13107.08701	15043.77606	15028.154	16078.97256	15499.2904	15079.32797	13056.03232	12474.02749	14501.27726	16432.5963	15629.23854	15337.01236	11431.69082	13786.08711	13712.21651	8375.416908	10197.82795	9482.172692	7622.865909	8149.225451	9690.601202	8385.750554	9810.140378	9612.947003	7297.654444	8659.522456	8227.342979	10029.17978
316	18081.9438	16210.88008	16058.9793	13647.40622	14021.03443	15055.63499	15782.06299	16366.20993	16731.0007	10239.8467	12352.23273	14103.34703	17755.3064	16053.21415	15014.58118	12779.47372	14014.45232	14964.9986	16024.71107	14441.0369	16151.41526	12001.07899	14298.27841	13772.78181	16124.00437	15930.18828	15092.12332	11637.94033	14065.57785	13928.12505	17135.14908	15856.20839	15335.25325	12057.61965	13230.984	13507.46885	9377.515779	8599.377251	9461.789838	7634.667944	7866.478758	8261.201852	10660.09403	8838.570423	9199.348616	8158.42407	7597.333132	8536.953181	8854.200799
317	14875.23354	17109.71413	14467.37796	12132.21358	12508.77435	13577.13692	15632.04055	17835.49805	13906.18508	12369.74458	12458.80277	14658.40651	16833.77656	16774.93566	15826.53737	12061.14275	13208.90508	14535.40306	14988.03812	14508.02703	16803.91319	10809.00145	13809.2825	14034.23654	17490.18768	14998.26676	15339.80118	11325.32043	13516.08224	13128.0187	14895.36199	15954.92377	15507.03899	12104.41955	13475.69483	14080.37123	10131.71085	8424.784086	9226.650093	7199.781577	8433.598394	8056.131776	9923.297508	10041.2333	10440.44475	6105.000036	8449.433675	8507.318327	10839.94189
318	15955.71127	16055.54925	15013.97585	9550.700357	13591.06139	14589.20465	14325.55255	15467.68301	14828.95357	13966.98956	12801.0663	14223.08392	18796.89193	17488.59535	16806.96619	13246.61917	13982.7688	14108.48431	18067.66031	14969.0476	14720.24589	11828.12057	13214.58157	14112.28329	14410.60342	15764.34944	15730.08552	11791.20743	14003.52784	13853.8475	14993.60438	15101.4019	16433.53867	11782.5975	13437.30688	14080.24883	9216.49916	10493.28814	9279.334445	6388.901808	8224.796323	9145.587764	10362.29958	9570.324361	10143.83814	7505.210857	8410.999025	8596.363833	9349.202215
319	18253.30312	14323.41182	14827.81897	11971.1143	13290.66398	12937.93297	21912.575	16706.08863	13524.64031	13766.56421	15314.75233	14712.25259	15685.08338	15835.91854	15949.36535	15547.15604	13849.96718	13516.54767	16172.03272	16058.84813	15197.80616	13921.53609	12899.65643	15050.7153	15713.99828	15627.8706	15626.50208	10440.27437	14036.02871	14472.4075	17092.45685	14874.6042	15040.71567	12855.94982	13690.5538	14344.85377	9616.594946	9567.583918	10060.78506	6665.701717	9025.700872	8491.065266	8223.423911	8955.967131	9647.735121	7612.019048	8277.190217	8708.888345	8891.488118
320	16217.23229	14539.74521	13885.39034	13101.2707	14155.89087	13093.72373	14729.81883	16131.32732	13347.97392	11375.39229	13429.07503	14391.62298	18591.6416	15898.17398	15723.53868	13308.26382	13607.52867	13553.14128	15311.80285	14854.33029	15693.70186	11888.54554	13467.48513	13153.2108	17034.75326	15556.26358	16441.78849	11567.19193	13901.51724	13672.66067	17208.14448	15740.51009	15336.11651	11764.26615	13104.29116	14380.73116	8393.127877	9591.716436	8781.585597	6992.641094	7399.309915	10041.81795	8111.521738	9662.709134	8857.355388	7949.61038	7810.034389	7906.380899	9266.942648
321	15133.39808	15495.81938	13972.92509	14525.31851	13757.98894	13685.39224	16719.53069	14459.38376	15162.53117	13581.87924	13534.03132	13925.32155	17524.88376	15156.16195	14651.69837	11523.98265	13265.72325	14182.05889	17444.8844	15670.05052	15923.22256	11624.06568	13563.33355	14529.75549	16853.43097	16546.45646	14479.53352	12170.96894	13732.30486	14209.7145	14426.90057	15472.05668	15492.2727	12149.75938	13527.41683	14617.52863	7934.371352	9853.44662	9961.288236	7311.841088	7846.607205	8730.975385	8514.858278	9082.995433	9359.279646	6929.030529	8999.520439	9121.438304	9617.224958
322	15591.6697	16531.71944	16088.84676	14477.28645	14855.52947	14581.74967	16596.98028	15703.10997	15065.87525	10641.06112	13769.39474	14581.69389	15487.8607	14686.90969	15325.90259	11333.01555	14830.0655	13342.92496	15951.8937	14310.52237	14837.8304	13845.49132	13066.73912	15286.16821	16431.19378	15431.84728	14871.81499	11283.62173	13749.81312	13139.7199	16856.46821	16065.12552	15157.40955	11431.50056	14047.69042	13983.0523	9448.630361	8955.760111	9974.443384	6752.546453	7769.834522	8366.126103	8368.006195	9370.72094	9571.267218	8068.353182	8619.005227	8749.525471	8183.283528
323	15527.23914	14350.08126	16785.22703	14512.82813	13865.3673	13215.90567	16627.13819	14146.77953	16107.25866	12030.32399	13346.24423	15131.82017	14718.60603	15233.49864	14495.78811	15450.30607	13626.92974	14404.61796	14501.47987	16754.89477	15136.48002	13078.31068	13408.01677	14783.86696	16129.10817	16375.26639	15307.36351	12085.68107	13169.53905	13907.21393	16112.55663	15833.61326	15602.17635	12357.89085	14248.40637	14247.53056	8051.617706	9781.80659	9088.394489	8189.134867	8447.515168	8538.905268	7695.040645	9028.892846	8602.381595	6130.117782	8014.902949	8537.278078	10993.31783
324	13069.0794	16130.55383	16373.43799	11681.19064	13036.75342	14588.98437	14966.2881	15859.42888	14164.50445	11290.98782	13035.47249	13754.6472	19914.58352	16570.66568	15610.34073	13014.26302	13029.65002	14117.53519	16822.947	16484.96433	14951.36289	12052.42853	13303.26298	13370.5254	16871.78634	15435.44366	15530.55281	12101.96001	13192.83712	13432.32241	16336.72495	15440.99473	15246.13047	12373.71999	13560.18039	14204.97385	8526.528227	10674.54709	9169.030006	7615.151982	8528.112152	8582.160577	10305.4941	9501.952335	9489.841293	6907.091262	7828.607687	9001.410409	8593.630722
325	15255.53237	15163.08925	14009.56712	11239.35986	13668.92907	13918.51559	14304.52383	18785.62622	13846.65957	13075.70109	13618.61597	13923.29612	16870.03116	14760.96837	15750.93283	13063.51699	13307.2156	14220.04611	15430.43149	16109.84685	15138.63432	11757.04381	13826.18919	14105.48154	17218.49966	15592.74668	15760.80141	11824.78619	13664.96	14115.29104	16221.43617	14986.22672	15629.86043	11567.91644	12931.76344	13997.46947	7019.918422	9465.510158	8684.993416	6887.964374	8296.804135	8820.593834	8952.92554	10187.21451	9420.198392	6726.337134	8115.849524	9454.527482	9555.073397
326	15364.51027	14565.0264	14636.35816	11231.00339	14747.45889	15509.2083	14592.66157	18097.46039	14057.46599	14789.63428	14600.81121	14536.42322	15160.63316	14343.16404	16198.65758	11422.4592	14262.34856	13852.08849	13802.00141	14792.60699	15530.99882	11967.73857	12748.34454	13166.16044	16658.40608	16670.50229	15782.13228	11793.6914	13981.717	13886.65934	16363.94432	15961.1784	16097.82126	12280.748	13769.95774	13891.95005	10293.08379	10115.18594	9315.552776	7919.31988	8120.454942	8072.072758	8973.069656	9271.719935	10110.24105	5865.242383	7357.467607	8170.232843	8919.811389
327	13808.68316	13352.53684	14773.95138	11607.82482	12509.95774	13009.77984	15676.69565	15594.30472	14635.76606	12040.32387	13122.79004	13356.80726	16131.19566	16918.63127	14678.63427	12176.44943	13590.49788	12930.80513	15652.0155	14403.28282	16124.26383	12464.05196	14155.28507	14501.72501	16701.79195	15401.08998	15242.51831	10974.20601	13327.7109	13873.95743	16496.2562	16916.37821	15757.64678	12786.91002	13269.69827	14118.82083	9578.352865	9433.052743	10079.23927	6655.189589	7504.321887	8090.685166	8995.175393	7844.862051	9424.838735	7272.528611	8236.707004	8353.306699	8102.25998
328	18013.24894	15296.74301	15835.0005	12421.96954	14426.43143	15199.87531	15167.01025	15621.13216	15110.17047	12560.59272	12894.70274	14635.01763	14293.14023	15774.81195	14523.02996	12611.13509	14006.67429	13738.25707	14385.43208	14673.28984	15713.96112	11212.30471	12751.53558	13969.38858	16021.37973	15506.03019	15959.2865	11509.11652	12969.68052	13804.46634	16708.13863	15870.7202	15974.08388	11823.08387	13630.01232	14258.85081	10653.9465	9450.643123	8645.272268	7229.012349	7668.144293	8535.473842	10669.12218	9066.148569	9154.698175	7147.185913	7707.296109	8404.330649	9500.387031
329	15211.64486	13512.92534	15062.0882	12525.19832	13216.04649	14313.77683	16245.45015	15077.71407	14907.14457	10600.66875	12701.43808	15694.07049	17768.88393	15048.03721	15775.15812	11412.17381	14141.91918	15747.74326	16855.09504	16055.26674	16174.46902	11353.08274	13132.73989	13056.87309	15477.21856	15269.9742	15099.71386	12173.93219	14137.86943	14412.56999	16857.99185	15798.80976	15638.24711	11652.98308	13329.48949	13928.46415	8787.580321	8463.797309	9087.074463	5979.854103	8003.481935	7799.313495	9991.754935	10141.67299	9737.011223	6899.034025	8829.79079	8212.425038	8606.648089
330	13770.06525	15025.30871	16776.31439	11587.34865	15613.30285	13509.19256	16694.36514	14909.82461	15257.62836	12480.23659	12756.24768	14431.46333	14569.6589	15159.67556	14950.1912	12836.96894	13131.3961	13586.11663	16838.63803	14881.30508	15325.43128	12137.06912	13748.99049	14086.6402	17325.82713	15652.89293	14829.39691	13844.909	14149.41505	14400.50439	15071.27545	15801.10862	15315.01279	12109.63209	13825.54865	13684.72678	7977.561169	7961.347581	9314.446124	6564.398236	8206.397857	8257.599925	7870.592442	8674.8011	9797.243428	6445.276803	8346.574762	8103.40164	8684.585195
331	17867.68236	16159.62971	15271.29352	12498.20516	13638.46578	16900.40434	17256.23136	16590.68487	15397.38886	10056.82871	14021.65374	13218.95196	16874.19259	14632.30307	14518.27431	12127.67332	14905.22961	14319.44553	15872.36474	16030.97733	15127.65271	12441.55701	14547.60479	13657.11973	15871.92643	15027.36168	15296.7268	11519.43393	13849.15017	13290.57099	16850.7454	15356.22534	14631.65172	11324.39151	13183.63498	13839.16517	10171.08717	9100.142156	9794.914658	6621.880541	8856.221121	8299.485864	10357.25278	10097.89468	8811.96394	7059.263503	8509.598291	8262.722044	9601.21825
332	17638.00747	15105.81578	13442.78768	12251.79295	12847.71718	12002.13653	14827.95377	14932.19722	15779.14435	12039.80825	13037.65618	14098.13946	15406.93035	15856.04575	15937.8389	13681.35659	15017.41445	15016.65684	14553.99362	15662.20219	16835.7783	14411.91523	14620.96513	13537.79855	16408.17271	16204.82135	15217.6996	12764.19244	14134.11208	14491.2466	15057.25147	15863.42675	15834.85939	12251.2211	13010.84503	13182.54827	9064.842811	9180.877894	9637.65181	6368.624838	8208.557351	7672.289585	10456.95051	10761.46602	8669.176302	7029.338435	8348.387535	8729.258717	8263.099435
333	13413.09199	18763.48857	15546.73877	10231.49037	13686.62954	13369.55943	17164.54373	14710.53847	14716.82387	12000.68956	13578.42497	15580.33553	16427.39876	13549.19545	15704.38555	10596.66645	15251.15539	12299.2638	15717.47765	15139.4163	13876.57715	12958.20272	15437.30933	13661.88765	15577.19724	16050.97041	14963.5972	11773.69653	13955.18989	13824.99024	16433.69674	16406.25306	15620.25669	12049.48531	13401.98519	14550.58418	9759.710889	9353.331684	9752.44808	7712.488032	8949.271092	8491.664594	9363.80161	9102.592685	9076.696271	6714.652523	8846.718477	8854.458993	11501.63772
334	15474.58356	16771.42138	15653.64349	12376.39853	15078.94266	13974.92959	17113.51595	19382.85708	15362.61056	10943.30832	15106.74506	13115.09628	16184.44017	14121.71185	15452.25957	12119.78577	14088.89273	14977.09645	16174.0392	16644.58991	14903.70224	11657.67741	12865.52403	14210.2741	15014.03795	15038.41996	16422.67345	12855.20202	13794.73633	14206.41549	16057.06745	15574.98345	15218.00466	12371.01553	13322.7735	13288.56009	9639.821503	9230.618217	9818.853134	6704.765354	8719.473985	9470.602074	11021.48723	9544.18816	8753.413403	6170.745675	8227.929354	8350.628994	9519.957595
335	14902.76251	14722.84972	14846.55761	11614.68285	12797.00052	15583.31462	14033.70161	16406.42706	14256.28126	11254.20698	14171.66892	13027.47919	15676.32172	15480.25816	16876.3588	11871.54531	13080.66648	14500.83638	15889.37127	14403.7913	15362.37749	12818.09231	14011.15718	14897.38181	17688.90788	15232.37689	14477.66592	11233.5691	13380.75891	14453.66623	17508.40674	16004.20061	15219.84074	12460.83484	14068.79692	14290.70179	10501.08793	9611.668414	8682.748912	6324.898277	8979.900078	8876.912208	8256.602802	9284.401566	9453.138586	7410.165985	8309.018152	8419.819173	9434.915126
336	16825.68633	17234.6352	15009.31736	12698.64504	14666.64785	12567.29174	18619.80316	15515.11256	15005.23528	12232.54388	13778.49143	15525.19146	16019.05437	17234.2207	13986.6768	14023.51365	13724.54577	13790.34329	15114.95846	15095.20421	15745.15483	12513.48612	15724.98837	14252.78688	15672.25763	16408.20651	15307.07575	11810.69825	14400.0193	14167.66847	14085.33298	15766.68342	14617.72549	11705.29872	13517.19682	14645.38626	7648.094075	8691.767444	9326.602917	6376.011521	8959.948547	7573.453915	9264.726819	8958.640279	9443.738265	9880.243517	8309.45608	8576.669868	8972.070539
337	15157.17612	14407.42751	15100.02547	11994.38681	13928.28604	13299.16385	14932.2495	14442.99541	16399.07197	10715.98039	12627.16163	14008.46836	17806.65833	15457.93457	13817.8833	13689.25284	15706.98578	14579.27466	16342.50273	14135.32107	14403.29266	13228.38169	12386.29596	14178.65104	16754.79225	15420.94605	14938.63883	12045.28272	14320.56179	14895.45402	15763.1936	15331.43106	15416.06117	11039.6563	13497.15966	14156.78565	9795.414785	8713.686965	9552.300067	6586.578381	7479.938939	9591.408599	9375.999683	9882.971721	9503.732062	6936.400287	8082.433247	8054.019989	9158.034087
338	14686.99424	14826.41424	15778.33361	12518.06895	14065.11578	13817.05995	16111.83445	16114.13026	13684.31405	14155.12722	15195.10201	14328.85899	16454.76318	14356.73555	15069.285	12265.17555	15092.61429	14147.2587	15375.25352	15666.58233	14537.55982	12442.24668	14642.18413	15609.72586	16493.24663	15653.59408	15011.35088	13100.84977	13928.58662	14828.44431	15974.60759	15510.07396	15408.86018	12632.53741	13195.48613	13975.33643	10621.17814	9350.685316	10062.93514	6577.503743	10217.66435	8300.26815	10045.35856	10197.13241	8943.829135	6924.915093	7194.927333	8972.080565	9426.718348
339	16079.03257	16272.88122	17277.1118	10780.91093	12229.45717	14134.25675	14577.40152	15607.15945	16203.36821	12537.12539	13610.98316	14145.46149	15913.72203	14558.37489	15292.59925	12700.19896	15288.81996	13979.0938	15144.85922	15247.28753	15839.9589	11743.1303	12816.04056	13898.55203	16424.66382	15745.00862	15088.00177	12382.98108	13106.76794	14262.06881	16523.16269	15591.16719	14663.7694	11390.27273	13396.92066	14394.63503	10444.47963	8220.199479	8943.905645	7029.729764	8073.297735	8864.862501	9695.012426	8154.221278	8786.645228	6673.426903	8489.686395	8159.803421	10736.23435
340	16910.28391	14365.90727	16841.39642	12040.0239	14262.91806	13288.74592	15137.13534	16008.91424	16645.55414	13358.73047	13290.32295	13590.19716	17181.58205	14159.97155	15161.03619	12943.98844	13824.82123	13814.0109	16569.57669	16114.40787	15075.13319	13062.18874	13300.40584	14216.00907	15552.9542	15733.02923	15165.3115	11080.11637	13994.58192	14295.7246	15691.79637	15433.8365	16146.25149	11980.21881	13946.18159	13732.908	8612.881213	8009.827295	9076.04985	7812.326558	8306.97731	8175.138745	7983.648506	8792.697104	8635.107269	7990.249326	9406.484322	8691.918593	8535.877283
341	20524.90892	14793.94037	17740.18198	10627.54778	14409.44119	14346.1454	17314.36866	15071.93883	14998.92882	12325.07807	13061.83121	14379.53225	15941.87316	15290.56169	14376.36397	11577.02858	12767.60631	14022.03593	15405.0149	15921.81616	15081.88132	13405.56057	12583.38189	14149.34699	17207.27744	15416.95764	15291.30367	12337.23206	15015.76234	13622.27083	16077.56939	15510.91327	15976.03374	12126.06389	13188.00081	14484.61839	8691.387318	8573.727545	8731.052396	6703.258518	7423.031438	8725.535531	9583.64751	10044.12507	10775.25148	7183.083795	8053.922269	7885.469621	9912.387083
342	13000.19126	16210.27776	14734.07785	15888.98814	14794.50351	14223.52263	16438.86731	17407.15924	15390.24583	12129.36334	13909.77401	14621.01172	15609.272	16644.43541	14773.95027	10838.83833	13556.28268	14344.8382	15771.43184	15410.88663	15732.1668	13446.66912	14067.46011	14402.74409	17419.93433	14421.35261	14044.97749	11635.72621	13950.91524	13612.77479	16046.42589	15462.90497	15103.91632	12074.58421	13505.91965	13639.94758	8769.687329	8877.112271	9257.474612	8084.051078	8355.144621	8152.438374	8801.970698	9119.736341	8601.121802	6797.885321	8832.483957	8388.126431	9021.646952
343	21339.10145	16016.87	15552.77435	13566.05929	14892.69655	14849.51363	15201.58798	16688.51934	13861.53501	11490.97693	13178.41606	14318.44609	17835.0285	14620.99756	14901.37917	13764.78283	15323.48953	13243.24959	16847.70104	15866.75695	16242.58591	10952.14175	13759.82309	14078.68014	15649.68798	14859.03389	16323.47119	11507.5266	13672.83683	14335.8243	17319.45486	16074.66665	15150.90367	12110.51682	14185.78855	14256.80436	8685.808746	9744.785452	8513.928452	6511.251732	7910.169195	8310.05539	7287.689193	8787.092199	9946.243954	6412.462704	8305.099255	8484.813059	8845.294634
344	19792.26287	13489.72166	13787.02763	10859.32508	13433.49965	12771.91296	15851.61342	14650.99667	13964.67107	11386.22844	14373.72132	14692.87526	15230.60869	15521.89223	15780.83879	12141.48508	13096.72111	15207.93453	15161.75052	16375.80899	15473.09075	11512.20649	13485.39914	13814.50813	16106.67664	14646.57797	14771.27845	11359.139	14211.95003	14361.92748	16543.87134	15950.63953	15000.7105	12329.10558	13800.05362	14070.2937	7905.513099	11120.07613	9067.681245	7542.583113	7888.024651	8005.266252	9400.089586	8786.302386	9200.076727	6614.611236	8566.751123	8051.160473	6900.801431
345	15137.38751	15074.63439	13999.53711	13320.61177	14156.29609	14733.02615	14398.28373	14433.84797	16480.82986	12197.96262	14815.70052	14169.49809	13097.06073	15397.31788	15971.55152	10820.32379	13955.54358	13536.56704	14188.46401	15816.75141	15288.44551	11936.65674	13752.71325	13919.83333	15940.17391	15045.96314	14743.5675	12135.29215	13297.75843	13832.46718	16229.92058	16662.21998	14562.53062	11569.64686	14532.16918	14315.60869	10708.58489	9528.678528	8686.160648	7769.961698	8885.640209	8619.02217	9480.272357	9154.487904	8659.22154	6978.810954	7840.451083	7970.678053	9950.124003
346	17748.1961	16202.41968	15904.45091	11748.13039	14125.13141	15422.79107	14286.86623	15112.64309	14704.54853	11949.58837	16243.24645	13900.6797	19904.51607	16710.74747	14484.04661	12902.00409	14049.58955	12813.6971	14267.50606	15374.73851	15793.88772	12742.22872	14046.64455	13659.43887	16640.16128	15824.57888	15216.80904	12216.29176	12256.21623	14129.55514	17609.35945	15671.98495	15652.19116	11479.18894	13614.10507	14326.53013	10737.98578	9139.548127	9613.084893	6950.850501	8697.868057	8638.761279	8583.213967	8668.369901	8504.582355	6854.998671	8333.967741	7738.340917	9327.054194
347	16561.96948	14305.76643	14189.97232	12944.28493	13813.46524	13576.09817	15634.00839	14033.68892	16581.18826	12569.40938	13860.21399	13874.8712	19736.93075	17600.58337	14301.12532	12276.66659	14124.35223	15763.08026	16051.30361	15387.18224	17071.67923	13234.08127	13605.73197	13618.34304	16511.46826	14575.85847	14846.0318	12511.05084	13388.93203	13070.16024	15677.02375	15387.01453	15586.82795	11766.3539	13962.68741	13975.53227	9192.541942	9491.204125	8570.368083	5676.93887	7745.963751	8412.82866	11366.40667	9736.899569	8956.849956	7075.408864	8021.596345	8151.999939	8312.289771
348	17239.27553	17781.80661	16151.13506	12691.29905	16140.67452	14386.42278	17232.1615	16479.67597	14573.79401	11428.57284	13647.65866	13989.20211	15373.47969	15857.00365	14035.82088	10529.95049	14401.11435	14043.3218	17823.36097	15091.81845	16170.45706	12941.62465	14673.74652	14989.43938	15857.55027	15759.34598	15415.1705	11971.41759	14054.53859	13712.57769	16103.71221	14760.79434	15172.03565	11661.89397	13482.07001	14186.57741	8382.302297	8850.942483	8941.071655	6567.191234	8741.142868	7881.619042	9492.397712	8567.280927	9005.365369	6665.018171	8770.267593	8620.515553	9452.738971
349	15383.69426	16116.29439	14584.66993	12787.08976	13961.54251	13416.52054	18279.3098	18180.29458	17903.99692	9428.339252	13222.43816	13255.25328	16601.76733	16439.73599	15472.90996	13101.79586	14584.78952	14264.2786	14592.68774	17031.94984	14964.12359	12461.97822	13285.00029	14683.18463	16170.82201	13562.91532	15417.21088	13924.07334	14156.07791	13777.20795	15567.41602	14942.44061	14603.91757	12223.47002	13808.16075	14229.4587	9673.147628	8813.809664	9980.680463	6745.653493	8363.771842	7838.070651	9403.650792	9437.28224	9005.67721	7168.63043	8037.937637	7862.053101	9546.116743
350	15964.52953	15679.59812	14867.02596	13474.59076	12631.94306	13915.72166	15437.40599	15815.19192	16894.63926	10712.07882	13837.6111	15348.7518	16186.23988	14841.35798	15425.54675	10904.68819	13791.67792	14304.88934	15550.39056	14972.59404	17467.80183	11421.62628	15320.36866	14189.6355	17754.70465	15284.35677	14790.31875	12495.46854	13483.54732	14856.28538	16226.8505	15306.1283	15685.71269	11917.67291	13566.37425	14431.30692	9347.202037	9060.25951	9206.901976	7366.581909	8084.190803	8391.687378	11008.38177	9363.117698	8910.281876	6362.944829	7683.225005	8012.797962	8543.832322
351	15186.74419	14034.89015	14480.94241	12366.41658	14915.23451	13771.35771	16838.53148	14299.03324	15934.43198	12132.83749	14059.62681	14938.44985	15844.99035	15328.46792	15640.84555	13065.07419	13551.5504	14206.29045	15365.79409	15088.20484	15180.1024	13151.30798	12652.88753	14273.85055	15641.57331	15762.17377	15544.63414	10884.41969	13194.56751	13143.67308	17282.01677	15857.31551	15699.35302	12392.43093	13551.24013	13847.27571	8504.620772	9459.104425	8499.936525	7648.614425	8552.976455	9242.235625	8544.61627	9026.28559	9711.161347	7221.660402	8082.797916	8420.587892	9196.074802
352	15095.75696	16280.85091	16029.54965	11319.393	12983.14197	13940.36663	16507.30271	14558.45678	14133.00074	13081.5046	14035.32024	14191.10099	15500.1092	14926.71489	14841.26569	11812.79715	13436.23082	13932.32706	16573.42582	16214.90694	15100.47534	11447.05503	14423.84587	13160.43964	16447.81126	15338.999	15492.42825	13180.81967	14690.93578	14013.8654	15776.60271	15474.72229	15292.17016	11494.4102	12870.13097	14443.14229	8914.862368	9838.768369	9591.488397	6870.222851	7529.006339	8351.992592	10071.88843	8517.74101	8397.136972	6598.255259	7662.37622	8500.11799	9268.975942
353	16814.54377	15330.5224	15295.17479	15561.46313	12169.64639	13682.94688	14985.67287	15724.39749	15169.31785	12145.86118	15003.74558	13882.15185	14240.583	16072.67458	14866.80443	12810.77141	14030.41251	14181.20976	16151.43778	15397.94206	14318.98712	11563.63185	14779.12998	13563.17911	16769.21017	16540.21409	15182.15933	13696.26468	13663.66722	13689.15336	17489.69551	15964.57932	15639.74095	11514.27596	13197.31668	13586.25549	8524.417283	9015.128629	8614.416722	7530.764014	8017.135941	9200.479845	9809.244569	8895.835655	9056.146032	6270.735426	9039.698307	8431.155594	7845.268722
354	19189.07123	18462.4912	17173.41148	11358.31668	12324.62449	13520.53748	13690.32002	15974.98122	15374.16129	13727.81311	12890.98002	13879.11513	17979.07923	15132.66402	14944.57214	10658.50876	15568.10518	13414.33611	15790.91629	15385.91118	14785.63513	12773.37728	14132.07047	13287.43716	14171.48364	15476.37078	14990.66949	11981.12196	13452.10762	13998.46885	15587.57348	15321.06142	15223.37773	11308.59904	13281.23269	13924.03931	9078.396487	10155.00507	9740.562867	6211.834113	8180.702423	8698.659293	9929.197404	9799.766023	8586.875944	6756.113937	7748.702489	8570.608917	8636.638946
355	15269.2285	14367.00332	15026.92461	10743.05447	13250.65278	14506.05433	15100.22784	13963.53159	15504.44488	13926.61235	16852.83569	13115.56363	17457.08075	15674.55994	15693.14471	11561.48122	13330.68648	12601.00528	15508.24087	15195.86984	15990.72303	11227.05806	13624.81592	14834.79921	15560.03908	15407.88642	16131.11714	12172.90811	14000.12812	14531.88618	15266.40662	16054.60518	15561.29592	12326.71493	13674.31895	14207.22485	8622.310512	8459.165578	8653.458996	5549.108348	8838.510334	8242.809786	9448.804393	9840.529763	8992.580256	7915.471457	8368.583848	8983.977188	9545.527849
356	14010.91857	14996.66661	14823.62092	11849.62054	14024.75418	13979.37054	17556.26759	14891.28909	15627.62524	10613.27963	14615.88203	14875.00142	15350.89236	16630.98675	15495.79424	11409.50979	15302.62576	12724.43976	15759.65091	18096.01959	15951.54156	13112.55036	13158.79968	14608.22228	16364.37535	16142.21953	15040.65805	11849.71091	14098.62117	14750.10762	16028.99105	16056.05969	14802.48171	11661.12412	13419.23343	13887.34487	8331.766805	9533.048099	9446.778426	8391.935065	7884.374748	8089.866371	9686.522847	9157.680318	9811.873805	6430.520011	8016.557115	8420.14308	9828.563762
357	13008.60903	16641.81805	16547.12076	11476.8683	13787.18088	13834.58713	15319.15641	15435.78511	16439.06911	11575.22068	12859.1814	13694.93927	14747.67145	15925.36715	16239.72322	10144.06063	14207.23233	14705.58212	15513.83631	15086.70705	14617.61137	11219.42793	13987.90749	15505.70805	15474.22346	15733.80753	14251.08294	12145.17446	13612.797	14682.22754	16450.48524	16352.97287	15328.80638	12608.26103	13111.84362	14586.53152	9193.896923	9750.968564	8858.861292	7189.634556	8453.966554	8368.461519	9119.36748	8698.932977	8973.473456	6985.040396	8202.598753	8836.791358	10258.54187
358	14602.85218	14974.84435	16586.57595	12005.25875	13587.74792	13476.92886	18566.19925	15460.12089	15368.75309	12411.14398	14895.59878	12260.90149	15484.04462	15192.12664	14398.38602	12364.13789	13306.64193	14068.01026	16859.56329	14775.87447	15430.68037	12998.64544	12911.72298	13890.64436	17585.6856	15552.41985	16509.60695	11977.90089	14036.87866	13960.60301	16457.96728	15816.10208	14732.46789	12788.2493	13175.89955	13866.06161	8775.241129	9577.018055	8630.162038	6879.671206	9048.089219	8561.755155	9500.132359	8918.860484	8907.489917	7720.867461	8721.824493	8501.943084	8725.61647
359	15172.9695	15039.42734	13460.86941	9975.778385	12704.87487	14303.72098	18910.54089	15737.5154	14693.04616	11405.20479	13529.25329	14351.52637	17342.52279	15000.57593	14797.17789	13094.49773	13472.60635	14472.21312	15644.85602	16548.18185	15122.202	12260.69028	12458.43998	13576.78574	18096.00541	15169.61796	15067.60647	12986.80007	12628.15481	13559.76882	16863.10832	15410.52604	14930.2052	11491.81198	13259.04097	14462.30154	8725.824963	10397.47976	9118.063351	6747.902229	7993.753024	8406.039806	11726.071	9724.582543	9190.036427	7379.271185	8503.903082	8603.107124	9532.65024
360	16406.84773	13995.19505	13281.44668	11765.9894	14119.88638	13444.63402	15540.5859	16239.85155	14448.47357	10136.33496	13774.0704	12661.59576	16191.66299	16327.65658	14112.54432	12221.4215	14151.89203	12285.68274	16745.44596	15913.98645	15231.7169	13302.23411	14083.69607	13602.42169	15469.60183	16321.10479	13856.27769	12038.0213	13099.42267	13980.87842	15484.13066	15096.29096	15251.22848	11974.95329	13429.67042	13996.71762	8212.085135	7799.681825	9962.704214	5984.008495	8444.82687	8769.508999	9387.735064	8903.603546	9571.007365	6695.772769	8400.42116	8555.639139	9917.43069
361	15402.65841	16013.41051	15400.94884	11294.84434	13397.80814	13730.3452	18390.16374	14508.42172	15032.81529	12005.91135	13689.69938	13459.73089	19399.52186	16982.60462	14150.49755	12166.90607	14244.1306	13901.28688	16439.91561	15226.62211	14583.41682	12389.80376	12909.05263	14924.20697	14770.67056	14642.11193	15992.46595	12445.25047	13238.66838	13842.64098	16418.32308	15363.66782	15392.18247	11772.4579	13613.7772	14027.05262	9633.91184	9690.184286	8628.207344	6980.632831	7496.913319	9594.32678	8879.479171	8862.871294	9563.671202	7902.277328	8724.715176	8332.334092	9705.759711
362	18510.37955	15080.19165	14521.32987	12853.89567	15126.91291	13696.50367	14292.28623	15406.52762	14531.53912	11070.09755	12859.78105	13664.57534	15144.268	14554.69949	15002.08803	12255.52984	14332.50693	14380.04366	13084.32074	14584.44978	14122.21812	13905.3748	13181.62045	13691.77965	16355.73535	13993.62779	15266.10508	11573.84895	13238.16547	14365.31374	16283.30734	14797.77279	15400.50611	12495.06983	13368.31951	13632.87611	9977.007343	8610.994288	8772.78433	9049.862427	7631.857809	7953.169115	10370.979	9863.285105	9383.284586	6976.90098	8490.702461	8390.376243	9861.764518
363	18501.90434	14424.77359	14831.37958	11542.26896	12622.75353	12766.12875	16264.22031	14954.76552	16802.53798	11558.8009	12981.53054	14179.40911	17251.42018	18168.57629	14710.74402	11292.00932	13282.74673	13985.58688	13699.79613	17084.80152	15481.33067	9998.617621	14230.8305	14739.673	14150.42003	15392.81353	14931.5218	13326.8891	13539.00696	14218.55816	15271.09822	14920.12445	15610.04053	12961.89865	12844.83545	13478.75401	9518.165446	9572.912852	8977.542895	6659.528382	8247.01304	7888.42819	8722.836786	9664.298446	9498.969571	8004.538082	8321.224822	8650.191217	10829.29119
364	13377.01003	14352.57744	16550.35242	12811.12595	13754.26307	13243.39787	14505.00862	16024.93491	16250.39869	10288.52715	15509.59919	14255.33788	16178.35027	17349.58943	13925.26921	11483.77074	14226.74585	14599.06825	17206.37171	15034.00234	14643.61355	11644.49926	12359.50657	13043.15235	15933.65909	15636.91246	14431.43739	12762.74542	13486.78327	14240.92745	15167.27771	15854.38182	16030.76558	11406.89296	13157.88816	14234.43937	9063.761754	9286.166506	10194.09315	6546.758636	9464.559155	8177.032703	8843.323544	8494.59067	8844.933495	7483.37056	7856.550233	8276.528645	9625.224743
365	14695.76476	16276.33306	14298.12564	12847.75093	13211.44248	14415.86266	17423.29781	13315.53178	14268.7515	12606.64765	13067.42578	13759.05727	14862.61621	14651.68416	16683.52589	12031.14634	14201.22578	13722.27585	16250.43689	15533.36025	16790.08492	11850.64373	12969.52605	13346.10876	16545.80891	15578.641	15344.15574	11516.67089	13969.93044	14185.40144	14795.94358	14636.97456	15374.85458	11863.31488	13439.13814	13793.16886	9129.90969	8325.041664	8764.740324	6568.492032	7473.514165	8033.345803	9336.767944	8754.653848	10205.98917	6236.80512	8193.72027	9182.035996	9690.163027
366	18782.12105	16106.84918	14111.20383	14740.42183	14925.35119	13801.41406	16509.32124	15465.89224	14027.54068	10854.38919	13440.55272	13551.16285	14439.66585	14989.03284	16418.00175	15371.64248	12739.25679	14054.79321	14562.54333	14949.22543	15591.59424	12538.78649	12989.31061	12918.37269	15619.72856	17052.50029	14611.84723	12755.6429	13934.01323	14160.47086	16377.80945	15928.07421	15478.55185	11516.38148	14047.58593	13558.64731	10689.58014	10068.86555	9782.970612	6796.437988	7919.476285	9690.4055	8345.961437	9789.637718	9509.93604	6511.375583	8640.832827	8755.515023	7551.091462
367	20402.2989	14419.54912	16606.62298	12893.53026	13106.04613	14748.54551	14744.15532	15131.98799	14352.49463	11161.01877	14150.65854	13582.14433	15650.94128	14051.73074	15439.64662	12039.76176	14704.20736	14298.77686	15779.79231	15259.49647	15223.07411	11571.86874	14422.5367	12693.38251	14302.48154	15235.65628	15276.286	12890.58356	13967.37343	13682.33018	15375.96132	15868.03365	15657.17226	12832.48768	13835.93104	13951.67652	8119.915228	8150.040542	9089.451079	6858.733644	7908.731495	7847.376563	9280.985267	9164.492006	9431.944347	7374.291251	7864.909182	8157.161241	9652.89976
368	14292.2783	15366.37512	15772.19477	13150.21771	13195.06192	16248.08724	16076.24825	16547.44383	14042.03594	12134.64344	14718.83479	14790.51819	14246.8923	18039.4388	16103.55383	11832.43752	12501.13253	14189.92264	16679.98374	15116.9075	15076.01718	11627.78882	13682.17067	14294.84284	15364.0303	16005.16496	15218.08301	11088.90652	13466.25516	14100.17946	16729.20039	15463.34347	15300.66761	12397.99107	13953.85018	14460.00577	10280.86532	7900.160036	8812.331953	7388.188683	8359.397019	8558.027747	8982.362721	9137.13715	9789.377174	6283.42987	8363.930946	8559.386019	9739.001498
369	18437.77118	15655.50557	14757.94848	11244.21019	13315.63577	15266.78077	14365.41121	14612.37792	14744.91491	10949.08407	12135.20571	13473.39774	12770.39125	14194.61117	15540.26473	12235.02908	14276.49695	13886.61884	16414.38367	17578.88448	14202.4024	10452.09845	13549.94327	13981.7002	15268.7694	16244.1361	15771.71734	11675.65724	13197.97652	14170.23777	14983.86859	15412.25318	15829.00688	11540.02491	13626.80536	14073.4878	10475.67119	8693.65441	9388.814541	8462.735268	7505.397896	7625.351705	8414.792271	8799.414241	9029.599598	7278.413841	9091.690699	8040.707355	9191.316815
370	14071.27669	15387.47162	14008.26434	10971.22299	13144.50668	14283.45511	15642.21929	14592.29035	13927.6324	13075.71223	15705.0838	14896.72508	14435.89257	14646.22801	15685.60605	10207.28276	13210.04524	13022.72588	15606.21852	15550.8336	16295.08387	12263.17723	14320.05866	14642.15025	17216.33412	15190.48556	15653.61347	12339.89572	13807.342	13826.89436	16190.7702	16154.92174	15146.1691	11911.8731	13127.90252	14193.66637	9004.813968	8357.030886	9517.890657	5547.695772	7661.959804	9177.269222	8331.113311	9683.468204	8870.54777	5981.090391	8289.999556	7900.937279	8516.603839
371	16451.26148	15582.76927	15017.30714	11084.57338	14382.28073	12818.65605	17254.08403	16430.54891	13903.63549	12945.35511	13430.11387	14754.80861	16512.74923	16384.88437	16189.06991	11979.26244	13245.54362	13551.6345	15825.81416	16405.60401	15192.595	11148.36377	13123.27611	14068.96264	16705.28422	15631.95871	14811.50898	12356.90645	13944.53244	13943.60049	16301.83678	15945.17988	15159.01751	11523.07999	13668.41586	14295.93402	9865.661426	9301.535279	9478.077164	6964.828886	7894.494289	9631.242597	8671.584786	10674.81445	9273.491773	8248.41045	9023.025244	8789.452183	10436.92171
372	19529.61728	12950.16403	15576.41319	11389.16838	14740.84809	15735.89318	16463.11893	16614.17886	16485.86655	13824.85722	14321.72779	12703.72095	17002.79234	15876.63548	15861.80098	13280.25571	12455.75328	14680.20964	16812.42177	16658.47242	15343.12414	10751.49674	13351.90193	14084.14497	14625.60633	15328.87591	16026.26598	11873.55836	14073.98739	14114.82358	16025.07584	15774.41959	14987.07806	12337.55537	13483.53351	14352.82294	9177.688114	10339.11265	9685.248646	6942.550944	8529.275534	7732.941793	9695.309659	8408.656397	9371.21783	7254.573555	7860.782985	8091.801933	8825.556983
373	14690.76282	16450.76247	14427.49953	10348.45172	12464.01104	14500.00503	17588.67772	15198.77156	16825.98364	13815.32124	14216.38193	14735.98124	16289.51005	14382.87681	15095.65806	12955.37914	12486.68036	14516.87915	17283.70077	14846.11977	14749.56766	12351.19602	13201.00463	14377.96664	16267.41401	15176.50666	15029.32543	12349.24143	13746.1901	13096.97206	16116.11099	15950.3521	14947.86258	11979.55169	13925.04267	14034.16591	9835.067573	8916.309643	9525.726093	6888.024803	8100.369813	8972.954407	9071.460716	9212.158495	9643.785026	7180.135851	8996.530224	8744.772507	9614.194582
374	13151.33119	16666.79947	15651.42781	10929.02046	13252.57027	15904.91755	16110.56393	14082.64966	15118.33445	12442.73287	13849.7035	14612.23255	15344.05258	14957.13578	15231.66212	11459.88058	13074.66039	13990.77981	14573.72526	16018.01463	15704.05899	12016.95986	15035.33681	12579.95692	15408.39492	15435.92303	14724.38295	10708.9624	13162.49323	13770.9398	15448.0034	15747.02046	15183.04662	12785.42406	13261.65217	13638.98346	9347.855362	8044.785289	9169.327061	7142.42104	8709.331027	8715.125471	8962.440638	8763.504047	10655.41308	6841.244848	7921.030284	8679.165436	9832.051808
375	18436.08918	15611.83928	17348.65179	10823.49201	13046.89999	13174.0873	15176.77296	15558.68873	15412.96205	12474.06979	12726.12348	14149.54945	16668.93495	13895.52508	14148.88742	13429.11046	12282.26274	14066.46419	17881.52842	15578.76289	15253.44804	12590.77655	14381.10974	14654.31796	14522.19016	15320.50795	15149.68136	12906.15643	12923.10609	13292.76961	16160.50585	16328.4736	15381.13686	11540.28995	13354.75404	13518.81135	8637.752956	8757.817411	10326.27929	6992.042234	8263.802594	9102.754196	9382.63275	9388.154128	9362.910727	7372.907909	8409.559535	8205.666529	8032.318382
376	17123.36684	15675.17832	14889.55752	11925.04209	14668.85175	13339.15509	14023.78483	15150.61907	15028.73151	11079.45487	15427.65269	13569.53396	17214.39906	15222.0656	14758.42219	13135.70333	12960.48135	13569.65898	16593.28893	15170.28751	14936.47762	14441.64455	13088.83017	15248.20259	16038.27377	15527.54439	15866.11452	11285.84035	13755.58669	14246.71059	16446.51669	15054.14671	15887.55452	11781.98791	13274.97771	13865.24875	8337.997025	9619.681642	9044.6023	7556.919097	7851.970661	8263.59139	8687.599142	9007.926946	10076.4769	5981.64663	8330.129774	8773.062011	9034.211081
377	15601.50332	16965.83459	14828.13567	14450.91596	14735.86701	14112.65394	17528.96799	14381.60083	14436.64918	13321.27514	12528.13366	12923.4327	15476.55631	15782.84342	15200.32469	12330.21358	14371.30413	13616.05657	16482.54504	16002.89785	15756.37029	13051.01833	13728.30762	14902.87991	16123.82261	15849.22703	15037.43479	12538.40744	12660.85112	13437.16308	15599.25767	15953.94015	15304.70491	11929.86137	13876.27935	13712.73137	8881.644194	8800.592729	8556.404681	7184.365931	7713.578617	8755.51379	10640.66955	8804.689344	9255.318276	6276.254388	8642.002953	8032.207686	9496.759599
378	14320.19848	16477.33856	15586.82337	13462.38084	13717.1081	13544.30848	15928.9854	14884.32035	15793.70678	13768.5727	12747.32444	13464.51694	15601.67852	15351.22786	14845.20134	11114.01285	12666.14214	13906.51046	14854.9884	15517.24585	15706.08111	11755.59995	14015.4885	13466.22075	15463.1061	15715.28317	15887.61198	11617.48859	13342.68457	13782.12916	15421.23641	14715.99108	15325.97901	11362.22289	14324.13707	14059.27988	8415.926077	8535.826942	8864.786819	7698.307519	8188.088894	7411.713815	9100.712081	9372.244851	9177.725837	6784.678266	8124.99245	9012.10767	8541.405153
379	15331.63297	15681.00302	15990.2929	12063.20802	14661.87462	12917.21649	15395.46387	15150.85454	15536.57577	12210.75987	14853.48715	15079.3728	17073.42976	16212.09128	14982.53347	12450.24765	14936.29073	15098.30255	15968.24367	16902.17958	15449.11676	14412.37321	12905.01011	14848.75978	15313.88832	15445.25847	15071.44281	11404.97325	13297.60581	14003.52116	15119.84365	16145.48977	15982.55971	12266.92504	13412.88193	13869.70702	9411.467355	8919.139602	8607.599947	6656.444384	7779.64084	7771.758647	9977.023719	9068.845704	8863.507409	6121.770512	8536.669723	8383.620184	10269.52439
380	13862.77187	14507.83427	15458.59397	12542.02133	16798.97369	15199.02712	18872.60149	15214.77159	13748.17376	12305.69979	14978.3015	14337.31403	13671.7033	16613.39643	14505.17722	12686.63431	14337.15291	14304.55268	14289.69514	13957.34551	14795.51651	10381.54567	14783.36495	13820.26644	16290.50327	15759.93556	15551.23703	14596.17237	13797.81185	14189.66411	16441.94421	16492.05986	15421.85582	12047.17224	14236.51718	13838.16751	8213.80405	9030.114346	9385.067614	6126.187134	8375.916494	8744.657686	11025.27062	9270.030346	9290.455396	7112.023212	8494.046769	8550.171922	10226.9609
381	14484.3071	17310.27442	15310.68869	12820.7208	13869.25233	13704.13939	18288.87004	16222.25043	13131.22987	12105.12304	14332.05151	14155.05398	14956.44745	14914.29829	15402.12056	11600.93055	14274.18541	13292.69719	14152.09139	15564.665	15331.63732	13814.85703	13202.85323	14035.36004	16289.68771	16177.02393	15856.72681	11513.9473	14001.86889	13882.96785	16830.60287	15123.12212	15258.30526	11814.50823	13576.47885	14438.81996	8530.123865	9687.864445	9254.305393	7927.942568	9459.63971	8796.740755	8337.847126	8451.33239	9372.764424	6857.351054	8343.894275	8800.773579	8398.363954
382	17028.20293	16304.53097	15625.86569	12153.58067	13859.04601	13936.35109	15825.79254	15792.86891	16878.15371	13034.28828	15526.11149	13959.61059	17117.09434	16008.60066	16899.10956	12007.95409	13561.95636	13356.37177	16391.00212	14486.91263	14478.61779	12693.37487	13178.3057	14268.27695	17014.57916	15090.77501	15623.67406	13191.22776	13669.06731	13828.22491	15350.0605	15835.37981	15427.09533	11511.47978	14085.64688	13932.69922	9701.010197	9531.723263	9335.902519	6779.747262	7192.600562	9367.080246	9451.928386	9708.039855	10071.78759	6242.519156	8452.340616	7836.422508	9411.599323
383	15529.03055	16172.56607	15734.74467	11064.21474	13999.83867	15067.06144	15273.00961	15292.06126	15067.48138	12923.2392	13279.05807	13595.52152	14530.31473	15766.64415	16290.54193	11445.09935	13070.03517	14427.12648	15854.79693	16221.69429	16093.1092	11711.15232	13450.76712	15407.53428	17195.88944	15946.24317	15323.0868	11211.50504	13596.62616	14093.93085	15390.00128	16288.0634	14868.98837	11794.54565	13406.38478	14435.68427	12049.96714	8938.272729	9105.9493	6933.734139	8306.592261	9242.015418	8833.128495	9128.496711	9597.253375	7412.927268	8652.952178	9028.839688	8368.799865
384	18280.64436	14760.95794	16388.64611	11185.23707	15866.29588	13911.95515	14165.7402	15569.28001	16478.44318	12339.00286	14153.70793	14416.02234	14695.24855	14091.27965	17415.33776	12317.81242	13422.66114	13073.70755	15234.03598	14767.46216	15437.55998	11867.74183	13779.55721	13726.06748	19905.47485	14558.27713	15323.45324	11975.44858	14275.8705	14089.98512	17551.0117	15978.5333	15746.24469	12393.78605	13376.79495	13797.03502	10045.75213	9632.362129	9155.166073	7538.627624	8064.659333	8496.064079	8680.244416	9782.505499	9855.624493	6750.281331	7878.241843	8841.986051	9398.338162
385	19410.58687	16421.03415	14891.87141	13460.09033	13252.22724	12718.46152	18001.82123	13546.1851	14190.93606	11935.43687	14197.58482	14059.02797	18907.03327	16306.69842	13754.22626	10449.05089	13518.33767	13596.82196	16054.78171	14798.69423	16047.95511	13405.0911	13599.80449	15488.62753	15963.48871	15388.07056	14705.26376	11683.46525	13419.29413	13766.13528	16102.12894	16357.57726	15535.42467	12755.80486	13725.23667	14214.75199	9242.819386	10407.01623	9891.326119	6049.462138	8485.635809	8122.079158	9793.521211	9616.294869	8923.740194	7348.211645	8672.854571	8715.390407	8693.103975
386	13317.91937	15134.10343	17043.21174	12017.08211	16449.8226	14401.85196	14620.63654	16094.34637	14702.52651	11121.68636	15906.23686	12697.8573	15116.58795	14652.50291	15490.48028	12845.19302	14521.08336	13965.88469	15072.13509	15264.26132	15175.2711	11804.27507	13815.97393	14381.31628	15122.90068	15482.53144	15027.73769	13135.98483	13894.21014	14433.73984	16128.95468	15329.67188	15154.71813	11717.17685	13718.58442	14290.43773	10782.24122	9556.454215	9631.392349	6268.607261	7691.011962	8548.174323	8923.937041	8870.401036	9222.876989	7314.386856	8279.229678	8159.581304	8612.424814
387	16331.84928	15100.05703	14766.21791	12710.74322	14042.95528	14158.30301	15839.5515	16492.1647	16881.73794	10307.15878	13675.68157	13111.53461	16295.79363	16889.70481	15017.77127	11347.88443	14205.64987	14378.22052	15527.47194	15363.08974	14720.70794	11946.80286	13690.93548	15180.33226	15844.76342	15997.66135	14664.79908	11903.16077	13832.67026	13893.35744	16904.803	15946.30797	15610.68795	12047.41836	13529.72896	14480.83553	9459.667764	10079.38427	8411.845227	7493.551301	8234.61243	8336.480394	9602.465455	9593.545968	9677.5573	6511.67413	8240.475938	8495.12126	8235.038264
388	15749.86523	16829.28425	15187.36502	9404.362766	15438.53287	12504.15932	13556.22906	17459.77939	16199.63843	11432.96188	15413.61264	15311.24058	15177.79442	15572.95605	15489.47598	11889.99034	13393.67659	14394.87642	16054.43541	15828.10966	14268.79684	11985.63833	13235.02383	14016.57868	15594.1622	15211.07026	15174.74103	12350.8926	13803.45558	13237.27681	15679.08619	15037.00096	16045.21799	11712.87533	13334.05887	14032.38076	8343.122123	8732.64018	9103.468419	7675.677105	7908.909207	8477.163576	9143.612983	8899.414776	9421.657525	6484.940065	8249.34426	8351.537755	8310.430859
389	14443.86775	15635.28918	15861.15525	12966.39317	12484.70652	13559.10811	14756.64049	15937.40704	15064.87895	11783.62595	14880.6771	13001.4775	14858.2947	17186.82302	15115.03871	12230.56412	12540.50631	13490.14093	15462.02787	14317.33887	15329.72126	11660.57103	12955.77069	14418.90445	14084.09358	14687.71702	14769.23332	12285.65138	12772.4257	13818.03176	16175.85398	15279.87609	15245.95964	12323.89145	13476.25976	14259.50866	8499.984417	9254.152117	9716.71586	7076.054499	8869.087115	7904.484836	8539.975738	10241.73898	8742.156017	7272.14519	8342.144827	8137.58549	8949.701295
390	17188.5843	15569.48958	15585.44722	13877.22495	12707.47222	13254.5704	15842.05493	14306.89585	14170.3249	12301.5524	12511.46101	14897.92979	14709.73236	16022.94798	14316.14205	12171.41903	13450.20938	13161.3473	15064.73885	14646.52586	14676.9996	11608.19283	13799.24657	12674.76809	16621.35978	16293.74381	15654.09394	13899.49953	13947.0804	14171.20154	15079.03116	16317.61851	15057.35807	11774.10263	13382.13376	13626.08035	10233.10458	10136.7489	8722.693113	7586.794515	7429.774205	8508.456664	9129.440826	9448.246004	9361.853514	7976.175755	7961.369467	7710.303046	10470.8325
391	14864.79256	15199.45658	14333.81358	11813.29624	14115.39673	15785.76586	15549.12786	15362.10603	14464.39156	11990.49026	13523.62366	14919.0923	16319.59349	13747.72351	14980.67607	12305.27359	14389.24352	13928.82377	17968.22416	18150.54222	14581.70758	10196.80863	11875.58078	14214.6136	16038.1198	15720.71528	15709.16852	11500.3413	14647.15587	13444.21695	16614.6077	15605.90977	15605.26763	13251.03749	13847.51723	14459.1083	8115.592841	8955.05167	9413.23666	6907.594036	8165.917062	8116.619456	9165.033632	10225.69477	8870.667317	7579.537833	7507.715828	8066.658724	9078.705672
392	19590.70684	13755.30891	14456.19797	12023.74835	12075.55498	13912.63554	15118.82534	15283.76941	14762.94331	11196.97581	13952.27337	15469.98014	14495.53046	16516.92407	15206.62339	13489.91007	13706.4065	12616.4359	18032.77546	15510.03963	14606.55018	10357.80329	13255.67466	14911.69747	16641.86214	15823.3346	15175.67292	11588.56083	13753.50923	14029.49687	17822.11385	16140.10808	15209.96202	13363.7234	13929.94253	13561.85262	10961.77681	8762.933802	8235.541064	6548.266035	7579.530527	8616.167605	9631.955445	9723.852789	9003.486164	7204.550132	7289.628823	8429.686942	8945.613727
393	14405.01704	14658.96307	16323.67683	11028.59166	15998.43016	14203.11473	15264.81838	15130.95906	15202.18924	13979.72991	11804.64316	14036.70523	16347.24386	16359.32534	16237.48271	13246.6977	14498.23641	14840.13111	16272.05445	15146.22654	16356.85387	12977.70836	13894.09082	13307.59948	16119.62066	16516.83604	15524.98381	12095.66859	14062.05811	13518.83834	15909.1085	15362.3274	15520.03505	12181.51021	13542.46778	14079.38347	10348.00914	9059.76321	8396.252238	7498.352772	7333.573219	7974.300526	8088.896151	8502.739175	10073.93735	6443.217354	7834.113583	9451.907092	9687.199488
394	14145.64085	14323.49326	13013.69871	11382.87862	12613.83849	14473.71416	14611.07097	15208.49311	14764.33871	12508.84715	15413.05718	15397.33216	16435.03778	15171.3031	16491.83949	12362.97885	13364.50326	14630.92121	17036.88216	14497.51253	14005.6197	13581.86538	14307.56576	13674.83923	16076.16465	14885.51797	16013.83749	13010.22631	13336.15449	13866.14916	14657.93681	16214.60297	15024.3192	12367.69442	13454.32982	13715.33966	8200.939435	8484.176779	9401.698684	5648.872518	8441.578004	9054.014351	9599.531982	9323.823481	9141.134131	7613.725477	8172.032867	8561.069184	8779.26413
395	16234.73578	14680.47007	14502.09308	13830.34837	13715.7722	12415.48033	16415.05072	15685.40791	14307.41028	13766.20796	14903.74285	14068.00187	15895.89256	14449.93139	14099.72768	11509.75416	14320.68407	13886.97212	18012.25708	14772.88988	15026.58685	12069.86871	13516.61489	13908.56631	16678.0434	14432.0625	15649.53312	11611.84355	13314.5459	14102.43454	16565.00313	15582.53298	15100.99522	12355.95547	13231.29562	14507.95542	8241.476809	9376.192464	9647.574088	7127.744065	8134.730567	8790.890507	8678.532576	9186.855971	9212.953339	7446.816457	7814.492325	8103.433827	8776.627966
396	17018.04113	14802.07119	14706.71615	12032.96314	13750.9553	13291.29544	15683.72162	15791.81776	16328.6769	17206.3622	11219.81308	14065.55047	15427.8871	13911.79472	15172.93033	14642.99995	14264.79395	14751.88264	15625.60972	15465.91839	16757.35571	12095.43884	13490.4268	15080.34396	15622.17623	15305.3527	15608.53494	10899.72916	14535.80261	14371.95322	16075.16742	15848.64369	14994.18106	12006.51021	13366.80365	14162.25056	10770.81286	9323.125888	8363.060758	7732.311405	8209.081644	8590.983394	8032.829189	9733.3721	9396.165353	7139.452498	8688.850858	8556.356606	7874.045764
397	15006.59675	15083.63982	17251.57908	14195.02797	13260.11796	14591.08613	15382.99737	14680.61489	16335.75755	11863.66089	13102.80461	13558.38046	18399.54145	15353.498	15399.98825	12244.44738	13971.39099	12878.83454	14565.21739	14083.73535	16331.27201	11534.8157	14852.1598	13259.76641	15153.28996	15764.41166	14651.16507	12582.032	13902.30881	13989.96713	16307.86986	15610.7811	15019.276	12388.56994	13316.73594	14013.45449	8378.220699	9776.563443	9571.459945	6301.983294	8232.294394	8817.915756	8251.314032	9876.209928	9342.11213	6498.713225	7936.529611	7377.397655	8364.922435
398	15497.81044	15978.08339	15389.74656	12953.53383	14380.26661	14613.70047	15930.43238	14429.81864	14858.54239	11785.47179	13860.87761	14945.59748	16901.30096	15841.47037	14024.95777	13501.39022	13731.62895	13846.35805	16420.95658	16135.67354	15586.9314	12555.91551	13247.4106	14139.92491	17896.68177	14969.24752	15137.59035	11605.02666	13625.01168	13609.62399	15755.15191	15335.15321	15193.60729	12033.87303	13377.44333	13753.65697	8759.588079	9836.20163	9365.14543	5942.410034	8495.883156	7951.955067	8487.846826	9430.693672	9214.335529	8054.963568	8799.540689	8740.342235	8691.226104
399	17737.02438	13690.32451	15950.64314	12537.98344	15164.91811	13628.4126	15081.26219	14495.10492	14073.16342	12223.90977	12391.42457	13788.30965	16220.77733	14978.99762	14629.48026	10079.59581	13238.81732	13322.41084	17705.1004	16768.80513	15412.59628	11987.86033	14979.308	13220.19367	16359.93244	15745.66319	15467.81291	12470.75971	13730.6996	13730.15793	16118.39192	15947.55036	14966.11364	11669.99588	13789.67012	13932.14091	8094.192537	9350.176493	9126.291213	7852.353922	7897.599847	8087.94249	11087.75335	9632.498078	9614.123555	6967.472975	8160.232059	8913.888297	10889.38228
400	17714.53916	17159.82714	15185.66542	9081.712977	14813.38002	14551.33321	17315.90298	16351.51173	14877.9185	13074.83888	12443.03887	16747.57554	14963.1947	14492.05357	15635.53475	12804.22522	12576.62912	14462.7843	16566.50621	15725.10394	15311.11911	11099.1267	14827.25759	13720.1507	16322.64081	16179.35586	15033.61277	12727.7457	13147.64658	13776.47883	15237.27152	15639.51931	15587.72457	11291.85877	13866.39971	13651.14414	9348.528185	10769.57887	9447.669676	7994.455892	7932.587711	8147.188206	8442.489189	10972.71213	8456.856891	6828.559237	7328.797512	7970.773051	9423.056839
401	15645.22968	15194.3995	16082.5397	13756.95462	13781.85103	13802.59891	14918.33685	15437.42368	15568.21536	13577.44585	12671.56493	14633.95504	15027.74714	17882.69616	15547.34826	12385.66113	14547.2164	14240.47765	17830.05075	14912.5362	16025.88402	13681.92611	14490.03178	14120.22778	17022.11385	16584.50565	15310.97713	11191.84033	14035.08578	13462.93852	14926.43202	14864.95502	14951.74803	12297.30012	13541.85404	14806.01397	9694.826518	9217.758546	8547.301943	7487.475593	8408.166508	8514.678989	9096.261193	9488.725773	8688.142034	7731.601992	7733.726517	9018.298507	9570.775905
402	17763.19187	16707.01903	13544.8835	11901.831	14295.9014	14628.62464	17510.89418	15209.05425	14230.94946	13354.33121	13056.84294	15180.60681	15979.61857	15595.4058	14849.69888	12172.75862	13242.85173	15138.81907	16314.84385	14883.77517	14148.65172	10806.63672	14620.4512	13198.90855	16020.4181	16345.63931	14881.04891	11592.85608	12892.18148	13084.95749	15135.46628	15815.01417	14784.34869	11536.53109	13375.90503	13392.26051	8611.891206	9455.279168	9255.933615	7344.418936	9525.069331	8565.472491	8556.10893	10266.70916	9324.695749	8090.299585	8388.07121	8723.595972	10140.3373
403	16279.48918	16105.41425	16093.62635	14360.07167	12834.46391	17438.34174	13774.1685	15346.87127	13730.97396	13345.38115	12827.81019	13916.62665	15245.98171	15240.37389	14370.86832	14123.38485	13892.29741	15474.14571	15341.02486	15867.71038	15121.79664	11858.67411	14554.54815	15023.92132	17461.71433	17209.75362	14545.14955	12011.63984	12976.42519	14246.24855	15380.76984	15906.53516	15102.39807	12486.06938	13487.48633	13728.14335	7937.32303	9117.675235	9423.208978	6425.644433	7554.025417	9074.400579	8785.059197	9899.686581	9041.123342	5795.451016	8205.555655	8242.068561	8910.351728
404	17985.30656	16635.87785	15917.02432	11393.91344	12429.2376	13525.98911	12851.50775	17127.76208	13633.91738	11432.64181	12356.60412	14584.53099	15327.79119	16449.99879	13678.03081	11680.16184	12286.53455	14818.78414	16207.46107	16392.23152	15019.10862	12873.32254	13347.40532	15243.28267	16420.78355	15817.97527	14673.77547	11687.88037	12829.0279	13828.45803	17721.51283	15169.62327	15034.22771	12416.20854	13816.54612	14207.55767	9184.956799	9944.658532	8652.280756	7307.962	8405.806902	8248.479375	10154.58476	9669.542562	9047.512929	7007.585026	7387.633523	8325.438351	8959.758711
405	15147.25551	17393.10213	14855.42417	11952.92532	18230.33522	14244.98652	14989.58772	14381.64247	14271.44853	11696.72015	13576.47644	16141.21229	15771.33311	15438.50692	14900.59598	11168.29798	13754.44425	14081.87292	17167.29711	15506.05872	16379.27331	10606.68329	13820.52274	13669.42092	16140.81653	13957.12576	14701.2615	12339.58802	13653.72514	14891.89093	16787.52923	15520.99217	14784.12389	11441.61483	13860.39502	13874.78816	8123.232831	10186.68781	9177.425372	6679.52407	8714.077038	8006.516768	9005.207346	9314.909899	8980.785942	6603.332042	8489.321894	8472.10114	10013.89495
406	14090.59635	16882.23543	15567.62553	11649.56173	13192.29491	14570.70057	15929.83292	16092.6857	15586.07091	11883.5809	12904.20193	12788.29604	15648.61384	16664.24487	15551.87402	11444.15949	13489.74413	13818.4724	15215.45464	14585.98739	15826.44221	11139.8613	13822.15903	12191.42796	14711.01632	15444.07983	15710.31762	11111.74442	13409.8204	14478.27333	16082.73248	15214.13949	14320.09174	12763.59551	13999.51749	14167.68658	8903.319888	9678.036018	8868.363768	7672.252249	7682.337271	8242.689939	7978.414288	10456.20383	9066.144099	6649.301421	8191.200889	8424.089847	7656.085673
407	18865.21814	17913.36583	15673.28493	12599.34129	13182.16233	13076.91288	15668.61115	15095.03717	14499.29564	11476.51902	12907.79829	14772.7412	16372.13914	16337.77816	14190.82353	11579.9146	13230.01379	14675.72962	15812.56986	15532.20917	14489.06395	13520.13207	13786.71164	14652.37918	16105.48268	14764.59648	15162.10297	11208.89254	13110.974	13624.44674	16491.25598	15866.70131	15701.06213	12146.5711	13360.45695	14414.87431	8614.372629	9889.796461	10426.23507	6447.997635	8292.832844	9190.279075	10707.89305	9241.622635	9347.45659	6556.723719	8532.928379	9402.423988	8768.868619
408	17330.26987	15084.17229	15856.8475	12554.45794	14858.19314	13956.90434	15146.74815	16410.45648	14502.51255	12187.26663	13873.30965	14475.18423	14722.63974	15127.38648	15661.94114	12398.727	11563.77989	13389.26995	18551.17376	15513.53989	14505.57136	12021.1748	14150.06331	13367.05223	18091.21919	16074.57944	14543.11325	11431.07398	13674.73006	13505.64802	15002.09412	15833.25894	15595.85002	12331.842	14034.71023	14409.20987	9221.108329	8794.576552	8907.391847	6117.968712	8057.938705	8654.034483	9821.995323	9341.970967	10126.1337	6379.358715	7847.460819	8845.101671	9162.407635
409	19463.90351	13735.12521	15967.86399	15601.10492	13467.37686	13610.81258	15041.86491	14133.01666	14575.7082	12945.09906	13027.12978	12591.87704	16109.27284	14928.43439	14824.87998	13057.0686	12952.89784	14160.44402	16752.81561	15595.53091	14178.61015	12152.24296	15166.09474	14103.89948	15114.97902	16272.30876	14592.39508	11387.8766	14043.69095	14189.25299	16052.16727	15906.34246	16064.87924	11342.68011	13324.32244	14483.00977	9885.712909	9687.622893	8960.286743	6831.254377	8654.677676	8654.944834	10174.53857	9093.077591	9915.007523	7702.071939	7764.855775	8214.038744	10219.99686
410	15737.83009	14892.14621	14410.88318	13858.60763	12656.53774	14665.09509	17868.3156	16763.57019	14458.13079	10583.66197	17086.41722	13709.12765	16775.95843	15376.3005	17737.21662	11140.64831	13678.41299	13979.77063	16743.60664	16759.1509	14532.14424	11359.37872	13464.59736	13555.48952	15807.34213	15570.83958	16362.32412	12251.6425	13717.01105	13219.23298	15423.32973	15827.497	15411.16654	11324.83049	14146.87547	13461.32998	8588.465894	9616.618883	9330.424935	6856.057993	7426.11024	8470.669785	8698.45586	9114.311893	9151.363131	6387.764884	9157.513988	7980.829747	9083.560686
411	16858.75941	14712.31539	17130.9013	12525.14242	14024.84302	14176.12943	16107.23709	15347.70911	15575.5025	11382.61097	14378.67272	14435.10336	15506.99386	15024.63389	15057.39712	12383.07732	12264.48364	15355.155	14811.40563	14982.35826	14985.25649	12109.53381	14700.40836	14419.68639	16685.10077	16226.07788	14596.78277	12369.4692	13119.32156	13723.69543	16379.16074	15501.67063	15974.66202	12145.91848	13471.79404	13977.82982	9579.305949	8877.898513	8806.231323	6508.464851	8999.779928	8834.405837	8153.286051	8324.539834	9471.934645	7117.39643	8108.279431	8745.676287	8709.618914
412	18629.84359	13248.42777	15477.93201	13043.55223	15396.1005	13805.00833	14065.67381	19009.00104	14645.68374	9954.970933	13445.57878	14267.68699	14420.07477	14146.89623	15290.2864	12484.28324	14008.2545	13310.35064	15198.48142	15178.73116	15117.73314	12654.8837	14270.20488	14916.84993	16484.79316	16343.07923	15394.10624	11821.22476	14630.96779	13869.48815	16028.37604	15056.29026	14710.10547	12338.96541	13954.13206	14420.1787	8694.609789	8717.117969	8540.101014	7138.20541	8534.457769	8201.775783	9092.616399	8746.437734	9014.168241	6418.311947	8735.224503	8409.779502	8528.426343
413	14870.7208	16509.44597	15344.03156	13101.55754	13032.6489	13717.78579	13979.29958	15372.19682	16174.94213	12720.27329	13486.17247	13432.67396	15304.66719	17113.66961	15484.866	11115.45583	13416.44023	13354.50921	16156.59105	16739.96853	14537.34449	12156.83571	14461.9477	15046.70832	16919.08853	15399.08341	15188.7583	12398.85255	13645.79712	13803.90056	16863.67857	15495.9397	15100.3719	11364.00615	14014.69879	14019.15344	9028.837713	8691.991189	8889.600131	6481.993215	8348.193288	9299.449217	8756.521538	9765.180978	9997.670311	7015.250213	8443.030847	8202.55195	8319.747549
414	14870.98715	15761.43401	16327.32772	11923.06361	13003.6119	15398.82014	15579.50659	15386.9823	14414.75913	13075.68857	15007.0239	15558.96296	16134.45217	13949.0311	15361.77994	11937.67538	13632.24329	13489.23919	16746.16963	15138.2868	14821.38634	11679.32335	12601.39359	13958.33776	17431.97283	15678.84685	15028.1123	11444.6558	13824.43278	13507.27057	15393.80014	15653.99003	16010.92101	11414.9529	13777.09093	14022.70472	9545.446094	9549.344374	9740.332017	6708.499024	6995.112569	8636.177676	7881.266354	10651.59578	9291.850613	7797.166629	8175.912405	7732.640439	8835.600333
415	15589.77376	15897.64827	14870.55567	12906.98396	15525.85365	12781.24093	16873.86131	16144.51154	16115.3314	13317.93609	14540.14461	13931.04711	15217.11369	14913.07573	15318.27749	13004.17065	14697.71229	13665.73846	15495.75963	15731.87286	14791.74995	11782.91304	14280.41764	13654.62935	15461.4253	15936.75152	15443.05865	12381.19222	13280.66816	14223.88527	16959.91783	14974.86025	14512.16893	12179.12346	13484.04443	14121.27228	10121.32843	10200.1321	8928.288657	6710.873286	8368.350299	8404.291956	9052.841476	8200.093446	9493.752819	7333.3783	8290.965296	8279.485453	8727.85034
416	14599.00061	16139.26108	15781.99133	11401.01886	13791.97165	14562.54562	15343.11782	15157.49835	15721.10553	11449.87067	13343.04025	15742.08294	13696.54856	15711.63034	14429.65082	11824.55927	13274.29675	14522.63399	17483.54093	13899.76042	14768.06514	10894.12195	14262.90397	14415.01427	16340.04644	17091.29875	14914.7434	12916.58935	13743.48541	14262.14815	16224.25589	15273.40949	14495.35828	12650.16414	13920.29136	14041.12062	8762.869946	8458.052745	11042.00033	7057.201054	7910.004933	9012.560138	9622.830728	9190.438361	9607.239754	7353.255807	8394.84425	9070.420471	9783.618901
417	17285.22761	16168.26529	14771.92324	11648.49506	16741.2823	14784.83725	15217.54753	17272.87291	15831.28496	11405.01559	13198.27172	14062.65652	15974.95278	15505.61049	14918.8087	12637.00227	13190.13569	13735.49701	16779.86631	16227.11469	15755.84717	12756.09943	12295.3541	14364.14237	18482.13176	15652.27448	15151.46539	13054.36531	13216.65932	14752.31685	16519.41207	16092.95362	15265.30848	11456.26803	13387.2801	14110.80385	9095.128714	9340.176645	8854.589489	5350.310226	7418.078938	8570.535738	9375.757276	9228.430207	8996.459159	7498.937202	8494.132813	8273.676465	9445.119258
418	13928.40652	15432.38014	13248.58677	15046.34347	11980.84977	14036.23358	14050.09301	13934.4262	15167.35777	12176.115	13413.47702	14483.95907	16893.48291	17219.73725	16957.98246	11558.62917	14753.5779	14342.82668	14979.86686	14624.96289	16273.73618	13381.3061	14019.23488	13613.74395	15478.00855	14555.08804	14816.68961	11839.76742	13573.00016	15328.91925	15289.09136	15737.75344	15819.87593	12361.3843	13828.57895	13648.48979	8074.422318	9148.966868	9834.306982	6993.836573	8002.062069	8409.04348	9911.38216	9600.471615	8688.171895	8107.317455	7837.742957	8359.208124	9502.194026
419	12722.57063	17644.76534	16752.5043	10913.09356	12892.90427	14622.37563	13780.94511	15526.5343	14578.86084	11894.25317	13622.42181	14818.86088	16877.68951	14875.71877	15224.99583	11596.02291	13707.29298	14056.29829	16110.40456	16066.01531	15245.43278	13467.04308	13217.80771	15219.50398	16121.54861	15647.37687	14976.32841	12890.59897	13738.61702	14322.78193	14785.63643	15352.04226	15651.37538	12111.47232	13884.4268	13664.08684	10117.57287	9455.459786	9719.201914	6480.708948	7977.449182	8561.733901	9654.861673	10725.86984	9527.888711	7736.922568	8323.622896	8233.228674	8757.284965
420	17095.45359	16081.85133	16590.85208	11930.56553	16114.10223	13744.54786	15035.39179	14144.47636	15379.54155	12264.77636	13674.68097	13827.04365	17385.27336	16593.63249	15582.06807	13370.04494	13609.0471	13760.72684	16550.16922	15964.11464	16521.84456	13252.6248	13419.06329	14263.78032	17157.71993	15327.9773	14890.29456	12589.98011	13233.41407	14385.25967	18551.27989	14504.427	15902.6632	11596.25474	13553.65785	13819.73623	10166.46079	9519.113246	8698.556403	6539.504211	7951.417632	7955.509296	10215.49545	9211.636095	9410.199048	7518.402592	8748.668592	8241.343281	9266.553619
421	16791.96986	16613.70552	15391.21642	11476.66568	13042.0929	14845.20366	16728.30195	14875.00637	16477.9333	11225.32627	15019.2855	13721.9134	18983.39236	16343.67711	16811.91848	10828.30199	14623.51714	13645.10526	19921.28051	15778.76126	15280.42409	13623.02453	14204.02855	15519.23291	16857.12304	14798.83543	15050.43677	11450.37079	12996.98905	12751.68997	15212.72036	15683.30183	14763.90313	11762.59367	13206.00859	14064.42537	8388.552415	8648.921526	8513.964224	7590.09414	7573.298571	7717.368942	9395.494903	9344.667634	9784.873603	8144.097582	7451.435101	8234.431105	9589.819668
422	16484.73707	15090.10226	16902.76593	11204.6581	14771.5599	13259.58884	16947.66874	15200.3337	15062.35175	11325.18863	13583.79509	15134.13413	16793.10067	14305.98713	14047.20641	10935.91567	13787.7058	15460.3284	14778.85198	16005.97825	14168.40068	13256.05993	13208.62329	13611.91349	17762.112	16135.02018	14897.69258	12287.74378	13385.77207	14554.70796	16764.95577	15838.71352	15525.31576	12388.31705	13714.75867	13684.04252	8608.132546	9460.615497	9418.025501	8774.713436	7503.241312	8679.270459	10125.30074	9143.770194	9193.030543	7663.587567	7607.991123	8672.147608	9688.374281
423	13024.20532	15480.0016	17012.37126	11931.02744	14165.60964	12877.42832	16105.79191	16155.47561	15987.77919	13247.01625	15009.8979	13813.20321	16095.53657	14955.92216	15065.8141	13127.67051	14392.73004	13990.87257	16240.79379	16568.91086	15284.54742	12468.81997	14425.25886	14139.62396	17517.2584	15166.52561	15450.91739	12929.66349	13456.13759	14695.16049	15920.22369	16764.30619	15321.526	12052.04063	13297.18198	13751.89677	7790.380129	9729.805381	8970.179157	7224.474946	7886.829645	8272.903303	7335.045099	9324.087183	9368.81243	8148.956987	8393.190239	8095.421485	9273.754322
424	15828.41837	14255.81789	13537.14197	11500.20259	13681.61307	13225.17669	14938.97743	17022.0931	15275.62517	13122.33328	13018.5057	14470.16699	17664.28686	15704.62874	15097.77495	13314.85679	13418.56151	13818.26356	17087.9333	15231.59941	15188.29799	12492.42396	13811.8886	14272.64469	14972.36625	16091.27244	15164.35797	11799.75702	14808.49813	14846.87427	16955.38249	15293.39839	14706.99524	12691.05223	13334.72883	13771.69181	8794.616609	9087.36303	9734.60832	7051.651079	8344.050955	8144.511309	10046.74233	9494.68769	9392.038456	6572.397772	8248.932438	8823.767213	9377.190035
425	15694.58545	15866.99458	14998.30504	12689.80931	14118.9484	13373.00397	15111.99039	13602.85246	14936.39562	10996.46573	13887.18004	14447.77456	15458.6437	14117.08555	14786.42482	11890.61596	12951.33284	13763.63331	16918.5457	15471.33987	16248.81918	12377.36783	13220.52338	13996.18557	15401.92529	16375.04498	16785.08241	12435.97553	14539.16422	13412.1293	16276.89749	15760.9123	14951.21927	12393.97177	13693.51009	14130.46404	9070.712564	9478.596265	9679.774085	8782.559647	7409.530603	7701.585307	8747.777618	9631.553236	9351.536241	6287.658979	7661.074528	8637.82912	9578.471868
426	15119.09891	13965.31204	14322.62556	15294.16007	14574.01376	13808.12359	17853.27425	16340.63767	14442.30201	10844.67497	12126.33275	14058.39976	16936.53911	16193.68321	16207.61166	10971.3387	13198.36034	13495.55319	14664.69923	16514.09344	15143.58388	14346.01388	14046.29934	14178.13655	14616.18459	15651.2287	15234.32244	10978.37659	14223.16994	14502.98143	16389.08986	16410.03811	15228.96249	11961.73624	14041.0802	14394.1802	7297.930314	9790.393126	9708.327283	8434.758007	8019.775502	9295.529279	9481.541442	10119.60048	9792.186448	7211.751802	8419.243755	9124.112489	10284.42481
427	14635.70206	15159.47079	15225.96927	14096.56336	12572.85756	13317.80609	16140.79694	15748.81922	15204.53494	13822.42106	14887.98756	14006.68533	15922.14373	16937.02346	13919.50152	11530.23702	12935.85729	13961.27201	14853.54091	16354.87321	14841.11055	12267.44797	13474.12363	14807.42945	15470.4073	15720.54507	15182.12527	10889.564	12994.4857	13669.21475	15251.81315	15021.49497	14527.95777	12158.31436	13916.99313	13908.55908	10428.16579	9477.734787	9132.797793	5681.22938	7872.731679	9295.507869	9526.644084	9606.932539	10186.79806	6406.873721	7085.310467	8116.021814	9635.879782
428	15079.33683	14587.07678	15211.22572	10503.3678	15500.93736	14021.78474	16078.17236	16246.56567	15655.94285	9879.865638	12013.84043	15320.01382	14885.74871	15403.22998	14634.15018	12383.06407	13628.41394	14663.15065	14747.05097	14928.12184	16505.42413	12910.59538	15176.10183	12898.01774	14735.84015	15385.8331	15521.5268	12403.87694	13933.23416	14615.75382	15545.34448	16160.87419	15330.60043	12342.39003	13542.24591	13316.33972	8844.379101	8852.589767	8706.794076	7148.581474	7868.078272	8144.893524	9107.552716	10050.28829	8538.601264	6802.157087	7663.149135	8261.208246	8305.949528
429	20033.9553	13817.16984	13589.6335	11082.69429	13720.92479	13152.17459	16788.77465	15014.91486	14979.3663	12094.93585	14197.33439	14247.65084	16826.90199	14743.79038	15714.05882	12431.14803	12776.17772	13928.50832	15478.85906	14915.29256	14512.7139	12583.64255	14027.77195	14144.84478	16555.44197	15046.38348	14955.88048	11894.21731	14142.06212	14065.15954	17561.87653	16396.35655	15054.34946	12699.98208	12810.4481	14628.9416	9783.989991	8127.792981	9538.248655	6368.369863	7807.477261	8249.755893	10066.00986	9833.583615	10056.64795	6960.439343	8153.466208	8677.196175	8930.262706
430	17145.07081	17996.92793	15251.85659	12349.91016	13549.93147	14177.89136	15261.80378	15853.43444	14737.42535	11216.86647	14043.14285	14361.81238	14920.42077	15566.44301	15977.48978	12476.37661	12756.63607	14563.08004	18913.12368	15845.3338	14840.33061	11540.45975	14019.97991	13425.00698	15944.20362	15632.81781	15113.43895	12359.49573	13080.38163	14668.02486	15852.75909	16277.37264	15156.89632	11920.06023	13599.97346	14206.74638	9720.392449	8808.301469	9341.370466	5929.894119	8350.324588	7673.608692	8875.252096	9024.936445	9067.094086	6506.889946	7774.343114	7970.279205	8470.187888
431	21203.1603	15823.31237	14710.8478	10513.85598	12789.94292	14706.00229	16699.27931	14364.21323	15536.17228	11566.79828	13599.80802	13392.6449	17315.95387	16125.11634	14653.27487	10965.45613	12049.10243	14392.8005	15165.56652	15695.61571	17158.73898	11562.48282	13506.03171	13327.23524	15496.88704	16855.60161	15856.32168	11321.97534	13247.45987	14385.58807	15785.36918	15578.64682	15756.02194	11397.1038	13220.28954	14003.20493	9215.810587	9031.871184	9669.332351	8167.553124	8405.186764	8814.090329	7961.34434	9801.29643	8316.173247	7087.727413	8545.952709	8797.817563	8514.324013
432	14759.75663	14829.44877	15502.64527	10848.92623	13157.61607	14168.92769	15390.20194	15317.47552	16161.9609	12118.92384	14268.36345	14266.28158	14546.86726	15731.76472	15189.8967	11942.27162	12955.74658	14689.15758	15825.19082	15911.39364	16072.98057	12491.62117	12787.95599	13904.77466	16998.25325	15238.46015	14760.39377	11421.0442	14351.45577	14126.62611	15762.72845	15367.50385	14662.66495	11638.61324	13748.2679	14217.96846	9708.400657	8570.913127	9166.684259	6385.363149	8009.913657	8633.733217	8650.199773	9435.728593	8696.798355	7065.103572	9023.336334	7952.956875	10053.11439
433	16247.08613	14864.69533	14007.30397	10483.58695	12655.24102	14059.56772	14072.17359	15663.54823	15212.53991	10674.63715	14164.71374	13373.50327	16559.97262	16443.43987	16737.61483	12245.40815	13926.81871	12889.46967	15671.76212	15302.09243	14231.625	13725.34585	13901.72288	15127.5351	17593.32639	15550.24203	15131.7937	11574.84966	13093.19681	13413.09737	16369.4227	15328.47632	15530.99175	11781.0607	13864.44214	13902.12445	8973.480969	9913.879585	9314.401345	7368.421025	7787.217582	7810.378093	8913.658815	8989.416037	8617.813351	7594.739387	8589.245157	8795.175719	10305.57388
434	17251.11092	15634.692	15060.0668	12085.30551	13283.67074	13811.41261	14840.26685	15072.73595	14264.54704	12993.01069	13974.21415	12727.82464	16073.71794	15403.09546	14040.49265	11798.70659	13716.37146	13747.84641	15587.87216	16223.91736	16008.25674	11803.52738	13551.73888	13201.08737	15575.62898	15519.45483	15059.92347	13209.28211	13426.66234	14320.64367	15365.95126	15686.4455	15516.75805	11271.46093	13728.1205	14789.78394	8043.206145	9840.553903	9670.93299	6028.492943	8372.657402	8469.726398	9655.446343	9771.688876	9385.395873	6791.737158	8391.297757	7910.684314	8887.72053
435	13650.81042	14901.58507	14047.12881	12351.84445	13462.99903	13625.7113	14428.36615	14982.23098	14780.44803	12672.90521	13310.1839	13731.49261	16736.73738	15776.04961	15707.31556	14270.04454	14362.57118	13570.55179	15935.01753	16970.83162	14756.67983	11387.5725	14053.60363	14364.42673	16947.57067	14368.45788	15248.89937	12320.89752	13229.56295	12861.31676	15145.98343	15915.95048	15252.37613	12149.52646	13723.73434	13612.01154	9367.967598	8218.908118	9691.102779	5755.900115	8462.238884	9008.729711	9937.93068	9389.899429	9324.871526	6949.212515	8084.258013	9638.744788	8989.345345
436	14092.05162	14597.44784	14273.3006	11298.85254	15621.03386	12953.53409	16585.05209	14934.30946	16577.29411	11761.19567	13157.66848	14460.45026	15387.72244	15561.6538	14249.32471	13442.07757	13456.89191	12859.81576	18077.80998	14411.97296	14586.82781	12369.92551	13137.57512	14036.46845	15574.16764	15773.99225	16088.20999	11865.78539	14221.713	14094.87564	16702.53583	15121.14845	15715.79764	12283.9087	13905.88477	13669.92308	9821.743715	9332.082232	9471.691921	7636.489665	8019.605451	8894.71167	9434.136602	9036.495194	8585.296655	6872.403437	8203.382976	8693.738603	9072.54948
437	15426.60178	17312.35708	14146.04301	11346.55321	13750.09897	13537.16924	17873.42873	16947.38662	14915.26398	11600.48681	14281.92997	13317.32192	14969.30712	13930.85215	14918.94008	12611.53989	14244.47867	13374.33809	15096.54169	16307.76068	16223.48385	12359.84991	13877.83549	14216.44663	16042.5875	15356.46063	15109.90916	11067.26431	14076.14105	13942.75861	15980.838	16278.1407	15171.35644	12516.09282	14273.49479	14706.33714	9380.321679	7614.504424	9313.875078	6420.78162	7819.612316	8170.693039	9467.3792	9405.154238	8900.636618	6780.438684	8631.162156	8936.565018	8273.228639
438	14647.1832	16528.3273	17324.11164	14404.20549	14068.50897	13651.49803	15644.31745	15556.23977	15594.16015	13764.74291	13893.21812	14349.04966	17376.88469	15280.20396	13554.05736	11013.37219	13088.25777	14042.92013	14790.48288	14818.78787	15032.05136	11919.29166	13189.98549	13816.68851	18352.13083	14759.16223	15106.0686	12260.52676	15003.24785	13554.3405	16927.98193	16060.34114	15836.01115	12393.14429	13740.73332	14241.32591	9220.315832	8902.021098	8939.48004	7777.982944	8621.310058	8143.155823	9115.564836	9883.08509	8648.08315	7248.857319	8742.679316	7642.090132	9243.610589
439	16311.57851	15872.94926	13993.60455	12359.58621	13485.4016	14359.16435	18493.57724	16611.96467	14742.4121	11402.81978	12081.31512	14776.04095	15905.90364	13924.04823	16606.79653	13315.51097	14139.96366	13825.82816	16851.15756	14427.68748	15253.59263	11472.87614	14832.75777	15053.40882	15634.92281	15426.00684	15160.96675	11853.20871	14187.773	13453.34246	16375.57022	15598.03313	15201.9737	12053.76024	13055.05025	13520.90443	8533.852658	9303.680903	10257.14938	7729.022889	7152.259253	7646.646264	10663.13572	9347.317223	8758.608574	6197.788369	7994.959022	8760.520887	9317.889892
440	20261.44248	17664.18712	16548.16131	10518.32432	12105.52313	14345.15893	15650.31837	17687.19982	15369.9508	14256.20285	13105.32212	14366.16461	15847.12226	15805.43417	15395.00338	12999.45873	14558.65257	14466.46495	17692.78295	15422.87786	17440.55464	10221.44494	14884.71125	14655.47874	14790.06373	14914.71461	15113.03328	13412.73089	13233.29786	14381.2613	16950.79303	15396.85816	15109.91743	12123.83789	13459.88255	13730.78699	9582.667726	9190.159415	9435.265041	6597.684025	8669.188006	7789.630352	8011.626483	8789.018116	9199.034599	7549.848374	8753.874991	9211.291548	9145.230619
441	14511.70412	15473.81178	14666.48278	13802.7407	17694.56911	14056.0847	18622.54749	14959.94484	16252.89015	14345.34894	11864.35758	14115.60151	16312.8988	15371.23828	14526.37753	11726.49124	13210.93512	13734.21593	16909.15532	16087.0483	15092.67351	11818.75697	13810.29196	13915.84791	17675.70242	14676.82252	15548.96732	11398.35681	13761.58291	14532.78676	16544.85032	15389.59096	15446.12507	11675.79624	14114.27893	13832.13561	9019.321957	8832.778026	8982.564336	6261.691523	8366.979633	8178.013165	8219.143374	9655.51838	9697.045834	6331.159799	7318.775448	7970.493047	9169.55594
442	18550.24874	16615.74312	14467.846	12176.25263	14587.36027	15286.54906	17885.73603	15613.86234	16232.28122	13028.27914	12527.04494	15756.08395	14916.67672	15800.69313	15411.04243	11854.27933	13513.10178	13440.64927	18312.4725	14950.70553	16567.72941	12362.43095	13165.41199	13816.96759	13901.7969	14584.6894	16084.16694	12735.3954	12923.40511	12952.79812	16157.56552	15594.10742	14705.59415	12500.9804	13917.37427	13774.52996	9720.309034	8337.077037	8511.031707	6973.597647	9465.238687	8723.276542	8187.442642	8970.371341	9133.763128	7364.780523	7724.029524	8837.972465	11433.64247
443	19376.75028	15622.56233	16866.08828	11438.71593	12862.32624	15490.6252	16497.81153	16804.04907	15620.65798	12967.53913	13127.92615	15645.22878	17246.32371	15502.02383	15009.60465	14251.95028	13845.05212	15062.9901	14451.97031	15246.54702	15176.2405	13366.12474	13191.5326	13566.52672	16570.41137	15458.46461	16171.33996	11726.19749	13955.67732	14188.89308	14967.30258	15713.61382	15238.79422	12078.16252	13758.32667	14406.32469	9520.360153	8705.756882	8849.087841	7330.832001	8253.133234	8742.750567	8818.923776	8738.46003	8974.288398	6831.346418	7765.705874	8346.44682	9437.065691
444	14025.49782	13474.48937	15424.69411	10633.46653	15386.97455	12823.7865	16307.14798	16304.62276	15316.06362	11316.25771	13266.54736	13252.54033	15537.54364	15874.0593	16100.36814	13388.60895	12999.79379	15395.18001	15021.72569	17344.52904	15796.64508	12909.92357	12833.50828	13971.59335	15671.77748	15571.60434	15024.95516	11818.16881	13659.68734	13714.38784	16911.88869	15581.13606	14852.08208	11887.61321	14459.27175	13452.14157	9466.033417	9887.748817	9517.857462	6873.767315	7712.996073	9054.889053	9014.845249	8726.896186	8699.646706	6832.841936	9191.19282	8285.893513	9612.686125
445	17605.39972	16708.89562	15951.93303	12446.8546	13590.38374	14954.57018	15558.54323	15604.77644	15858.43877	11661.44001	13669.70493	13542.23231	15696.72295	15987.88412	14592.51366	12350.00343	14649.67595	12936.62166	14720.14707	14298.2026	16681.40939	12081.84302	14086.79198	13870.83401	16954.61436	15927.19583	15506.80603	12965.62479	13648.67749	13513.71009	14966.52075	14689.35528	15109.7891	12475.43994	13721.59868	13919.18365	8199.851053	9197.163721	10033.68498	6883.359343	9229.441308	8612.788313	9622.402161	9218.981138	8824.054053	7327.954253	8210.132644	8622.444936	8739.352867
446	22001.23455	16764.80429	14310.87603	12619.05983	13206.04825	14228.37918	16756.44026	15607.48772	15433.79474	12163.25271	15186.59661	14403.9112	16632.40616	15820.67876	15323.34941	11870.58539	13382.68508	13722.92487	15314.20505	14404.96391	15422.95695	12576.88054	12990.23995	14068.39382	14147.63173	15494.76488	16008.14888	13222.6372	15087.39165	14015.36202	15532.89758	15848.35376	14946.43198	12490.49148	14658.36595	13794.46543	10630.56791	9319.466572	9349.055617	6830.488558	7860.550793	8616.460095	8639.91282	10047.56641	8862.914474	7160.522478	7959.685369	8274.141959	7751.873306
447	14077.44221	15534.85996	16076.12619	10465.00948	17142.32283	13793.81232	14299.85179	15347.98913	13824.97557	11877.89747	14142.55213	14458.88589	15934.40327	15949.03808	14599.47131	11460.4755	13439.80358	14133.12492	16325.14798	16451.60048	15613.90565	10493.01431	14875.92487	12678.12446	17424.01927	15144.73212	14862.49012	12605.17671	12854.37999	14475.85058	15281.11211	16068.65809	15083.07798	12083.51958	13382.09648	14090.26091	8662.104054	10108.96401	8957.846043	8167.554513	8562.684475	8345.761952	8744.82716	9611.93723	8942.379149	7312.142823	7898.245922	9051.921257	9752.985209
448	16279.10581	13187.21104	14309.30864	10654.03858	12521.80452	14917.31418	16307.39896	16059.81814	15278.98707	14175.46975	12187.13938	14323.1612	17319.02093	15950.04231	15946.30551	11427.17233	13784.14781	13499.72046	15739.64677	15089.84569	14598.36537	11652.90978	13192.35907	14806.67989	14697.46724	15106.86098	14848.66436	11668.55578	14548.01318	14216.28552	15524.61809	15647.70478	15050.79276	12530.96765	13566.42617	14093.72786	7902.150566	9971.595657	8547.098146	6053.458482	8585.694658	8647.29615	9369.696219	8776.475734	9197.023845	6661.767703	8363.404544	8991.715463	10822.32249
449	14925.0101	15823.90126	15541.54489	14029.25569	13139.31406	13496.97729	16870.85476	15256.96152	15571.38567	13266.06789	14832.30364	12556.00651	14996.32431	15575.46796	14306.54599	13233.79858	12452.26075	15273.2812	17069.52296	15549.69693	15648.33266	11345.60763	13997.97538	14215.13462	15902.47552	16178.67306	16157.67182	11397.57415	13702.76346	15003.65521	15818.49564	15831.45275	14960.91198	12093.49449	13389.03027	13809.37565	8160.147039	9894.47809	9226.121101	6298.598416	8579.550262	8599.344701	12242.18477	9461.929469	9119.711103	6862.803716	7512.093412	9302.521154	9262.236144
450	16137.53774	14706.70184	15924.47129	13649.19159	13517.34339	14391.00689	16348.30596	17028.53927	14932.773	11569.36988	15122.4037	15165.85745	15468.84949	16600.81183	15590.88371	11282.12122	13547.07919	14451.47549	13340.41383	15962.29584	15705.86972	10596.34386	13466.99907	12741.02252	16081.54117	14800.34007	15907.15437	12494.53547	14055.18583	13438.54794	17058.98246	15363.10822	15091.90127	12060.21308	15002.88297	13807.44711	7802.570534	10413.06223	9760.888613	7690.019718	7752.058821	8281.380311	8383.812827	8963.278628	9223.779683	8891.200534	8396.206834	8489.542403	9879.969607
451	17098.71339	14166.40007	18254.96021	10058.25143	12988.15884	12919.83056	17027.47547	14316.21817	15527.54747	13427.57135	13239.27953	12798.80219	15291.46509	16921.72246	13428.51659	13017.7871	13705.9642	14408.27767	17874.21938	18164.09231	13793.0596	12481.76209	14073.00654	13966.45739	15584.49652	15177.71705	16173.97278	11876.73164	12608.35077	14857.42032	17178.77097	15953.36053	15715.33819	12309.39063	13852.37577	14520.41647	9834.277887	10397.30852	9235.040858	7571.342478	9108.384175	8348.756965	8729.842136	10820.16227	8884.234584	7364.372747	7760.452042	8178.334931	9252.137171
452	15253.31648	16021.07025	14282.10892	12139.43242	14462.70504	12248.59007	16980.11818	15677.54267	15754.00548	13415.58138	13964.77807	13979.17709	14383.84252	16528.1142	15661.68554	10325.37159	11881.63676	13074.24867	15548.14469	14261.49777	16697.99147	12359.29562	13937.45145	14416.47202	15393.76479	16449.55195	15255.10627	12008.61624	13171.56266	14154.53788	16642.6628	16370.36604	15090.90807	11801.03698	13946.28889	14103.14939	8656.665216	11594.12207	8705.557112	7787.42632	8807.433714	8086.653208	10559.94032	9700.859247	9136.286904	6919.975181	7958.970293	8347.108929	10951.72446
453	16085.47364	15122.6358	14137.46079	13841.80836	14540.18306	14906.33557	14424.3899	16219.03279	15081.10971	12321.39944	13327.28121	14415.7531	14027.4408	16333.93193	15921.71939	13404.83928	14745.55608	15608.69829	16425.36	15877.14826	16979.16194	13012.85273	15215.26079	14996.29349	16965.93474	15591.48681	15657.55167	13520.0545	14238.33568	14486.56952	15704.35113	15598.85512	15324.42599	11506.70686	13759.80474	13502.43797	9438.836601	9737.018627	8860.897323	6380.793745	8027.523221	8602.835308	8440.606551	10398.59197	9011.051499	7912.640595	8295.546489	8570.607083	9177.53343
454	17442.58455	18255.41106	15892.32379	14243.99637	14338.22059	13309.82304	15811.95831	16813.44778	14566.24709	13075.29673	13884.4054	13639.16494	16388.4054	16612.33073	14532.63766	13861.52392	13770.76072	15248.59264	18490.54635	14663.09891	16035.44836	11212.40362	13862.5249	13607.26231	15359.22956	15360.29003	15080.72687	11100.61061	13156.64834	14765.20838	16467.88503	15590.44012	15522.61372	11239.55746	13167.37901	14475.65719	11416.78919	9496.156967	8715.29287	6151.430316	8598.285115	8053.534687	8463.507852	9551.922787	8661.107264	6126.278473	8369.107083	8015.561959	8763.174678
455	17666.86263	14631.05074	15595.2814	12221.52275	14110.97107	12874.16289	15142.70468	16890.46755	14423.75526	12420.54889	13186.67198	13534.49234	16855.8002	15984.42218	14999.01556	11801.94141	12200.97892	13559.77693	16871.58393	15767.99609	15162.29402	11877.71661	13260.19031	13280.44688	16243.77234	15826.79062	14154.64026	10767.3431	12394.93239	13419.01152	15347.486	15697.83955	15159.30035	12280.29479	13829.65253	14017.25621	10450.51723	9070.533405	8637.443063	8168.773342	8432.55948	8211.994249	11991.7085	10725.18484	8794.481363	7027.018601	8268.914542	7946.407475	10578.64433
456	16521.91845	16436.2547	15321.87039	13070.30848	13407.42073	12034.05442	16754.68999	17012.46828	15732.9136	12087.63235	13802.33413	14818.98522	15758.01179	14560.09798	16924.98215	12096.82877	14537.6499	13848.57499	17766.01115	15820.6168	15413.54046	11386.25714	13543.30728	14463.89791	15516.48464	16076.45008	14869.15851	11516.81048	13270.41599	13350.9511	15022.04563	15213.51881	15443.96481	11986.70521	13110.63421	14164.57616	10372.51379	10282.04376	8816.709363	8257.685954	8245.744239	8602.872826	8751.600505	8527.983214	9472.65259	6243.963916	7532.92907	8417.404028	9443.978813
457	17419.87869	15149.50264	15451.58102	10637.74966	14428.63983	13476.61387	16052.69511	16243.63647	16763.87342	11042.22097	12176.21704	13842.30863	17335.96272	14684.84845	15292.67498	11754.82842	15412.59666	14444.23053	15142.29451	15026.27567	16366.72941	12963.57822	14706.27342	13948.39866	16546.01475	14390.32022	16073.95251	11847.43509	13869.255	15215.02023	16912.36535	16131.43361	15157.12692	11644.88395	12929.60418	15146.58505	9263.334444	8529.986193	9288.523358	7180.360838	8157.928651	8747.50411	11235.54007	9199.790255	9837.334331	6866.292236	8749.013243	8908.054299	9826.37196
458	15555.25253	16694.82275	13664.24338	10032.34393	14652.30709	14979.51694	17230.9698	14823.87401	16451.82912	11506.31398	14337.5456	13020.03927	16784.51795	16721.90243	15500.76281	11077.13545	14106.57771	14402.96467	14684.58883	15450.38985	16124.70848	11870.63005	13223.03545	14724.77628	15957.17159	15509.72175	15699.94321	13310.08707	14411.517	13834.48079	15083.58357	15449.7043	15226.5854	12070.90691	13002.3959	14726.92428	9050.758694	9011.706295	9290.388983	7303.593857	8402.9631	8611.148717	9294.189844	10669.77988	8991.188096	6797.507984	8185.898896	8415.389461	9870.280846
459	12718.97935	15007.22732	16994.50182	10924.69752	12799.27762	15244.06659	15560.8166	16625.6998	15383.23859	11853.59931	13862.8686	13644.37148	17381.03647	13774.29148	16234.78625	10712.30372	13805.31962	13537.30506	17622.77923	15853.32062	16555.32744	10878.92831	13109.38952	13516.69848	15596.10351	15468.58967	16231.34333	13146.09244	14098.0687	13635.13818	16649.33161	15466.62013	14764.76051	12280.73475	13381.94448	14414.65207	8727.462932	10700.8744	8977.206936	5943.815776	9097.866599	8431.169466	9944.193214	8816.496382	9344.351967	7779.717879	9290.569364	7726.107635	10208.72071
460	15400.57452	15348.74342	15378.41809	13440.30764	14510.32969	13385.81643	15925.36857	15082.6744	14484.06301	13483.48601	12265.07691	14517.70147	16206.49126	18309.58547	13979.0857	11770.83253	12566.14533	13762.79277	14816.76334	14184.14332	15793.98719	10925.70999	11757.3553	14251.62164	16200.55426	14667.53512	15356.72006	11095.48409	13052.1364	14510.63542	16002.10984	15836.73173	15331.42484	11514.06561	13846.92151	14194.16469	7402.000304	8840.409789	8877.901842	7362.283047	8379.052765	8216.642215	11119.705	9372.437507	9623.044846	8315.693103	8659.303906	8308.481747	9406.153512
461	18787.30522	14951.66695	16046.62403	11452.5266	13793.07899	14132.31628	17110.55667	15274.87792	15008.35311	12637.60488	13307.01696	14189.53383	15755.88325	15916.9039	14726.01441	10562.88468	12842.49917	13751.90631	17560.55762	15106.01739	14366.5345	11517.68207	13849.97521	14548.88265	15347.67383	15293.82993	15279.64565	12531.71696	13472.05094	13364.69984	16431.96488	14996.84764	15293.27224	11932.81778	13977.27919	14896.23219	7091.276416	9521.868111	9826.196078	7664.279956	8117.085075	8527.402204	10327.29759	9272.966181	9188.906798	6617.099271	8087.493515	9792.657393	10222.18583
462	15164.14901	14447.0785	16335.38643	11361.90415	15754.09402	15318.7828	15658.88273	16365.54399	14894.21575	12192.98501	13198.61986	13665.78541	18166.33498	16385.03713	15688.59723	11595.3986	13899.46807	13222.90054	17288.92574	14881.17386	15123.31851	13609.26499	14292.58248	13042.56496	15910.35874	16853.26586	15295.59988	11092.95195	13925.24249	13323.38205	16743.34929	15634.17114	15328.95684	12258.4037	12992.90327	14061.52141	10119.82827	11160.70105	9736.231685	6297.250445	7641.489914	7889.691129	10992.9804	9048.910857	9249.844047	5842.344434	8273.136796	8768.77844	10250.85132
463	16367.09098	15436.9301	13609.02077	12927.41792	14681.8686	15648.71996	16376.85411	16685.9707	15503.39091	11633.61125	13933.73781	13150.16575	17316.01984	16561.72494	15754.01276	12901.30177	12544.35408	13972.27942	17063.008	15067.93442	15496.88243	14494.62327	14059.9393	15235.10621	13727.8493	16040.55892	14973.41646	12385.67838	13596.49286	14831.84719	16148.64775	15489.80415	15003.94819	11595.49026	14222.25645	13518.70862	8153.256644	9127.597392	9416.433366	7254.658491	8638.89729	8420.377731	9825.997501	9268.798177	9112.162103	6478.148829	8195.058597	9275.958421	7788.494562
464	13178.87527	16679.9406	14525.50502	11513.06137	13058.72044	13142.93986	15469.38242	14711.70944	16062.37871	13252.23245	14059.54589	14646.54113	15188.74753	16868.0226	14996.99361	12161.10591	14208.76437	14497.62919	16832.93872	15154.29649	14164.21379	12207.44235	14559.08694	13577.87023	17898.94766	15182.08874	15570.25081	11625.91141	12606.34081	13836.96768	16032.35541	16513.60324	14849.5696	12318.83522	13914.3537	13488.70149	8809.048879	9491.529253	8258.915578	6567.907757	8382.838709	8539.267317	7536.685925	10276.56143	8822.90181	6446.521589	7378.597218	8416.115557	9992.374218
465	15466.53382	18065.97759	17148.43097	14318.94463	14284.9108	13094.27501	14333.14274	16423.18823	13810.93936	12826.63	14357.3971	13560.67855	15555.06564	13932.2978	13880.61912	14321.52887	14777.21002	14058.02478	15950.82286	13988.69567	16016.07344	15261.17089	14030.46858	13394.61741	16132.7796	16307.39534	15091.11943	11603.33052	13893.20441	14307.11386	15051.04084	15218.61038	15030.89803	12020.91232	14036.37104	13646.90404	7979.956993	9688.1208	9203.698344	6297.014389	9063.460499	8793.054873	9125.089656	9421.368772	8746.526451	6404.126171	7667.113467	8256.011256	9631.193314
466	14404.66251	12760.4603	17509.9955	11740.14155	14029.95988	13917.79767	16819.66823	13893.86758	15745.77969	9412.497158	12116.00991	13768.06062	14373.66834	15368.56344	15830.85042	13721.04342	14180.99545	13358.34003	15241.75604	15550.74388	14604.30001	13608.66154	12221.28415	12759.93595	15739.63116	14611.37849	16252.81004	12404.77368	13088.92099	13862.57438	16731.27757	16793.39467	15225.05278	11823.14861	14357.12241	14330.31574	9519.465791	9553.987692	8971.863679	7143.516086	8314.637401	7948.917846	10115.42672	10086.72546	9159.438874	8238.953606	9306.445503	8909.708135	9396.991027
467	18208.54765	15641.64039	17640.36974	12147.48363	12846.30426	14722.78147	15271.58682	16027.0058	13953.09836	11578.66368	15450.46964	14816.05677	16200.74685	16074.67242	16658.32129	10180.03196	13065.99232	14639.05502	15005.02977	15234.57113	14356.99991	13331.3569	14323.45753	13665.07113	14769.5516	14914.88634	15268.58494	12273.71931	13371.62	13353.20886	16484.03281	15308.23229	15916.23286	12201.64267	13471.18955	14237.49075	11006.0939	9121.762822	8562.56343	8052.14817	8854.212965	8114.55083	8334.963653	9233.881653	9438.111604	8228.989571	8095.968621	8365.236948	9504.337478
468	15962.84149	16117.23275	16339.51434	12544.37615	13158.04669	15253.39319	13851.37656	14228.26444	14459.52745	12591.3781	12762.61625	14037.16538	16636.15013	15888.3283	15436.7111	10157.99875	15233.37042	14188.59635	15482.63434	16046.96724	16101.01307	12966.73968	12768.98641	13834.06393	15535.02755	15089.54443	15042.26007	12195.02093	14242.57996	14317.63541	15266.5324	16510.20085	15532.19457	12519.77107	13582.92097	13794.98855	9577.158981	8205.458468	9691.121687	6632.045774	7888.276191	8208.934979	8026.278884	12083.58287	9008.275618	5996.153834	8097.08672	7724.83845	9320.550084
469	15913.08026	15839.04858	15385.463	12866.90821	13824.6881	14892.94319	15496.71051	15957.35796	15035.28178	11266.33823	13500.81734	14488.26517	13206.84498	15286.44371	15782.02372	10964.65843	13306.28095	14219.34398	15131.96638	14124.43548	14777.70125	13167.81978	14159.68136	14314.06355	14906.78426	14989.6249	16190.52243	11880.70885	12320.86363	14215.79116	15696.13417	16027.13422	14633.94407	12369.73798	13640.2624	14437.29099	8924.275742	9256.479256	8858.089939	7148.400285	7449.040021	8924.179656	10202.60888	9254.254242	9642.952466	6605.095238	8287.55011	8706.271872	9681.57228
470	17142.45524	13323.58254	15773.75681	13302.92757	13759.93715	14320.73613	15167.62023	14834.68049	13822.20237	12285.83043	13220.86509	13696.51061	13924.89559	15955.09944	16022.41681	11706.74226	12715.08082	13639.84362	16123.86144	15878.12271	15154.5807	12608.1693	12309.66367	13973.15848	15821.65052	15532.1749	15840.90529	12176.72397	12830.37387	14085.85713	16170.71754	15141.09005	15136.16267	11927.9882	14477.08138	14974.00977	9102.272367	8381.197317	9104.813424	7937.746354	8678.819245	7865.470782	8436.220511	9945.133218	9087.129202	5712.566943	8124.381767	8254.567992	8843.945848
471	20660.23561	14793.5567	15873.02968	10732.29093	12944.06366	14474.99301	17192.74653	14441.23795	13886.45348	12066.84841	14584.27266	14663.68235	15731.91143	15718.03534	14651.64345	12409.8248	12663.29061	13773.63722	15057.35247	15476.32229	16694.18521	11570.85009	12470.9104	13880.01809	15908.99716	15653.08622	14939.36574	12872.32625	13374.61985	13611.96147	16326.50355	15214.67028	14676.62806	11768.95732	13242.3566	14243.77651	8487.109292	9203.005524	9474.04405	6417.507531	9968.56652	8146.985309	10454.3878	8738.855235	9966.822015	7447.942257	7946.393825	8340.834711	8439.90497
472	15973.31509	14221.8609	13583.46577	11750.12431	14514.34468	14445.35682	15963.94992	14417.01662	14819.16538	11454.05239	13955.2832	14213.80184	17362.5297	15328.70284	14545.52758	12280.42075	14419.78693	13456.96351	16427.91556	15967.1188	17229.46937	12049.98976	13243.35258	15908.32388	15487.25652	15385.25296	14075.54335	11213.09458	13441.23521	13315.42004	16414.7702	14890.24115	15515.35606	11997.6862	13967.53128	13523.78397	9766.50192	9578.6849	9521.003618	7737.585364	7362.311789	9205.133747	8785.811386	10231.89032	9334.775678	6309.304627	8377.108018	7942.989137	9238.042257
473	13774.17141	16012.90096	14475.07416	11764.64393	12870.8652	13657.30526	16057.25709	15162.14048	15801.07943	11784.7942	12986.83917	13458.13348	15402.63422	16340.82671	15276.61027	11020.15551	13758.14543	13946.23088	16522.72531	14285.24416	16306.55681	11358.92305	13983.99031	14632.14493	15564.66861	15694.56546	15731.00125	12371.74204	12618.69832	14160.86137	17006.71202	16339.18015	15383.01273	12726.47804	14055.80294	14299.70427	8700.884415	10265.71438	9124.335694	6439.153241	8298.369821	8235.02567	9474.431784	9394.99159	9163.972213	6162.230884	7831.874132	8355.592344	9107.24155
474	12891.18994	14350.08279	14495.46383	10804.91758	15950.24939	15078.95146	13485.863	13958.99789	15251.91785	11829.43026	15633.90836	14230.50697	16531.988	15373.83394	15061.33275	13334.96606	12817.41872	12954.49266	17120.03837	16006.80345	15343.39564	12545.66309	12550.19053	14367.53663	15438.25227	15221.59356	14913.52403	12159.96409	12681.10958	13174.06267	16398.93219	15678.18282	16074.94516	12232.96067	13681.92025	14310.81291	9340.026624	8983.951038	8860.497039	7426.470897	7731.409772	9156.534472	9037.641013	10123.55395	9227.476125	6647.590515	8156.671213	8843.095427	9959.141292
475	15471.70192	15893.70675	14133.17112	13682.65152	13494.58215	12967.75645	14477.54922	16022.45392	16083.47203	11526.02036	14815.0287	14722.10583	18327.12946	16354.15917	15268.86991	11602.24702	15230.70709	13085.8651	14969.05464	17181.97971	14292.55603	11342.69896	14098.56583	15298.05829	18023.86763	14890.43741	14565.52852	11838.37763	14860.86793	13635.14325	16741.5015	14979.52709	15200.87156	11674.11701	13069.10013	14508.39902	8999.560538	8354.032906	9343.748756	6681.643945	8219.733915	8047.993063	9400.026444	9897.832032	9215.202716	6189.259455	8250.856458	8578.617696	8270.565858
476	17563.37523	19371.45652	16430.43657	11956.25077	12321.86564	13117.76506	18525.21135	15185.30549	15893.39536	13093.77747	14568.4833	15657.63884	14436.31698	15818.60803	16467.53362	12792.46766	12509.69672	14110.43736	14897.16878	15438.69798	15520.76685	14483.99572	13866.46147	13225.45376	15365.8238	16310.85123	15187.77909	12161.00769	13602.25331	14475.07635	16643.40008	15825.95221	14611.00035	12317.32094	12876.36695	13819.41022	9235.268318	9091.270935	9029.277342	7808.166459	7521.226275	8727.488479	9814.436039	9018.210976	8981.110051	8484.600712	7361.431375	8068.371822	8695.114888
477	16647.31299	17200.51582	16544.51176	14402.26336	13461.59568	13366.26382	17735.19334	15505.28285	14628.14144	11469.07397	13957.31381	13373.46759	15152.65065	15410.66755	15365.82106	10913.95945	13699.21974	14370.9767	14582.38664	15853.61657	14353.9716	12327.7007	13269.20627	16307.34929	17123.65138	15861.2737	14731.56659	11431.37684	13458.16465	14263.5196	15319.11153	15629.65292	15497.95651	13340.26491	13288.00438	13528.08815	8198.64315	10162.05489	9862.498076	7416.15575	8508.106558	8258.358422	8727.331712	8669.658966	9421.48098	7985.135375	8588.43352	7978.366132	9205.875834
478	15357.61488	14138.49182	13884.44796	10596.33057	14191.98525	13995.2674	13580.89724	14709.12137	14769.70388	12157.64285	14910.02213	13559.90489	16531.49315	14726.56637	14953.24148	12069.5853	13410.91179	14331.12042	16743.60541	14980.88071	15190.98747	11185.88862	15168.57882	14962.70974	16124.82667	14875.95554	15775.03969	12717.03954	13461.0337	13154.16154	15043.41786	15140.82893	15088.86922	11463.54234	13841.3948	13750.46673	8159.786514	9465.179995	9673.246199	8453.11425	7525.400003	8502.250638	9291.719194	9078.494805	9079.023664	5719.605504	7956.447425	7994.904983	9156.529034
479	16869.62011	17523.41863	14604.21632	10967.42824	13611.80592	12711.24613	15811.84643	15717.2958	15576.53398	12261.14571	14479.74703	13162.85169	14295.60877	15827.75904	16185.00772	10531.98393	12516.83638	13368.9696	17472.35755	16647.44617	15927.33427	11691.61958	12648.45679	14636.95133	14357.32554	15601.69096	15056.79647	12055.49463	13794.10447	14498.09916	14841.4282	15895.27543	15777.08953	11817.99712	13544.16937	14194.89149	10423.78288	8774.031306	9696.15629	6221.867389	7131.300854	8872.234265	9092.722068	8968.423483	9115.140226	6460.785041	7628.608293	9004.514457	8252.232308
480	16105.32867	16341.57222	16222.23585	11168.55125	14487.32852	13848.31847	15174.83065	14794.9995	15260.28422	14419.38057	14478.96336	13980.35311	14131.10794	14905.90127	13485.29076	12762.55215	14539.2022	13445.69308	15797.31646	17652.81363	15784.46874	13885.51519	13908.33055	14177.85764	14836.60759	15262.90427	15526.23465	12835.35996	12928.77411	13299.52179	16128.1484	16142.98244	15740.37631	12397.46446	14098.10863	13361.20151	9003.19812	8816.176626	10001.88707	6842.81073	8458.075614	9640.784823	9512.44874	8918.4825	9898.967904	5996.34605	8639.763472	8526.956267	8695.977393
481	17153.98527	15477.19027	16965.24835	11835.08787	14848.34457	13316.59312	13724.98397	16609.41653	17090.07751	13105.9789	13607.44112	12467.95098	13734.83211	15195.43835	14904.73349	10523.10523	13121.61214	14933.34493	16398.00352	17417.68004	16322.78727	12191.33058	14830.41213	14936.34604	17399.03271	14197.20895	15568.08715	11851.69848	14013.96282	13994.87641	15879.7887	15503.06405	15280.12935	13248.54724	13648.71332	13771.94911	9175.65549	8845.866138	10086.51281	8347.975019	7999.059042	8149.057319	8633.573617	9219.813531	8688.576741	7911.386004	8020.856148	8481.221744	9478.723117
482	18450.73534	15609.13427	14460.29543	11911.40582	13313.71855	13771.20523	15835.29288	15076.31908	15301.78886	12130.22505	13248.53112	13462.04818	14503.67982	16880.81678	14773.00853	13301.83634	13521.08726	13828.80975	14936.74101	13688.91383	15327.52171	12092.92283	13486.83616	13699.49155	15587.09089	14357.90478	16589.22953	11710.11651	13958.54462	14197.1056	15368.03672	15658.59432	14224.60655	12218.81935	13738.25705	14470.32792	10930.92381	8994.049408	9466.296255	6565.648427	8575.711866	8756.443594	9627.370843	9215.40653	8721.255736	9265.749575	8349.752293	8269.600856	8475.113471
483	15311.60936	15352.19862	15870.68369	11590.45109	15084.88869	13366.31137	18035.1406	14372.21614	14718.00268	11625.01883	12933.31131	16627.31268	17007.0573	14851.05203	16108.248	9753.614968	14452.02617	13835.85445	18368.92337	15647.66252	15462.55842	12964.82052	13236.34543	15317.44589	15672.85755	15035.37605	15647.65527	11330.55936	12975.73353	13717.74613	16880.20986	16114.41082	15683.84025	13021.26796	13121.04201	13909.0625	9792.900725	9599.728702	9010.921124	6910.090197	7718.289298	8166.302871	9222.472512	9469.013186	8397.641257	6984.225186	8089.930676	8374.129347	9724.118946
484	17166.6508	12627.40055	15237.35076	13389.81281	12846.23222	14314.32317	14603.48069	17078.01817	15910.95868	12320.24065	13698.41377	14767.10722	17547.15286	15584.09005	15803.32668	13586.12854	12353.36102	13855.61755	15077.12219	15714.34067	16413.88396	12630.79395	13360.68173	13217.03584	16543.64583	16141.59823	14926.0475	11452.03576	14092.77604	14295.26583	16357.3483	16417.51313	15489.42602	12680.15916	13368.47857	13911.7697	7916.509074	9884.124385	9149.585902	7482.7618	8665.728302	9077.232624	8921.083426	9584.458726	9358.777729	6467.794772	7569.144965	7792.149089	9529.953799
485	15348.93572	14941.3385	14832.3423	11415.57194	14709.37446	13416.84281	13999.38024	15680.15533	16336.62126	12064.77734	14445.27861	14317.31697	15173.14234	16544.91702	14917.00423	12270.52673	13561.60991	13685.18539	15776.58993	14686.53485	15437.01003	11035.14051	13010.85598	13797.7553	15433.3233	16168.15669	15591.66806	11743.89148	14482.15996	13730.57278	16284.89574	16621.77872	15752.60971	11027.59337	14308.01108	13594.98469	7449.538136	10071.83244	9900.179281	6485.188976	7675.4744	8317.826006	9262.304872	9200.003214	8702.994401	6232.750479	7954.419271	8764.997531	9487.982173
486	19773.86408	16582.05214	15043.1537	12734.37426	13188.78581	13478.32705	14239.33527	16226.79425	13464.28758	11969.97157	12867.19017	13600.09764	16332.15145	14586.20314	15230.99058	11757.92966	13173.4443	14425.95115	15775.71027	15149.58169	15440.27563	12037.83597	13351.20219	13426.20795	14828.24351	15457.44954	15606.55556	12906.44481	14048.60092	14616.93432	16667.4403	15735.18463	14903.86285	11495.07809	13437.8398	13598.34142	10943.85741	9767.190651	8738.641176	6634.297381	8258.208135	8723.613281	10051.82344	9661.890251	9416.815654	7017.345365	8853.154889	8777.731728	8055.017028
487	16933.44065	15606.77966	16350.71624	10639.19173	15333.50383	15382.31898	16397.025	13989.82339	14205.66177	12935.1594	13466.89793	14771.72966	16580.89487	14536.26863	15540.38042	14361.07389	13000.61426	14011.16247	16999.32649	14483.58916	16394.61527	12295.55863	13654.50443	14068.68459	15647.50819	16043.36911	16453.59062	12486.82157	13972.68355	14064.66751	16276.00857	15564.27537	15262.13923	11838.44431	14436.00953	14507.2047	8682.563357	9690.704977	9166.841917	6280.580476	8082.972457	8310.917447	8523.56103	9713.537789	9709.302549	6757.369757	7715.04257	8785.098842	10700.4622
488	18033.72369	13847.62432	14112.96123	13012.66006	15588.77432	14446.36406	16089.66924	16402.0046	15960.20519	12708.28572	13914.47255	14038.273	20057.69289	15279.80525	14536.30395	12873.27973	14261.49022	13756.01688	15447.2348	15257.74685	14780.68445	12860.89613	15226.3733	14082.22799	15963.48868	16502.03572	15319.36733	12596.58148	13740.98268	14147.34051	15549.06334	15147.86581	14452.8525	12314.33733	13102.14146	14758.66333	9755.078785	8352.149945	9728.765577	6429.412917	9430.399452	8861.727672	8972.817767	9248.936648	9672.311532	6409.3818	8168.666678	7910.836669	9388.028936
489	16270.13227	13252.66418	15181.84258	11713.37197	14485.63822	14530.05052	16731.49956	16495.65719	13838.11681	12480.1381	12799.47056	14814.4379	15515.45403	16373.33216	14247.1576	12935.00553	13433.48219	12468.653	16175.84317	15871.25424	15957.53263	13102.26188	13547.27672	13824.52729	17278.87037	14861.0982	15274.05351	13683.19018	14210.8507	13571.16838	15964.56242	15506.37838	15727.04986	12964.52102	13846.4492	14380.31484	8141.997378	8704.488246	9521.544017	7924.324262	8515.739128	8379.928643	8965.555904	9026.688422	8827.118101	6770.101425	7806.471158	9183.963062	10493.34245
490	16365.51739	16792.44209	14047.03634	13339.67556	11583.8153	12820.70279	13598.21747	14825.48811	14172.60083	12568.59515	13022.44125	14776.84667	16483.18675	17564.87488	16186.99727	10252.46913	13503.33637	14154.61956	15718.01679	14815.40808	14392.47689	10597.30471	14311.2608	14825.63248	16761.98879	16156.37644	15259.71134	11842.49613	14051.12217	14969.78099	16723.00417	15334.69141	14812.451	12761.60008	13065.96483	13902.68598	8938.939162	9117.477204	9169.425191	6881.014788	7930.364468	8235.624193	8444.811952	9162.664524	8426.395965	6787.715677	8275.592323	8339.78374	8860.595489
491	18369.54912	14610.43034	16810.4148	11489.94015	11661.26222	13550.40315	16910.07292	15841.25489	14282.55426	12219.13201	14860.65506	13551.10891	15722.35037	16817.01347	15044.33413	12924.32816	13856.2988	13507.43744	17002.93699	17085.4493	15089.72373	11693.42559	14180.41019	14717.06721	14861.38975	14922.1745	15833.70691	11258.80777	13549.66253	13756.25224	16075.12008	15668.75529	15483.96424	11360.37993	13438.88504	14086.81932	11439.57618	8753.438815	9846.6802	7876.173792	8313.511011	8440.735388	8685.265887	9938.640204	9487.406606	7258.142539	7752.466928	8195.291784	8190.319152
492	14567.10585	16035.48808	13366.13847	12343.18508	13912.98302	15099.70917	16920.67987	17158.73496	14323.88468	11776.82508	14364.63591	14817.72119	18764.06813	15439.44962	16281.11459	11317.92655	13362.81894	12782.9067	16962.4411	14437.0089	16535.01545	12408.46397	14751.41259	13770.23193	15472.76348	14782.30168	15080.9405	11694.4467	13171.17284	13592.67809	15514.96707	15194.51664	15438.91713	12512.52489	14272.1337	13876.44289	9764.885664	9346.114152	9290.216769	7693.293565	7243.443658	8508.93023	8012.30249	9551.250009	10164.15992	6593.539626	8398.317146	8423.795976	9539.964722
493	15202.76959	14408.91321	13977.15369	12791.63603	13107.83166	14077.87379	18127.6421	17459.20418	13633.22431	12868.75834	13584.24257	14339.27746	17948.39645	14793.94863	15424.3681	11957.62223	14238.20632	14281.49339	14587.75232	15110.48476	15152.8766	12213.95776	13237.45809	13276.94549	16128.89727	14719.64341	16167.98594	13016.27621	13610.48462	13729.25303	15467.32787	15377.64957	15117.11417	12949.6519	12952.73786	14121.79091	7800.989948	9720.502394	9111.14636	6382.341023	8007.959835	8725.226223	9715.174224	10255.68329	9389.709311	6663.865353	8004.671664	8787.012701	8966.636601
494	16950.90746	14446.8001	15057.15058	12576.22715	13180.39688	13706.80314	14662.14823	14847.63689	14178.60178	11038.72803	14869.6934	13847.01209	16592.1536	15578.83464	15492.96426	12682.56057	12773.45725	16481.96424	16405.33104	15451.08789	15768.45897	12438.65927	14337.62359	14791.90157	16367.71247	15682.09681	14246.61691	12213.26264	14691.94558	14556.83926	16885.58926	15215.44294	14829.4145	11722.30715	14129.38226	13906.36896	7833.229584	9495.813777	8871.39476	6980.44305	8396.973725	8454.072742	9488.817619	8635.902695	9413.606745	6796.064352	8876.921617	8593.151172	10175.18721
495	12876.59871	14811.84497	14382.70443	11859.94586	12595.43829	13725.34265	15366.47862	15691.34278	14997.66394	11946.67813	13075.69178	14267.50549	17160.85592	16267.59757	14819.27339	10985.14725	14461.70337	14762.10725	17868.44027	14880.21263	14884.44767	11550.97468	12680.59989	12986.71382	16092.5138	16183.49598	15496.02455	11727.71622	13173.75677	13249.52133	16279.30337	15489.76118	15854.33821	11345.89793	13304.97409	13703.90582	9848.642817	9580.797348	8517.774524	8480.69683	7034.419571	7934.649074	8428.140348	8968.033941	9070.236855	7166.982559	7561.968267	8117.270554	7363.261417
496	14048.76797	14368.92105	14671.33432	10992.18374	12806.92243	13790.94051	16661.07634	15991.34606	15429.38624	12777.51615	13150.68049	13665.75618	16411.50719	15342.55475	15588.65056	11382.8368	13408.40264	13925.8425	14912.14232	16216.26156	16219.00684	11887.09291	13020.54535	13663.25143	15025.15818	15705.18652	15565.84769	11770.09258	13383.79522	13812.62696	15151.68588	15841.15808	15795.65613	12310.79959	13507.50463	14155.43855	9231.936282	8902.881122	9007.063258	6761.867532	8489.843915	7871.252994	8156.312277	8636.241081	9428.797643	7215.897054	8765.920738	8587.458142	9800.731445
497	18747.30319	15606.76945	14824.24831	11324.44171	16582.676	14497.32297	15212.45633	15881.28348	16128.12129	12213.09872	16118.1123	13506.05879	16088.148	16468.29419	15991.8892	13724.16329	13679.83674	14184.70295	15585.45122	16861.82676	15810.99299	12610.48185	13050.56326	14847.19097	16973.02291	15137.72199	15327.9269	11525.30643	13038.32839	13710.11422	15859.03923	15244.04286	15141.90519	11675.65496	12765.01508	13878.06021	8301.811503	9239.980212	9035.078392	6023.746784	8263.698141	8292.175025	8940.460487	8772.25111	9622.347234	5578.680223	8548.091641	8549.534726	9337.686235
498	14712.61171	14451.91496	16024.22132	11804.3436	14729.15249	13853.72171	15839.688	17909.87929	14096.22327	12030.00627	13336.87389	13356.15863	16577.41641	16689.58559	14503.61614	13545.72478	13333.13905	13520.98886	16971.626	16630.76879	14260.21353	11406.49852	13965.58616	13377.77182	16643.23561	16960.15853	15808.00695	12550.47121	13162.21767	13843.13434	15671.93307	15852.54812	15261.63505	12050.37684	13607.46307	14502.08185	10637.17029	9278.804596	9667.589153	6459.565831	8185.308548	8826.39213	7851.078691	8594.361979	9114.183404	6615.549442	8719.671748	8244.195875	8966.184401
499	21603.22337	14311.64437	16909.36764	10124.84249	13762.2106	14472.08038	16690.86797	16455.69694	13892.42577	12673.952	13057.48809	16059.51914	15721.0284	16748.63123	16472.9897	12863.79467	13528.38311	13783.52292	14137.14447	17362.37732	15316.14344	11706.56243	13519.50201	13495.23127	16572.86753	15947.04715	14499.08267	11331.14894	12873.014	14349.19942	15218.97624	14786.84331	14998.13763	11844.89947	14165.23724	14274.73071	9248.950014	9474.767891	9119.190166	7833.084385	7746.068535	9034.805663	11199.74234	9084.878715	9325.254402	6231.400617	7573.419164	8401.996405	9049.737753
500	15673.73327	17023.72209	17160.97175	10288.54259	12683.00541	11699.23474	20909.82397	17226.29563	15733.2176	12338.79726	13716.3265	12787.94385	14451.9625	15952.41631	15578.62383	12037.98222	14410.54024	13750.41079	16612.65847	15552.91439	14331.56575	11808.0259	13300.34794	13046.41987	16675.25514	15973.43193	16484.85093	12741.39456	14210.23212	14205.43136	15282.13276	15191.87757	15002.16742	12358.6312	14024.92793	14179.54296	8009.04608	8907.413383	8823.276878	7529.308166	8042.054915	8160.758587	8722.801138	9977.807923	9482.774273	6952.113947	8516.957531	8244.449019	8199.846015
501	15636.75201	15000.30545	13971.29817	14166.40923	16174.39878	14353.95532	15548.98822	14162.90178	14865.91889	10549.01116	13691.54655	14053.17121	15817.91373	14234.65017	16081.72884	11447.89956	14111.74483	13573.29893	15058.03216	15107.84506	16306.95308	12460.92022	13976.89336	14363.46455	16816.5339	15621.04311	14363.25507	11474.87818	14387.12544	14461.78911	16983.79528	15036.2375	15749.97487	11214.71211	14280.18358	13607.54678	7899.538905	10129.47105	9269.017171	6597.721638	8040.405521	7703.507825	11198.99456	9360.423056	8968.862898	6467.66884	8233.275506	8640.731072	10359.96708
502	17623.29693	14059.20743	14914.66518	10817.2528	10988.27796	15917.84679	16032.09212	14499.87086	15642.91298	10117.135	14764.45522	14704.07216	16272.84192	16173.97076	15476.7987	11317.78531	14060.63161	14551.29062	17166.54051	16791.36558	15803.25178	10979.99223	13533.95688	13920.53504	15400.14264	16560.2781	15029.75564	10908.88043	12448.19941	14345.19097	16820.18428	15163.5069	15369.07537	12231.51462	12606.50791	13870.20397	10811.86502	9656.217315	9011.055331	6316.782654	9203.989898	8608.610647	8380.559484	8986.752359	9196.149712	6592.46338	8394.018401	8487.787851	7730.053604
503	15080.20903	16025.14806	15852.65708	11641.72757	13895.11999	13020.14226	15876.59556	16478.5118	13790.98942	13138.03853	15790.23956	12599.26899	16681.98604	15434.2272	15567.81618	12857.6069	13117.17391	13706.66689	15421.76558	16281.02021	15536.34274	12277.83734	14280.16556	14235.68405	16585.18933	16639.93203	14631.1279	14561.8902	13527.57421	14203.1769	16472.82728	15698.51797	15669.05874	12370.20859	13859.2091	14146.41254	8579.955149	9143.801102	8979.548403	6361.316711	8836.342888	9083.747207	9522.325428	8405.189833	9318.395038	7217.618928	8683.854763	9297.924067	9290.050594
504	18191.09007	16552.17551	14859.12453	14517.2363	13525.56627	13652.31949	17223.1789	16202.9269	15109.61384	12621.64382	11841.83312	14848.42273	16523.79658	15991.92026	16014.63712	11370.78087	13286.90669	14117.44052	13610.72866	15471.93786	15653.54331	11702.33912	13533.69784	14285.80265	14115.54291	14604.48674	16205.29585	13122.69933	13227.20061	13989.3331	15856.11341	14731.08376	15082.20333	12958.3362	13499.28082	13830.47765	7622.20054	9195.29426	9292.701953	8331.017048	7253.228122	7926.842833	9237.469388	9410.452076	9022.431878	6058.601895	9946.406615	7924.750038	8493.338721
505	16113.43625	13983.32505	14512.4554	13116.51584	14662.73953	13158.77673	15952.31467	15545.91114	13912.80353	11321.84212	13307.1512	13581.33751	16868.16225	15635.46243	15418.31394	12013.08917	16125.96626	14057.68023	17121.39892	14456.08116	15131.62423	13050.39652	13716.3789	13723.13806	15816.76021	15174.19916	14324.08867	11701.68928	13601.38878	14181.06638	15651.38598	15636.27612	15507.65808	12573.53758	13462.85271	13821.12109	8330.004247	9415.265239	10071.6595	7103.655547	8452.885972	8679.272932	8121.85977	9402.350328	9071.656236	7751.446366	8634.933281	9284.197883	8859.285758
506	15738.47345	16730.6761	13723.54391	14271.14408	14496.18773	15759.6921	18497.89272	15589.60515	15042.65313	11705.0449	13782.01588	14459.03306	15172.80149	16497.06922	16160.6625	11389.70483	11642.6033	14798.71506	17761.68761	15230.64627	15758.10631	11486.60214	13503.97636	14172.57774	15032.73759	15284.85981	14763.47777	12329.20541	15061.25391	13331.96636	15653.79487	14826.84289	15992.92945	11809.54159	14018.20534	14005.88743	10280.53114	9276.258456	9495.429009	6826.624618	7843.446201	8706.204608	8987.101186	8813.320273	9393.927824	6900.00172	8908.483509	8426.723801	8310.867344
507	16772.52306	15329.51851	15191.11728	14316.81192	13129.06769	14948.99592	18662.39277	15483.03292	15105.24707	11862.15432	14296.27004	13671.23837	16226.39169	15083.44936	16803.08594	13365.53136	14128.70644	13222.88945	17803.17007	15928.27974	15695.88871	12861.51858	13914.76335	13716.81951	16705.04031	16002.18299	14846.09687	11793.8467	13727.24914	15020.0621	16575.57725	15349.56023	14767.83578	11617.31694	13878.38149	13961.00146	8771.780173	9300.17921	9234.271736	6375.76612	7433.931615	8150.009718	9430.052451	9572.586125	9126.744098	7188.04249	7683.941862	8768.148269	9694.520383
508	14132.02709	17111.7589	15053.18516	11120.63288	14236.88016	14285.85254	16953.27491	16981.69536	14697.56208	12373.10403	12868.87037	13040.07261	17314.85169	15119.82173	15518.38544	11365.73607	13759.2587	15029.93762	16954.44793	14940.08326	14673.93035	12969.53855	14613.28893	13525.17714	16515.22594	15645.37747	14559.32383	11385.34782	14659.0191	14330.03814	15625.38951	15517.03455	15914.04985	11872.29619	13496.43495	14682.80633	10174.87623	8923.702346	9086.681702	7589.499835	8599.288868	8910.361443	10841.39016	10256.89276	9037.169866	7505.476396	8251.492069	8258.591281	8749.787961
509	14508.39815	15085.31628	15662.18094	12954.17007	15180.22642	14493.60966	16879.36042	17048.71396	14621.40854	12817.94625	14125.99253	12728.74538	16218.27889	15645.03908	14888.58452	10924.01881	13299.97857	14128.89341	16124.03817	15000.53561	15447.39894	10908.86979	12056.90742	14328.16114	15847.14347	13989.83419	16588.6111	12096.13931	14813.75644	14184.11799	16868.15138	16086.25261	15778.84406	12643.19915	14127.85389	13667.36072	8885.472715	10259.18971	9137.237733	8631.966785	8844.41874	8844.373155	9045.066269	8577.134307	9600.941047	7648.304665	7958.048849	8583.18143	9661.315283
510	14831.82584	13745.18379	14124.18486	13259.44267	13973.00165	12659.83629	16022.75225	15242.36644	14537.01911	12081.15731	13930.30335	13565.23948	14763.42643	15864.44288	15090.83515	13584.46837	13033.01438	14880.40619	13919.24145	16701.53912	15831.30615	10583.01613	13705.8174	15825.36369	16348.27675	16399.98843	15191.48891	11359.47643	13923.18995	14015.12604	14926.40556	14980.9221	15710.22644	11520.54899	13561.24781	14798.71871	8082.618721	8601.590304	9794.944465	6722.005822	7898.513955	9010.966743	10249.66434	8584.45935	9185.476969	8275.398999	8514.470521	9326.944686	9114.280711
511	16715.76905	13502.71064	15182.73834	13214.85834	11091.29179	13288.19611	16277.49778	15220.79333	14556.99171	13440.00566	13764.00196	14165.71192	15853.99531	16278.37623	14892.38964	10254.60897	13559.96488	13979.83111	16819.06307	15106.57781	14872.4818	12840.95901	13099.01173	15390.70334	15700.52156	15188.2175	14765.417	11153.9582	13173.38877	14124.65761	14782.50641	15778.60404	14623.22649	12780.36553	13941.18003	14192.58874	8299.95583	9614.40215	9172.438598	7054.621056	7132.686671	7695.439883	9173.348718	8893.760721	9486.763724	7750.026544	8609.531322	8335.48425	10364.78919
512	14186.59829	17759.38934	16249.28836	10056.82886	13824.22427	13050.5239	16344.05385	16872.31079	14678.35235	10617.04925	12652.13018	14461.17357	14769.60259	14272.86067	15878.39489	11816.44575	13248.70395	14077.34623	16340.97708	15762.42684	15641.71506	13333.71237	14811.18855	13586.00105	16470.37685	16182.55021	15563.82024	10933.57121	12970.17851	14304.53108	16578.27237	15611.95381	14791.08614	12177.51728	13559.75127	14026.49924	8181.305282	9048.907018	9630.759562	5724.969945	7739.648946	8869.535834	9596.896154	9041.707089	9146.278707	7135.817675	8607.29651	8549.870118	8673.425181
513	14385.53685	16901.72928	16673.92466	12437.00934	13994.41227	16302.01021	15766.54597	18107.27381	16625.2427	11820.93159	13878.1876	14667.8155	17072.74134	15969.26277	15598.33174	12574.05608	11959.99329	13987.69113	15505.90644	16273.1928	15277.35178	11484.76283	12900.55695	12856.01347	16324.46523	18438.08359	16075.53765	11615.16819	14865.84049	13263.47734	16444.75807	15301.57964	15672.57743	12761.80995	13696.8413	14583.06189	9149.817289	9838.89146	9570.947808	8085.638215	8144.508763	8937.651345	8930.31376	9702.971648	9688.813488	6906.173062	8238.864453	8327.716096	10132.60244
514	15460.02935	14942.79102	15683.93254	12410.16799	14447.93826	12059.43761	16164.60799	13527.36479	15238.70218	12598.33123	12326.64214	13644.71134	16807.57553	15010.85383	15873.24211	11057.16098	12935.86451	14765.90241	15727.79824	15910.5973	15711.4457	11279.75127	14943.40164	14301.479	16547.11572	15027.52286	15431.16356	11365.88795	14063.47525	15163.1297	16561.32753	15302.46122	15114.86215	11937.27965	13314.74619	14515.1558	8427.2074	8850.05824	9482.160594	6922.364645	8193.916631	8865.716624	7762.375268	8259.616973	8671.012578	6642.535967	7922.99768	8325.98265	8986.233133
515	14445.78408	14107.87588	14690.94783	10608.07101	12243.65845	12842.52655	14653.12049	16591.77806	14929.16812	12900.33349	13089.70054	14936.5485	12719.78882	16422.65155	15650.96203	12375.93513	13806.98555	13724.90632	16139.5581	15166.70397	15429.93966	13026.28495	13296.51162	14988.8016	18187.30172	15084.07511	15704.7489	11505.3388	12956.9993	13996.50182	15685.6742	15144.98705	15914.80496	11311.6681	12892.55533	13753.95826	8961.979263	9148.975304	8804.113316	6338.641699	8508.98272	8371.513099	7905.865957	9678.63777	9155.390709	7249.046452	8308.69652	7732.482041	8750.419481
516	15909.29914	14165.59971	14122.70253	11114.50654	15159.11606	14246.64681	14069.41178	13447.05521	15932.06939	12016.12115	14585.36585	13332.76943	16167.92218	16641.48688	16995.74095	11342.86228	12930.60643	13600.22259	17229.65445	14999.42539	14313.14647	12448.39373	12368.86676	13810.11819	16527.19738	15146.9049	15317.42875	12450.11177	13047.05922	13492.32797	15333.23433	15651.86007	15971.43366	11999.83081	13048.08574	14589.28021	8408.163578	9478.66979	8557.989869	6706.529911	8650.422025	8922.383648	8995.827029	9281.164854	10018.615	6522.66114	8191.423171	8425.329078	9247.250913
517	18433.36013	15097.17982	15624.80308	14462.17223	14075.21873	13068.18489	16402.69284	17075.31081	14313.32842	12775.34747	12752.55776	12889.24911	17419.53844	15698.63038	13656.88654	13150.01107	13593.55733	14145.31778	15384.92204	14496.60129	15027.84688	10471.84533	14601.52967	13606.39237	17723.61185	15499.76117	15238.12649	11417.74844	14088.06069	14079.82031	15917.22048	14707.032	14843.28292	11982.71458	13597.44812	14008.37615	8996.451678	8583.073256	9082.954927	9445.662432	8892.401201	9013.592148	10213.78316	10765.07535	9619.571321	6775.609777	8481.73129	8316.937844	9219.37213
518	18912.63648	15564.38119	14449.52966	13637.95361	15396.95547	13864.50337	17042.69998	16194.28896	14146.75192	10788.54917	13602.89944	14469.01709	15768.43686	13737.33909	14066.202	12438.18466	12502.86068	14399.64637	17840.40164	14773.13311	15370.58862	13069.78009	14035.17673	13807.22902	15897.39838	16534.02846	15143.7094	12092.20747	13770.48366	14055.20389	16340.25229	15482.83326	15465.81836	12457.13162	13742.83178	14189.57097	9245.434764	8565.453724	9335.802029	7240.528265	8443.145253	8374.341979	11329.00303	8813.185184	9356.861315	7030.894281	7989.549166	8510.334289	8564.807607
519	15241.82725	16992.8056	13813.55602	9910.445601	14355.2546	15446.46042	14537.94461	14877.9816	15060.11054	17088.21263	11103.69587	13254.18751	16875.83854	14635.93475	16653.62771	14204.85031	13421.33983	14472.97723	16255.19997	17034.57037	15761.69043	11490.90017	12782.06913	14255.90484	15448.35686	15081.65601	16475.79547	11055.09917	14783.88367	14244.81307	16803.45071	15005.94395	15531.99293	12520.08231	13230.18139	14451.20686	7979.325069	9146.17899	9314.148557	7404.137378	9368.174544	8861.327395	9966.606873	8517.955805	10558.26525	7422.458616	7571.070814	8758.633103	9451.874893
520	17269.55346	15110.47898	15444.94181	12437.12652	14305.79359	14059.8301	15821.04196	16080.76298	15492.8967	11329.07778	14130.7368	13804.61454	17412.83939	14851.72208	15402.21628	11681.29765	14286.73432	13709.69995	14677.51875	14190.44086	16251.84094	11594.94745	13898.89226	13674.3895	14947.96602	15575.00582	15335.54774	12194.97007	13823.04411	14262.44491	16345.52126	15933.20597	14837.9156	12177.60592	13516.30527	14769.43167	11147.11245	9209.214723	9105.003177	9005.726704	8627.979171	7540.633173	8548.166551	9823.222064	8704.86198	6797.517185	7670.870012	8658.246086	9537.968646
521	12817.45605	15026.33832	14471.6725	12559.92378	15299.01831	14273.72127	16529.24643	15224.15595	14766.4891	11537.66097	13776.37169	15147.28361	14235.70838	13464.70196	14961.2816	12307.86433	12944.94834	13616.78199	15597.07391	15385.87524	16013.72981	12424.55335	14848.27512	13772.51739	14429.33534	15002.63948	16837.57767	12420.73606	13762.00804	14242.77319	16230.09747	15571.14854	15977.44658	11900.23788	12871.19216	14222.81428	7910.549937	9617.461976	8581.755033	6263.050473	8465.260597	8013.089057	7982.134886	9824.834605	9524.62477	6952.186186	8232.931371	8470.899715	8787.403633
522	16625.23167	16948.64275	15001.64194	12510.52883	11562.34641	12696.03234	14509.3809	14677.6206	17004.56432	10904.70167	13804.66175	13702.92998	14444.89643	16079.89466	16190.65034	12401.80567	14401.20709	13367.63951	15357.9188	16423.15406	14529.78763	12808.28971	14001.97581	14958.4002	15489.22201	16504.48919	14986.04159	12662.70904	13524.19959	14117.39873	16967.15123	16068.47611	15605.63402	12215.61042	14326.32802	14299.00463	8845.898633	9119.989108	9253.619712	6893.469025	8475.292288	8641.782341	7962.499621	9914.532569	9218.076773	6426.872419	8347.270578	8319.126958	9043.353435
523	15125.0749	15091.9523	14892.45241	12509.66375	12669.67439	14208.20736	15855.49062	15209.37078	14087.24029	12161.88888	12803.33551	13451.50908	15568.31972	16248.44721	14358.87447	12337.97324	14221.73565	14494.1351	17064.39436	16715.19714	16346.33951	13243.47201	13554.30575	13738.42917	18725.00069	14992.91461	15022.88229	12808.5835	13448.70116	14023.22503	15626.48173	15013.94004	14599.25052	12298.16372	13580.22063	13682.21568	9915.072073	9786.812851	8960.694512	7274.240885	8179.88325	8069.941138	8364.392182	10303.17412	8682.466571	7254.444188	8413.847217	8429.151557	9736.454344
524	16048.66188	16819.88811	15680.43201	12349.58711	14346.16313	13954.30464	12888.18122	14063.99164	15771.52825	10819.26936	13379.91758	14391.86148	14680.52479	15345.0778	17144.22791	11860.40579	12990.304	12194.27374	16493.71707	16182.28398	14308.29302	13382.06315	14019.57628	13541.21954	15714.29615	15008.87184	15064.18305	10929.1254	13427.22961	14154.89529	15490.16488	14514.89124	15403.72615	11313.20937	13281.53425	14487.41796	10233.62201	9208.462666	8638.872807	6909.838062	8185.506098	8296.544673	9781.58473	7943.602316	8858.766381	6671.018901	8072.145689	7610.946531	9374.014347
525	17167.76592	15830.12934	13666.05185	12913.28777	12550.66073	12791.98892	15567.10571	13907.8297	15026.44733	15282.4716	11863.9409	14199.8836	14569.82202	15559.44039	15117.25454	13057.56037	14699.11853	13795.15702	15639.20568	14690.90918	15348.16176	13261.80573	14588.50228	14499.59091	17292.26106	14140.04719	15289.65029	13409.34752	12645.97404	14174.48406	16374.44298	15086.94787	15236.25382	12945.89185	14105.34791	13976.35984	9116.958142	8603.845194	9861.472284	6427.686168	7792.843003	8663.631574	8524.086983	9373.85241	9083.163139	8167.201713	9109.448163	8284.485736	10615.52315
526	16864.12742	14230.62611	15203.76527	13766.59749	14295.26622	14127.81494	14961.90784	14152.19648	15409.73697	12851.22475	13219.82298	13381.58663	17118.36168	16213.08767	14568.18412	11809.41797	12470.84858	13909.40806	14647.05054	15250.76633	14625.71799	11826.68332	14511.71004	13936.39987	16890.74617	16085.62519	14506.27228	11569.73048	13630.74507	14406.73707	15790.2021	14784.07367	15020.48972	12167.86558	14026.00808	13898.92315	11010.21271	8799.639307	8786.284353	7473.728402	8277.238324	8396.134348	9495.254723	9455.750141	9266.825032	6586.169583	8319.492857	8404.797745	7765.107492
527	18627.8293	16937.54979	16837.56626	11842.99786	12309.21343	12747.38023	15258.39022	14852.02403	16285.30088	13197.33563	14154.13364	13196.36632	17048.02721	15496.21512	13765.87197	11749.85006	14178.8556	13902.23125	15996.1267	16215.93134	15288.96358	12307.41249	13553.64675	15354.01708	15020.07723	16835.69243	15948.74336	13948.09393	12946.75986	13917.6042	16528.26106	15243.0661	15591.74624	12755.82567	13227.79215	13959.76535	9661.584772	9725.297996	9247.072709	5757.426808	7503.934945	8257.520076	10365.73932	7718.683307	9091.042827	6838.527809	8895.309496	8182.503696	8663.381225
528	16042.87365	15897.30659	15251.89178	11835.49463	14103.22398	14976.48457	16913.57644	14192.51993	14159.72345	9649.023582	12906.64297	13367.97261	16028.30881	14916.08408	14249.62114	10435.59184	14057.59518	14280.78301	15197.4301	15742.14909	14123.80058	12453.45898	14140.18376	13995.02556	15156.02769	15013.21522	16024.85292	12159.4611	13420.22109	13841.34997	15835.21413	15398.32893	15145.67322	12140.41537	13753.11396	13461.45339	11330.8575	8829.196386	9377.661775	5798.940001	7728.556319	8335.581397	10407.34443	10024.80836	9194.13849	7270.145111	8485.764691	8312.593755	9302.122493
529	22043.31182	16363.58067	15121.57356	11354.24576	13551.30993	14539.87969	17225.99885	16411.56943	17046.61794	10660.94327	12535.71728	14304.14298	15043.99441	17110.74054	15372.01854	12421.1902	14188.41054	14624.97718	15298.30993	14666.06147	15040.28218	11473.44339	12974.95637	14075.6347	15894.5479	15936.30366	14938.26015	12051.82212	13026.91076	13882.1576	16201.42483	15263.92618	14885.65165	12369.72275	13581.26093	14854.12343	9041.916361	10491.05665	8082.686334	6147.63328	8341.711574	8378.422713	9670.469262	9246.717297	9014.742728	7641.269794	8916.234577	8558.662879	8493.655844
530	15090.68773	14687.79106	15707.9121	12199.43809	14684.59962	13988.20342	17692.16722	14740.57283	15316.44772	13600.79398	12975.97445	14277.30701	13830.66489	15727.08224	14997.85904	11059.1337	13330.68337	14902.9434	16738.36137	14923.92761	14485.41322	11563.33288	13568.9866	14005.21672	16918.14666	14279.4678	14831.07989	12360.02385	13038.05851	14258.37407	16153.64338	15013.71763	15158.1592	11646.27031	13341.98512	14069.65989	8818.770484	8422.279581	9914.536425	6090.845965	9031.362508	7967.846933	8591.247105	9493.497358	8711.398605	6932.382543	7846.792988	8968.545659	8679.230754
531	14787.22459	16230.66638	16499.10043	12563.9987	13436.28091	14949.06841	15036.89499	15380.27182	15839.54936	10745.37603	13580.55559	13588.30994	15334.31646	15324.75477	15902.5656	13389.68945	13450.09889	13900.82945	16049.96778	15482.79982	16326.00932	11403.17498	14393.56408	14450.03408	16004.29063	14479.04504	14778.61533	11761.6126	12746.55592	14005.80689	15176.36241	15679.01842	15181.61961	11431.09736	13659.12533	14057.1801	9327.914161	9706.676435	8851.331739	9160.390078	7546.625183	9480.944981	9413.357098	8886.679425	9068.011821	6657.622626	8320.169318	8718.619593	9349.376586
532	16093.4187	14429.8321	14380.8697	13326.82888	13315.90898	14737.72415	14062.74712	16445.24864	14366.0986	11302.33904	13409.21696	13695.08959	16427.67811	15628.0358	14618.03081	13685.30804	14589.02164	13822.39851	15387.09344	14796.01453	15455.15474	11695.84215	12912.56805	14191.98953	14996.39443	15435.64381	14930.42988	12783.08999	14432.61037	14524.27378	17010.02201	15625.10978	15416.40559	12222.16676	13222.51932	13869.86774	9472.059652	8795.062806	9081.519367	5513.34751	8563.617568	8872.620453	9925.456767	9244.670725	8815.782254	6264.742094	8733.069351	8140.975472	9155.854471
533	14794.12878	15185.36975	16261.53513	11443.98909	11926.25796	12824.74668	15769.74514	13595.75966	14682.41288	11499.75408	13340.03206	14803.61548	14596.64846	15845.02909	14964.91753	12969.80241	13771.35956	13108.03673	14079.14136	15488.93773	14716.47286	12715.88724	14139.29825	13353.01349	15015.47455	15385.06194	15440.97331	11181.74291	13982.2655	13681.38298	16528.05716	15643.76884	15528.14516	11726.9529	13674.92214	13755.57427	10196.40781	8527.985924	8821.004922	6794.350293	7697.858302	8542.32577	9028.751047	9481.221707	9153.757011	5588.415094	8936.630884	8430.521116	11322.16109
534	16163.65362	18332.14962	13612.21109	11311.65604	12966.0868	14960.19533	13956.70135	14902.58537	14647.61372	12131.73153	13777.97968	14584.33408	15184.35196	15542.18012	14494.15668	10590.18699	12758.00624	14176.49033	16047.93591	15818.08772	16872.76886	12569.83056	14151.47447	14391.73446	14927.77814	15035.54248	14279.14194	13405.11329	13397.07243	14655.65495	16953.54553	15274.82163	15075.79953	12192.85919	13462.23695	13517.94266	10406.14801	8990.842791	10029.22798	7926.329185	9234.800141	8487.129738	8158.175683	10076.22709	8508.764142	6586.876731	8025.721422	8420.221086	9395.428926
535	15055.19022	15883.09764	14752.28912	11673.24206	14097.54573	15512.81087	18401.39772	15122.35637	15751.33338	12507.79432	13402.07396	14759.3829	17367.15754	16134.94327	16158.4914	12375.0624	12993.79092	12723.9858	16622.19216	14810.34253	15217.94425	10389.91994	13921.40129	13432.41632	16777.50553	15577.54736	15752.77859	10787.94442	13354.77301	13626.06618	15878.70016	14898.41296	15566.80606	11770.8736	13270.75717	13884.13155	8917.469302	10356.86834	10120.95968	7194.011399	7997.088575	9490.842929	9518.189736	9088.555817	9584.085666	6380.931442	7825.26008	8520.616262	9807.375878
536	15954.17231	16133.73955	14583.58724	10779.93299	13755.78095	13823.52612	15101.28944	14431.92807	14944.68962	12017.17931	13277.69971	14085.06872	14948.7555	17462.95014	16345.22564	11973.07559	15081.6471	12747.7087	15832.22217	14493.71858	15788.91798	13559.14813	14047.33668	13392.01268	17609.31139	16114.48709	15892.4796	11282.95792	13368.73668	13864.18151	16518.55894	16259.17363	14970.54712	12150.65573	13435.27653	14046.75885	10400.12843	8681.908389	9608.306468	6836.056605	8096.085697	8410.128232	9541.208274	8577.060864	9673.784044	7273.295549	8051.73592	7698.950341	8786.322789
537	14566.89925	16196.22127	14426.2769	11504.9865	12397.9056	12148.35364	15088.16413	16517.0102	14887.10279	12039.20815	15239.0425	13150.81895	15308.77731	15914.18179	15940.24157	12400.68807	14792.94996	14159.08687	16583.78963	14619.52118	15235.17971	12178.96624	14550.30883	14131.13717	15486.49536	16947.06634	14594.11271	11482.01723	13757.69187	13955.10773	16360.25007	15187.17519	14951.72143	11998.9205	13364.4401	14350.43117	9370.708492	8663.553217	8561.020867	7778.958367	8723.684324	8866.511504	8224.550179	9430.766252	9205.075086	7094.58961	8171.828338	7914.722798	9922.287113
538	16437.59365	16538.05519	15278.42042	12242.3643	11919.99974	14625.86302	18665.21787	13463.79627	13286.41677	12165.80876	13051.83117	14861.19852	20024.90583	15147.00302	14890.01384	12793.57429	13480.40391	14764.9902	14621.63807	17316.91845	15153.84015	12262.14637	15403.87692	14079.2829	16381.59183	16490.43565	15516.02222	13129.55087	13409.76292	14654.13896	16509.06906	15781.5257	15572.98585	11621.30181	13592.89257	13545.11114	9142.914467	8025.952214	9582.114906	5480.466394	7842.353896	8808.663722	8764.367692	9431.265892	8648.950717	6869.151038	7475.805417	8503.146392	9701.162336
539	17473.42392	18243.38825	16636.20527	11819.44966	14575.67072	14993.00509	16442.57106	13405.08476	15763.92558	10901.41081	14766.75061	13702.04839	17670.49214	16215.10244	14269.54089	12068.39199	14087.55026	14738.67054	16259.45938	16281.98525	15090.50982	11580.84481	13405.52252	14259.87728	17864.28374	14384.75514	15333.07137	12506.65757	13391.79812	15105.461	15612.95926	15739.96985	15406.89289	12106.14221	13478.60506	14064.3279	10071.07423	8856.743909	9212.901399	8385.368408	8522.14525	8719.054265	9309.696609	8950.384451	8693.870566	6990.755247	8171.742063	9006.780797	8948.502063
540	13987.13156	15283.14911	15851.92787	14481.84046	13236.18801	13389.5971	15563.69055	15572.75179	16133.16177	11367.25525	12980.96703	13990.50882	18998.98233	15701.73681	16363.27304	12238.73465	12703.42943	14025.47773	13635.57505	14585.22837	15543.42556	11860.89584	14385.47952	13959.44824	15115.91908	14817.03868	15223.41005	11922.17868	14714.58808	14548.95663	14847.51666	16028.13545	14552.70227	11998.86429	13336.07546	14224.78399	8988.543313	10095.68685	9341.569136	5638.760806	8665.076337	8673.935071	10004.18413	9934.479707	9312.01201	7077.048019	8884.57637	8669.773998	8958.534571
541	18009.88004	14794.14528	15798.99593	11040.45917	14011.62233	12426.94532	15677.10701	16321.62176	15708.47847	12990.19804	13984.30719	14288.44547	14578.90365	15108.46175	15408.85453	11261.17783	12946.37301	14499.66645	16399.63044	15609.76717	15793.5408	11073.52282	13154.95189	13740.13479	15931.27797	15668.4896	16154.62473	12104.14935	13796.36526	13730.60516	16844.69505	15199.73124	15033.18598	11526.43852	14152.73744	13517.47438	9728.687241	9195.651816	8687.276825	8728.103765	8533.070879	8166.067167	10178.53895	8757.354329	8701.426036	6298.629541	8821.137845	8501.726674	9088.358531
542	17010.28527	13875.09133	16449.55571	10771.45449	12477.80943	14048.32432	17809.88315	17674.4238	14425.96974	10958.2696	12577.50853	15649.16397	19132.23959	14390.1393	15601.74781	12379.5893	14623.72382	13600.07569	16699.65528	14274.92036	15427.31227	12832.43062	14887.29503	13551.14068	16568.47696	15522.1162	15531.18906	13301.12858	13538.10356	14367.79057	16154.57903	15944.39787	15721.35032	12111.96202	13257.97751	14219.9599	10001.73379	9892.438458	8728.016861	7427.288297	7720.966442	7985.646691	9978.515085	10103.62084	9410.257581	7007.716008	7886.083404	8487.907827	8297.446152
543	15662.84886	15205.15672	16425.81666	10397.72672	14580.02118	14222.80734	15272.38299	13851.69996	14331.64351	10176.27445	13820.98316	13895.5403	16458.90524	14306.90885	15088.23662	12026.17263	13924.57459	14769.68303	15733.9767	14625.43445	15387.23036	13052.79216	15419.14245	14081.60764	15786.85249	15634.98935	14840.11866	10941.95931	14231.39284	13559.88662	16297.39774	15553.86733	15539.90531	11728.01401	13770.67799	13675.53362	8586.746812	9000.633587	9158.849014	6692.865362	8813.170265	9213.244593	8915.110558	9763.176068	8955.465732	7193.721781	8126.389258	7975.098874	9902.39516
544	15166.87459	16549.12666	14947.54936	12685.46789	13146.71882	13528.63318	16358.58149	17199.63759	14791.96545	10888.01438	14154.03611	14860.87134	14390.12759	17822.18956	16299.58345	10304.93097	12511.96421	14209.64702	15297.40871	15335.64055	14451.86158	11596.19049	14792.29648	13937.59967	17169.9251	15925.52005	16161.47859	13171.68815	13273.07942	13291.3098	15470.88317	15976.16684	15764.43191	12046.90261	13486.9091	14158.39291	9132.241556	8966.569967	9233.552391	6078.389759	8903.143092	7976.002706	8432.483807	9204.433415	9456.999257	6425.310811	8524.928959	8449.765966	9086.194551
545	16413.19135	14064.95311	14280.11656	13093.01194	13377.98052	12296.68949	15408.09566	16633.0279	16616.31833	11558.75306	12401.33177	13579.62903	15350.52869	16286.85915	15491.06595	13757.17647	13124.38454	13278.24929	16143.44014	16051.26652	15700.48554	11494.88242	16099.17813	14027.18944	16327.15567	15782.52526	16353.17284	12011.92319	13128.23303	13826.11252	16795.20325	15769.90117	15386.52597	11638.33441	13616.09365	13591.58596	9077.207335	9128.461854	9103.690399	7161.900541	8105.188007	9294.452817	10626.67732	8255.595061	9595.453363	7150.956874	7962.560276	8552.360531	7719.862281
546	15996.47557	15413.00792	16213.79261	12973.08278	14823.74319	13507.75077	17161.54936	15828.53277	15302.31319	13070.24795	16338.94703	13666.1014	16180.14049	16114.09384	14886.88724	11975.29252	13528.40471	14431.57505	15128.60355	14604.4032	15249.68304	11327.9952	13580.03595	14264.60434	17796.94292	15365.30861	15248.14268	12555.76578	13144.58937	14103.78226	16832.09764	14684.37843	16291.22237	11427.28478	13694.43379	14019.89411	9110.359328	9612.248817	9376.917012	6760.027193	7939.596205	9034.667109	9005.531782	9745.298296	9119.260235	6860.721214	7831.540191	7682.341623	8238.25531
547	14447.90665	15989.46729	14511.03134	15013.09239	14681.13263	13926.30265	16027.27447	15713.6044	16133.82367	12441.94483	12541.2476	14507.28185	17350.79768	16174.34757	14345.21732	12441.05631	13097.18992	13210.15833	15955.94407	15022.62222	15297.80795	11998.95726	13344.3867	13358.35204	16645.26849	15064.02757	14905.83654	11985.12376	14196.26147	13928.36734	15701.38591	15918.06106	14915.3636	12058.59341	13237.17866	14067.29217	9843.734173	9732.988931	8374.92216	7436.685218	8594.776092	8575.239564	9484.929521	9045.115615	9616.369146	7793.677075	8380.743807	8736.883822	8783.575113
548	13945.82732	14033.1428	15458.86333	11920.1516	13091.49715	15128.55387	16358.94474	15346.00477	15491.41033	11588.03876	13390.33462	14322.47085	16187.39388	18252.04881	14636.31581	14413.82135	14224.9175	13665.51211	18394.32839	15276.05165	14908.58843	11927.87695	12943.798	16133.40027	15368.75858	15009.65376	14299.7311	12389.33197	13596.17215	13940.51342	15474.81237	15219.25906	16159.47497	11601.05904	13768.20145	13426.28238	8867.534587	8985.049835	8945.430498	6422.756402	8483.179302	8834.240369	8940.986366	9047.628047	8396.884919	7406.961822	7255.976889	8124.211851	8906.807699
549	11986.376	15694.04378	18544.235	11514.75472	15624.27296	13085.75663	13563.2428	16206.28797	16119.89536	12475.17995	13498.85297	14537.99981	15259.68482	17205.58074	14647.18311	11885.03031	13212.17365	14094.0651	16532.68181	14291.01944	16533.69752	10809.00801	14407.9415	14599.73556	14650.08116	15457.04557	14508.24159	12993.30309	13783.80388	13359.34206	17092.2603	15949.20711	16311.80456	13502.41863	14201.979	14229.41334	10839.07313	8617.0935	9231.685624	7475.810843	7282.13854	8215.515422	8847.631827	9922.803885	9527.737959	6900.367503	8169.524397	8652.399041	9295.036622
550	13702.26715	16463.83799	16283.11866	14090.65275	13643.1958	16001.21945	16425.33942	14759.76644	16555.72242	13532.41401	15045.64419	14729.69789	16539.63723	15037.47343	15418.05759	12211.99892	14060.67855	14140.99302	16908.84636	15951.07964	15649.33542	12960.03129	12983.05231	13265.18674	14618.02778	15943.39941	14723.71699	11228.39543	13437.08683	14468.87526	17112.91949	15496.91991	15655.14479	11562.09669	13571.78763	12896.58811	9915.346725	9804.822516	8614.418322	6641.300774	8022.904532	8120.009715	9644.285292	9137.53869	8962.321493	6446.043033	8110.916069	9025.979435	8751.759244
551	15207.50881	16123.74455	15932.80895	13180.8681	12619.82686	13195.48794	14354.7449	14333.35921	15865.89633	11796.06909	15388.00151	13733.03239	17181.64552	14518.90474	14702.87865	11943.6326	11785.05125	14962.54749	15888.30883	16152.61168	17154.44086	10135.79354	14566.52864	14139.94525	15638.96078	15093.19869	14798.64279	12280.70548	14396.54447	13876.08213	14972.20637	15488.91698	15725.58972	12145.23356	13935.59068	14096.00949	10392.38007	9367.413352	8815.481595	6538.231509	8157.331172	9612.081395	8375.689351	9187.842468	9141.280576	6782.289309	7491.765013	8666.636699	8124.414556
552	14862.61218	14556.09337	14662.36543	11047.81357	14893.28539	12058.48926	13655.91369	14414.5217	13625.51879	13580.25962	13262.66124	14703.61433	16604.46147	18002.175	16750.21753	11332.02831	14586.44897	13182.75312	14027.49269	14940.99609	15154.62457	11402.55851	14127.40034	14009.90323	15880.949	16042.71156	14661.50269	10970.50161	14293.08109	14592.40002	15866.33728	15567.96137	14959.49214	12109.23549	14268.75309	14375.41244	7842.406494	8605.498667	9391.867857	8124.963457	7050.582116	8516.188461	10079.87231	8691.62136	9022.159009	6536.12722	7529.793977	8266.083943	9567.518736
553	18039.63609	15218.79323	15872.02509	11814.15283	15150.28924	14492.46265	16347.3854	14825.22362	15604.27325	10813.78579	14057.13872	15258.5498	15117.99425	15019.10684	15778.10674	11792.27785	13871.4629	13498.63248	18419.96166	15280.19586	15812.93005	15320.57253	13499.87669	13486.19978	16242.15317	14402.05024	16175.31498	11734.85162	14137.49192	13867.13701	16662.56515	15433.3381	15631.09347	12530.28282	13814.74187	13779.80234	10411.9087	9001.642469	9812.309668	6057.887515	8570.853709	8641.018571	8403.321197	9678.040913	8369.401586	7379.573387	8175.761168	8187.142106	8317.005559
554	15304.13174	14528.01788	16234.41447	11567.14222	14130.87163	14630.74196	16893.60828	14989.34638	15082.20677	9822.637013	14038.66102	14043.76191	15217.41341	16839.83529	15277.85834	12952.09887	11450.73476	15045.23097	17074.80365	14166.09428	15718.26646	12962.46129	13332.04451	12445.24842	14265.5156	15194.13673	15496.04503	11924.371	12834.77775	13270.91195	17200.80398	15699.14945	14410.71624	12908.39026	14323.26055	13895.75276	9697.606892	7600.022728	8748.605648	6123.001925	7545.360973	8889.815314	8962.157196	9234.652076	9357.459729	5937.220367	9061.367059	8138.3507	8868.268806
555	14849.0743	14970.01184	14540.21407	11944.31396	14633.2549	14356.38872	14448.67221	14419.75089	13769.30344	12508.41746	14076.95125	13336.37747	17325.52479	15135.87107	15669.33315	12242.36571	15321.76748	14580.80853	15321.22326	15876.84885	14878.43477	10824.30652	14182.12343	14033.77596	15641.72216	14819.29019	14739.04529	12449.3506	13532.00285	14108.30355	15673.99562	14925.21777	15099.13832	11439.88829	13840.13995	13746.78575	8498.992464	9632.901538	8563.11211	7050.780824	8032.630866	8724.935484	10039.53904	9897.460096	8937.257295	6323.134315	6829.279838	8817.007118	8175.130637
556	17727.56127	13831.24818	14101.24044	15074.09212	11827.82065	13805.49579	18042.87284	15453.76395	14651.09007	13549.06034	14561.43377	14071.07608	16760.20326	14336.37416	16499.07058	12864.68879	12458.24189	13703.36836	15443.18864	14974.967	14717.05245	11317.23726	11820.84604	13936.80868	16975.26582	15357.81235	14615.06161	11340.2737	14244.21569	14581.09551	15269.67734	15959.97429	15182.99881	12115.2826	13880.13347	14356.25747	8714.457705	9684.294101	8795.511873	5458.657087	7012.764734	8443.97157	9722.738612	8616.422362	9190.921587	7502.158638	8057.67317	8806.610169	8870.904752
557	13275.30772	13271.29132	14704.91496	12540.2162	14806.64491	13237.7782	15780.93657	14856.2588	15014.1774	13445.04344	13654.79748	14338.32925	18813.07773	14070.76037	15324.73554	13414.49894	14160.07493	14065.33489	16967.43952	15357.27751	14840.82077	10288.56496	14418.50664	14760.8258	17096.22771	16056.9643	15097.76969	11761.23264	13189.12167	13811.7592	16429.15436	15012.97145	15360.54326	12763.53992	13827.50404	15002.47127	8597.047847	9039.781633	8984.719643	8170.136784	8156.682894	8050.298977	9613.614202	9578.296423	9515.7212	5905.756294	8642.92055	8944.29167	9024.557251
558	15061.0039	15826.88366	15780.84658	14005.51733	15734.37857	12673.4143	14770.20323	16886.14716	14945.34452	11805.08925	12860.84645	14082.024	17343.26517	16169.30075	15874.8088	13829.28167	13467.80323	15365.33248	16997.66542	15816.9054	14976.12701	12452.87479	13761.27349	13819.89965	15313.44781	15311.23162	14753.06968	11627.62904	13861.01872	13174.07081	15636.9288	15632.81765	15297.9802	12601.49883	13456.92269	14584.28444	10026.49829	8318.460981	8927.628751	8302.105296	7603.050128	7898.037508	9111.841185	8964.77478	9099.757849	7368.383721	8702.304507	7966.379017	8665.101787
559	15178.6316	16491.97646	14926.1623	12191.48336	13544.53208	13957.67474	15019.29795	16627.49146	15869.08225	11861.07472	13912.50761	14501.68676	16239.22313	15763.90653	15489.42461	12890.28965	14228.52391	13043.7386	16909.68561	15366.35684	15759.14052	10570.48035	12864.19128	13991.28372	15250.57192	16226.09106	14474.34886	13169.05881	14102.83224	13489.05433	16127.89144	16031.13313	15431.49587	11120.21828	13697.68513	14037.55873	9762.592088	10753.62876	9500.639424	6169.628603	8403.034193	9471.989022	9776.298864	9695.149534	10196.96651	6728.915276	8047.074837	7853.560723	8444.895057
560	15326.33299	16518.42718	14368.18019	10940.30364	14559.56317	13316.10956	14043.87012	15583.85362	15436.08785	11430.03518	12765.8534	13780.7231	15726.13287	15745.21731	14864.23763	12379.09875	14533.2583	14122.49728	17185.43582	17224.39265	16341.30533	11669.57176	14511.17608	14507.52162	16670.22275	15121.50786	15329.30794	11746.74891	12902.78068	13517.99065	16688.87057	15002.23734	14902.15393	11503.02667	13267.98422	14177.63098	8512.976459	9363.366273	9287.94882	8559.033585	7704.550983	8483.539256	8909.638838	8939.713267	8707.156761	8563.457057	8067.016258	7752.204778	10159.37219
561	15139.34145	16270.25312	14023.62806	13084.67358	15124.84074	14040.58026	16013.64152	14519.85975	15331.0036	12759.4184	14814.83997	14149.52343	13125.47738	16214.19575	15067.47811	11006.48078	13186.6799	13301.52968	17054.03071	15447.96994	14886.29631	15060.73532	13441.36306	13392.52226	15886.83159	15805.97586	15105.8107	11668.45785	13802.45033	13421.44571	16905.48808	15807.21024	14980.4404	12981.04271	13538.21102	14238.97542	8083.397216	8537.946868	9844.92697	6384.634072	7943.798392	8167.152663	8109.261059	9586.292936	9238.658321	6549.07856	8450.196276	8993.823261	8821.132303
562	13622.26899	19099.2784	17249.20925	11609.19898	12497.85495	14953.06205	14057.10957	14972.88386	14917.30819	11140.86274	13581.0462	13990.22637	13441.17321	16081.09896	16029.22142	11345.8137	12820.65329	13888.70864	17279.89055	15708.89657	15791.73296	11241.50176	12897.33495	13303.24459	15749.8546	16388.82065	15308.3057	12141.71969	13316.25476	14685.77117	16321.77423	15926.1576	15858.73859	11738.54376	14410.31495	14095.41087	9807.920056	8984.97051	9527.374024	8426.628693	7734.142599	8335.156483	8683.613972	9215.399355	9080.45337	6553.698475	8985.588685	7790.600524	8244.351455
563	21286.07848	15176.6522	14371.24542	12770.96714	14924.77159	17039.05843	14816.74563	15057.20177	15458.33327	10953.57509	14356.97053	14501.89095	17392.2212	15134.09429	15128.62693	12498.30021	13436.76374	13915.58045	15693.67112	14744.2444	15860.57652	12199.47629	12254.68405	14196.73858	15813.52826	16091.70691	14956.05115	10858.54063	13079.13055	14389.55423	15552.85485	15604.06226	15577.02575	11759.77718	13750.21071	14701.28359	10647.01618	8957.454783	8734.066526	7455.183716	8439.425641	8014.207781	9449.492209	9932.227426	9451.795287	6319.376261	8537.36602	8957.224429	9071.952116
564	13639.34415	15264.34795	15800.77856	14489.6369	14064.31909	13968.87014	16541.2927	14423.78309	14327.1997	13707.5905	14687.36688	13864.43168	13934.34831	16514.71462	15865.49273	11216.25304	13901.66543	12656.799	16757.77988	16148.59153	16301.14296	12160.69184	13833.11473	13153.32408	16918.44946	15539.97665	14439.50119	11547.57587	14204.29052	13895.13985	15692.34151	15043.72457	15312.129	12385.8065	13902.75298	14185.2798	8978.544396	9416.144301	8333.385407	7012.648793	8011.983579	8172.640751	8760.061816	8879.965201	8423.985452	6744.208015	7753.716514	8357.344217	10466.46337
565	19916.34509	16118.39696	15581.86309	13027.6156	13583.63163	15470.67343	17306.55443	16621.52682	15405.21434	12106.27102	12658.6032	14710.20555	16126.41785	15333.96362	15348.57107	11191.08311	13004.06178	13140.33994	15035.88933	15877.19757	15153.02484	13670.1756	13364.25597	13410.82499	16279.60406	15247.41288	15021.83639	12213.8267	14032.55616	14584.59593	15671.7125	16049.89645	15234.64033	12820.85086	13909.73308	14064.94938	8564.314358	9186.317245	10021.80263	6447.405734	8669.278631	8918.55779	10560.34793	9088.281424	9288.346235	7050.556457	8181.748296	9409.951151	9211.068272
566	15476.62808	14816.8498	13374.20495	10944.66621	14039.83674	14243.13367	16294.87141	16299.64324	14792.45711	10339.45982	13728.54831	13244.52415	16172.40273	13463.57535	15744.88775	11056.02834	13426.11208	14073.78618	14912.33968	15737.42103	15021.91949	11899.3909	14789.51996	13574.65838	15722.81161	15980.60747	15418.74904	11580.80293	12854.65884	13609.29106	15153.86869	15626.02701	15418.71934	12118.72732	14301.13123	13742.7456	10638.21044	9636.205352	8901.719819	6354.819111	7200.76891	7705.437244	8277.489484	9269.091465	10035.43352	7936.039852	7784.786886	8167.317809	8553.433379
567	13599.58818	15633.65484	16124.51557	12880.68103	13849.50592	13109.32435	18258.32685	14591.21861	16508.66382	12595.5844	14569.39453	14354.52959	15112.22947	16917.27629	15465.20932	11935.71377	13074.70854	14429.35509	16866.067	17646.74341	16163.96974	10685.08939	12914.40051	13271.51896	15274.61768	15559.36491	16784.3826	12478.3301	13415.58137	14039.09544	15316.27637	16628.9773	15062.26541	11751.24795	13988.76306	13949.67922	8371.490258	9582.323433	9116.868251	7747.521444	8156.254621	8461.47035	8591.227501	9362.396171	8554.1168	7622.379373	7373.704202	8411.379779	8559.220466
568	16045.41198	14041.63322	14602.58697	11603.19304	13279.94412	14762.32503	18124.20147	17453.07954	14619.48173	11535.24137	12835.63601	14459.33755	18185.4845	15067.2505	14761.63457	11109.54034	13557.56903	14914.53524	15979.46047	15789.40077	16018.26105	13424.881	12893.0805	13519.84933	18489.01004	15454.68749	15400.60735	11299.57552	13783.45163	13654.21525	16381.71664	15510.24726	15725.04686	12496.12526	13253.1352	14149.92439	9199.394451	9239.819436	8987.739641	6998.391391	8799.669759	8372.412968	9280.511945	8592.222683	9018.367864	7421.129436	7986.921324	8427.061712	9251.340655
569	14902.03041	15077.81616	17035.79788	11063.66498	13537.02495	12659.26476	18093.18668	14944.01536	14406.72193	11344.23033	14701.95686	13752.61472	13719.37803	15593.1237	15360.10076	11766.1655	13301.84618	13755.74448	15130.952	14445.02214	15139.92879	12514.28963	13772.56703	13536.70028	15791.49991	15681.44263	14606.85397	12503.28188	13770.95809	15353.07652	16834.56556	16275.4295	15211.73011	12222.84202	13293.02064	13468.7924	9861.956835	9441.660318	9038.851431	7790.200112	8256.325326	8125.159918	10684.5049	9884.752719	9845.266579	8552.13787	7446.692398	8824.060037	9122.060865
570	15995.83757	15362.79145	15744.21872	9905.537876	12784.47224	13780.22549	16834.96485	16498.55185	14774.24716	12364.59917	15092.47061	15865.05736	14122.56358	16424.10522	15665.00908	11612.88746	14346.19316	14687.62588	14361.09996	14643.77924	14516.90657	12440.05281	13940.81523	13789.39449	17276.87218	15863.56148	14716.12538	12492.72495	13800.91175	14221.79292	16485.17347	14618.64966	15069.74732	12138.95403	13197.29401	13653.09425	11093.72411	11001.19929	8701.695647	8738.664379	8508.11384	8814.954792	7651.326445	8666.921735	9075.344156	7080.096281	9209.816334	8525.346943	9959.710427
571	15717.1943	15351.71557	14615.50474	10367.3383	13691.32217	14543.4988	19096.96137	14395.62194	15983.26954	12173.75265	14048.89564	13728.10045	16213.38569	15093.37102	15785.33412	13055.04311	13896.96133	14802.74456	15616.16147	16470.50717	15807.0638	12218.62619	14139.21905	15741.55255	15309.5128	15480.52487	14303.46269	11323.23584	14488.5022	15050.33988	16245.39257	15964.64518	15798.75353	12589.60702	14115.17495	13826.11605	10217.22003	8660.551633	9750.259337	6902.572109	7662.733674	8576.074391	9919.10722	10223.04294	9717.436994	6394.619732	7709.414437	8747.565441	9858.826892
572	14334.17823	16828.37603	14333.15396	10831.5933	13698.86446	15119.79363	18057.68857	16043.07144	13995.19783	11882.61953	13090.95708	12696.39649	13712.59598	16036.68703	15843.73668	12229.94543	15655.78961	14709.22237	13691.35364	16122.18476	14030.91762	11919.6975	13030.91784	14277.85774	16534.35208	15392.33974	15159.44353	12062.16764	13109.29276	13463.58869	16159.74998	15338.35909	14702.50854	11529.87489	14126.79704	13830.36301	8461.578614	10091.94219	9308.644487	6764.790176	8013.312769	7302.654259	8461.682489	9505.274873	9567.206552	6549.032394	7913.638369	8354.567227	8894.623949
573	13945.34703	15612.95467	15456.71197	11606.91784	12101.36692	13294.56596	14586.55246	15474.53082	14079.74684	14195.69199	13671.53576	15984.89602	14847.07354	17004.40237	16805.99144	11415.42061	13727.13545	14242.23873	14895.50706	16182.93429	14807.09451	11798.98731	13231.31679	13589.80615	16187.38029	16203.16231	16623.71521	12194.805	12053.94906	13194.16306	15759.71173	15713.79254	15593.95893	11374.42119	14126.51645	14076.7368	9826.551668	8972.064937	9459.426813	6519.944095	7649.911918	8420.212373	8505.475672	9724.250921	9114.505339	6604.156431	8138.332961	7998.995244	9705.985933
574	15671.61979	15430.45005	17744.78047	13654.57487	14045.80842	13283.90438	15959.97738	15628.9711	16114.63621	12001.26622	13285.04952	14924.13766	16134.95493	16819.75423	15076.49729	12454.42577	13273.28893	15498.45076	15608.04719	16528.57654	15476.22843	14209.1841	13552.89263	14031.8127	15868.36919	14022.01044	15063.81157	12619.12851	14534.15274	14157.77932	15634.84277	15345.1537	14702.59766	12703.03863	13975.76727	14030.54675	11965.87242	9060.856065	9655.520091	7560.333262	7526.998882	9168.834053	9476.930745	9088.131677	9436.783984	7566.872381	9056.854459	8395.581768	8619.459911
575	16787.0877	14069.17994	15807.08681	12188.97155	12905.61587	13472.74605	16119.19204	15817.89011	15362.6247	11066.7823	14485.73561	13513.67356	16699.23458	16430.35059	14065.4568	14800.23964	13069.41066	13887.98075	17509.97217	15892.62511	15997.9264	12869.11571	12675.39414	14220.6118	15889.94022	15354.34578	14723.96934	12183.95655	13547.27842	13571.88588	15867.06543	14600.40548	14924.6239	12809.49117	13959.39007	13877.58542	9550.37125	9408.834161	9704.170654	6052.760201	7955.99681	8674.596447	10038.2728	9243.568654	9499.37475	6594.296555	8265.557079	8376.264291	8714.308386
576	13098.02268	14439.41511	15503.08954	13771.52146	14311.40747	14298.67375	15221.64629	15128.6895	14550.24044	13108.79697	13440.76434	13430.19484	15308.46637	15839.52351	15428.0962	11494.1938	13784.445	14572.6032	17719.28014	16310.69793	14380.3633	13460.33355	14034.09401	13183.35588	16413.97734	16033.32872	14526.31777	12031.18609	13023.34422	14195.37605	15478.83245	15867.44434	14990.48412	12038.11088	14053.76669	13726.52103	8851.101136	9811.110902	9322.990407	6339.727628	9407.485649	8548.542076	10172.69226	9115.907842	9853.642822	7661.678991	7955.574299	8706.576123	8230.196151
577	13648.94898	14050.71613	17161.89236	12318.61819	14248.79586	12974.55772	15515.71221	15733.65081	15175.63297	10852.83897	14270.66791	14695.6013	15972.3961	17244.86513	15336.70694	11866.64669	14602.48268	13891.52343	16662.63722	16284.5977	14049.2927	11794.26866	14271.57612	14033.45832	16626.24177	15167.8769	15128.5924	13241.5696	13651.7193	14984.98073	15756.4554	15774.65783	15294.40918	11695.26322	13541.12854	13576.34594	6913.86248	10068.13736	9734.110823	6389.720014	8456.158322	7824.049433	8583.23303	9665.707434	8501.233026	7767.443414	7554.091339	8590.395897	9611.417152
578	16598.38795	13576.43348	15512.3064	13470.88982	12787.55536	13260.46118	16628.33659	15220.71641	15997.71774	12607.30312	14710.38315	13673.54898	14339.2325	15484.30453	15254.82425	11154.9587	14566.11135	14401.78882	19204.94805	16946.50679	15012.0874	11771.61572	14987.31264	13247.92539	17432.0378	15758.84124	15217.96161	11483.7543	13482.85171	13696.49999	14847.17672	15310.3897	15359.36465	12477.18434	13355.69398	13952.61333	8517.638321	9855.103986	8887.972638	8747.854549	8758.13442	8133.913148	8494.260142	9204.679966	9368.298874	6758.806458	7621.279705	8583.441064	8402.127084
579	19823.94839	16536.0172	15033.19732	12534.69701	14130.76479	15361.63045	17739.78151	15387.06676	15340.16868	12679.12809	13177.73638	15575.05047	14637.51293	14993.46844	17186.35964	12454.79899	13523.81162	13544.51608	16302.74498	14535.0531	15070.67277	12334.18233	13727.56738	13853.30403	16441.40081	15081.01934	15152.58192	12240.17178	14925.7438	14628.99065	16859.02457	15020.95218	14942.94547	12485.18861	13931.72658	13728.43337	9742.710956	8815.540618	9197.489642	7165.462964	7660.142121	8575.656021	9823.841831	9272.185128	8576.379958	6612.585774	8107.887672	7879.652457	7786.231575
580	14395.29771	14959.22284	13214.78759	13450.32498	15611.84822	15222.19706	13392.91888	17009.73579	14807.83497	15613.68326	11942.58929	13053.01154	15903.76495	14604.62321	14785.57818	12193.48332	14096.75993	12761.30244	16169.65752	16067.74528	16209.27401	11747.74518	13414.97203	14642.28996	16945.44516	15816.54651	15233.02707	12703.32067	13382.88062	13202.50964	16672.4092	16028.6674	14882.34798	11432.62861	13251.20623	14178.8829	8697.255267	9306.889337	8596.491194	7154.77103	8741.878838	8695.318601	9421.875983	9594.301157	8917.222991	6732.507914	7757.547767	8638.706274	8612.066085
581	17753.73393	14809.86255	15447.72055	11045.92375	12216.02351	12856.9813	18007.19562	15500.96863	14514.2711	12230.43678	13681.78591	13782.84772	16094.81634	15038.54774	13882.6609	12520.09777	15324.41875	14011.83487	17018.56844	14917.04313	15358.21838	11363.24963	14002.78337	13893.08107	17212.77522	14920.0915	15213.0604	11739.64239	14229.58155	14556.15161	15925.63438	16497.42408	15434.13298	12635.94501	13256.59469	13660.28158	8245.82035	9938.072818	8633.03256	6666.148979	7853.410835	8538.884142	9341.347897	9482.47667	8840.411209	7020.029409	7986.915387	8179.186623	9586.624777
582	15031.97938	15887.93133	15034.33573	11325.85296	13927.42603	14788.60524	16042.63658	15076.80476	16455.33048	12758.78843	12924.49809	13349.44054	17150.47356	16192.91024	15164.08343	15555.08775	13338.52392	13820.93379	17605.1742	17155.37253	15286.4094	12930.96645	12870.14452	14734.83811	18998.97585	15664.24644	15604.18004	11859.08278	13518.23494	13843.27985	16113.95975	15440.68555	14591.04073	12872.34129	13702.46962	14210.46146	10116.41651	9925.755632	8960.774699	6278.321904	8578.811207	7980.049885	10583.05438	9517.302682	9291.407976	6486.673163	9264.34402	8270.733231	10049.54782
583	13903.32646	16026.63764	14850.92226	14219.01466	12356.97783	14482.77309	16938.48364	15200.85223	15556.85268	11870.58293	12985.13651	12611.5612	14973.67451	16189.37527	15257.50629	12465.31184	13676.17185	15644.2315	15039.44953	15443.13872	15667.18254	11771.45732	14101.34199	13136.09676	15654.19682	14875.64318	15570.19459	12242.10812	13262.82315	13621.1788	17508.17598	15885.23991	15816.69947	12180.22415	13971.22152	13919.70248	8570.529974	8352.987887	8726.379076	5978.624672	7610.75961	8360.914065	9304.884118	9832.083704	10198.26034	7273.759901	7656.23021	9205.912929	8279.807718
584	16329.69304	18495.37241	16013.02345	13812.04156	12919.86598	12569.78958	14337.42818	17932.85134	15198.97667	12902.62636	13001.58437	14358.63744	15368.32623	15638.34722	15516.01073	12617.94271	13985.72963	14088.38974	15751.23305	15215.77187	16150.53293	12479.65275	12726.90231	13257.05257	15476.84235	13878.42335	15378.29537	11694.92672	12885.3087	14415.71072	16460.63323	15610.2375	15099.90381	12673.85766	13768.55789	14046.23284	9139.391497	8671.463404	8377.728996	7499.569209	8530.474449	9210.580255	8826.26532	9360.220796	9935.441312	5851.796145	8962.796957	7846.06245	8956.301945
585	18538.86495	16219.93262	15033.39813	12165.41503	15428.66864	13341.05393	17415.48608	17161.99901	15482.30254	14811.92477	14453.23419	13927.05652	13756.94088	15897.32021	15511.72953	11191.90572	12671.36391	13787.45389	18320.35994	14484.97967	14804.67182	13942.27096	13839.4638	15005.73464	16011.8293	15826.15071	15033.75681	12953.35278	13499.50822	13203.36267	17225.38531	14893.40656	14901.1098	12405.74307	13732.8965	14527.60279	9392.274164	10217.9359	9541.268028	7237.612326	6982.939995	8684.908211	8211.099823	8655.781756	9427.615957	6700.845578	8730.253939	8316.922273	8382.741088
586	14855.09733	17086.68225	16109.14111	10771.64953	15591.56631	13417.68589	15261.21528	15529.49844	16232.60797	14556.05255	15422.93397	12988.24464	14700.83106	15940.94359	15319.75529	11314.17718	13720.98016	14398.0412	15525.29084	15023.58621	14884.70379	13507.18348	13638.55366	14666.9034	14489.62376	16583.38313	15546.73286	11662.3853	13482.70652	14381.60084	15172.86709	16127.74465	15494.42922	11466.44623	13467.12323	14032.5789	8198.949447	9822.404201	9461.110673	7927.380506	9199.865314	10451.28364	9491.685	8682.732011	9291.962073	6997.603975	7691.382486	8006.867253	9561.241547
587	19946.02298	14761.3886	16302.11137	12581.56623	13849.7691	13060.25595	15680.1863	16052.44947	15223.37996	12336.10869	12768.02618	15720.83339	17290.6931	15839.03751	16371.17192	12343.77643	13218.34976	14014.26542	15693.39664	15038.07622	14625.59289	10651.47657	13573.12868	13872.67263	16182.98341	15373.46513	15271.77345	12695.8249	14157.71727	14343.95924	16282.01812	15916.3888	15773.06317	11995.06938	13298.85753	14278.08563	8260.297651	9742.662338	9833.252037	7200.2509	8226.440363	9083.731893	8685.106876	9616.780075	9705.854566	7144.270111	8962.929043	9068.757571	9532.682636
588	14649.23811	14654.94276	16631.07446	11442.26058	13259.25104	14473.74636	14029.59106	16450.45263	13774.7684	12909.94716	12972.42069	14329.84409	16140.54968	16322.42478	15821.72172	11720.04074	12432.21968	13161.48587	17163.5546	14607.35645	14973.46698	9923.675212	12660.34426	13095.45503	15846.77375	14854.89587	14801.2067	11779.1931	14048.52816	14819.62917	16478.5404	15804.25829	16267.59602	12232.40166	13680.04131	14307.74373	9726.189065	9821.618559	8103.984269	8626.018521	8767.534346	8241.326501	9092.182439	9236.022412	8372.371283	6182.163819	8464.177111	7993.075081	7720.116097
589	14673.81028	14061.98429	14333.42526	10072.53601	13551.93983	14537.7709	17524.59496	17544.17178	16282.04836	13610.72923	13675.43891	13921.9738	15230.65531	15954.69993	15742.05259	13405.23372	12226.7732	13484.45707	15225.5022	14637.31168	15047.93561	11324.70685	13150.43974	13646.35564	16575.36432	15056.95016	16377.25041	11178.21501	14029.89394	12873.15399	14982.56518	15643.7723	16152.58118	12127.19764	13064.09838	13543.83153	9226.824918	9897.95976	8475.897108	6747.586251	7948.799426	8773.006484	7987.256994	9040.279402	9033.428177	7225.332635	7922.66362	9273.355093	7901.472513
590	17892.10516	14115.6642	15040.36566	10414.76242	16476.3938	12061.99151	13150.03236	15478.6831	15011.01734	11077.78144	14144.6452	14392.47816	16255.1922	16313.88015	15338.11923	12085.72408	14314.46864	13873.01961	16932.03289	14079.11321	14621.92285	12873.58166	13659.4927	13776.19623	15109.21234	14807.14852	15815.38023	11720.90123	12507.02601	15765.93601	17134.63006	14433.6829	15686.94997	12388.47351	13824.78106	14307.9722	10071.18016	10195.13726	10193.21639	8211.209711	7447.30893	8415.276022	8769.61348	10456.56668	8524.241716	6760.473293	8673.33314	8917.791606	9494.03471
591	15048.99982	16100.0695	15100.0476	11343.72596	13437.0535	14245.86241	14903.77687	14922.29942	16207.98931	10925.48856	13751.59505	14448.88413	13331.21057	17390.07406	14944.2789	11965.61778	13483.50959	13830.04548	16643.66519	15281.85791	15751.23959	11041.35775	13670.45663	15489.68284	15531.77939	14810.56329	14269.91934	12685.44408	14058.96174	13415.47298	16230.19221	15771.87635	15654.78614	11969.68785	13322.61072	14195.9143	7318.847625	10253.15505	9802.212307	5075.856647	8821.198451	9055.729445	10555.50338	9411.816848	8578.442552	7471.63429	8635.533671	9455.564935	9166.342741
592	14883.80667	15104.36277	15214.12595	12526.7522	13735.38638	14634.04222	15319.65705	14113.73611	14805.7346	11831.58313	13266.86159	13747.19229	14007.04558	17514.64871	16266.59479	11196.96206	15394.12327	13221.98745	15607.27521	16247.42862	15981.46048	13084.92304	13845.26099	13952.38332	15564.68665	14115.83157	14772.0194	12902.76928	13954.58374	14044.34539	15894.67798	16226.51319	14631.45847	11846.96578	14156.3814	13901.20853	8436.525262	10032.91935	9707.500563	7544.204424	9273.125841	8160.611251	9458.79378	9158.856282	9125.292987	7000.495212	8463.356255	8930.304891	9613.678061
593	14577.60312	16613.29283	15698.03553	12028.29799	14053.62835	15156.38554	14762.63771	16318.76472	15517.40058	10673.19216	14400.06474	14094.50483	15310.83028	14690.79074	14818.93739	11643.83249	13152.11245	13896.56191	17352.35	15272.75424	15455.10919	11931.65258	13871.2756	13409.97591	16849.9701	15466.20626	14935.49553	11663.36583	13915.63557	14324.24191	16415.47553	16000.48123	15530.68811	13209.86549	13493.17237	13693.47291	11550.99697	10132.69239	8695.642493	6846.92348	8945.3357	8194.649003	10400.06954	8960.356452	8610.813632	6002.316554	8581.607618	8253.634736	8429.341434
594	13877.15445	15830.99213	14156.85937	11614.68296	12959.96691	14168.51622	15783.61283	15136.01725	14615.63005	11227.99148	13420.58911	15019.17162	17690.20704	14968.33161	17066.85237	11541.20586	14452.91516	13994.09426	19255.36243	14850.73227	15640.23426	11363.96198	13102.51593	14809.96032	14497.57717	15063.13068	15618.77015	12460.29131	13696.81707	13572.75366	15986.00086	15309.21763	14939.88647	12567.9156	12999.28706	13887.68168	8006.152399	8727.662578	8733.426461	5783.786969	8560.912998	9729.475356	10224.8068	9147.597155	9058.740828	7130.212851	8085.23446	8376.911995	8035.895569
595	12760.23856	15631.97976	14314.05127	11321.1476	13080.65986	14117.07604	18175.9806	15643.23892	14374.86146	12028.90656	14844.2086	13841.26044	16691.6429	17619.57925	15565.43262	10983.15434	13389.15379	13796.15612	17081.68359	14170.11321	15316.05222	12305.06787	13438.40109	15293.45634	16472.09179	14241.12795	15406.64096	13362.50132	13126.19813	15124.02142	16174.13467	16516.70124	15112.99797	12750.33409	13780.40212	13749.20798	8951.866764	9088.7021	9240.907227	6465.796627	8678.546737	8143.496506	7878.32531	9278.038343	9116.727157	6777.158958	7995.994501	8071.611118	8527.189616
596	15529.33106	15067.66564	14023.28793	13738.18605	14232.19983	12813.9881	14273.64721	14548.42724	15493.76726	13272.38908	13690.50611	13789.10459	14360.29667	14826.15097	14444.34664	12158.56958	14201.14472	13491.46386	17230.13271	14487.51672	15498.43031	11766.03066	12533.8839	14950.4517	16840.27099	15322.16572	16102.2776	11242.58945	11968.56593	14430.42005	16366.00494	16304.46763	15290.76205	11568.01079	13196.72998	13757.62195	9789.282443	9901.147524	9736.400721	6923.938848	7802.02934	8338.899825	8181.526399	9344.445843	8572.660078	6968.200776	7698.451635	8797.066563	8533.886014
597	13773.48133	17090.16365	15864.6607	15263.65913	12873.24967	14921.67955	15486.74522	15300.02165	16375.10645	12238.93268	13662.77427	13664.50302	18662.13453	15155.77148	15476.49348	10892.32686	14114.09926	14014.24548	15642.65589	14507.87747	14551.9955	11088.98599	13457.01166	14029.823	15940.44676	16466.68531	15592.89477	12151.43527	13634.62173	14075.08049	16337.22254	14811.0583	15583.85408	11922.44448	14088.83149	14632.984	14310.93067	9215.885412	9613.818778	7266.103601	7895.605553	8507.972852	9495.788374	8806.356955	9158.032308	6061.164057	8378.306708	8538.459658	8314.094378
598	17000.6543	16852.56546	16626.65996	10873.71469	13792.76447	14346.93038	16466.67982	15419.609	14134.40415	11674.2076	13270.32311	12846.26025	17362.5265	14872.15353	14748.31687	12975.48934	12625.52774	15172.75306	17245.28343	14824.43422	14845.62395	10302.14794	13889.50841	13344.22766	15155.17046	15025.15231	14912.59445	12306.40553	13522.90244	13820.95861	15494.6653	15803.83469	15398.33264	12713.57645	13739.52794	14001.55303	7621.73347	8807.734524	9256.239481	7478.479777	7338.114578	8763.483922	8984.947803	8571.65774	9289.953953	6240.644419	8535.260871	8849.6079	9026.829847
599	16930.9218	15808.02087	16008.90664	11990.52445	13135.57029	15524.57934	15502.151	15915.0863	15128.32068	11913.04483	13507.14481	13025.02286	20896.90436	16203.40212	14489.10696	12025.49324	12199.8782	14265.67883	16449.16015	14523.97193	16030.24681	12744.91892	14169.43053	13741.15342	16403.18496	16279.24893	15418.53942	12021.20566	14221.46167	13917.79686	15611.31094	15142.24312	14729.2949	10891.49123	13988.08978	14411.25004	9764.488467	9625.731552	9827.603694	6773.58553	8039.517468	8479.317353	9402.769437	9476.526232	9172.979674	6083.546051	7885.851656	8722.640835	9317.951689
600	14858.76762	15553.84298	15810.10892	15436.27142	12700.333	14329.70799	14576.36982	15476.4459	14842.9264	14148.62659	13125.34295	13387.64303	16601.56794	15221.1923	14880.59474	12051.55854	13502.6257	13839.20725	16564.7752	15896.84955	15739.75699	11251.26318	12470.43508	15069.70129	15506.84901	15593.80794	15131.68809	11627.86453	13539.94125	14136.27703	16391.79311	16289.43706	15119.14061	11890.29117	13238.60286	14048.78942	8282.246916	9541.74298	8779.140179	6859.083502	7677.077625	8260.872056	9224.664945	8603.064646	9025.913771	6723.088203	8252.266514	8354.03074	8399.903511
601	15239.52571	17014.2223	16209.93189	12477.88694	14965.24507	12396.49815	15436.4201	15023.15365	15421.06329	12033.55121	13334.98637	13825.18899	16470.6531	16755.66426	13858.32221	12335.05998	14390.07404	13246.83311	14840.50224	14701.15523	14371.64832	12483.82382	12360.54437	13963.87834	16123.66509	16132.51326	14833.39442	12521.45504	14136.78898	15234.37592	16731.36969	15769.48751	15396.86765	12750.00054	13985.36704	14187.2908	8759.553981	9224.247618	8441.274845	5958.847546	8407.535576	8244.190467	9915.361987	8344.106039	9477.079708	6702.02998	7895.834822	8434.087559	10313.40191
602	19442.28188	15565.77404	13550.71106	12298.52626	14398.40974	13813.30781	15668.39194	14429.23946	14262.80453	12332.06106	12936.59395	14540.24891	17650.76845	14835.79082	15203.86285	12005.01993	14497.47774	13184.01965	16632.48926	16535.46453	15556.55327	11746.4934	14428.08317	14081.39706	15518.86882	15720.12775	14177.25439	11917.44564	12964.86382	14368.11443	15724.12818	15698.22233	14780.85146	11528.46993	14091.02817	14635.82027	9299.594421	8134.477578	8892.862505	5987.602423	7811.399589	8719.829219	10057.32793	9809.449617	9098.49073	6043.498129	7679.568912	8696.968873	8835.887253
603	15264.48262	14903.30848	14782.58679	9928.422156	13478.72936	13427.47408	13610.603	15792.43501	14795.02395	14592.38644	13262.68526	13340.71918	13476.25072	15903.11795	17020.90837	13214.40564	13561.39679	16224.39115	16077.32752	15602.15344	16297.76241	12429.07294	13406.02502	13627.15427	16168.91796	15204.44226	15837.84393	12664.14474	13795.09153	14071.54936	15886.84252	16008.14061	15237.20296	13090.02907	13925.08084	14269.22346	9972.474453	9984.87865	9019.228212	7027.257399	8754.413966	8455.801437	8609.634196	9212.203535	9252.444924	6450.590603	7540.304831	8537.400955	8978.818689
604	15825.79476	16049.81093	16329.19588	12719.54296	12610.91138	13277.32192	12084.44639	17406.74996	15596.30889	10204.7828	16687.30658	14236.16462	14280.1409	15343.60443	16367.93018	12124.35175	14227.92402	13500.94472	15702.51625	15293.30558	15936.95685	11983.53548	13937.14027	13277.17706	16256.98427	15686.74064	14732.77639	11690.90536	14567.23395	13327.32984	16174.1681	16628.74537	15089.85011	11500.66199	14015.92151	13937.51779	8912.99071	9605.327449	8938.111124	6830.545474	8153.428458	8190.05453	9517.766277	9911.352879	9277.124628	7918.395269	7744.661409	7993.104524	9596.523888
605	15328.34156	15612.34415	15603.57243	11137.91689	13519.69056	13710.92259	11987.40928	14975.01405	13868.56447	12778.54949	15380.5723	14903.84217	17461.83875	14806.31937	14768.94443	13087.32576	13374.63023	14676.67037	16501.28159	14133.69717	14499.97788	11974.34784	14447.24103	14306.11605	18149.48705	14612.9397	15254.0898	12747.60841	13670.82762	13405.549	16701.64437	15857.81539	14872.20519	12910.95529	13646.77339	13401.76712	7319.254445	9669.692603	9724.34727	6734.89921	8849.341471	7893.181059	10068.13949	9185.951572	9664.172188	6030.842472	7625.586637	8741.933538	9011.138117
606	17437.6786	14772.98632	14484.54284	12486.86304	14999.20582	12482.59034	15768.45519	13163.05606	14911.40429	12484.93717	13470.49151	14581.47082	16641.1875	15072.30124	15581.9185	13329.38688	13415.94143	14400.05264	15571.36954	16251.52394	16478.73306	11702.82605	14318.68229	13467.94776	18893.33834	14753.48505	14899.34131	11953.12605	14425.16643	13772.56228	15123.13301	15819.32201	15002.60174	11938.14505	13366.62583	13888.02129	9750.394618	10043.99163	9031.33595	7303.023626	8820.148059	8926.224739	7443.714004	9213.099614	9267.446929	7215.434299	7495.537475	7708.444554	8948.602519
607	14820.91015	15578.24782	15057.34517	10877.29966	13783.43447	11981.11726	13884.31799	15718.63544	14385.20267	11836.86347	14410.22798	14484.8281	14634.04791	17143.3747	14732.84643	11399.61761	12480.89546	13657.42542	17931.53391	17218.95201	15605.62767	11782.48059	13716.07664	13781.73389	16035.71283	16199.30571	16095.2957	11605.7843	13117.71747	14012.39122	15529.74456	14178.80524	15333.23931	11188.33939	13758.60843	13975.11837	8759.504852	9391.491183	9108.197597	6668.217231	7569.945142	8608.185159	8359.08749	8914.644469	9189.812039	6356.35214	7930.838754	8963.249506	8590.789079
608	16259.36249	15928.50813	15780.89419	13305.15115	14312.2763	13409.58506	16749.47025	15389.00377	14655.13998	13273.51252	13348.23133	14318.09763	16948.07575	16211.78298	14548.62493	12564.46688	12998.24874	13764.39418	15037.78537	14699.28877	14891.07592	12491.47181	15245.5771	15701.01681	17724.88819	15432.21236	15431.28801	12069.11598	14307.22891	14942.74926	15217.96956	15467.39897	15941.0806	12035.34358	13034.15636	13876.63146	9177.220503	9397.357476	9135.148757	6435.235119	8120.542542	9303.721107	10621.46749	9308.582585	8955.472434	7063.692135	8525.248476	8121.717889	9477.005251
609	15808.77916	13470.24205	15496.87853	13061.42972	13562.92244	13316.86079	15698.61268	16957.41771	14354.3529	13790.10568	12992.59557	14031.66175	13463.251	17197.09899	16805.2333	11027.58929	15133.07959	14233.79464	16682.69836	16653.56745	15073.22306	12046.99267	14137.96613	14483.07092	16105.01915	16411.08765	14410.50135	11409.61835	14094.17283	13794.09849	15918.62139	15975.02725	15634.26184	11657.52267	13801.55973	14036.04556	9623.174803	8391.861109	9696.670064	6139.777289	8448.581713	8593.336288	8936.681779	10155.86686	9573.168962	6350.440592	9190.531438	7630.088214	10192.42506
610	14477.01689	15397.46694	12763.50618	10534.45642	16390.26596	13294.95622	15077.08472	14826.13413	14623.64814	13047.01349	13965.47368	15374.96544	15837.50436	14880.19423	14384.0296	11441.35971	13456.6136	15254.40676	16140.10446	15621.85404	14947.52702	11156.37016	12788.99431	14297.6851	16331.72206	17174.49347	14710.82877	11513.11578	14962.70576	13427.24134	16574.3453	15034.89807	15193.08539	12270.03046	13338.65402	13636.88197	8741.836876	10599.32055	8773.092642	5775.462585	9492.63994	8768.928736	8903.817512	8611.53462	9609.961373	6581.622489	7456.646262	8546.62481	9391.229038
611	14255.49911	14478.5854	14946.40439	11162.90543	14740.02033	13384.2226	17833.48795	18380.72226	15039.78022	12636.02843	13727.52599	13892.73424	18256.2422	16020.62734	17162.4936	12663.01396	14269.63502	13510.91288	16169.27597	16198.7085	14553.94857	11929.71568	14011.19696	14579.37876	16000.55224	14839.14086	15330.85774	11613.87834	12718.50674	14173.57286	16810.86758	15100.18711	14842.46858	11881.16828	13665.8934	14504.79055	9228.163226	9389.91693	9386.177316	6990.179874	9017.500532	8209.484872	9582.63587	8670.446282	8646.365196	7380.286322	7802.173248	8050.182528	9938.477647
612	13720.77332	14528.04199	13256.76499	12394.04272	13420.71795	13435.74151	16486.29779	15604.6015	14589.42686	12476.55374	12598.25075	13994.07971	16206.15584	14151.67839	16483.94964	11421.85636	14067.19893	14648.25642	16498.26453	13376.54706	15444.16747	12102.68387	14188.55634	14067.00955	15077.83636	16075.81349	16138.26246	12475.26077	13996.83016	14302.22562	15211.92121	16533.70398	15529.08502	12435.38037	13366.26835	13822.1673	9831.675014	9702.267223	9783.832923	6778.753159	8209.115944	8626.363033	10259.76449	8725.790047	8863.883281	7090.333764	8036.703726	9138.771647	8154.267991
613	15973.30374	15027.09891	15642.05515	12958.82553	12857.01728	11998.82722	17263.3993	14693.06577	15490.59071	10976.49098	13454.55264	13752.92994	16403.83181	15076.88615	15611.23609	12258.11442	14327.7486	14180.9148	15312.9269	16300.25073	15658.08495	12531.35109	13973.44799	13569.12707	14044.60868	15614.4079	15414.05539	12133.20201	13174.38261	14012.80669	15958.1639	15416.9528	15161.09621	11735.07367	13658.27883	13458.17916	10295.01469	8710.071059	8540.639632	6845.062737	8854.705199	8741.967973	9327.428984	8740.305943	9176.953032	6406.610734	7780.640934	8380.301503	8933.61179
614	16684.93915	14471.54623	14493.36854	12507.19371	14171.0788	14645.88851	16982.76808	15551.67848	16882.17239	11497.10749	12758.4744	13855.04676	18356.28959	15237.57789	15894.79875	12259.53428	12893.60576	13728.45152	17273.3444	15818.9951	16138.79727	11556.78386	13549.7097	13357.28698	15857.94221	15647.94855	15215.30553	10993.48415	13739.1998	13513.40349	16881.68988	15690.67205	15869.19377	12454.38441	13265.66048	13982.9565	8179.566394	9137.999108	8408.44438	8071.754459	8542.195004	8363.873425	9725.412215	9912.087889	9273.996048	7185.685562	7312.253799	8342.877201	8628.373096
615	16191.91091	15233.09158	17023.02775	11143.56817	15141.1918	14815.86925	19175.90092	16311.75074	14782.69841	11810.62837	14534.20371	13722.90353	14399.23049	17769.23474	14781.77538	11607.15185	13009.36043	15117.33177	16290.22813	14671.8752	15576.05734	11790.6551	14841.06156	13579.31694	16327.12501	16257.27291	16248.26292	12349.31646	13316.04636	13876.70341	15494.93429	15793.15079	14943.41319	12039.71636	13416.26385	14159.8493	10908.16982	9371.706402	9233.299932	7179.097582	8239.352508	8033.233234	8399.978583	9710.431081	8834.532037	7263.423803	7520.224591	8903.047518	9846.602126
616	16435.01828	14008.70636	14239.30582	13215.11062	14371.32741	12099.82586	15646.98788	14947.06326	13638.60953	10151.50693	14720.89879	13990.92022	15333.059	14576.63819	14787.89259	12217.76714	12480.37832	14621.32108	16045.5492	16479.65932	15280.33569	11456.48754	13544.26335	12672.32382	15666.15113	15650.43787	14061.83213	12193.89901	13207.79725	13732.56292	17249.74099	15531.01421	15120.81812	12282.71205	13630.08535	13703.10207	8727.325145	9598.040503	9582.089268	6193.84555	8016.412965	8686.883654	9169.936906	8462.999329	8882.100932	5965.964232	9328.462452	8184.045999	9231.573504
617	19669.28884	17294.13326	13161.09988	12362.3165	12547.24024	13911.56367	18602.87668	16504.4997	14656.51319	11209.21003	13597.67521	13744.21124	15986.39764	14752.84895	14314.00165	10660.77975	15235.24717	13163.67234	16523.76155	14970.10155	16015.63275	11479.1128	13799.90045	12931.53806	17056.81156	15128.7813	15500.76294	11097.72578	12893.83493	14359.03268	15332.86438	15567.56184	14762.1399	12171.552	13575.344	14181.60128	8827.335202	9203.552707	10465.66559	7140.865179	7609.483897	8136.512232	8118.417503	9736.452117	9676.059544	5965.676364	8134.684168	8299.463684	8641.563838
618	19501.62257	14882.45242	15903.89397	11662.99593	13428.50681	15663.42962	13694.86919	15725.75619	16355.64361	12429.85463	13004.56785	13722.72939	15735.64996	16652.70902	15883.69443	10662.58388	13639.73389	15845.52303	16172.86312	15639.58496	15180.88381	11507.00467	13519.61906	15496.0306	15486.61416	15363.05167	15504.02524	12823.51537	13575.34254	13685.71358	16803.65678	15989.59808	15438.96163	11643.25684	13638.90742	13991.92317	7904.334586	9486.029791	9856.828813	6987.064208	8078.49647	8826.285176	9042.286412	9597.500633	10142.88915	6907.776454	7790.217259	8645.836304	9259.243155
619	15919.08986	13317.09051	15786.76125	11327.5164	13495.38701	16194.15632	16666.67088	13342.75272	14947.56752	12421.89817	16345.74888	12847.72542	17968.28973	15951.99075	15496.08094	11070.06603	13790.88443	14640.77771	16170.34194	15084.4234	15396.9723	13131.17627	14733.20763	14131.0401	15105.68872	15531.43994	15632.62257	11144.62518	13697.50893	13895.71854	15978.86755	15700.41147	14665.77422	11853.86161	13527.37099	13941.42145	9283.395137	9557.063096	9572.470354	6166.934777	9161.952788	8667.518138	9502.847162	9386.704019	9285.744795	6591.261653	7633.807404	9061.901549	9840.839851
620	19215.29454	15805.48848	14117.34172	12271.49606	14561.2895	13091.63384	15411.84867	17611.80787	15808.92204	12668.44337	13329.52401	14734.59145	19043.14193	16390.1598	13515.75637	12233.124	12277.76852	14152.35276	16298.86253	15770.61697	15471.4062	11631.29452	14901.29492	13903.96819	15446.23033	15300.08215	15377.4416	11218.50498	14389.64942	13903.34367	15004.31041	14752.24803	15095.40328	10987.1069	14150.76518	13726.25187	8323.112965	10475.64988	9022.735629	6910.079601	7806.473086	8061.861077	10612.25465	8845.487103	9275.158749	8461.369758	9458.837237	8375.771785	10140.0995
621	17444.72281	16087.25442	14929.08924	11575.78599	17387.63033	12261.05211	14771.2952	17996.33663	15100.16017	14856.5246	13791.22098	15746.13307	15771.37745	16390.54649	14941.42352	13068.24904	13006.29092	13904.07008	17909.16397	16231.63385	15327.45296	11724.28421	13858.363	13184.99614	16716.07977	17351.95262	15583.3782	12676.24709	13688.03852	14201.6615	16407.83573	15771.22453	15165.78102	11931.1914	14033.95834	13691.66406	8715.151955	9113.332707	9525.319706	6567.745169	8142.698797	8495.192273	9238.286842	10015.85372	9900.16921	6609.473636	8560.571318	8286.927561	7917.969379
622	16294.12976	16237.66622	15169.08066	11709.97812	12706.17267	13349.43814	14950.99433	15638.18673	15798.94126	11469.78873	13341.45619	14226.10308	18114.56806	15114.5054	14672.03811	12409.87106	14664.80799	14353.86259	16758.51672	14188.57352	13339.93556	14026.56956	12993.084	14915.43351	16498.78227	15003.4747	15533.57612	11344.90514	13483.71771	13110.44644	16326.32681	15564.35574	15758.93476	12449.46886	13212.31285	14676.61172	8921.240034	8922.241378	9088.919922	6357.344693	7000.322973	8121.391759	8908.145212	9273.805464	8731.776491	6170.466212	9125.542215	8567.906263	9687.889562
623	20729.91871	17807.84769	13383.00305	13586.00415	15250.089	13832.92288	16086.19427	16813.15137	16773.54124	13617.18285	14793.68169	13602.79671	16697.26933	16625.9441	16125.77491	14284.15931	12362.5979	14318.10927	16571.27356	15969.63534	15558.59665	12889.10352	14238.11293	15029.74115	16289.64467	15223.02485	15130.98899	11862.05981	13414.99445	13820.36523	17163.50314	15249.21925	14769.81459	12532.8064	13372.83216	14487.60655	8419.355415	10087.43227	8870.751363	7131.746151	8837.651795	7672.617191	8423.148016	9557.432158	9318.834622	6560.031285	7883.50926	7669.18864	9091.096036
624	15986.02028	15212.49642	16172.05727	11227.89225	14230.47415	13869.4055	16151.9158	15505.59128	14286.68402	15528.65697	12736.50677	13436.54299	15586.85874	15920.95077	15338.8157	12440.57714	14443.12279	13822.81328	14960.13945	15966.145	14404.77673	10924.70807	15052.70007	13697.79167	15777.78032	16616.16859	15549.55873	11784.98946	14004.58547	14074.87786	16181.19356	15332.41359	14793.8926	12337.98342	13720.5275	14076.42325	8745.142804	10851.13346	9474.153731	7184.790755	7692.38608	8697.504716	9148.737961	8479.458876	9411.48385	6391.494365	8610.567002	8454.267628	8166.179612
625	18110.02292	16335.42127	14796.01935	12658.89634	14107.21544	13489.54968	16473.66872	16108.36679	13571.88772	12953.06157	13851.73949	14000.30102	15114.35354	14219.33485	15942.41126	13884.0779	14216.81107	14674.75837	15574.55245	15503.07577	14362.924	12740.39604	13733.0652	14450.23731	17796.344	14988.01917	14890.80832	11024.21401	13447.612	13495.75307	16516.74828	15159.90341	15469.58197	12062.60606	13043.3112	14320.40131	8574.946451	8840.173395	8997.275913	8123.514212	8457.864098	9019.80523	9124.227624	8982.720126	9543.977697	6388.914913	8218.248875	9064.625397	9237.548034
626	17379.72194	14777.36143	16165.26834	12872.1392	14121.89615	15097.67408	14976.0244	16589.08221	15622.05233	10587.31244	13291.13939	13244.05431	17252.82793	17760.89475	15965.63479	11680.59247	14299.63094	14161.25654	17532.99208	14721.08009	14983.45413	11995.01898	13745.09805	13315.92569	15984.21766	15819.50666	15052.03683	12285.96596	13290.87415	14035.56268	15435.15236	15531.90162	15075.98413	11623.67499	13596.42566	13813.07323	8528.038629	10359.80974	9242.83537	6088.607215	8547.065094	8740.83264	9882.478619	9108.674483	9087.742514	7997.061922	7330.715929	8159.219459	8578.9323
627	16911.18894	15249.80512	14849.06705	10814.85356	14825.7125	15337.69394	17746.69135	16049.52951	14914.86434	12525.7225	11880.95952	15516.61353	16288.69126	15148.40318	14233.10529	10842.83024	12401.08925	14138.84236	16245.30477	12546.25677	15167.71903	13916.15115	14594.78472	14746.26446	15994.03957	16017.59218	15995.31539	10914.21896	13906.17104	14242.66701	15782.61343	15800.10367	15168.26861	12444.93271	13940.33545	13826.16743	8896.837296	8608.602228	8700.82376	7752.451592	7430.053926	8221.824716	9089.867826	9359.367852	8774.971808	8023.046079	8469.465211	7985.636406	8606.351125
628	15353.2984	16446.09199	16437.47031	9845.149377	13658.02195	13895.80338	18666.00465	15762.39095	16663.99735	12194.6469	12471.73598	14177.72985	17757.56719	16427.53065	15211.91522	12236.99153	13621.13341	13468.88125	14946.41534	15177.18663	15594.75483	11531.90601	13733.35798	15168.09692	17753.14844	16463.79583	15728.0438	11615.96328	14910.5923	15012.2438	15483.11348	15350.16965	15251.29993	12234.03083	13788.9183	14467.99778	9091.949532	8937.628164	8956.124093	6049.62251	8177.823045	7837.821806	9276.178084	8638.476039	8955.692287	6344.110737	8005.01838	8959.718689	9165.613088
629	21414.90121	15323.98711	15552.53187	10803.04108	14161.98006	14149.56987	15294.62597	16084.64415	14579.44974	12839.0205	13039.96883	13307.15309	17418.62701	15780.4213	14915.73679	11776.3039	13572.35512	13572.3909	17339.42904	15300.0844	14921.28905	14743.14631	12726.75195	13272.86588	16648.94612	15655.17559	16132.40363	10636.08826	13832.76641	14239.52366	16130.49996	15699.56147	15453.51931	12557.30996	13778.96927	14576.80274	9028.406292	9965.397543	9658.904968	6576.753316	9289.539846	8422.21695	9642.579448	9256.567127	10256.31896	7233.808663	9058.305929	8843.843341	10844.28767
630	12684.45382	16611.79319	16173.79566	12291.48421	13983.48075	14517.19582	14815.82097	17102.25437	15824.54955	10428.0224	13648.63239	13175.78167	17368.36103	13773.37223	16095.64713	11502.14781	13191.47748	13881.69874	15685.56834	14488.5812	15953.85565	13095.01063	13836.24061	14469.9677	15361.3395	15254.77126	15192.95677	12329.06957	13266.71875	13756.42711	16460.11322	15192.10878	14875.78246	12242.8957	13626.71342	14064.14047	8150.785677	9951.312446	8937.695373	7673.267018	7895.272873	8557.697735	8415.034882	8860.564391	9914.876547	6865.655217	8913.999567	8432.275153	9142.8386
631	17820.89908	17234.14529	14426.24071	12774.57395	14238.89361	13950.65513	16328.24042	14628.47785	15058.77602	11669.16122	13818.92286	14615.5469	16474.64347	15793.5465	16195.89222	11439.4387	13590.47005	14068.89489	18052.74319	18156.64432	15211.97729	11539.89805	14322.80264	14299.8469	16818.1498	15547.54133	14871.081	11782.73894	13918.61725	13997.44365	16839.71379	15419.05571	16281.73552	12547.99439	12895.4712	13267.43789	9859.622793	8709.192646	9585.083817	5171.023491	7732.56591	8382.866779	8946.583272	9093.767925	9295.128449	7047.237281	8099.428474	9082.811498	8309.898453
632	14131.54018	15185.23658	14473.03546	10096.64441	12254.59825	13707.77315	18868.07007	14470.73811	15288.17308	11552.55692	13527.08943	13586.20811	16880.64726	15528.94823	15823.43225	11056.06778	15228.92234	13242.62966	17945.32946	15629.48203	16384.75184	12371.96872	12876.98766	13822.1422	15473.00174	15984.11602	16076.67183	11495.35669	14256.07456	13996.03264	15243.03288	16180.87935	15169.09484	12171.76371	13524.09466	13571.25215	9152.756482	10330.94941	8730.4171	7597.081071	8294.417368	8367.367818	7863.874073	8860.19345	10149.85303	7706.580735	9046.659536	8072.781907	8162.285558
633	19206.21738	15280.459	15450.58199	10500.35553	13997.00799	14434.9513	14775.53467	13858.96098	13940.62623	14427.01618	13739.25873	14294.6913	20038.87826	15057.75698	16337.01002	11623.72602	13064.97219	13852.52178	16414.1398	14946.75921	14771.75004	11367.01815	14556.87849	13573.13551	17405.50053	15766.76665	15185.70324	12674.9542	13506.26949	13609.11941	16779.17391	15138.6756	15292.11481	12010.55129	13794.26087	14075.29289	9359.571431	9560.351042	9128.876839	5716.147971	7423.431733	8386.576572	7637.426288	9217.973419	9051.983965	7151.992741	8080.515472	8339.638894	9843.835104
634	19314.17004	16035.69055	13690.05448	12667.97354	12892.5811	15013.51592	18434.08814	16335.4576	15043.02176	10505.13286	13467.94957	14700.45658	15527.4969	13946.12976	14841.51288	13629.97024	13769.65834	14288.05062	15700.78581	16706.71863	14392.70516	12059.85453	13542.09038	13029.52484	15937.2054	14856.14644	14556.00211	10839.27306	13218.62367	14137.41933	16600.33126	14624.2296	15866.18286	12463.23338	13481.90731	14150.23145	8657.52722	8565.724072	8787.569029	7390.718446	7926.910443	9063.384468	9883.93667	9288.819122	8645.806195	7269.597864	8156.81773	8272.045592	9896.939086
635	14859.36787	16033.60093	15980.65907	14681.7581	14052.52036	13598.08249	15997.97688	14014.95052	14840.66943	13255.49713	14435.2777	13274.69339	16333.61414	15615.61237	15903.46185	11685.55035	12992.96651	15193.81939	14485.18616	16791.24659	15668.59764	11093.0786	13227.64226	14883.21996	14630.68893	15030.24599	16134.38906	12918.78717	14469.21849	13853.95253	16212.473	14873.72915	14908.21303	11446.12188	13395.08798	14042.90086	7905.040059	9870.894457	10348.19141	6869.186824	7636.599116	7723.460534	9428.289872	8663.418683	9600.753651	7385.726716	8623.896913	8584.393157	9366.609329
636	14047.63454	13947.93811	15382.9245	11368.77736	13733.78607	14651.73651	17190.59579	13522.40184	15258.59514	14563.13172	17523.42478	11654.56987	16543.38694	16743.12074	15276.50987	12230.20836	13779.74375	13840.72606	15772.48935	16986.5396	16278.29882	11433.29211	13607.21549	13563.04702	15018.82101	15866.60068	15503.21825	13145.03056	14103.2434	14207.13851	15003.9037	14963.05029	15152.24293	12383.22495	13660.85432	13453.58219	11450.48766	9588.954669	9323.798684	6718.058966	8184.904351	9283.154473	11254.57481	9345.174873	9758.342799	6357.122511	7793.673726	8944.02161	8842.264001
637	16167.90499	14158.79183	16572.48236	14604.9514	13052.70936	13915.54267	16056.30057	16388.85355	14827.29148	11272.95257	12649.18961	14043.08374	15590.702	15017.35691	14645.33387	10885.05516	13622.48511	15581.51646	16419.30684	15169.33235	14653.14115	12306.48986	15450.34016	13807.20396	15791.51883	16128.616	15214.41499	10788.92429	14553.37443	13391.75585	15814.65699	15777.21703	15487.11356	12060.12808	13437.78132	13673.18251	8427.016675	9085.155766	9010.154631	6368.437063	8450.240451	7885.742069	8420.083167	8686.027173	9476.237964	7975.596476	8188.284076	9003.496962	8474.519711
638	15786.36914	16622.97395	16040.679	11335.40396	12235.15744	14950.3909	15536.80497	15227.51138	16712.95207	12293.31879	12461.7525	14174.27975	15628.73594	18552.32765	15438.39001	12957.67255	13839.9094	13281.23875	15651.44375	15592.73323	15794.2372	11750.79877	13252.56183	14611.3767	15736.16196	15667.13088	15011.87729	12025.64047	14030.23353	14318.22012	16524.34186	15398.19658	14871.41961	12449.55398	13679.16117	14758.90917	9312.456965	8708.844909	8581.516589	8154.505711	8064.233118	8237.776941	9189.864437	9555.627162	9317.125	6697.706395	7684.024493	8584.044001	8848.367572
639	17892.78478	15486.9992	13745.57996	14936.38219	16539.76902	13590.7232	16573.76383	16058.38165	15893.66362	12451.71698	13108.08648	13550.35799	16107.1595	16534.23921	15847.14312	11914.35505	13699.09647	13255.6377	15309.11847	15120.28072	15741.40454	13384.09161	14873.39905	13611.26724	15184.52255	15606.31198	15181.91616	12141.28422	14467.83921	13801.61876	15816.24753	15673.7123	15412.12017	11736.86247	13962.20317	14297.8432	9645.702225	8700.524859	9339.581852	6530.199669	9150.883616	8649.070762	8715.70789	8785.80801	8890.068745	7276.257797	8548.046482	8562.214412	9172.581151
640	17339.12252	14580.1098	16628.10366	10874.11693	13272.98127	13872.7496	12875.06685	17456.43304	13943.56144	14050.27335	14830.07811	13352.24604	17320.21287	14592.56734	14214.45708	11413.87357	13794.69014	14428.96123	17014.95128	15013.22502	15289.97655	12862.36282	14094.21621	14722.1364	16983.34388	15853.15482	15524.69431	12917.15533	13451.41178	13953.40699	17187.446	14555.99194	16211.47732	12028.94249	13398.5071	13429.88082	11142.16701	8441.555659	9591.055213	6969.491737	7939.282069	8449.795983	9346.23027	8971.595609	8658.17216	7538.875993	8495.984543	8183.504127	7680.652692
641	16738.33704	15714.88437	15254.55218	13053.51686	13803.85044	14365.1773	15378.89782	15880.04813	13943.81325	13541.28201	14122.60325	12315.87641	14280.52031	15175.59812	14845.57257	13273.24555	13271.35949	14328.40927	16264.97046	14521.50023	15210.21568	12381.14593	12475.98875	14232.5908	17182.71932	15252.40974	16057.4083	11398.12318	13810.2736	14185.11477	16338.55542	15461.84024	15506.51847	12114.91211	13722.14423	14340.78569	9749.106909	10830.38046	9401.006316	6331.687159	8755.39536	8945.738036	7017.450839	9440.492134	9115.848187	8445.671144	8278.518759	8493.424729	8313.776012
642	19839.17177	14892.1432	14257.18748	11377.65165	14746.5169	13355.67088	14621.95093	16037.46672	17440.78999	11848.05185	13144.64129	14314.81006	15170.1977	15379.23051	15204.19788	13458.55585	15417.5823	12505.13936	16756.66899	14724.72423	14685.21104	10893.28321	13765.02482	13555.56077	16636.53889	14676.40349	15071.02329	12735.46516	13741.31258	13486.36702	15759.14295	15920.12401	15638.82146	12225.94138	14108.91063	14274.3209	8409.749706	8827.448432	8807.691401	7218.043182	9192.689482	8726.5745	8739.929302	9486.623922	8632.937142	7058.21169	7937.977807	8111.922952	8748.113384
643	13825.99945	17033.70912	14807.53801	11345.74888	14542.95362	16130.13269	13799.83251	14452.9965	14691.12418	13579.80617	13560.4489	14147.44305	15217.13126	14513.94743	15325.3304	11697.05696	13278.51798	13531.00752	15266.72853	16040.58275	14581.25797	12023.716	13323.69264	13905.38092	15472.90043	15205.23398	16270.92663	11475.53842	14366.26896	13733.21168	16085.30931	15679.03325	15150.54899	12179.2797	13833.00425	13728.83555	8672.588997	8252.566474	8953.748815	6712.638251	7681.640652	8454.167655	9519.094379	9560.211847	8649.489495	6422.378899	8176.406497	9092.059202	8486.512415
644	18601.1753	15945.37962	14486.36017	11598.94473	12327.95547	14659.12042	16682.07855	18045.29816	15256.24917	12114.85706	13465.28446	13542.88869	15066.49092	14760.75689	15006.60866	12528.8424	14271.00782	14831.44051	17217.8614	15397.37792	14996.04105	13550.19641	13096.18656	13838.6027	17071.08327	16081.07454	14256.88395	11931.84619	13908.1817	14614.32642	16936.19879	14680.43735	15042.17509	12484.19455	14454.43765	14180.06115	8962.847079	9160.96448	9216.46591	8761.009887	7864.536607	8916.712493	9678.750732	9124.807507	9215.893121	7589.962549	8242.35257	8314.223327	9924.301997
645	19695.53472	14159.5226	17223.36463	10084.96848	13881.34822	14070.79014	17709.74374	13668.54907	15623.48448	11437.1648	13479.84936	13725.9082	16544.21817	15405.93577	14757.87519	11377.1277	12212.91287	13213.64582	14357.90421	15034.46675	15522.24324	11122.67529	13332.68783	13554.05667	17466.47158	15580.10331	15294.25782	11609.30098	13511.77562	15076.37547	15818.97967	15456.62615	15282.52762	11887.61448	13657.36127	13452.97657	9287.267275	9383.04974	9637.74496	7602.970812	8264.156852	8916.016926	9185.319065	9606.686107	9532.72933	6724.623783	8461.081755	9390.160987	8693.330276
646	16872.94908	15285.14678	15736.58969	11250.43827	13258.93113	14894.34297	17875.64328	15673.65595	14800.74712	13175.5945	13976.83958	12773.64716	17849.99298	16477.2476	15990.85194	10393.00731	13057.79877	14253.50118	14690.8573	16211.46432	14686.86502	12386.64646	13965.16038	14111.24211	16720.88987	15360.73875	15476.75566	13103.92513	13980.67537	14009.55265	16106.29631	15564.024	14427.21792	11985.36608	13516.49503	13807.69707	10718.51541	10385.87814	8473.173726	7496.246293	8134.647216	7722.987486	8876.173762	9640.642118	8467.900615	6257.095677	7497.882947	8942.847975	9720.407363
647	14391.73571	15699.02127	14343.17292	10573.03515	14134.79798	14361.98833	17650.12928	15839.27451	14062.2762	10988.3607	14162.92693	13249.70312	16255.32727	14880.03249	15350.87545	10881.88128	12458.66466	13795.6097	14402.49535	17503.4266	15421.43128	13020.12736	14799.29759	15225.9541	15820.40988	14617.08093	16443.65726	11978.82166	13627.18106	14650.46775	14859.6791	15405.04604	15056.63342	12240.57301	13561.86869	13682.40372	8774.837903	9169.695202	9061.511447	6207.972695	7837.753204	8216.930593	9787.643708	9374.285353	9712.258705	6995.069512	8780.754438	8835.521887	8925.865512
648	15741.04499	15171.79177	13948.49591	10982.63661	14468.82239	15150.77855	16194.5902	15646.12694	14855.52771	10763.55946	13219.33022	12611.21294	15601.66319	13975.56791	16055.15513	12147.21353	13193.61343	14753.31254	16500.0784	15465.53515	14876.94287	11337.92445	13220.72671	13908.08893	17480.79132	14978.98129	15413.08705	12702.98216	14130.21581	13573.08714	14746.31321	15607.49636	15603.99892	11689.44252	13733.89213	14297.71966	9617.636677	9679.062718	8463.638818	6611.43103	8235.932068	8525.361373	8409.64873	9999.201358	8482.045754	6315.876085	7879.059834	8344.342819	9599.040548
649	12677.29568	17029.47624	17601.50454	14822.23336	12249.56081	14712.27829	15713.24222	16560.36363	14921.27701	11206.59841	13369.93168	13122.64395	13777.05729	14512.47759	15943.93211	12108.19248	14146.89525	14247.56776	18592.98552	16187.96653	14941.08328	11876.5277	15383.21784	11898.12341	15986.53851	16529.52374	16051.43262	12508.16847	13061.63377	13960.54226	16129.3718	16042.88472	15365.74217	12752.4907	13537.0064	13621.86642	9807.736148	10012.39208	8406.206147	7556.577037	7755.725179	8906.965971	8774.413356	9536.581034	9383.345617	6520.030052	7997.518193	8654.718828	9215.495141
650	14018.10904	17071.97536	15596.88749	12225.99319	16103.11334	13398.45869	15671.26108	15604.41145	15870.1204	14077.00046	14254.88801	12785.5224	14884.40275	16999.64115	16053.82269	12465.28939	14818.30843	13296.65931	16190.29064	15461.9293	15504.00967	11262.72436	13631.74238	13833.24226	16724.95295	14600.37512	15546.78484	11632.56027	13433.30252	13387.11781	16095.88825	16748.76517	15405.22877	12048.00991	13469.47375	14013.15969	9749.030662	9001.036102	9288.888737	7481.868112	8627.777068	8320.096757	7461.526373	9717.77184	8941.619899	6631.634475	7887.194994	8677.763611	9327.377438
651	18650.34325	15243.47095	16144.9331	11972.2739	14592.68232	15046.64353	15702.5227	14679.47865	14238.81549	10532.98786	14064.67861	13885.05444	16234.16641	15935.27416	15699.12456	13276.61528	13662.89714	13483.10591	17512.8316	15122.61775	14969.2278	11922.69656	13861.39067	14525.29933	15435.27763	16669.65656	15388.83726	11842.1641	13099.44351	13851.76852	14839.08297	15891.83605	15417.62667	12636.86961	14317.9096	13598.74922	9621.668682	10224.04476	9216.310379	7809.819394	7873.080059	7903.465123	8274.446442	9280.004753	8616.327991	6410.80797	8088.726249	8213.907825	8371.453911
652	16004.56829	13499.94722	14704.13892	12837.64404	14548.48956	14052.3092	15189.68668	15238.73408	14668.44907	13351.79525	14232.63618	13653.91074	15276.03453	16806.52605	15643.69565	14117.17348	13849.98003	14983.75684	16641.1954	14380.67714	15959.45078	13990.26332	14134.27879	14563.34785	14972.81199	15183.26933	15194.38797	12213.22827	13930.73982	12448.23569	14756.69113	15982.50767	14978.50947	12444.33567	13813.42617	13779.8993	9047.230323	9383.209846	9283.569092	6695.678265	8542.417354	8312.315925	8526.785377	9337.910953	9566.473965	6497.469008	8294.807047	8654.479127	8831.536483
653	15595.05534	15108.64396	15067.93798	12922.55016	14059.41621	14038.32055	16102.49455	14407.09273	13846.68932	10811.10376	13418.36587	13856.53248	16611.72352	15314.18556	13507.03793	12435.05169	15410.9341	14479.58622	17059.59876	15157.00246	14581.56241	11201.83146	12959.9287	14848.78479	15996.61791	15480.58921	14967.08525	12584.56621	14404.884	14190.89811	16388.92273	15576.30221	14727.53856	12545.88976	14482.94172	14019.88576	9003.079436	8949.637883	8721.382885	7375.087945	8151.001104	8999.746301	8571.062589	8939.8331	8435.112434	6165.330624	8954.999302	7649.811706	9434.021942
654	14082.22392	13931.57448	15649.50948	11382.22431	13666.03833	15434.46907	16402.15473	17733.17123	15380.60173	10952.8313	12609.0989	12804.15792	14469.14179	18620.36481	16179.29328	13281.3475	13975.59621	13309.68147	17442.26817	18065.2288	16471.49954	13244.70407	13841.55641	13173.58067	15738.35478	16428.60093	15197.23262	11775.57225	13247.84742	13281.91157	14681.65088	15822.16617	15136.87583	11921.4476	13505.0873	13679.11	8712.55403	8750.694511	9469.712639	7353.494143	8294.315678	8577.69638	10404.64722	8909.430472	9024.778511	7129.685067	8555.250437	7705.643134	9255.843284
655	15186.94496	16179.75619	14960.14885	11636.68525	12641.07507	13640.97159	18572.84485	14953.72601	16408.52371	12488.39176	15480.47037	14282.26021	14408.68562	16639.24663	16423.7794	12753.39446	14612.44199	13442.59614	14939.69901	14769.23882	16344.10833	12861.57453	13814.42875	13650.03918	16395.14566	16015.11631	15449.18177	12014.98496	13196.86432	13336.43695	15686.33444	15699.49322	14914.17268	12253.13796	13235.41898	14183.11063	8299.102738	8602.266412	9955.732549	6709.076365	7895.197717	8029.656405	8702.994565	8724.815695	9712.371608	8505.474636	7934.852651	8350.14569	9474.266095
656	16274.37045	15602.28092	15257.49372	11386.77374	13466.47765	14362.87875	17847.54741	16712.43164	14676.21252	12894.54188	13776.46766	15058.74047	18679.83887	16149.89152	15024.23742	12630.91938	13245.8008	13764.86589	15623.18524	16608.58103	15281.87665	12865.3562	14333.21154	15418.4082	16529.40963	14792.03099	14596.52283	11701.3466	14406.61539	14601.46971	15057.93812	15428.43002	15356.68766	12168.37903	13135.05959	13583.31495	8581.788648	10157.52211	8806.235701	6851.976681	8850.782462	8251.380241	10028.41127	9696.139958	9458.080806	7735.173177	8145.179228	9149.014532	8341.026854
657	15184.17217	16162.91791	14058.08619	10859.7459	13568.69917	15091.25964	17410.62075	12553.23533	14696.95589	10657.87311	13572.82607	13311.84476	14789.64829	15981.50056	16239.74176	14282.24407	13179.72574	13383.79479	14169.68212	15812.37866	14117.67046	12722.43867	13806.66165	14307.59273	14925.95213	15759.25209	14940.09398	11555.73423	13216.66119	14027.7659	16485.39441	15821.52941	15037.0502	12391.68324	14078.52543	13833.76969	9432.435146	8752.573485	9161.866788	6609.947409	8356.534897	8614.248862	8710.360694	9430.02054	9403.886146	6429.008936	8215.274338	8232.555726	7906.255664
658	16585.41522	16095.60384	16948.00692	12640.74965	11856.5146	14370.57971	16591.31145	16422.06485	15505.63526	11589.28026	13773.76945	14132.02926	16438.58077	17076.32333	16152.29307	12917.8094	16080.65923	13616.85183	13729.49495	15236.7496	15032.44284	11598.41998	13777.48453	13335.12746	16950.72963	16220.41545	15521.81102	11236.44788	13322.90291	14443.94771	15791.63927	15532.80955	15084.54243	12386.32582	14237.88472	13991.76973	8886.672192	8530.585641	9444.887491	5117.922554	7444.373973	9597.978058	9111.101853	9476.7073	9134.230229	7648.530899	9202.901667	9267.743575	8928.308812
659	15868.00834	14910.98968	14608.97508	9679.117467	13777.05982	16478.55164	15043.52066	16063.15671	14697.41182	12163.92186	13252.80404	14139.81052	13255.25289	15291.833	14904.49997	12393.41449	14981.9204	12757.70642	18636.5292	14688.92386	15759.98002	12938.61101	13133.37465	14333.65906	16603.16931	14719.27699	14809.60021	11854.11583	13382.48561	14118.75218	15097.27114	16751.89474	16046.58612	12272.2395	13798.85625	14068.50107	8390.394114	9024.648545	9605.505518	7599.888584	8748.072709	8204.60149	9169.977598	8951.715208	9603.180762	7091.327431	8454.281565	7940.62469	9291.192576
660	17177.88206	16778.56287	14906.65194	12643.22798	13587.72898	15667.94476	16485.86145	14575.93847	15758.35469	13590.08531	13779.21393	14103.9694	20197.14022	18310.80885	14637.42252	11402.90553	14308.85301	14091.22853	15015.8061	16214.06539	15562.95252	12194.4341	14227.8133	14310.67298	18102.3237	16136.82967	14771.3632	12744.77977	12944.87208	14188.43169	14993.47438	15661.63233	14962.02519	11594.34281	13463.07326	13726.84558	9721.029918	8965.675658	9087.212399	6614.801031	7857.290704	8659.32473	10044.99965	8652.174124	9605.562601	7124.792804	8035.286316	7955.196465	8075.76006
661	13945.51779	15761.12475	16063.98648	11769.79572	14854.46641	14531.00751	14939.03783	15254.3001	14332.73294	12959.83554	13692.2364	13783.51789	16907.47719	16079.84963	14185.67567	11123.49817	15012.88125	13572.67363	17797.61532	15415.51313	15258.22303	12018.21149	13464.35058	13349.51128	15803.93865	15384.16584	14737.62399	11665.0783	13958.5223	13612.52706	16377.2173	15122.40558	15195.92514	11722.64861	13037.94338	13729.15732	9350.212418	9270.617924	9019.162047	6915.49522	8092.126367	8033.873697	10303.51907	9512.671232	9455.945815	6729.143243	8022.685356	8239.617907	9156.493746
662	19153.31005	14655.90651	14597.76096	11960.98413	13852.11447	13079.24036	17240.3211	15390.78439	14512.97244	12435.20145	13761.81768	12921.93243	15425.51597	14200.07579	15221.04481	13174.95218	13939.12783	14689.08692	13994.81771	17795.93177	15170.44665	10945.32025	14237.06585	13771.78845	14122.22296	15099.85344	14763.05523	12816.07948	14388.20632	13362.51429	15312.72135	15414.26697	15371.84606	12160.91295	13998.2859	14391.42344	9105.773738	8829.337873	10430.28483	5944.337165	7685.511254	8073.516228	8755.77641	9412.669556	9705.089049	7215.308407	7549.857665	8097.010812	10067.76681
663	15777.75939	16433.00964	16503.48573	11457.31373	12777.98426	12819.73719	15422.68712	16372.70865	14699.5124	11478.72064	13832.88933	15025.03561	16105.17331	15357.47237	16196.86103	12059.34943	12647.18074	14690.26383	13108.66756	14471.79492	13964.82252	13209.582	13404.95994	14576.13905	17182.58661	15134.51812	16317.85883	11696.38986	13221.04298	13011.45069	15063.14173	15687.09797	15898.42956	12108.56083	12981.90866	14033.27028	9156.704691	8851.373478	9826.032802	8414.822951	8883.05401	7955.670835	8568.936158	9414.90294	9043.984617	7139.859953	8813.333081	8289.691036	10219.53952
664	14594.3247	17569.60984	15788.59537	9396.432176	13112.99666	13321.52473	18207.09501	16852.39918	15414.51051	12997.82988	12613.14263	12883.90118	14487.50281	16797.52782	15330.24823	11660.08147	13943.49263	14255.86851	15648.9764	16182.00008	15892.18157	12688.54741	13734.7342	14615.74278	15909.87829	15628.73242	15530.40291	12722.73764	13618.48512	13649.01148	16424.16802	15008.94659	15745.40864	11951.22277	13618.7138	14050.79348	9695.72553	8327.391984	8602.628153	5820.418951	8188.229065	8008.059517	8890.748093	8583.763876	9473.558032	6972.372085	9224.131326	8375.73862	8904.771985
665	16284.39353	17537.86931	15508.90663	11554.93713	14689.78825	13980.89255	15113.25533	18373.51538	14976.15387	11301.42779	12282.70369	14579.86436	14452.79588	15206.29732	16413.15194	10552.90538	14283.51002	13558.15393	15955.37272	16010.45343	14732.84885	12467.61389	14196.13831	13989.54004	16122.78668	16583.82437	15012.24216	12101.45614	12942.02682	14392.81454	14592.93549	15479.34213	15188.71891	11823.81731	13536.79911	13687.06745	9900.615198	9444.978715	8990.510307	7151.217661	6942.398304	8775.223797	7493.121805	9921.857853	8595.884108	6896.029637	8649.689296	8907.076629	9076.218577
666	15566.63147	15144.68737	16997.7947	11391.07785	12553.84879	13863.64538	15885.9855	14274.55194	17466.71637	13142.99893	15149.15026	14325.24494	17187.91763	16269.12019	16056.68266	11815.86776	14125.91536	13789.05642	14542.17392	16603.4688	14583.41429	12433.72095	13671.79373	13568.57379	16040.84816	15895.50842	14553.16374	11780.90164	14041.25766	14707.8217	16071.65748	15225.46407	14991.96458	12409.7292	13278.86281	13803.17113	8405.41206	9056.739934	9145.907605	6725.981619	8935.94359	7641.552672	9589.559865	10719.90577	10129.39947	7376.951688	7902.015544	8888.719071	8624.292766
667	18248.78328	15484.58992	15153.63576	13924.98596	13570.58757	13568.13215	16549.46512	16404.66328	15037.82251	10861.49322	12974.03865	15663.48642	15969.55379	16930.12346	13681.40581	11726.55563	14115.67958	13980.89191	16852.09682	15720.23097	15785.94152	13555.44817	15107.9697	12690.80627	16213.89878	17202.765	14857.93626	11468.5796	14222.81251	13758.69921	17307.73995	14858.03647	15067.5999	11538.74142	13405.77117	14340.12248	9054.119714	9377.342932	8789.471665	6871.997872	8778.253068	7887.676458	11216.26298	9103.888574	9581.032755	7392.67213	8051.372446	7999.586553	9955.292783
668	16026.47582	14608.64018	14707.14659	10229.36293	13596.4938	13472.73508	16578.0575	15529.24646	15484.00504	13029.84329	12831.86024	14690.51871	18189.37543	15838.60022	15213.65561	12174.30479	13606.88667	14463.54586	18130.59711	15730.18034	15131.11067	11048.85977	14109.0641	14090.16666	17779.98002	16129.71473	15114.0516	12360.41014	13518.28145	14179.71306	16909.52665	15670.81449	14949.63716	13157.55864	12807.9886	14265.02866	9544.21265	9418.469787	8452.709358	6711.614388	7533.886659	8169.454586	8759.404632	8890.014353	9052.470211	6063.276902	7998.74589	8179.176717	9518.112813
669	15676.903	15806.08897	14666.71426	11389.11994	12643.21014	14154.66573	15486.2974	15551.0973	15292.09099	11699.97525	11075.49258	12823.87448	14885.72682	15817.59182	15215.80454	11232.94903	13337.93897	14803.99869	15580.58226	15901.41674	15479.09235	13031.33098	14637.4731	13801.94606	15722.18842	14734.60682	15883.04709	12477.09188	13855.73583	13798.1741	16552.7219	16396.46985	14998.77017	11654.35334	13631.15403	14233.97029	10071.03489	9819.458638	9311.89279	6971.560661	8261.027598	8721.514643	10030.05689	8730.921642	8372.507628	6468.197479	8556.405471	8533.200894	9285.586906
670	14520.13484	14660.98609	15202.78663	12329.85927	14288.28952	13713.2901	14404.50298	15467.30363	15188.42286	15750.37862	14035.11892	14837.07812	16805.47032	14681.99798	14744.34339	11425.68487	13528.39995	14392.4023	13756.05526	16153.19556	15074.77989	11490.47157	14940.25347	13911.88622	16173.2334	15613.33155	15466.15811	11895.12451	12978.32216	14118.71848	16296.78669	15310.799	15303.80921	11621.0073	13347.35656	13741.25806	8309.099444	9189.130296	8647.59961	6570.320064	8923.550287	8645.751075	10362.51929	8527.744183	8780.910857	5538.691699	8641.559917	8785.81272	8184.337221
671	15376.60656	16753.39806	15000.63008	9357.615828	14293.28555	14686.99506	14069.69211	16279.62015	13537.04426	11843.34117	14292.38018	12938.43512	18202.86075	16283.15905	13783.66186	11952.39091	13587.20116	13719.60153	16639.86292	15330.94747	15716.64541	10975.98324	14982.33561	14562.78772	16862.51746	15979.39987	15311.31432	11801.4272	14183.0493	15121.32211	17547.14628	15771.07342	14572.88238	12437.45827	13223.22971	14278.15367	11846.16874	8693.402448	10275.91509	6394.441242	8570.880011	8153.438202	10728.22013	9600.372782	9269.109467	8148.874508	8591.375395	8827.195563	8967.901587
672	15927.80994	15624.97221	17003.38207	9992.062693	13206.52302	13629.93453	16006.75104	15137.50535	15323.44128	13022.79854	13382.42379	13884.72796	15497.30614	14728.98554	15395.23569	12271.74703	13920.59373	13453.92134	13735.07826	15692.22868	14498.53592	14560.21102	13880.83683	13434.30968	17063.12844	15643.62571	15058.00156	11344.61574	13901.16031	14848.99782	16156.11849	15108.25861	15407.90082	12145.2423	13936.09508	13619.92313	9494.829528	8240.094422	9570.445648	7038.132833	8824.03847	8385.697229	10695.72221	8536.28485	9792.980641	7346.465294	8108.653052	7522.10753	9001.235081
[truncated: 328 more rows]
[truncated: 59 more columns]
